# Supplementary material for: Differential gene expression between viruliferous and non-viruliferous Schizaphis graminum (Rondani)
Source: PLoS One. 2023 Nov 8;18(11):e0294013. doi: 10.1371/journal.pone.0294013 (PMC10631655; doi:10.1371/journal.pone.0294013)
Supplement: S3 Table — (XLSX) [file pone.0294013.s004.xlsx]

## Sheet: clnordgrpcontigsforB1205mindupa
Contig	Date of most deviant expression	Base expression	Log2 fold-change	Adjusted p-value	Identity
B date 0:
TRINITY_DN3535_c0_g1_i5	0	221.48	6.09	4.15e-14	XP_026822870.1 uncharacterized protein LOC113560932 [Rhopalosiphum maidis]
TRINITY_DN228160_c0_g1_i1	0	23.71	-22.22	3.34e-10	No annotation
TRINITY_DN12299_c2_g1_i1	0	24.13	21.65	3.34e-10	No annotation
TRINITY_DN59751_c0_g1_i1	0	22.6	-22.15	3.34e-10	No annotation
TRINITY_DN242705_c0_g1_i1	0	24.13	21.65	3.34e-10	No annotation
TRINITY_DN173854_c0_g1_i1	0	23.71	-22.22	3.34e-10	No annotation
TRINITY_DN21954_c0_g2_i1	0	20.01	-21.99	7.08e-10	No annotation
TRINITY_DN176416_c0_g1_i1	0	18.83	21.31	2.4e-09	No annotation
TRINITY_DN50212_c1_g1_i1	0	18.25	21.27	2.82e-09	No annotation
TRINITY_DN17367_c0_g1_i1	0	17.36	21.2	3.67e-09	No annotation
TRINITY_DN234079_c0_g1_i1	0	17.07	21.17	3.67e-09	XP_026819820.1 cytosolic carboxypeptidase 6-like [Rhopalosiphum maidis]
TRINITY_DN60876_c0_g1_i1	0	17.07	21.17	3.67e-09	XP_026814194.1 TBC1 domain family member 30 isoform X2 [Rhopalosiphum maidis]
TRINITY_DN131303_c0_g1_i1	0	17.07	21.17	3.67e-09	KAF0763565.1 protein prickle-like isoform X3 [Aphis craccivora]
TRINITY_DN81565_c0_g1_i1	0	16.77	21.15	4.28e-09	No annotation
TRINITY_DN38444_c0_g1_i1	0	16.48	21.13	5.05e-09	CAH1720138.1 unnamed protein product [Aphis gossypii]
TRINITY_DN9260_c1_g1_i1	0	141.25	9.06	2.04e-07	XP_050065991.1 putative nuclease HARBI1 [Aphis gossypii]
TRINITY_DN15005_c0_g1_i1	0	69.2	8.66	7.72e-07	XP_026819488.1 uncharacterized protein LOC113558184 [Rhopalosiphum maidis]
TRINITY_DN5831_c0_g1_i9	0	3717.26	9.25	9.68e-07	XP_026813194.1 uncharacterized protein LOC113553845 isoform X1 [Rhopalosiphum maidis]
TRINITY_DN25834_c0_g1_i1	0	35.64	-7.54	1.28e-05	No annotation
TRINITY_DN5079_c0_g1_i6	0	117.42	9.48	1.28e-05	XP_026813179.1 LOW QUALITY PROTEIN: nose resistant to fluoxetine protein 6-like [Rhopalosiphum maidis]
TRINITY_DN1074_c0_g1_i2	0	525.49	2.9	2.15e-05	No annotation
TRINITY_DN96589_c0_g1_i1	0	38.11	8.77	3.27e-05	No annotation
TRINITY_DN9260_c1_g1_i2	0	117.3	7.1	3.68e-05	XP_050065991.1 putative nuclease HARBI1 [Aphis gossypii]
TRINITY_DN5079_c0_g1_i8	0	90.87	8.35	0.000176	XP_026813179.1 LOW QUALITY PROTEIN: nose resistant to fluoxetine protein 6-like [Rhopalosiphum maidis]
TRINITY_DN454_c0_g1_i4	0	2736.29	2.2	0.000268	XP_026816209.1 3-ketoacyl-CoA thiolase, mitochondrial [Rhopalosiphum maidis]
TRINITY_DN10532_c0_g1_i10	0	37.81	5.22	0.000478	XP_026809937.1 H(+)/Cl(-) exchange transporter 7-like, partial [Rhopalosiphum maidis]
TRINITY_DN10532_c0_g1_i18	0	47.33	4.88	0.00059	XP_026809937.1 H(+)/Cl(-) exchange transporter 7-like, partial [Rhopalosiphum maidis]
TRINITY_DN454_c0_g1_i3	0	2661.41	2.38	0.00059	XP_026816209.1 3-ketoacyl-CoA thiolase, mitochondrial [Rhopalosiphum maidis]
TRINITY_DN16425_c0_g1_i1	0	28.83	8.37	0.000654	No annotation
TRINITY_DN649_c0_g1_i20	0	1664.09	2.56	0.000959	XP_026821851.1 very long-chain specific acyl-CoA dehydrogenase, mitochondrial [Rhopalosiphum maidis]
TRINITY_DN14761_c1_g1_i3	0	43.92	-8.87	0.00108	No annotation
TRINITY_DN19375_c0_g1_i1	0	23.33	-7.97	0.00111	KAF0754597.1 E3 SUMO-protein ligase KIAA1586-like [Aphis craccivora]
TRINITY_DN10532_c0_g1_i23	0	40.56	4.56	0.00114	XP_026809937.1 H(+)/Cl(-) exchange transporter 7-like, partial [Rhopalosiphum maidis]
TRINITY_DN63704_c0_g1_i1	0	42.64	-8.84	0.00121	No annotation
TRINITY_DN2629_c2_g1_i2	0	9695.74	5.92	0.00132	XP_026807881.1 cuticle protein 7-like [Rhopalosiphum maidis]
TRINITY_DN14_c0_g1_i1	0	97.1	-8.3	0.00199	No annotation
TRINITY_DN649_c0_g1_i5	0	1573.56	2.57	0.002	XP_026821851.1 very long-chain specific acyl-CoA dehydrogenase, mitochondrial [Rhopalosiphum maidis]
TRINITY_DN454_c0_g1_i13	0	2069.69	2.12	0.00207	XP_026816209.1 3-ketoacyl-CoA thiolase, mitochondrial [Rhopalosiphum maidis]
TRINITY_DN26911_c0_g2_i1	0	152.93	4.15	0.00212	No annotation
TRINITY_DN649_c0_g1_i2	0	1438.2	2.48	0.0022	KAF0754880.1 very long-chain specific acyl-CoA dehydrogenase, mitochondrial-like [Aphis craccivora]
TRINITY_DN32846_c0_g1_i6	0	655.61	2.44	0.00224	XP_026808113.1 mitochondrial coenzyme A transporter SLC25A42 [Rhopalosiphum maidis]
TRINITY_DN13756_c0_g2_i3	0	22.38	-7.9	0.0023	No annotation
TRINITY_DN1074_c0_g1_i1	0	1480.42	1.77	0.00243	KAF0758148.1 WD repeat-containing protein 26 [Aphis craccivora]
TRINITY_DN17079_c0_g1_i2	0	32.15	8.53	0.00263	XP_025206221.1 phosphate carrier protein, mitochondrial-like [Melanaphis sacchari]
TRINITY_DN8014_c0_g1_i9	0	1084.16	2.07	0.00263	KAF0773661.1 Uncharacterized protein FWK35_00010581 [Aphis craccivora]
TRINITY_DN8014_c0_g1_i5	0	2888.74	1.85	0.00263	KAF0773661.1 Uncharacterized protein FWK35_00010581 [Aphis craccivora]
TRINITY_DN12249_c0_g1_i6	0	32.65	5.19	0.00277	XP_026807405.1 uncharacterized protein LOC113550020 [Rhopalosiphum maidis]
TRINITY_DN1074_c0_g1_i10	0	1528.32	1.79	0.00313	KAF0758148.1 WD repeat-containing protein 26 [Aphis craccivora]
TRINITY_DN34503_c7_g2_i1	0	428.62	2.51	0.00335	AYP61562.1 cytochrome oxidase subunit 1, partial [Chaitophorus populicola]
TRINITY_DN1074_c0_g1_i4	0	1532.9	1.79	0.00346	KAF0758148.1 WD repeat-containing protein 26 [Aphis craccivora]
TRINITY_DN8662_c0_g1_i4	0	1224.18	12.7	0.00346	XP_026806128.1 uncharacterized protein LOC113549152 [Rhopalosiphum maidis]
TRINITY_DN5079_c0_g1_i3	0	94.98	6.85	0.0035	XP_026813179.1 LOW QUALITY PROTEIN: nose resistant to fluoxetine protein 6-like [Rhopalosiphum maidis]
TRINITY_DN57219_c0_g3_i1	0	43.28	6.29	0.00351	No annotation
TRINITY_DN1756_c0_g1_i43	0	231.42	2.03	0.00367	KAF0747760.1 Uncharacterized protein FWK35_00026078, partial [Aphis craccivora]
TRINITY_DN1671_c0_g1_i28	0	43.82	4.17	0.00423	CAH1738111.1 unnamed protein product [Aphis gossypii]
TRINITY_DN152976_c0_g1_i1	0	30.16	-7.31	0.00461	No annotation
TRINITY_DN83223_c0_g1_i2	0	24.81	8.16	0.00461	No annotation
TRINITY_DN3328_c0_g2_i3	0	397.19	2.34	0.00461	XP_026818699.1 coenzyme Q-binding protein COQ10 homolog B, mitochondrial [Rhopalosiphum maidis]
TRINITY_DN3952_c0_g1_i17	0	1862.05	1.81	0.00487	XP_026820455.1 glycerol-3-phosphate dehydrogenase [NAD(+)], cytoplasmic isoform X2 [Rhopalosiphum maidis]
TRINITY_DN3328_c0_g2_i1	0	613.18	2.54	0.00498	XP_026818699.1 coenzyme Q-binding protein COQ10 homolog B, mitochondrial [Rhopalosiphum maidis]
TRINITY_DN8014_c0_g1_i2	0	1090.2	2.05	0.00516	KAF0773661.1 Uncharacterized protein FWK35_00010581 [Aphis craccivora]
TRINITY_DN156492_c0_g1_i1	0	20.77	-7.78	0.00522	No annotation
TRINITY_DN128404_c2_g1_i1	0	183.43	-3.91	0.00533	XP_026812677.1 skin secretory protein xP2-like [Rhopalosiphum maidis]
TRINITY_DN32846_c0_g1_i9	0	440.53	2.76	0.00558	XP_027842978.1 mitochondrial coenzyme A transporter SLC25A42 [Aphis gossypii]
TRINITY_DN46742_c0_g1_i2	0	20	7.84	0.00571	XP_022171546.1 uncharacterized protein LOC111034572 [Myzus persicae]
TRINITY_DN38554_c0_g1_i1	0	19.44	7.81	0.00594	No annotation
TRINITY_DN1747_c0_g1_i58	0	206.44	-3.53	0.00626	No annotation
TRINITY_DN3952_c0_g1_i13	0	1832.71	1.81	0.00626	XP_026820455.1 glycerol-3-phosphate dehydrogenase [NAD(+)], cytoplasmic isoform X2 [Rhopalosiphum maidis]
TRINITY_DN3952_c0_g1_i24	0	1698.62	1.7	0.00653	XP_026820455.1 glycerol-3-phosphate dehydrogenase [NAD(+)], cytoplasmic isoform X2 [Rhopalosiphum maidis]
TRINITY_DN14401_c0_g1_i1	0	22.68	5.12	0.00669	No annotation
TRINITY_DN122_c0_g3_i1	0	16.32	7.55	0.00705	No annotation
TRINITY_DN1696_c1_g1_i3	0	3788.06	3.22	0.00721	XP_026813575.1 CCAAT/enhancer-binding protein [Rhopalosiphum maidis]
TRINITY_DN54600_c0_g1_i1	0	22.81	-7.92	0.00733	No annotation
TRINITY_DN6752_c0_g2_i1	0	34.34	4.14	0.00733	No annotation
TRINITY_DN3952_c0_g1_i1	0	1889.75	1.76	0.0074	XP_026820455.1 glycerol-3-phosphate dehydrogenase [NAD(+)], cytoplasmic isoform X2 [Rhopalosiphum maidis]
TRINITY_DN219790_c0_g1_i1	0	23.26	8.05	0.00745	No annotation
TRINITY_DN454_c0_g1_i7	0	2126.67	1.88	0.00765	XP_026816209.1 3-ketoacyl-CoA thiolase, mitochondrial [Rhopalosiphum maidis]
TRINITY_DN1756_c0_g1_i25	0	251.74	2.12	0.00765	KAF0747760.1 Uncharacterized protein FWK35_00026078, partial [Aphis craccivora]
TRINITY_DN8662_c0_g1_i1	0	1744.05	9.92	0.00806	XP_026806128.1 uncharacterized protein LOC113549152 [Rhopalosiphum maidis]
TRINITY_DN30247_c0_g1_i1	0	21.02	7.91	0.00806	No annotation
TRINITY_DN65925_c1_g1_i1	0	40.84	6.21	0.0086	KAF0771271.1 A-kinase anchor protein 14-like [Aphis craccivora]
TRINITY_DN5643_c0_g1_i4	0	120.38	-3.19	0.00899	No annotation
TRINITY_DN3346_c9_g1_i2	0	11591.6	2.07	0.00933	No annotation
TRINITY_DN5509_c0_g1_i1	0	44.88	4.28	0.00933	KAF0758930.1 Uncharacterized protein FWK35_00017405 [Aphis craccivora]
TRINITY_DN65245_c1_g1_i1	0	24.38	-8.02	0.00936	No annotation
TRINITY_DN3382_c1_g3_i1	0	220.44	-3.05	0.00977	VVC46488.1 Endonuclease/exonuclease/phosphatase,Reverse transcriptase domain [Cinara cedri]
TRINITY_DN56317_c0_g1_i1	0	16.14	7.53	0.00986	No annotation
TRINITY_DN32846_c0_g1_i2	0	389.81	2.28	0.0101	KAE9535566.1 hypothetical protein AGLY_007467 [Aphis glycines]
TRINITY_DN1756_c0_g1_i33	0	317.42	1.95	0.0108	XP_026823370.1 uncharacterized protein LOC113561255 [Rhopalosiphum maidis]
TRINITY_DN25087_c4_g1_i1	0	1126.2	2.58	0.0114	AHZ66314.1 cytochrome b, partial [Cinara schwarzii]
TRINITY_DN1756_c0_g1_i26	0	338.01	1.94	0.0117	XP_026823370.1 uncharacterized protein LOC113561255 [Rhopalosiphum maidis]
TRINITY_DN15903_c0_g1_i1	0	1235.92	2.19	0.0117	No annotation
TRINITY_DN3952_c0_g1_i30	0	1794.37	1.69	0.0131	XP_026820455.1 glycerol-3-phosphate dehydrogenase [NAD(+)], cytoplasmic isoform X2 [Rhopalosiphum maidis]
TRINITY_DN9073_c0_g1_i1	0	26.59	7.24	0.0131	CAH1726133.1 unnamed protein product [Aphis gossypii]
TRINITY_DN23977_c0_g1_i1	0	23.76	-7.98	0.0133	No annotation
TRINITY_DN3952_c0_g1_i29	0	1830.28	1.74	0.0138	XP_026820455.1 glycerol-3-phosphate dehydrogenase [NAD(+)], cytoplasmic isoform X2 [Rhopalosiphum maidis]
TRINITY_DN32846_c0_g1_i10	0	491.76	2.17	0.0138	XP_026808113.1 mitochondrial coenzyme A transporter SLC25A42 [Rhopalosiphum maidis]
TRINITY_DN1756_c0_g1_i100	0	284.13	2.11	0.0138	XP_026823370.1 uncharacterized protein LOC113561255 [Rhopalosiphum maidis]
TRINITY_DN60517_c2_g1_i2	0	19.04	-7.66	0.0144	No annotation
TRINITY_DN97301_c1_g3_i1	0	15.74	7.5	0.0145	No annotation
TRINITY_DN29694_c0_g1_i2	0	100.79	3.71	0.0148	No annotation
TRINITY_DN270_c0_g1_i2	0	3365.82	2.19	0.0148	XP_026804505.1 fatty acid-binding protein, muscle-like isoform X2 [Rhopalosiphum maidis]
TRINITY_DN59413_c0_g1_i1	0	15.44	7.46	0.0148	No annotation
TRINITY_DN12037_c0_g2_i1	0	16.19	7.53	0.0152	KAF0769776.1 dopamine receptor 2 [Aphis craccivora]
TRINITY_DN16206_c0_g1_i2	0	22.57	-7.9	0.0152	No annotation
TRINITY_DN31804_c0_g1_i3	0	16.64	-7.46	0.0152	XP_016664813.1 uncharacterized protein LOC107885650 [Acyrthosiphon pisum]
TRINITY_DN195351_c0_g1_i1	0	17.74	7.68	0.0158	No annotation
TRINITY_DN55665_c0_g1_i1	0	501.46	-5.14	0.0161	No annotation
TRINITY_DN12043_c0_g1_i1	0	18.64	-7.62	0.0162	XP_026813672.1 vitamin K epoxide reductase complex subunit 1-like protein 1 [Rhopalosiphum maidis]
TRINITY_DN1756_c0_g1_i15	0	322.3	1.92	0.0166	XP_026823370.1 uncharacterized protein LOC113561255 [Rhopalosiphum maidis]
TRINITY_DN7776_c0_g2_i1	0	14.45	-7.28	0.0181	No annotation
TRINITY_DN1913_c0_g1_i16	0	72543.8	2.01	0.0182	XP_015378966.1 PREDICTED: protein still life, isoform SIF type 1-like isoform X5 [Diuraphis noxia]
TRINITY_DN3535_c0_g1_i1	0	158.51	4.02	0.0182	XP_026822870.1 uncharacterized protein LOC113560932 [Rhopalosiphum maidis]
TRINITY_DN5589_c0_g1_i2	0	14.92	7.41	0.0184	No annotation
TRINITY_DN89366_c1_g1_i1	0	15.63	7.48	0.0184	No annotation
TRINITY_DN86933_c0_g1_i1	0	34.64	-5.86	0.0185	No annotation
TRINITY_DN14288_c0_g1_i12	0	135.31	4.4	0.0185	No annotation
TRINITY_DN44367_c0_g1_i1	0	33.26	3.24	0.0186	XP_026811292.1 uncharacterized protein LOC113552645 [Rhopalosiphum maidis]
TRINITY_DN216362_c0_g1_i1	0	39.35	-7.19	0.019	XP_022164971.1 uncharacterized protein LOC111029998 isoform X2 [Myzus persicae]
TRINITY_DN35851_c0_g1_i1	0	47.9	-8.09	0.0198	No annotation
TRINITY_DN136110_c0_g2_i3	0	2326.52	1.95	0.0198	QID90024.1 cytochrome c oxidase subunit 1, partial [Cinara costata]
TRINITY_DN1913_c0_g1_i2	0	72709.3	2	0.0205	XP_015378966.1 PREDICTED: protein still life, isoform SIF type 1-like isoform X5 [Diuraphis noxia]
TRINITY_DN119434_c0_g1_i1	0	15.67	7.49	0.0207	No annotation
TRINITY_DN45923_c0_g1_i1	0	15.65	6.56	0.0208	No annotation
TRINITY_DN179422_c0_g1_i1	0	86.21	-3	0.021	No annotation
TRINITY_DN215615_c0_g1_i1	0	20.97	-7.8	0.021	XP_026821758.1 uncharacterized protein LOC113560198 [Rhopalosiphum maidis]
TRINITY_DN131746_c0_g1_i1	0	18.92	-7.65	0.0213	No annotation
TRINITY_DN14288_c0_g1_i3	0	183.12	4.18	0.0219	No annotation
TRINITY_DN54021_c0_g1_i1	0	154863	1.93	0.022	AAL84754.1 cytochrome oxidase subunit I, partial [Schizaphis graminum]
TRINITY_DN138484_c0_g1_i1	0	17.7	6.74	0.0229	No annotation
TRINITY_DN67684_c0_g1_i1	0	13.94	-7.22	0.0235	No annotation
TRINITY_DN7573_c0_g1_i6	0	272.6	2.65	0.0235	XP_026813098.1 pro-resilin-like [Rhopalosiphum maidis]
TRINITY_DN19054_c0_g1_i1	0	16.32	7.56	0.0235	No annotation
TRINITY_DN210795_c0_g1_i1	0	15.93	7.51	0.0235	No annotation
TRINITY_DN39058_c0_g1_i1	0	18.22	6.69	0.0235	No annotation
TRINITY_DN94906_c0_g2_i1	0	42.88	7.07	0.0252	No annotation
TRINITY_DN38688_c0_g1_i1	0	18.67	5.79	0.0256	XP_001949446.1 alpha-crystallin B chain isoform X1 [Acyrthosiphon pisum]
TRINITY_DN65074_c0_g4_i1	0	18.34	7.71	0.0257	No annotation
TRINITY_DN66070_c0_g2_i1	0	15.52	7.48	0.0259	No annotation
TRINITY_DN196912_c0_g1_i1	0	16.13	7.53	0.0268	No annotation
TRINITY_DN12249_c0_g1_i2	0	80.71	4.09	0.0274	XP_026807405.1 uncharacterized protein LOC113550020 [Rhopalosiphum maidis]
TRINITY_DN3535_c0_g1_i4	0	40.3	4.49	0.0277	XP_026822870.1 uncharacterized protein LOC113560932 [Rhopalosiphum maidis]
TRINITY_DN63131_c0_g1_i1	0	13.18	7.25	0.0283	VVC42488.1 Reverse transcriptase domain [Cinara cedri]
TRINITY_DN29459_c1_g1_i10	0	15883.7	2.19	0.0299	YP_010175317.1 cytochrome c oxidase subunit II [Neotoxoptera formosana]
TRINITY_DN40469_c0_g1_i2	0	18.23	-7.6	0.03	XP_015376424.1 PREDICTED: uncharacterized protein LOC107170748 [Diuraphis noxia]
TRINITY_DN62379_c0_g1_i1	0	18.45	7.72	0.0303	No annotation
TRINITY_DN155277_c0_g1_i1	0	13.67	7.3	0.0303	XP_026815437.1 titin [Rhopalosiphum maidis]
TRINITY_DN15387_c3_g1_i1	0	20.15	5.8	0.0303	No annotation
TRINITY_DN66190_c0_g1_i3	0	22.02	-6.95	0.0312	No annotation
TRINITY_DN3261_c0_g1_i6	0	13.21	7.24	0.0325	CAH1730876.1 unnamed protein product [Aphis gossypii]
TRINITY_DN65063_c0_g1_i1	0	16.51	7.56	0.0358	KAF0762230.1 Uncharacterized protein FWK35_00015102, partial [Aphis craccivora]
TRINITY_DN26945_c1_g1_i1	0	17.04	-6.57	0.0364	No annotation
TRINITY_DN12772_c0_g1_i7	0	16.86	7.59	0.0369	No annotation
TRINITY_DN115830_c0_g1_i4	0	31.08	-3.29	0.0373	XP_026823454.1 putative cystathionine gamma-lyase 2 [Rhopalosiphum maidis]
TRINITY_DN151440_c0_g1_i1	0	16.02	7.51	0.0385	KAF0760205.1 SWIM-type domain-containing protein [Aphis craccivora]
TRINITY_DN1353_c0_g1_i4	0	20.84	-7.81	0.0385	KAE9521672.1 hypothetical protein AGLY_017968, partial [Aphis glycines]
TRINITY_DN203237_c0_g1_i1	0	20.24	-7.75	0.0393	No annotation
TRINITY_DN12512_c0_g1_i11	0	136.05	3.86	0.0403	XP_026808260.1 venom protease-like [Rhopalosiphum maidis]
TRINITY_DN10886_c0_g1_i1	0	12.61	7.17	0.0403	No annotation
TRINITY_DN42675_c0_g1_i1	0	13.93	7.32	0.0404	No annotation
TRINITY_DN246584_c0_g1_i1	0	23.18	-5.92	0.0404	KAF0704382.1 Uncharacterized protein FWK35_00037681, partial [Aphis craccivora]
TRINITY_DN50761_c0_g1_i1	0	12.91	7.21	0.0406	No annotation
TRINITY_DN65449_c0_g2_i1	0	15.9	6.49	0.0406	No annotation
TRINITY_DN135287_c0_g1_i1	0	25.52	-6.55	0.0408	No annotation
TRINITY_DN99442_c0_g1_i1	0	11.96	7.1	0.0418	No annotation
TRINITY_DN46252_c0_g1_i1	0	15.02	-6.4	0.043	No annotation
TRINITY_DN1095_c0_g1_i10	0	1622	1.84	0.0443	CAH1725612.1 unnamed protein product [Aphis gossypii]
TRINITY_DN93050_c0_g1_i3	0	24.06	-4.48	0.0445	XP_029345959.1 uncharacterized protein LOC100571161 isoform X1 [Acyrthosiphon pisum]
TRINITY_DN37127_c0_g1_i2	0	11.49	7.04	0.0445	XP_026819784.1 WD repeat-containing protein 78-like, partial [Rhopalosiphum maidis]
TRINITY_DN122040_c0_g1_i1	0	13.92	6.4	0.0446	XP_050066253.1 uncharacterized protein LOC126555342 [Aphis gossypii]
TRINITY_DN2975_c0_g1_i10	0	26.96	-5.25	0.0453	No annotation
TRINITY_DN1095_c0_g1_i7	0	1605.66	1.78	0.0458	CAH1725612.1 unnamed protein product [Aphis gossypii]
TRINITY_DN13870_c0_g1_i1	0	29.34	-5.63	0.0462	XP_050064347.1 uncharacterized protein LOC126553236 [Aphis gossypii]
TRINITY_DN62974_c0_g1_i2	0	13.78	7.3	0.0463	CAH1732385.1 unnamed protein product [Aphis gossypii]
TRINITY_DN24494_c0_g1_i1	0	13.31	7.25	0.0466	No annotation
TRINITY_DN116667_c0_g1_i1	0	14.64	7.38	0.0488	No annotation
TRINITY_DN7814_c0_g1_i18	0	472.77	2.04	0.0498	XP_026804360.1 clavesin-2 [Rhopalosiphum maidis]
B date 1:
TRINITY_DN140915_c0_g1_i1	1	56.68	21.45	5.32e-09	No annotation
TRINITY_DN49767_c0_g2_i1	1	64.39	23.24	5.19e-08	No annotation
TRINITY_DN182626_c0_g1_i1	1	63.73	23.24	5.19e-08	No annotation
TRINITY_DN54651_c0_g2_i1	1	59.79	23.15	6.01e-08	No annotation
TRINITY_DN34512_c0_g1_i1	1	58.47	23.11	6.48e-08	No annotation
TRINITY_DN43144_c0_g1_i1	1	55.28	9.76	7.25e-08	XP_026813856.1 proton-coupled folate transporter-like [Rhopalosiphum maidis]
TRINITY_DN3773_c0_g1_i1	1	56.5	23.07	7.25e-08	No annotation
TRINITY_DN101521_c0_g1_i1	1	55.85	23.05	7.26e-08	No annotation
TRINITY_DN219310_c0_g1_i1	1	55.19	23	8.01e-08	No annotation
TRINITY_DN213762_c0_g1_i1	1	53.22	22.94	8.15e-08	No annotation
TRINITY_DN44421_c0_g1_i2	1	53.22	22.94	8.15e-08	No annotation
TRINITY_DN77333_c0_g1_i1	1	519.73	26.16	8.36e-08	No annotation
TRINITY_DN23259_c0_g1_i2	1	49.28	22.88	1.13e-07	No annotation
TRINITY_DN103215_c1_g1_i1	1	111.39	6.21	1.29e-07	No annotation
TRINITY_DN115809_c0_g1_i1	1	47.3	22.82	1.29e-07	XP_026815437.1 titin [Rhopalosiphum maidis]
TRINITY_DN10518_c0_g1_i1	1	45.33	22.76	1.59e-07	XP_026804519.1 bifunctional lycopene cyclase/phytoene synthase-like [Rhopalosiphum maidis] XP_026804520.1 bifunctional lycopene cyclase/phytoene synthase-like [Rhopalosiphum maidis]
TRINITY_DN33399_c0_g1_i1	1	44.02	22.72	1.89e-07	No annotation
TRINITY_DN82041_c0_g1_i2	1	42.71	22.68	2.24e-07	No annotation
TRINITY_DN54463_c0_g1_i1	1	40.73	22.61	3.05e-07	No annotation
TRINITY_DN151750_c0_g1_i1	1	40.73	22.61	3.05e-07	No annotation
TRINITY_DN217965_c0_g1_i1	1	39.42	22.56	3.51e-07	No annotation
TRINITY_DN73555_c0_g1_i3	1	285.14	9.41	4.19e-07	XP_025190740.1 protein stunted-like isoform X1 [Melanaphis sacchari]
TRINITY_DN115192_c0_g1_i1	1	38.11	22.52	4.19e-07	No annotation
TRINITY_DN13667_c0_g2_i1	1	38.11	22.52	4.19e-07	No annotation
TRINITY_DN175589_c0_g1_i1	1	38.11	22.52	4.19e-07	XP_026810784.1 nesprin-1 [Rhopalosiphum maidis]
TRINITY_DN238579_c0_g1_i1	1	37.45	22.5	4.53e-07	No annotation
TRINITY_DN95223_c1_g1_i1	1	36.79	22.47	4.78e-07	No annotation
TRINITY_DN474_c0_g2_i1	1	36.79	22.47	4.78e-07	No annotation
TRINITY_DN41568_c0_g1_i1	1	36.14	22.44	4.96e-07	KAF0712575.1 Uncharacterized protein FWK35_00036721 [Aphis craccivora]
TRINITY_DN108439_c0_g1_i1	1	36.14	22.44	4.96e-07	XP_026815930.1 protein MON2 homolog [Rhopalosiphum maidis]
TRINITY_DN193009_c0_g1_i1	1	44.68	21.86	4.96e-07	No annotation
TRINITY_DN188863_c0_g1_i1	1	36.14	22.44	4.96e-07	No annotation
TRINITY_DN160228_c0_g1_i1	1	35.48	22.42	5.22e-07	No annotation
TRINITY_DN62527_c0_g1_i1	1	35.48	22.42	5.22e-07	No annotation
TRINITY_DN219664_c0_g1_i1	1	34.82	22.38	5.65e-07	No annotation
TRINITY_DN239301_c0_g1_i1	1	34.82	22.38	5.65e-07	No annotation
TRINITY_DN233308_c0_g1_i1	1	34.82	22.38	5.65e-07	No annotation
TRINITY_DN159139_c0_g1_i1	1	34.16	22.37	5.97e-07	XP_026814043.1 uncharacterized protein LOC113554413 [Rhopalosiphum maidis]
TRINITY_DN109270_c0_g1_i1	1	33.51	22.34	6.55e-07	KAE9521552.1 hypothetical protein AGLY_018052 [Aphis glycines]
TRINITY_DN111745_c0_g2_i1	1	33.51	22.34	6.55e-07	No annotation
TRINITY_DN81945_c0_g1_i5	1	33.51	22.34	6.55e-07	XP_027836348.1 uncharacterized protein LOC114119079 [Aphis gossypii]
TRINITY_DN183005_c0_g1_i1	1	33.51	22.34	6.55e-07	No annotation
TRINITY_DN26360_c0_g2_i1	1	33.51	22.34	6.55e-07	No annotation
TRINITY_DN38246_c0_g1_i1	1	32.85	22.31	7.19e-07	No annotation
TRINITY_DN75635_c0_g1_i1	1	32.85	22.31	7.19e-07	No annotation
TRINITY_DN83915_c0_g1_i1	1	32.85	22.31	7.19e-07	XP_026805863.1 nuclear pore complex protein Nup50 [Rhopalosiphum maidis]
TRINITY_DN19756_c0_g1_i1	1	32.85	22.31	7.19e-07	XP_026819584.1 uncharacterized protein LOC113558317 [Rhopalosiphum maidis]
TRINITY_DN51109_c0_g1_i1	1	32.19	22.2	8.86e-07	No annotation
TRINITY_DN2154_c1_g1_i2	1	31.54	22.26	8.86e-07	No annotation
TRINITY_DN22403_c0_g1_i1	1	32.19	22.2	8.86e-07	No annotation
TRINITY_DN7476_c2_g3_i1	1	58.28	-8.82	8.86e-07	No annotation
TRINITY_DN217778_c0_g1_i1	1	31.54	22.26	8.86e-07	KAF0712602.1 DUF4806 domain-containing protein, partial [Aphis craccivora]
TRINITY_DN73266_c0_g1_i1	1	30.88	22.23	8.95e-07	No annotation
TRINITY_DN37269_c0_g1_i1	1	47.07	9.54	8.95e-07	XP_050064292.1 uncharacterized protein LOC126553164 [Aphis gossypii]
TRINITY_DN246660_c0_g1_i1	1	30.88	22.23	8.95e-07	XP_025422305.1 zinc finger MYM-type protein 1-like [Sipha flava]
TRINITY_DN7808_c0_g3_i1	1	30.88	22.23	8.95e-07	No annotation
TRINITY_DN76808_c0_g2_i1	1	30.88	22.23	8.95e-07	No annotation
TRINITY_DN76808_c0_g1_i1	1	30.88	22.23	8.95e-07	No annotation
TRINITY_DN45682_c0_g1_i1	1	30.88	22.23	8.95e-07	XP_026821753.1 cytokine receptor-like isoform X2 [Rhopalosiphum maidis]
TRINITY_DN17174_c2_g1_i1	1	30.88	22.23	8.95e-07	No annotation
TRINITY_DN248085_c0_g1_i1	1	30.88	22.23	8.95e-07	No annotation
TRINITY_DN30056_c0_g1_i1	1	30.88	22.23	8.95e-07	No annotation
TRINITY_DN37269_c0_g1_i2	1	38.73	9.25	8.95e-07	XP_050064292.1 uncharacterized protein LOC126553164 [Aphis gossypii]
TRINITY_DN211840_c0_g1_i1	1	30.88	22.23	8.95e-07	No annotation
TRINITY_DN234565_c0_g1_i1	1	30.88	22.23	8.95e-07	No annotation
TRINITY_DN8426_c0_g1_i3	1	56.62	-8.78	2.61e-06	XP_026811400.1 LOW QUALITY PROTEIN: GATA zinc finger domain-containing protein 14-like [Rhopalosiphum maidis]
TRINITY_DN1137_c0_g2_i1	1	716.89	-1.72	4.95e-06	XP_026804472.1 uncharacterized protein LOC113548027 [Rhopalosiphum maidis]
TRINITY_DN1925_c0_g1_i27	1	966.38	3.17	6.96e-06	XP_026808426.1 myrosinase 1-like [Rhopalosiphum maidis]
TRINITY_DN1126_c0_g1_i1	1	154.08	4.1	7.45e-06	XP_026804026.1 protein PFC0760c-like [Rhopalosiphum maidis]
TRINITY_DN29204_c0_g1_i1	1	34.62	9.09	1.32e-05	No annotation
TRINITY_DN48080_c0_g1_i2	1	54.21	-4.43	1.47e-05	XP_026814041.1 uncharacterized protein LOC113554412 [Rhopalosiphum maidis]
TRINITY_DN12810_c0_g4_i1	1	73.8	6.91	1.68e-05	No annotation
TRINITY_DN24945_c0_g1_i4	1	98.3	6.07	2.01e-05	No annotation
TRINITY_DN4484_c0_g1_i11	1	68.43	-8.04	2.09e-05	No annotation
TRINITY_DN7584_c0_g1_i1	1	45.46	9.46	3.51e-05	XP_015377146.1 PREDICTED: RNA-directed DNA polymerase from mobile element jockey-like [Diuraphis noxia]
TRINITY_DN42177_c0_g2_i1	1	35.26	-8.09	5.65e-05	XP_025195575.1 rho GTPase-activating protein 21-A isoform X11 [Melanaphis sacchari]
TRINITY_DN76248_c0_g1_i1	1	55.92	9.75	6.2e-05	XP_050057037.1 ribonucleoside-diphosphate reductase subunit M2 isoform X4 [Aphis gossypii]
TRINITY_DN39221_c0_g1_i1	1	69.32	9.11	7.71e-05	No annotation
TRINITY_DN8426_c0_g1_i1	1	36.98	-8.16	9.44e-05	XP_026811400.1 LOW QUALITY PROTEIN: GATA zinc finger domain-containing protein 14-like [Rhopalosiphum maidis]
TRINITY_DN7726_c0_g1_i11	1	37.93	-8.2	0.000111	CAH1709760.1 unnamed protein product [Aphis gossypii]
TRINITY_DN15115_c0_g1_i6	1	262.97	1.97	0.000118	XP_026816922.1 alpha-tocopherol transfer protein-like [Rhopalosiphum maidis]
TRINITY_DN30213_c0_g1_i1	1	34.57	-8.07	0.00012	No annotation
TRINITY_DN3697_c1_g1_i1	1	46.39	-8.49	0.000141	No annotation
TRINITY_DN2131_c6_g1_i6	1	16640.2	2.6	0.00017	QOL10582.1 cytochrome b [Aphis gossypii]
TRINITY_DN14525_c0_g1_i1	1	234.25	-2.08	0.000174	XP_026818667.1 cuticle protein 2-like [Rhopalosiphum maidis]
TRINITY_DN110341_c0_g1_i2	1	33.01	-8	0.000176	No annotation
TRINITY_DN2621_c0_g1_i11	1	69.75	3.02	0.000197	No annotation
TRINITY_DN21149_c6_g1_i1	1	40.25	9.3	0.000197	No annotation
TRINITY_DN89609_c0_g1_i1	1	46.11	9.5	0.00022	No annotation
TRINITY_DN81804_c0_g1_i3	1	36.25	-7.23	0.000235	No annotation
TRINITY_DN3987_c2_g1_i5	1	33.1	-8	0.000249	No annotation
TRINITY_DN185_c1_g1_i1	1	33.15	-8	0.000335	No annotation
TRINITY_DN13519_c0_g1_i1	1	28.52	8.79	0.000335	No annotation
TRINITY_DN5693_c4_g1_i1	1	29.52	-7.84	0.000336	No annotation
TRINITY_DN2467_c0_g2_i1	1	42.28	-8.35	0.000353	XP_026819488.1 uncharacterized protein LOC113558184 [Rhopalosiphum maidis]
TRINITY_DN79964_c0_g1_i1	1	41.88	-8.34	0.000355	No annotation
TRINITY_DN110143_c0_g1_i2	1	40.55	9.32	0.000389	XP_026820164.1 hexokinase type 2-like isoform X2 [Rhopalosiphum maidis]
TRINITY_DN8801_c0_g1_i6	1	36.77	-8.15	0.000398	XP_026816116.1 LOW QUALITY PROTEIN: proton-coupled amino acid transporter-like protein pathetic [Rhopalosiphum maidis]
TRINITY_DN7588_c0_g2_i1	1	28.83	8.82	0.000398	No annotation
TRINITY_DN135_c0_g1_i20	1	7363.18	8.58	0.000408	XP_026809723.1 larval cuticle protein LCP-22-like isoform X2 [Rhopalosiphum maidis]
TRINITY_DN1998_c0_g2_i1	1	41.48	-8.33	0.000475	No annotation
TRINITY_DN36013_c0_g1_i2	1	27.81	-7.75	0.000475	XP_015370703.1 PREDICTED: carboxyl-terminal PDZ ligand of neuronal nitric oxide synthase protein isoform X3 [Diuraphis noxia]
TRINITY_DN9825_c0_g1_i1	1	31.66	8.94	0.000481	No annotation
TRINITY_DN106844_c1_g1_i1	1	57.77	9.83	0.000489	AMV74155.1 cytochrome oxidase subunit III [Rhopalosiphum padi]
TRINITY_DN35244_c0_g1_i1	1	20.85	8.35	0.000569	No annotation
TRINITY_DN75873_c0_g1_i2	1	38.74	-8.23	0.000592	No annotation
TRINITY_DN128541_c3_g1_i1	1	21.65	8.39	0.000603	No annotation
TRINITY_DN2034_c0_g2_i3	1	31.48	-7.93	0.00063	No annotation
TRINITY_DN13493_c0_g1_i1	1	31.19	-7.92	0.000687	No annotation
TRINITY_DN149220_c0_g1_i1	1	23317.6	2.67	0.000797	YP_010175317.1 cytochrome c oxidase subunit II [Neotoxoptera formosana]
TRINITY_DN25019_c0_g1_i1	1	31.5	-7.03	0.00085	No annotation
TRINITY_DN125414_c1_g1_i1	1	22.41	8.44	0.000922	XP_026808846.1 uncharacterized protein LOC113551039 isoform X1 [Rhopalosiphum maidis]
TRINITY_DN28520_c1_g1_i1	1	25.83	-7.64	0.000942	No annotation
TRINITY_DN9230_c0_g1_i1	1	42.74	-7.34	0.000977	No annotation
TRINITY_DN26647_c1_g1_i1	1	29.64	5.44	0.000981	No annotation
TRINITY_DN2297_c2_g1_i1	1	216.24	-1.96	0.000981	XP_022166146.1 LIM domain transcription factor LMO4.2-like isoform X2 [Myzus persicae]
TRINITY_DN90748_c0_g2_i1	1	103.49	8.44	0.000981	No annotation
TRINITY_DN105673_c0_g1_i1	1	307.49	6.15	0.000987	No annotation
TRINITY_DN8293_c0_g1_i1	1	34.28	-8.05	0.001	No annotation
TRINITY_DN113133_c2_g1_i1	1	27.36	-7.73	0.00111	No annotation
TRINITY_DN7706_c0_g1_i1	1	63.58	9	0.00112	No annotation
TRINITY_DN529_c0_g2_i3	1	28.94	-6.8	0.00113	No annotation
TRINITY_DN67216_c1_g1_i1	1	81.7	3.77	0.00118	KAE9521694.1 hypothetical protein AGLY_017914 [Aphis glycines]
TRINITY_DN124891_c0_g1_i1	1	110.06	9.79	0.00126	No annotation
TRINITY_DN1099_c1_g1_i1	1	27.42	-6.72	0.00128	No annotation
TRINITY_DN28551_c0_g2_i1	1	29.81	-7.85	0.0013	No annotation
TRINITY_DN6677_c0_g1_i2	1	81.25	4.07	0.0013	No annotation
TRINITY_DN106634_c0_g1_i1	1	23.91	8.56	0.00134	XP_026811407.1 dnaJ homolog subfamily B member 14-like [Rhopalosiphum maidis]
TRINITY_DN8488_c0_g1_i1	1	30.7	-7	0.00134	No annotation
TRINITY_DN36898_c0_g1_i3	1	27.19	7.69	0.00144	No annotation
TRINITY_DN3524_c1_g1_i2	1	26.94	-7.71	0.00146	No annotation
TRINITY_DN3744_c2_g2_i3	1	383.52	3.58	0.00147	AMV74162.1 NADH dehydrogenase subunit 1 [Rhopalosiphum padi]
TRINITY_DN8911_c0_g1_i1	1	41.64	-8.33	0.00147	No annotation
TRINITY_DN42115_c1_g1_i4	1	78.97	2.25	0.00148	No annotation
TRINITY_DN32864_c0_g1_i4	1	238.55	-6.69	0.00149	XP_026809935.1 uncharacterized protein LOC113551697 [Rhopalosiphum maidis]
TRINITY_DN28390_c0_g1_i1	1	25.93	-7.65	0.00149	No annotation
TRINITY_DN1834_c0_g1_i8	1	496.37	-2.88	0.00153	XP_026818143.1 mediator of RNA polymerase II transcription subunit 15-like [Rhopalosiphum maidis]
TRINITY_DN42288_c0_g1_i3	1	26.65	7.73	0.00153	No annotation
TRINITY_DN66517_c0_g1_i1	1	25.28	-7.61	0.00174	No annotation
TRINITY_DN134345_c0_g1_i1	1	26.81	7.77	0.00174	XP_026818026.1 cyclin-K [Rhopalosiphum maidis]
TRINITY_DN4422_c0_g1_i1	1	24.19	-7.55	0.00176	No annotation
TRINITY_DN62609_c0_g1_i1	1	19.27	8.22	0.00176	No annotation
TRINITY_DN8216_c0_g1_i1	1	30.92	7.29	0.00179	No annotation
TRINITY_DN5570_c0_g1_i3	1	2993.12	1.96	0.00179	XP_026821335.1 LOW QUALITY PROTEIN: uncharacterized protein LOC113559778 [Rhopalosiphum maidis]
TRINITY_DN6367_c0_g2_i3	1	134.87	1.73	0.00182	No annotation
TRINITY_DN15_c1_g2_i4	1	25.1	-7.6	0.00184	CAH1725342.1 unnamed protein product [Aphis gossypii]
TRINITY_DN13638_c0_g1_i2	1	25.28	-7.61	0.00194	No annotation
TRINITY_DN19448_c1_g1_i1	1	63.8	5.79	0.002	No annotation
TRINITY_DN124004_c1_g1_i1	1	1965.22	4.71	0.00205	XP_026812347.1 skin secretory protein xP2-like [Rhopalosiphum maidis]
TRINITY_DN1616_c0_g2_i1	1	63.82	-6.23	0.00207	No annotation
TRINITY_DN10432_c0_g1_i1	1	41.46	-8.33	0.00215	No annotation
TRINITY_DN20791_c0_g1_i1	1	24.64	-7.58	0.00219	KAE9525575.1 hypothetical protein AGLY_014102 [Aphis glycines]
TRINITY_DN219051_c0_g1_i1	1	25.01	-7.6	0.00221	KAF0736114.1 Uncharacterized protein FWK35_00024776, partial [Aphis craccivora]
TRINITY_DN2838_c1_g1_i1	1	27.48	-7.73	0.00231	No annotation
TRINITY_DN32808_c0_g1_i1	1	30.48	-7.88	0.00235	No annotation
TRINITY_DN75712_c0_g1_i1	1	261.3	8.15	0.00245	No annotation
TRINITY_DN6342_c0_g1_i2	1	23.15	-7.49	0.0025	No annotation
TRINITY_DN12281_c1_g1_i1	1	796.05	2.73	0.0025	No annotation
TRINITY_DN67361_c0_g1_i10	1	27.43	-7.73	0.00261	No annotation
TRINITY_DN2424_c3_g1_i1	1	427.95	1.76	0.00271	No annotation
TRINITY_DN11307_c1_g1_i1	1	45.37	9.48	0.00271	No annotation
TRINITY_DN43355_c0_g1_i1	1	26.32	8.67	0.00272	No annotation
TRINITY_DN1224_c0_g1_i1	1	117.23	3.1	0.00272	XP_025194370.1 uncharacterized protein LOC112593996 [Melanaphis sacchari]
TRINITY_DN55806_c0_g1_i1	1	22.36	-7.44	0.00272	No annotation
TRINITY_DN880_c1_g1_i9	1	53.34	-8.69	0.00275	XP_026814300.1 carboxypeptidase D-like isoform X2 [Rhopalosiphum maidis]
TRINITY_DN1743_c0_g1_i8	1	880.2	5.6	0.00294	KAF0769252.1 larval cuticle protein A2B-like [Aphis craccivora]
TRINITY_DN83866_c1_g1_i2	1	19.36	8.24	0.00307	XP_026815107.1 uncharacterized protein LOC113555027 [Rhopalosiphum maidis]
TRINITY_DN136601_c0_g1_i2	1	95.42	5.84	0.00317	XP_026815011.1 ATP-dependent RNA helicase p62-like isoform X1 [Rhopalosiphum maidis]
TRINITY_DN36627_c0_g1_i1	1	40.68	-7.24	0.00318	No annotation
TRINITY_DN9542_c0_g1_i2	1	28.16	-7.77	0.00321	XP_022174440.1 uncharacterized protein LOC111036641 isoform X1 [Myzus persicae]
TRINITY_DN9945_c0_g4_i1	1	33.29	-5.24	0.00324	No annotation
TRINITY_DN6650_c0_g1_i1	1	21.91	-7.41	0.0033	XP_026808974.1 probable G-protein coupled receptor No18 [Rhopalosiphum maidis]
TRINITY_DN3378_c0_g2_i8	1	40.56	-7.41	0.00362	No annotation
TRINITY_DN2034_c0_g2_i11	1	261.26	-1.72	0.00363	XP_026806229.1 uncharacterized protein LOC113549227 [Rhopalosiphum maidis]
TRINITY_DN73350_c0_g1_i2	1	29.95	5.92	0.00365	No annotation
TRINITY_DN6655_c0_g1_i1	1	39.42	9.05	0.00368	No annotation
TRINITY_DN15115_c0_g1_i2	1	205.24	2.07	0.00371	XP_026816922.1 alpha-tocopherol transfer protein-like [Rhopalosiphum maidis]
TRINITY_DN1982_c0_g1_i11	1	224.26	2.98	0.00373	XP_050059021.1 uncharacterized protein LOC114132992 isoform X2 [Aphis gossypii]
TRINITY_DN34349_c0_g2_i2	1	21.45	5.06	0.00373	XP_025408345.1 FERM, ARHGEF and pleckstrin domain-containing protein 2-like isoform X1 [Sipha flava] XP_025408346.1 FERM, ARHGEF and pleckstrin domain-containing protein 2-like isoform X1 [Sipha flava]
TRINITY_DN12102_c0_g1_i1	1	31.17	-7.02	0.00373	No annotation
TRINITY_DN22861_c0_g1_i1	1	22.3	-7.43	0.00377	No annotation
TRINITY_DN6488_c0_g3_i1	1	23.51	-7.51	0.00381	No annotation
TRINITY_DN10472_c0_g1_i1	1	3972.95	4.96	0.00384	No annotation
TRINITY_DN634_c1_g1_i12	1	38.74	-7.17	0.00391	No annotation
TRINITY_DN3425_c1_g1_i1	1	27.86	-7.75	0.00391	No annotation
TRINITY_DN83938_c0_g1_i1	1	25.39	8.64	0.00392	No annotation
TRINITY_DN293_c1_g1_i7	1	169.55	4.93	0.00394	QPZ88886.1 cytochrome P450 CYP6CY3 [Rhopalosiphum padi]
TRINITY_DN3287_c0_g1_i3	1	366.4	-2.33	0.00406	XP_026822780.1 uncharacterized protein LOC113560867 isoform X1 [Rhopalosiphum maidis]
TRINITY_DN1082_c0_g1_i6	1	195.86	2.31	0.00411	No annotation
TRINITY_DN16813_c0_g1_i1	1	25.8	-7.64	0.00412	No annotation
TRINITY_DN210437_c0_g1_i1	1	24.64	-7.58	0.00414	XP_026813584.1 uncharacterized protein LOC113554093 [Rhopalosiphum maidis]
TRINITY_DN212463_c0_g1_i1	1	33.88	9.06	0.00414	KAF0708128.1 Uncharacterized protein FWK35_00038185, partial [Aphis craccivora]
TRINITY_DN92254_c0_g3_i1	1	25.06	-7.6	0.00415	No annotation
TRINITY_DN6465_c0_g1_i1	1	68.03	4.77	0.00415	No annotation
TRINITY_DN29735_c0_g1_i1	1	34.27	8.11	0.00416	No annotation
TRINITY_DN9260_c0_g2_i3	1	276.23	3.58	0.00427	KAE9544140.1 hypothetical protein AGLY_001829 [Aphis glycines]
TRINITY_DN1137_c0_g2_i2	1	337.71	-1.86	0.00431	XP_026804472.1 uncharacterized protein LOC113548027 [Rhopalosiphum maidis]
TRINITY_DN7917_c1_g1_i1	1	22.74	-7.46	0.00445	No annotation
TRINITY_DN5376_c0_g1_i8	1	243.9	6.19	0.00468	No annotation
TRINITY_DN119524_c0_g1_i1	1	61.21	9.91	0.00484	No annotation
TRINITY_DN21902_c0_g1_i13	1	24.16	-7.55	0.00491	No annotation
TRINITY_DN5570_c0_g1_i6	1	1230.75	-2.95	0.00491	XP_026821335.1 LOW QUALITY PROTEIN: uncharacterized protein LOC113559778 [Rhopalosiphum maidis]
TRINITY_DN3744_c2_g1_i2	1	865.49	2.81	0.00494	AAF78832.1 NADH dehydrogenase subunit 1, partial [Uroleucon rapunculoidis]
TRINITY_DN3744_c2_g1_i1	1	901.97	2.65	0.00494	AAF78832.1 NADH dehydrogenase subunit 1, partial [Uroleucon rapunculoidis]
TRINITY_DN85_c0_g1_i6	1	141.93	4.15	0.00506	No annotation
TRINITY_DN2632_c0_g2_i5	1	166.09	-2.5	0.00508	XP_026817492.1 agrin [Rhopalosiphum maidis]
TRINITY_DN132365_c0_g1_i1	1	31.63	8	0.00512	No annotation
TRINITY_DN118563_c0_g1_i3	1	49.76	8.65	0.00558	KAF0757797.1 Uncharacterized protein FWK35_00015051 [Aphis craccivora]
TRINITY_DN170247_c0_g1_i1	1	533.4	9.06	0.0056	XP_026823146.1 endocuticle structural glycoprotein ABD-4-like [Rhopalosiphum maidis]
TRINITY_DN15621_c0_g1_i1	1	20.35	-7.3	0.0056	No annotation
TRINITY_DN24661_c0_g1_i2	1	54.87	9.75	0.00568	XP_026810595.1 glycerol-3-phosphate phosphatase [Rhopalosiphum maidis]
TRINITY_DN74379_c0_g1_i1	1	57.64	8.51	0.00574	No annotation
TRINITY_DN9797_c0_g1_i1	1	51.4	9.66	0.0058	KAE9526481.1 hypothetical protein AGLY_013129 [Aphis glycines]
TRINITY_DN44174_c2_g1_i1	1	33.21	6.11	0.00601	No annotation
TRINITY_DN3946_c0_g1_i6	1	20.68	6.66	0.00603	No annotation
TRINITY_DN109677_c4_g1_i1	1	51.93	9.67	0.00605	KAE9526215.1 hypothetical protein AGLY_013846 [Aphis glycines]
TRINITY_DN26012_c0_g2_i1	1	20.12	-7.28	0.00613	No annotation
TRINITY_DN42353_c0_g1_i1	1	23.43	-7.5	0.00613	No annotation
TRINITY_DN21891_c1_g1_i1	1	24.29	-7.55	0.00618	No annotation
TRINITY_DN30221_c0_g1_i1	1	20.2	-7.29	0.00619	No annotation
TRINITY_DN19897_c0_g1_i1	1	23.29	8.52	0.00625	XP_003241030.1 histone H2B-like [Acyrthosiphon pisum]
TRINITY_DN18542_c0_g1_i1	1	20.47	-7.31	0.00639	XP_026810516.1 dynein heavy chain 7, axonemal-like [Rhopalosiphum maidis]
TRINITY_DN5699_c0_g1_i2	1	260.87	1.59	0.00644	XP_026815462.1 protein henna [Rhopalosiphum maidis]
TRINITY_DN68181_c0_g2_i1	1	23.81	-7.53	0.00649	No annotation
TRINITY_DN127741_c0_g2_i1	1	68.31	5.71	0.00654	KAF0766010.1 hypothetical protein FWK35_00004044 [Aphis craccivora]
TRINITY_DN6461_c1_g1_i1	1	23.2	-7.49	0.00664	No annotation
TRINITY_DN96206_c0_g1_i2	1	21.87	-7.4	0.00676	No annotation
TRINITY_DN13552_c0_g1_i1	1	53.47	8.85	0.0069	No annotation
TRINITY_DN2134_c0_g1_i1	1	94.3	3.29	0.00708	No annotation
TRINITY_DN32247_c0_g1_i1	1	27.24	-7.72	0.00711	No annotation
TRINITY_DN28456_c1_g1_i2	1	31.11	-7.91	0.00714	No annotation
TRINITY_DN7877_c0_g1_i1	1	24.26	8.08	0.00722	No annotation
TRINITY_DN137353_c0_g1_i1	1	412.63	4.76	0.00728	KAE9543728.1 hypothetical protein AGLY_002124 [Aphis glycines]
TRINITY_DN19489_c0_g1_i1	1	26.03	-6.77	0.0074	No annotation
TRINITY_DN36399_c0_g1_i1	1	31.28	7.42	0.00749	XP_026806054.1 uncharacterized protein LOC113549093 [Rhopalosiphum maidis]
TRINITY_DN15707_c0_g1_i3	1	41.72	5.66	0.00756	No annotation
TRINITY_DN6821_c2_g1_i1	1	7548.96	1.48	0.00756	XP_026811860.1 stabilin-2 [Rhopalosiphum maidis]
TRINITY_DN37983_c0_g1_i1	1	26.65	6.07	0.00756	No annotation
TRINITY_DN4591_c0_g1_i1	1	23.13	-6.59	0.0076	No annotation
TRINITY_DN11171_c0_g1_i1	1	18.98	-7.2	0.00766	No annotation
TRINITY_DN251_c0_g7_i1	1	18.85	-7.19	0.00769	No annotation
TRINITY_DN5023_c0_g2_i4	1	4217.24	2.87	0.0077	AFI71883.1 cytochrome oxidase subunit II, partial [Aulacorthum solani]
TRINITY_DN95096_c0_g1_i1	1	62.71	9.94	0.00784	XP_026812779.1 very long-chain-fatty-acid--CoA ligase bubblegum [Rhopalosiphum maidis]
TRINITY_DN1940_c0_g1_i13	1	264	1.71	0.00808	No annotation
TRINITY_DN47799_c0_g1_i1	1	24.27	6.87	0.00808	No annotation
TRINITY_DN14_c0_g3_i1	1	26.52	-7.68	0.00812	No annotation
TRINITY_DN28482_c0_g1_i1	1	20.12	-7.29	0.00813	No annotation
TRINITY_DN8280_c0_g1_i1	1	21.84	-6.51	0.00813	No annotation
TRINITY_DN18940_c0_g1_i2	1	21.55	-7.38	0.00814	No annotation
TRINITY_DN7219_c3_g2_i2	1	28.85	-7.8	0.0082	No annotation
TRINITY_DN85206_c2_g1_i4	1	52.82	9.7	0.0082	XP_026809935.1 uncharacterized protein LOC113551697 [Rhopalosiphum maidis]
TRINITY_DN44616_c0_g1_i1	1	18.54	-7.17	0.0082	No annotation
TRINITY_DN59634_c0_g1_i1	1	66.86	10.03	0.00822	No annotation
TRINITY_DN65710_c0_g1_i1	1	22.33	-7.43	0.00827	KAE9542583.1 hypothetical protein AGLY_002494 [Aphis glycines]
TRINITY_DN26570_c0_g1_i3	1	23.87	8.56	0.00833	XP_025204869.1 uncharacterized protein LOC112601440 [Melanaphis sacchari]
TRINITY_DN20365_c0_g2_i3	1	31.42	-5.97	0.00838	No annotation
TRINITY_DN36405_c0_g1_i1	1	23.36	-7.5	0.00847	No annotation
TRINITY_DN31693_c0_g1_i1	1	50.28	9.63	0.00847	No annotation
TRINITY_DN68931_c2_g1_i1	1	22.76	-7.46	0.00852	No annotation
TRINITY_DN15836_c0_g1_i1	1	24.71	-7.58	0.00856	No annotation
TRINITY_DN32_c0_g2_i1	1	14.6	7.85	0.00857	No annotation
TRINITY_DN39749_c0_g1_i1	1	34.48	8.58	0.00861	XP_026823251.1 probable serine/threonine-protein kinase DDB_G0283065 [Rhopalosiphum maidis]
TRINITY_DN87222_c0_g1_i1	1	20.98	-6.45	0.00869	No annotation
TRINITY_DN235484_c0_g1_i1	1	18.42	-7.16	0.00869	No annotation
TRINITY_DN13109_c0_g1_i1	1	32.97	-5.7	0.00872	No annotation
TRINITY_DN186590_c0_g1_i1	1	59.69	9.87	0.00875	KAE9536476.1 hypothetical protein AGLY_007265 [Aphis glycines]
TRINITY_DN136203_c0_g1_i1	1	1469.83	4.17	0.00885	No annotation
TRINITY_DN2540_c0_g1_i8	1	54.7	4.08	0.00886	XP_026808606.1 slit homolog 2 protein isoform X1 [Rhopalosiphum maidis]
TRINITY_DN85_c0_g1_i7	1	69.99	3.81	0.00915	No annotation
TRINITY_DN1525_c0_g1_i1	1	98.41	6.76	0.00923	KAF0710581.1 lactase-phlorizin hydrolase-like, partial [Aphis craccivora]
TRINITY_DN73061_c1_g2_i1	1	20.34	-7.3	0.00929	No annotation
TRINITY_DN16576_c0_g2_i1	1	21.2	-7.36	0.00934	No annotation
TRINITY_DN84005_c0_g2_i1	1	21.1	-7.35	0.00934	No annotation
TRINITY_DN4182_c0_g1_i16	1	29.72	-6.4	0.00947	No annotation
TRINITY_DN2952_c6_g1_i2	1	258.36	2.3	0.00966	No annotation
TRINITY_DN47779_c0_g1_i1	1	24.51	8.6	0.00966	No annotation
TRINITY_DN369_c0_g1_i8	1	619.75	1.23	0.00976	XP_026821537.1 trehalase isoform X1 [Rhopalosiphum maidis]
TRINITY_DN143192_c0_g1_i1	1	25.95	5.57	0.00978	No annotation
TRINITY_DN191864_c0_g1_i1	1	22.18	-7.42	0.00983	No annotation
TRINITY_DN29186_c0_g1_i1	1	38.3	-8.21	0.00985	XP_026818680.1 plexin-A1-like [Rhopalosiphum maidis]
TRINITY_DN245222_c0_g1_i1	1	24.01	-7.54	0.01	KAF0757597.1 fibrinogen silencer-binding protein-like, partial [Aphis craccivora]
TRINITY_DN7739_c0_g1_i1	1	18.24	-7.14	0.0101	XP_016656212.1 LOW QUALITY PROTEIN: putative nuclease HARBI1 [Acyrthosiphon pisum]
TRINITY_DN21059_c0_g1_i1	1	31.56	-7.93	0.0102	No annotation
TRINITY_DN16322_c0_g2_i2	1	99.14	2.77	0.0102	KAE9543170.1 hypothetical protein AGLY_003081 [Aphis glycines]
TRINITY_DN5200_c1_g1_i10	1	30.74	-4.1	0.0102	No annotation
TRINITY_DN241_c0_g1_i2	1	23.13	-7.48	0.0102	No annotation
TRINITY_DN53781_c3_g1_i1	1	22.45	-5.91	0.0103	No annotation
TRINITY_DN11702_c0_g1_i1	1	25.16	-7.61	0.0105	No annotation
TRINITY_DN11249_c1_g1_i2	1	19.34	-7.23	0.0107	No annotation
TRINITY_DN570_c1_g1_i4	1	858.04	4.29	0.0107	No annotation
TRINITY_DN4303_c0_g1_i1	1	62.74	8.43	0.0107	No annotation
TRINITY_DN98256_c0_g1_i1	1	26.24	-7.67	0.0109	No annotation
TRINITY_DN26393_c0_g4_i1	1	19.43	-6.67	0.0109	No annotation
TRINITY_DN75422_c0_g1_i1	1	17.06	8.08	0.0109	No annotation
TRINITY_DN61658_c0_g1_i2	1	28.12	8.79	0.011	No annotation
TRINITY_DN111277_c0_g1_i3	1	17.54	-7.09	0.011	No annotation
TRINITY_DN44_c1_g1_i5	1	124.98	6	0.0111	XP_026821187.1 very-long-chain 3-oxoacyl-CoA reductase-like [Rhopalosiphum maidis]
TRINITY_DN66780_c0_g1_i1	1	893.78	2.66	0.0111	No annotation
TRINITY_DN31517_c0_g1_i5	1	23.49	-7.51	0.0111	No annotation
TRINITY_DN4136_c0_g1_i2	1	20.86	4.4	0.0111	XP_026816583.1 Bloom syndrome protein homolog isoform X2 [Rhopalosiphum maidis]
TRINITY_DN370_c0_g2_i1	1	18.23	-7.14	0.0111	KAF0747647.1 matrix metalloproteinase-2-like [Aphis craccivora]
TRINITY_DN83970_c1_g1_i1	1	54.27	9.74	0.0111	No annotation
TRINITY_DN7732_c3_g1_i1	1	47.03	9.53	0.0111	No annotation
TRINITY_DN16002_c0_g1_i2	1	19.45	-7.23	0.0111	No annotation
TRINITY_DN196779_c0_g1_i1	1	75.29	8.6	0.0115	No annotation
TRINITY_DN3750_c0_g1_i11	1	230.53	2	0.0115	CAH1721784.1 unnamed protein product [Aphis gossypii]
TRINITY_DN66575_c0_g2_i1	1	22.78	-7.47	0.0116	No annotation
TRINITY_DN27570_c0_g1_i1	1	27.19	8.73	0.0116	No annotation
TRINITY_DN66573_c0_g1_i2	1	21.23	-7.36	0.0117	No annotation
TRINITY_DN11604_c1_g1_i11	1	19.75	-7.26	0.0117	No annotation
TRINITY_DN32148_c0_g1_i1	1	61.93	9.92	0.0119	XP_026808426.1 myrosinase 1-like [Rhopalosiphum maidis]
TRINITY_DN678_c0_g1_i2	1	17160	4.53	0.0119	KAF0711972.1 Uncharacterized protein FWK35_00034681, partial [Aphis craccivora]
TRINITY_DN1893_c0_g1_i1	1	91.32	2.67	0.0119	XP_026805597.1 malignant T-cell-amplified sequence 1 homolog [Rhopalosiphum maidis]
TRINITY_DN393_c0_g1_i24	1	149.13	4.14	0.0121	XP_026809564.1 carbonic anhydrase 2 [Rhopalosiphum maidis]
TRINITY_DN5054_c0_g1_i3	1	39.74	-4.48	0.0121	No annotation
TRINITY_DN248793_c0_g1_i1	1	50.93	9.64	0.0121	XP_025200898.1 translation elongation factor 2 [Melanaphis sacchari]
TRINITY_DN21014_c0_g1_i2	1	20.49	-7.31	0.0125	No annotation
TRINITY_DN293_c1_g1_i1	1	121.95	1.92	0.0126	QPZ88887.1 cytochrome P450 CYP6CY4 [Rhopalosiphum padi]
TRINITY_DN53165_c0_g1_i1	1	19.28	-7.22	0.0126	XP_022164499.1 THAP domain-containing protein 1-like [Myzus persicae]
TRINITY_DN55360_c0_g1_i1	1	117.56	4.03	0.0128	No annotation
TRINITY_DN15_c1_g2_i2	1	27.32	-5.74	0.013	CAH1725342.1 unnamed protein product [Aphis gossypii]
TRINITY_DN15928_c0_g2_i1	1	19.44	-7.24	0.013	No annotation
TRINITY_DN85263_c0_g1_i3	1	49.06	9.59	0.0132	XP_026814913.1 probable peptidyl-tRNA hydrolase 2 [Rhopalosiphum maidis]
TRINITY_DN30196_c0_g1_i1	1	47.56	9.55	0.0132	No annotation
TRINITY_DN100546_c1_g1_i2	1	21.66	-7.39	0.0136	No annotation
TRINITY_DN181424_c0_g1_i1	1	67.2	10.04	0.0136	No annotation
TRINITY_DN16285_c0_g1_i11	1	552.79	1.11	0.0136	KAE9536398.1 hypothetical protein AGLY_007187 [Aphis glycines]
TRINITY_DN35944_c0_g1_i3	1	34.47	-7.18	0.0136	XP_026821314.1 LOW QUALITY PROTEIN: plexin-A2-like [Rhopalosiphum maidis]
TRINITY_DN5412_c1_g2_i3	1	17.61	-7.09	0.0136	No annotation
TRINITY_DN4525_c0_g5_i1	1	569.33	-1.65	0.0136	No annotation
TRINITY_DN15115_c0_g1_i5	1	96.24	2.34	0.0136	XP_026816922.1 alpha-tocopherol transfer protein-like [Rhopalosiphum maidis]
TRINITY_DN19082_c0_g1_i1	1	39.31	9.27	0.0137	XP_026809481.1 farnesol dehydrogenase-like [Rhopalosiphum maidis]
TRINITY_DN19102_c0_g1_i1	1	18.35	-7.15	0.0137	No annotation
TRINITY_DN71401_c0_g1_i1	1	19.53	-7.24	0.0137	No annotation
TRINITY_DN20172_c0_g1_i5	1	17.09	-7.05	0.014	No annotation
TRINITY_DN49393_c1_g1_i1	1	19.14	8.24	0.0141	No annotation
TRINITY_DN5198_c1_g1_i1	1	19.55	7.26	0.0142	No annotation
TRINITY_DN820_c0_g1_i5	1	22.29	-7.43	0.0142	No annotation
TRINITY_DN5109_c0_g1_i2	1	37.04	5.38	0.0143	XP_026812158.1 SAGA-associated factor 29 [Rhopalosiphum maidis]
TRINITY_DN115130_c0_g1_i1	1	26.52	-7.68	0.0143	KAF0769974.1 laccase-5-like [Aphis craccivora]
TRINITY_DN58125_c0_g1_i1	1	19.59	-7.24	0.0143	No annotation
TRINITY_DN135624_c0_g1_i1	1	17.53	-7.08	0.0144	No annotation
TRINITY_DN6412_c0_g1_i10	1	45.16	4.45	0.0144	No annotation
TRINITY_DN87260_c0_g1_i1	1	18.68	-6.14	0.0146	XP_026821687.1 uncharacterized protein LOC113560116 [Rhopalosiphum maidis]
TRINITY_DN101056_c0_g1_i3	1	17.17	-7.06	0.0147	No annotation
TRINITY_DN61463_c0_g2_i1	1	19.09	8.24	0.0147	KAF0767526.1 zinc finger MYM-type protein 1-like, partial [Aphis craccivora]
TRINITY_DN112382_c0_g1_i1	1	52.53	7.87	0.0147	XP_026809223.1 cold shock protein 1-like [Rhopalosiphum maidis]
TRINITY_DN30_c1_g2_i7	1	2990.09	3.4	0.0148	XP_022173616.1 uncharacterized protein LOC111036037 [Myzus persicae]
TRINITY_DN1203_c0_g1_i1	1	894.96	-1.21	0.0151	No annotation
TRINITY_DN6054_c0_g1_i1	1	27.77	-6.86	0.0154	No annotation
TRINITY_DN18839_c0_g1_i2	1	72.95	3.34	0.0154	No annotation
TRINITY_DN36833_c0_g1_i1	1	18.74	-7.18	0.0154	No annotation
TRINITY_DN8892_c0_g1_i1	1	21.49	-7.38	0.0155	No annotation
TRINITY_DN15956_c0_g1_i2	1	23.39	-7.5	0.0155	No annotation
TRINITY_DN40812_c0_g1_i1	1	21.94	-7.41	0.0155	No annotation
TRINITY_DN384_c1_g1_i1	1	16.88	-7.03	0.0158	No annotation
TRINITY_DN36898_c0_g2_i1	1	16.29	-6.98	0.0158	No annotation
TRINITY_DN63896_c0_g1_i4	1	89.9	-2.74	0.0159	No annotation
TRINITY_DN106_c4_g1_i1	1	17.21	-7.06	0.0159	No annotation
TRINITY_DN82134_c1_g1_i1	1	35.98	9.15	0.0159	No annotation
TRINITY_DN20900_c0_g1_i1	1	21.06	-7.35	0.0164	No annotation
TRINITY_DN30714_c0_g1_i1	1	16.11	-6.96	0.0164	No annotation
TRINITY_DN30264_c0_g2_i1	1	67.12	6.99	0.0165	No annotation
TRINITY_DN232694_c0_g1_i1	1	17.58	-7.09	0.0165	No annotation
TRINITY_DN3650_c1_g1_i12	1	16.18	-6.97	0.0165	No annotation
TRINITY_DN2542_c0_g1_i1	1	32.51	-6.03	0.0165	No annotation
TRINITY_DN1278_c3_g3_i1	1	434.5	-1.52	0.0165	No annotation
TRINITY_DN64719_c0_g1_i1	1	16.12	-6.96	0.0166	No annotation
TRINITY_DN1874_c0_g1_i17	1	163.27	1.65	0.0166	XP_026811159.1 LOW QUALITY PROTEIN: ABC transporter G family member 23-like [Rhopalosiphum maidis]
TRINITY_DN104216_c0_g1_i2	1	26.32	-6.59	0.0166	No annotation
TRINITY_DN69240_c0_g1_i1	1	18.14	8.17	0.0166	XP_025417543.1 uncharacterized protein LOC112688514 [Sipha flava]
TRINITY_DN24766_c0_g2_i1	1	30.7	-7.01	0.0169	No annotation
TRINITY_DN50920_c0_g1_i1	1	35.41	9.12	0.0169	No annotation
TRINITY_DN30688_c0_g1_i1	1	17.76	-6.06	0.017	KAF0768518.1 Uncharacterized protein FWK35_00014065 [Aphis craccivora]
TRINITY_DN1546_c1_g2_i1	1	16.37	-6.31	0.0171	XP_050549027.1 uncharacterized protein LOC126910470 [Daktulosphaira vitifoliae]
TRINITY_DN12722_c0_g1_i1	1	291.77	-1.42	0.0172	No annotation
TRINITY_DN17073_c0_g2_i1	1	19.02	-7.2	0.0172	No annotation
TRINITY_DN64176_c0_g1_i1	1	18.85	-7.19	0.0172	No annotation
TRINITY_DN68064_c0_g2_i1	1	19.48	-7.24	0.0173	No annotation
TRINITY_DN17786_c0_g1_i1	1	1862.59	1.06	0.0175	No annotation
TRINITY_DN88577_c0_g1_i1	1	36.53	9.17	0.0177	XP_025193918.1 uncharacterized protein LOC112593636 isoform X4 [Melanaphis sacchari]
TRINITY_DN208449_c0_g1_i1	1	74.41	6.61	0.0177	XP_026809723.1 larval cuticle protein LCP-22-like isoform X2 [Rhopalosiphum maidis]
TRINITY_DN84152_c0_g1_i1	1	551.07	2.36	0.0178	XP_027844701.2 histone acetyltransferase KAT6A isoform X1 [Aphis gossypii]
TRINITY_DN21142_c0_g1_i1	1	19.62	-7.25	0.0178	No annotation
TRINITY_DN92860_c0_g1_i1	1	16.89	-6.14	0.0178	No annotation
TRINITY_DN26953_c0_g1_i1	1	18.79	-6.29	0.0179	No annotation
TRINITY_DN12782_c1_g1_i1	1	23.24	-5.97	0.0179	No annotation
TRINITY_DN90461_c0_g1_i2	1	16.34	-6.98	0.0179	No annotation
TRINITY_DN35298_c0_g1_i3	1	1546.1	3.75	0.0179	XP_026809067.1 LOW QUALITY PROTEIN: uncharacterized protein LOC113551158 [Rhopalosiphum maidis]
TRINITY_DN1687_c2_g1_i12	1	93.54	-1.87	0.0179	XP_026812126.1 uncharacterized protein LOC113553150 isoform X2 [Rhopalosiphum maidis]
TRINITY_DN45296_c0_g1_i1	1	19.76	8.29	0.0179	XP_026809235.1 transcription initiation factor TFIID subunit 3-like [Rhopalosiphum maidis]
TRINITY_DN29173_c0_g1_i2	1	53.22	2.35	0.018	XP_026818804.1 GTPase-activating Rap/Ran-GAP domain-like protein 3 isoform X2 [Rhopalosiphum maidis]
TRINITY_DN147_c3_g1_i1	1	22.87	-7.47	0.0181	No annotation
TRINITY_DN6075_c1_g1_i1	1	23.48	-7.51	0.0181	No annotation
TRINITY_DN6305_c0_g2_i2	1	19.32	-6.33	0.0181	No annotation
TRINITY_DN104253_c0_g1_i3	1	16.18	-5.78	0.0181	No annotation
TRINITY_DN4361_c0_g2_i7	1	30.78	4.5	0.0181	No annotation
TRINITY_DN110341_c0_g1_i1	1	16.25	-6.98	0.0181	No annotation
TRINITY_DN5278_c0_g1_i3	1	68.7	7.93	0.0181	XP_026818932.1 thyrotropin-releasing hormone-degrading ectoenzyme-like [Rhopalosiphum maidis]
TRINITY_DN157589_c0_g1_i1	1	18.11	-7.13	0.0182	No annotation
TRINITY_DN1911_c0_g1_i1	1	99.77	-2.3	0.0182	XP_026809497.1 uncharacterized protein LOC113551448 [Rhopalosiphum maidis]
TRINITY_DN96516_c0_g1_i2	1	39.59	9.28	0.0184	XP_026818606.1 tubulin-specific chaperone C-like [Rhopalosiphum maidis]
TRINITY_DN27612_c0_g1_i1	1	18.11	-7.13	0.0184	No annotation
TRINITY_DN2490_c0_g2_i1	1	17.08	-6.15	0.0184	XP_026813980.1 uncharacterized protein PFB0145c-like [Rhopalosiphum maidis]
TRINITY_DN704_c0_g1_i8	1	117.18	-2.72	0.0185	No annotation
TRINITY_DN17548_c0_g1_i1	1	22.66	-7.45	0.0185	No annotation
TRINITY_DN70818_c0_g2_i1	1	23.16	-7.49	0.0185	No annotation
TRINITY_DN87791_c0_g2_i4	1	20.2	-7.29	0.0185	No annotation
TRINITY_DN28232_c0_g1_i2	1	19.79	-7.26	0.0186	No annotation
TRINITY_DN1516_c1_g4_i1	1	64.67	-3.23	0.0186	No annotation
TRINITY_DN130187_c0_g1_i1	1	15.73	-6.93	0.0187	No annotation
TRINITY_DN45508_c0_g1_i1	1	17.17	-7.06	0.0188	No annotation
TRINITY_DN16382_c0_g1_i1	1	30.15	-6.98	0.0188	No annotation
TRINITY_DN46_c4_g1_i1	1	48.78	9.57	0.0188	No annotation
TRINITY_DN13043_c0_g1_i1	1	24.45	-7.57	0.0188	No annotation
TRINITY_DN10411_c0_g1_i1	1	40.09	9.3	0.019	XP_026811260.1 uncharacterized protein LOC113552606 [Rhopalosiphum maidis]
TRINITY_DN31932_c0_g2_i2	1	15.88	-6.94	0.0191	No annotation
TRINITY_DN45882_c0_g1_i1	1	16.59	-7.01	0.0194	VVC27481.1 Reverse transcriptase domain [Cinara cedri]
TRINITY_DN30681_c0_g1_i2	1	21.16	-6.46	0.0194	No annotation
TRINITY_DN73265_c0_g1_i2	1	14.94	5.4	0.0195	No annotation
TRINITY_DN128684_c0_g1_i1	1	34.72	8.13	0.0195	No annotation
TRINITY_DN12612_c0_g2_i1	1	20.53	-7.31	0.0197	No annotation
TRINITY_DN1874_c0_g1_i11	1	179.67	1.57	0.0197	XP_026811159.1 LOW QUALITY PROTEIN: ABC transporter G family member 23-like [Rhopalosiphum maidis]
TRINITY_DN49442_c0_g1_i1	1	50.38	9.62	0.0197	XP_026815441.1 muscle M-line assembly protein unc-89 isoform X4 [Rhopalosiphum maidis]
TRINITY_DN2668_c0_g2_i1	1	482.07	1.45	0.0197	XP_026807231.1 LOW QUALITY PROTEIN: protein yellow-like [Rhopalosiphum maidis]
TRINITY_DN7907_c0_g1_i1	1	35.4	5.58	0.0197	XP_026813671.1 uncharacterized protein LOC113554152 [Rhopalosiphum maidis]
TRINITY_DN32254_c0_g1_i1	1	46.34	9.5	0.0199	No annotation
TRINITY_DN59170_c0_g1_i1	1	19.62	-7.25	0.0199	No annotation
TRINITY_DN111373_c0_g2_i1	1	25.13	-7.6	0.0201	No annotation
TRINITY_DN40616_c0_g1_i1	1	38.36	9.24	0.0202	No annotation
TRINITY_DN1030_c0_g2_i3	1	17.02	-7.04	0.0202	No annotation
TRINITY_DN28709_c0_g1_i1	1	25.17	-6.54	0.0203	No annotation
TRINITY_DN1980_c0_g1_i4	1	34.34	3.45	0.0203	No annotation
TRINITY_DN8657_c4_g1_i1	1	61.39	6.06	0.0204	No annotation
TRINITY_DN3380_c0_g2_i2	1	16.72	-6.12	0.0204	XP_026817784.1 beta-1,4-galactosyltransferase 4-like [Rhopalosiphum maidis]
TRINITY_DN4300_c1_g1_i1	1	19.27	-7.22	0.0205	No annotation
TRINITY_DN8856_c0_g1_i4	1	470.03	2.86	0.0205	XP_026813682.1 uncharacterized protein LOC113554159 [Rhopalosiphum maidis]
TRINITY_DN2099_c0_g1_i6	1	18.91	-7.19	0.0205	XP_026805580.1 uncharacterized protein LOC113548736 [Rhopalosiphum maidis]
TRINITY_DN41816_c1_g1_i4	1	726.77	-2.07	0.0206	No annotation
TRINITY_DN21201_c0_g1_i1	1	16.02	-6.95	0.0207	No annotation
TRINITY_DN57190_c0_g1_i1	1	17.77	-7.11	0.0208	No annotation
TRINITY_DN63746_c0_g1_i1	1	50.46	7.8	0.0208	No annotation
TRINITY_DN4344_c1_g2_i1	1	43.73	9.42	0.0208	No annotation
TRINITY_DN11564_c0_g2_i1	1	577.71	-1.6	0.0208	No annotation
TRINITY_DN4460_c0_g1_i6	1	15.3	-6.89	0.0209	No annotation
TRINITY_DN75348_c1_g1_i2	1	35.61	9.13	0.021	XP_026809246.1 LOW QUALITY PROTEIN: uncharacterized protein LOC113551285 [Rhopalosiphum maidis]
TRINITY_DN23969_c0_g1_i1	1	23.98	-7.54	0.0212	No annotation
TRINITY_DN4413_c1_g1_i1	1	103.37	1.79	0.0212	No annotation
TRINITY_DN212017_c0_g1_i1	1	23.42	-7.5	0.0212	No annotation
TRINITY_DN2022_c0_g1_i17	1	22.37	8.13	0.0213	XP_050060001.1 zinc finger protein ZFP2-like isoform X3 [Aphis gossypii]
TRINITY_DN6451_c0_g1_i2	1	36.47	4.56	0.0213	XP_026809109.1 alpha-tocopherol transfer protein-like [Rhopalosiphum maidis]
TRINITY_DN105641_c0_g1_i1	1	39.9	9.29	0.0214	No annotation
TRINITY_DN15765_c0_g1_i1	1	17.31	-7.07	0.0214	No annotation
TRINITY_DN9693_c0_g2_i1	1	23.42	-4.89	0.0214	No annotation
TRINITY_DN13561_c0_g1_i1	1	30.32	-4.02	0.0214	XP_026822588.1 E3 ubiquitin-protein ligase TRIM37-like isoform X3 [Rhopalosiphum maidis]
TRINITY_DN1982_c0_g1_i24	1	181.67	2.72	0.0216	XP_050059020.1 uncharacterized protein LOC114132992 isoform X1 [Aphis gossypii]
TRINITY_DN8426_c0_g1_i5	1	15.61	-6.92	0.0216	XP_026811400.1 LOW QUALITY PROTEIN: GATA zinc finger domain-containing protein 14-like [Rhopalosiphum maidis]
TRINITY_DN20595_c0_g2_i1	1	15.62	-6.92	0.0217	No annotation
TRINITY_DN123354_c0_g1_i1	1	19.02	-7.2	0.0219	XP_026805680.1 protein scarlet-like [Rhopalosiphum maidis]
TRINITY_DN2685_c7_g1_i1	1	1312.97	1.29	0.0221	KAE9532791.1 hypothetical protein AGLY_009872 [Aphis glycines]
TRINITY_DN53043_c0_g1_i1	1	38.61	9.25	0.0221	XP_026815519.1 ubiquitin-like [Rhopalosiphum maidis]
TRINITY_DN5443_c0_g1_i15	1	234.02	-1.4	0.0222	XP_001946751.1 protein rogdi isoform X1 [Acyrthosiphon pisum]
TRINITY_DN41682_c0_g1_i3	1	15.76	6.08	0.0222	No annotation
TRINITY_DN48410_c0_g1_i1	1	16.1	-6.96	0.0223	KAE9545780.1 hypothetical protein AGLY_001323 [Aphis glycines]
TRINITY_DN1957_c0_g2_i1	1	16.4	-6.99	0.0224	No annotation
TRINITY_DN20559_c0_g1_i4	1	40.01	8.33	0.0224	XP_027839510.2 zinc finger CCCH domain-containing protein 18 isoform X4 [Aphis gossypii]
TRINITY_DN61221_c1_g1_i1	1	18.07	-7.13	0.0225	No annotation
TRINITY_DN64283_c0_g3_i1	1	22.88	-5.96	0.0226	No annotation
TRINITY_DN24240_c0_g1_i1	1	35.42	9.12	0.0226	No annotation
TRINITY_DN21283_c0_g1_i2	1	15.02	-6.86	0.0227	No annotation
TRINITY_DN111677_c0_g1_i2	1	47.51	9.17	0.0227	CAH1707488.1 unnamed protein product [Aphis gossypii]
TRINITY_DN97785_c0_g1_i1	1	22.62	-7.45	0.0227	No annotation
TRINITY_DN9036_c0_g1_i1	1	53.62	8.74	0.0229	No annotation
TRINITY_DN31128_c0_g1_i1	1	19.35	-5.7	0.0229	No annotation
TRINITY_DN12232_c0_g1_i3	1	664.7	1.87	0.0229	No annotation
TRINITY_DN118473_c0_g3_i1	1	14.9	-6.85	0.0229	No annotation
TRINITY_DN96379_c0_g1_i1	1	23.8	-7.53	0.0229	No annotation
TRINITY_DN17324_c0_g1_i1	1	27.35	6.41	0.0229	CAH1710646.1 unnamed protein product [Aphis gossypii]
TRINITY_DN6305_c0_g2_i1	1	18.53	-6.27	0.0229	No annotation
TRINITY_DN76792_c0_g2_i1	1	43.61	9.41	0.0229	No annotation
TRINITY_DN159043_c0_g1_i2	1	403.42	1.6	0.023	No annotation
TRINITY_DN1376_c1_g1_i8	1	14.98	-6.86	0.023	No annotation
TRINITY_DN29581_c1_g1_i2	1	942.43	3.93	0.0233	XP_026812677.1 skin secretory protein xP2-like [Rhopalosiphum maidis]
TRINITY_DN11383_c0_g1_i1	1	45.11	9.47	0.0235	No annotation
TRINITY_DN36369_c0_g1_i1	1	15.72	-6.93	0.0237	KAF0759133.1 synaptic vesicular amine transporter isoform X1, partial [Aphis craccivora]
TRINITY_DN96081_c0_g1_i1	1	31.58	8.96	0.0237	No annotation
TRINITY_DN42663_c1_g1_i1	1	15.32	-6.89	0.0238	No annotation
TRINITY_DN16350_c0_g3_i3	1	17.73	-7.1	0.0239	XP_003245869.1 uncharacterized protein LOC100571182 [Acyrthosiphon pisum]
TRINITY_DN14407_c0_g2_i2	1	16.52	-7	0.024	XP_026815437.1 titin [Rhopalosiphum maidis]
TRINITY_DN16065_c0_g1_i1	1	18.1	-7.13	0.024	No annotation
TRINITY_DN66075_c0_g1_i1	1	17.38	-7.07	0.024	No annotation
TRINITY_DN18068_c0_g1_i1	1	19.19	-7.22	0.0241	No annotation
TRINITY_DN7142_c0_g1_i1	1	21.44	-7.37	0.0242	No annotation
TRINITY_DN90687_c0_g1_i1	1	46.53	8.54	0.0242	XP_026815411.1 uncharacterized protein LOC113555226 [Rhopalosiphum maidis]
TRINITY_DN10967_c0_g1_i8	1	21.61	5.9	0.0242	No annotation
TRINITY_DN49064_c0_g1_i2	1	18.46	7.23	0.0242	No annotation
TRINITY_DN16692_c0_g1_i1	1	27.03	-7.71	0.0242	No annotation
TRINITY_DN153757_c0_g1_i1	1	41.52	9.34	0.0244	No annotation
TRINITY_DN23537_c0_g3_i14	1	19	-6.31	0.0244	No annotation
TRINITY_DN32133_c1_g1_i2	1	14.87	-6.85	0.0244	No annotation
TRINITY_DN170407_c0_g1_i1	1	1.75869e+06	3.88	0.0245	No annotation
TRINITY_DN104334_c0_g1_i2	1	17.29	-7.06	0.0245	No annotation
TRINITY_DN3744_c2_g2_i1	1	4567.07	2.52	0.0247	AGN73958.1 NADH dehydrogenase subunit 1 [Pterocomma pilosum]
TRINITY_DN1000_c1_g2_i7	1	96.21	2.07	0.0247	XP_026806097.1 alanine--glyoxylate aminotransferase 2-like [Rhopalosiphum maidis]
TRINITY_DN29922_c1_g1_i1	1	17	-7.04	0.0248	No annotation
TRINITY_DN75927_c0_g1_i1	1	19.21	-7.22	0.0248	No annotation
TRINITY_DN1458_c0_g1_i1	1	15.75	-6.93	0.0248	No annotation
TRINITY_DN135394_c0_g1_i1	1	37.92	9.22	0.025	No annotation
TRINITY_DN984_c7_g1_i1	1	300.23	-1.47	0.025	No annotation
TRINITY_DN136521_c3_g1_i1	1	860.6	3.66	0.0251	No annotation
TRINITY_DN16362_c0_g1_i2	1	15.16	-6.87	0.0251	No annotation
TRINITY_DN12413_c0_g1_i2	1	17.63	-6.2	0.0253	No annotation
TRINITY_DN37776_c0_g1_i1	1	36.89	7.55	0.0253	No annotation
TRINITY_DN5_c0_g1_i4	1	472.63	1.92	0.0253	XP_026808429.1 lactase-phlorizin hydrolase-like [Rhopalosiphum maidis]
TRINITY_DN78081_c1_g4_i1	1	17.18	-7.05	0.0257	No annotation
TRINITY_DN956_c1_g1_i2	1	4174.02	2.97	0.0257	XP_026807844.1 LOW QUALITY PROTEIN: guanylate cyclase 32E-like [Rhopalosiphum maidis]
TRINITY_DN8470_c0_g1_i1	1	39.75	9.29	0.0257	No annotation
TRINITY_DN41432_c0_g1_i1	1	33.73	9.05	0.0257	No annotation
TRINITY_DN3643_c0_g1_i2	1	26.63	-6.59	0.0257	No annotation
TRINITY_DN1734_c0_g1_i2	1	439.35	1.64	0.0257	XP_026823521.1 tRNA-dihydrouridine(20) synthase [NAD(P)+]-like isoform X1 [Rhopalosiphum maidis]
TRINITY_DN68092_c0_g1_i1	1	15.55	-6.91	0.0261	No annotation
TRINITY_DN83087_c0_g3_i1	1	345.6	5.95	0.0261	XP_026812347.1 skin secretory protein xP2-like [Rhopalosiphum maidis]
TRINITY_DN47767_c0_g1_i1	1	29.79	8.87	0.0261	XP_026816291.1 glyoxylate reductase/hydroxypyruvate reductase-like isoform X2 [Rhopalosiphum maidis]
TRINITY_DN42670_c1_g1_i1	1	34.73	9.09	0.0261	No annotation
TRINITY_DN28537_c0_g1_i2	1	29.86	8.88	0.0261	No annotation
TRINITY_DN6865_c0_g1_i21	1	18.74	-7.18	0.0262	No annotation
TRINITY_DN6339_c0_g1_i2	1	20.8	-7.33	0.0266	XP_026808791.1 cell-death-related nuclease 7 [Rhopalosiphum maidis]
TRINITY_DN60047_c0_g1_i1	1	14.62	-6.82	0.0266	No annotation
TRINITY_DN47199_c0_g1_i4	1	20.14	-7.28	0.0267	XP_026815694.1 ferritin subunit [Rhopalosiphum maidis]
TRINITY_DN27115_c0_g1_i1	1	19.57	-5.72	0.0268	No annotation
TRINITY_DN293_c1_g1_i4	1	217.48	1.7	0.027	QPZ88887.1 cytochrome P450 CYP6CY4 [Rhopalosiphum padi]
TRINITY_DN5437_c0_g1_i4	1	69.17	4.08	0.027	XP_027836130.1 perilipin-4-like isoform X3 [Aphis gossypii]
TRINITY_DN110429_c0_g1_i1	1	16.13	-6.97	0.027	No annotation
TRINITY_DN178819_c0_g1_i1	1	16.74	-7.02	0.027	No annotation
TRINITY_DN30085_c0_g1_i1	1	38.59	8.28	0.0271	No annotation
TRINITY_DN44174_c0_g1_i4	1	16.37	-6.99	0.0271	No annotation
TRINITY_DN65916_c0_g1_i1	1	31.88	8.1	0.0272	No annotation
TRINITY_DN100973_c2_g1_i11	1	624.09	4.34	0.0272	XP_026813583.1 calphotin-like [Rhopalosiphum maidis]
TRINITY_DN5713_c1_g1_i2	1	152.87	-5.49	0.0273	KAF0754223.1 alpha-protein kinase 1 [Aphis craccivora]
TRINITY_DN7828_c0_g2_i1	1	17.57	-6.2	0.0273	No annotation
TRINITY_DN123261_c0_g1_i1	1	29.13	8.84	0.0274	No annotation
TRINITY_DN153287_c0_g1_i1	1	14.51	7.21	0.0274	XP_050546069.1 uncharacterized protein LOC126908201 [Daktulosphaira vitifoliae]
TRINITY_DN18248_c0_g1_i1	1	17.14	-7.05	0.0274	No annotation
TRINITY_DN36512_c0_g1_i1	1	35.37	9.12	0.0276	No annotation
TRINITY_DN38545_c0_g1_i1	1	145.89	5.57	0.0277	No annotation
TRINITY_DN3505_c3_g1_i3	1	128.22	5.48	0.0277	XP_026805789.1 cuticle protein 7-like [Rhopalosiphum maidis]
TRINITY_DN6112_c0_g2_i1	1	18.7	8.21	0.0278	No annotation
TRINITY_DN7852_c0_g1_i7	1	50.97	-4.86	0.0278	No annotation
TRINITY_DN3052_c0_g1_i11	1	466.71	1.75	0.028	XP_050056531.1 uncharacterized protein LOC126549967 [Aphis gossypii]
TRINITY_DN2034_c0_g2_i1	1	272.93	-1.71	0.028	XP_026806229.1 uncharacterized protein LOC113549227 [Rhopalosiphum maidis]
TRINITY_DN124032_c1_g1_i1	1	33.95	6.18	0.0282	XP_026822056.1 probable citrate synthase 2, mitochondrial [Rhopalosiphum maidis]
TRINITY_DN56151_c0_g1_i2	1	26.13	5.51	0.0284	No annotation
TRINITY_DN207860_c0_g1_i1	1	15.03	-6.86	0.0284	No annotation
TRINITY_DN2434_c1_g2_i1	1	23.16	-5.98	0.0284	No annotation
TRINITY_DN16654_c0_g1_i1	1	15.29	-6.89	0.0284	No annotation
TRINITY_DN4723_c0_g1_i1	1	23.45	-7.5	0.0284	No annotation
TRINITY_DN12409_c1_g1_i2	1	14.63	-6.82	0.0286	No annotation
TRINITY_DN207003_c0_g1_i1	1	42.07	9.36	0.0288	No annotation
TRINITY_DN158584_c0_g1_i1	1	18.78	-7.18	0.0288	No annotation
TRINITY_DN4038_c0_g2_i1	1	42.79	9.38	0.0289	No annotation
TRINITY_DN7499_c0_g1_i26	1	23.18	4.94	0.029	XP_026813485.1 NADH dehydrogenase [ubiquinone] 1 alpha subcomplex assembly factor 2 [Rhopalosiphum maidis] XP_026813486.1 NADH dehydrogenase [ubiquinone] 1 alpha subcomplex assembly factor 2 [Rhopalosiphum maidis] XP_026813487.1 NADH dehydrogenase [ubiquinone] 1 alpha subcomplex assembly factor 2 [Rhopalosiphum maidis]
TRINITY_DN119622_c0_g2_i1	1	26.97	-6.6	0.029	No annotation
TRINITY_DN17230_c0_g1_i1	1	39.7	9.28	0.029	No annotation
TRINITY_DN251072_c0_g1_i1	1	64.33	6.14	0.0292	No annotation
TRINITY_DN10963_c1_g1_i2	1	15.62	-6.92	0.0292	No annotation
TRINITY_DN221440_c0_g1_i1	1	15.82	-5.89	0.0293	XP_003242240.1 hexokinase type 2 isoform X3 [Acyrthosiphon pisum]
TRINITY_DN32864_c0_g1_i2	1	398.8	3.86	0.0293	XP_026809935.1 uncharacterized protein LOC113551697 [Rhopalosiphum maidis]
TRINITY_DN2228_c1_g1_i4	1	15.8	-6.94	0.0293	No annotation
TRINITY_DN7906_c0_g1_i6	1	74.22	-2.48	0.0294	No annotation
TRINITY_DN130872_c0_g1_i1	1	32.9	-7.99	0.0294	No annotation
TRINITY_DN30_c1_g1_i8	1	152.81	2.43	0.0295	XP_022173616.1 uncharacterized protein LOC111036037 [Myzus persicae]
TRINITY_DN23484_c0_g1_i3	1	566.18	-0.96	0.0296	No annotation
TRINITY_DN44841_c0_g1_i1	1	15.44	-5.85	0.0296	No annotation
TRINITY_DN409_c1_g1_i6	1	76.69	2.55	0.0299	XP_026805626.1 probable multidrug resistance-associated protein lethal(2)03659 isoform X1 [Rhopalosiphum maidis] XP_026805627.1 probable multidrug resistance-associated protein lethal(2)03659 isoform X1 [Rhopalosiphum maidis] XP_026805628.1 probable multidrug resistance-associated protein lethal(2)03659 isoform X1 [Rhopalosiphum maidis] XP_026805629.1 probable multidrug resistance-associated prot…
TRINITY_DN100546_c1_g1_i1	1	17.76	-7.1	0.0299	No annotation
TRINITY_DN17362_c2_g1_i1	1	31.92	8.01	0.0299	XP_008187666.1 ras-related protein Rab-39B [Acyrthosiphon pisum]
TRINITY_DN1434_c0_g1_i1	1	14.79	-6.84	0.0299	XP_026811837.1 coiled-coil domain-containing protein 93 [Rhopalosiphum maidis]
TRINITY_DN25119_c0_g1_i1	1	14.25	-6.79	0.0301	No annotation
TRINITY_DN127509_c0_g1_i1	1	16.59	8.03	0.0305	XP_026804386.1 ribonuclease H2 subunit A [Rhopalosiphum maidis]
TRINITY_DN4367_c1_g1_i1	1	30.83	7.96	0.0305	No annotation
TRINITY_DN2194_c0_g1_i2	1	112.11	1.79	0.0305	XP_026817524.1 tRNA methyltransferase 10 homolog A [Rhopalosiphum maidis]
TRINITY_DN14556_c0_g2_i1	1	21.62	-6.29	0.0305	No annotation
TRINITY_DN173020_c0_g1_i1	1	15.23	-5.99	0.0305	KAE9523762.1 hypothetical protein AGLY_015822 [Aphis glycines]
TRINITY_DN9187_c1_g1_i1	1	18.6	-7.17	0.0305	No annotation
TRINITY_DN55727_c0_g1_i1	1	43.85	9.42	0.0307	No annotation
TRINITY_DN3955_c2_g1_i29	1	41.12	6.77	0.0307	No annotation
TRINITY_DN81876_c0_g1_i1	1	36.15	9.15	0.0307	No annotation
TRINITY_DN2855_c0_g1_i15	1	114.19	-1.52	0.0308	XP_026812578.1 multiple inositol polyphosphate phosphatase 1-like [Rhopalosiphum maidis]
TRINITY_DN21417_c0_g2_i1	1	13.94	-6.76	0.031	No annotation
TRINITY_DN152332_c0_g1_i1	1	951.98	3.55	0.031	No annotation
TRINITY_DN6280_c0_g1_i29	1	45.83	7.67	0.0311	No annotation
TRINITY_DN6217_c0_g1_i3	1	34.29	9.07	0.0312	No annotation
TRINITY_DN23070_c0_g3_i1	1	31.71	8	0.0312	No annotation
TRINITY_DN42542_c0_g2_i2	1	14.13	-6.77	0.0312	XP_026818103.1 E3 SUMO-protein ligase gei-17-like [Rhopalosiphum maidis]
TRINITY_DN24061_c0_g1_i3	1	16.11	-6.96	0.0313	No annotation
TRINITY_DN15602_c1_g1_i1	1	28.23	8.8	0.0313	No annotation
TRINITY_DN59267_c0_g1_i2	1	17.62	-6.2	0.0314	No annotation
TRINITY_DN43533_c0_g1_i1	1	13.93	-6.75	0.0314	No annotation
TRINITY_DN3099_c0_g1_i4	1	16.07	-6.96	0.0315	XP_026809053.1 uncharacterized protein LOC113551172 isoform X1 [Rhopalosiphum maidis]
TRINITY_DN46110_c0_g1_i1	1	27.7	8.77	0.0316	No annotation
TRINITY_DN12232_c0_g1_i2	1	272.04	1.89	0.0317	No annotation
TRINITY_DN22355_c0_g1_i1	1	14.28	-6.79	0.0317	No annotation
TRINITY_DN4832_c0_g1_i2	1	16.81	-7.02	0.0319	No annotation
TRINITY_DN13140_c0_g2_i1	1	16.24	-6.98	0.0323	No annotation
TRINITY_DN1580_c0_g1_i26	1	1412	0.73	0.0326	XP_026822139.1 uncharacterized protein LOC113560458 [Rhopalosiphum maidis]
TRINITY_DN154082_c0_g1_i1	1	21.03	-7.35	0.0327	No annotation
TRINITY_DN8065_c0_g3_i1	1	17.15	-7.05	0.0328	No annotation
TRINITY_DN106709_c0_g2_i1	1	38.27	9.22	0.0329	No annotation
TRINITY_DN12706_c0_g2_i1	1	15.92	-6.95	0.033	No annotation
TRINITY_DN40465_c0_g1_i1	1	37.49	9.2	0.0331	KAF0762584.1 glucose dehydrogenase [Aphis craccivora]
TRINITY_DN2194_c0_g2_i2	1	141.92	1.35	0.0331	XP_026817524.1 tRNA methyltransferase 10 homolog A [Rhopalosiphum maidis]
TRINITY_DN116274_c0_g1_i1	1	22.98	-6.37	0.0333	No annotation
TRINITY_DN38690_c0_g1_i1	1	226.88	1.58	0.0334	No annotation
TRINITY_DN4119_c2_g1_i2	1	13.61	-6.72	0.0334	No annotation
TRINITY_DN4970_c0_g1_i1	1	102.88	-2.52	0.0334	XP_026818116.1 uncharacterized protein LOC113557037 [Rhopalosiphum maidis]
TRINITY_DN401_c1_g1_i11	1	17.32	-5.55	0.0334	No annotation
TRINITY_DN13540_c0_g1_i17	1	14.1	-6.77	0.0336	No annotation
TRINITY_DN4717_c0_g1_i2	1	15.9	-6.94	0.0336	No annotation
TRINITY_DN55604_c0_g1_i1	1	17.5	-7.08	0.0336	No annotation
TRINITY_DN5117_c0_g1_i9	1	418.79	-1.16	0.0337	XP_001948355.1 TNF receptor-associated factor 4 [Acyrthosiphon pisum]
TRINITY_DN15364_c1_g1_i2	1	29.07	8.84	0.0338	No annotation
TRINITY_DN2204_c0_g1_i2	1	401.57	1.15	0.0339	CAH1732227.1 unnamed protein product [Aphis gossypii]
TRINITY_DN17758_c0_g1_i2	1	15.04	-5.97	0.0339	No annotation
TRINITY_DN4522_c0_g1_i3	1	118.3	-3.13	0.0341	No annotation
TRINITY_DN1567_c0_g1_i5	1	14.56	-6.82	0.0341	XP_026816720.1 UDP-glucuronosyltransferase 2C1-like isoform X2 [Rhopalosiphum maidis]
TRINITY_DN2769_c0_g1_i13	1	133.57	4.23	0.0341	XP_026809526.1 tropomyosin-like [Rhopalosiphum maidis]
TRINITY_DN59932_c0_g1_i3	1	65.27	2.41	0.0341	XP_026823485.1 OCIA domain-containing protein 1 [Rhopalosiphum maidis]
TRINITY_DN14682_c0_g1_i1	1	37.42	9.19	0.0341	No annotation
TRINITY_DN42598_c0_g1_i1	1	28.27	8.8	0.0341	No annotation
TRINITY_DN122087_c0_g1_i1	1	22.41	-6.36	0.0341	No annotation
TRINITY_DN7147_c0_g1_i6	1	54.93	2.89	0.0347	KAF0762158.1 protein charybde-like isoform X1 [Aphis craccivora]
TRINITY_DN34598_c0_g1_i1	1	15.3	-6.89	0.0347	XP_050058243.1 uncharacterized protein LOC126550508 [Aphis gossypii]
TRINITY_DN820_c0_g1_i2	1	16.81	-7.03	0.0347	No annotation
TRINITY_DN43983_c0_g1_i1	1	16.19	-6.97	0.0347	No annotation
TRINITY_DN256041_c0_g1_i1	1	21.68	-7.39	0.0347	No annotation
TRINITY_DN185455_c0_g1_i1	1	17.43	-7.08	0.0347	No annotation
TRINITY_DN83834_c0_g1_i1	1	36.25	7.35	0.0348	No annotation
TRINITY_DN47541_c0_g1_i3	1	24.11	-3.92	0.035	No annotation
TRINITY_DN80360_c0_g1_i2	1	14.71	-5.94	0.035	No annotation
TRINITY_DN110700_c0_g1_i1	1	31.17	8.94	0.035	No annotation
TRINITY_DN80493_c0_g1_i1	1	20.74	-6.22	0.035	No annotation
TRINITY_DN36138_c1_g1_i1	1	44.34	6.49	0.035	No annotation
TRINITY_DN25727_c0_g1_i1	1	38.28	9.22	0.0351	No annotation
TRINITY_DN4244_c0_g1_i5	1	127.19	1.75	0.0351	No annotation
TRINITY_DN9260_c0_g2_i5	1	212.47	4.57	0.0352	KAE9529230.1 hypothetical protein AGLY_011906, partial [Aphis glycines]
TRINITY_DN48004_c0_g1_i3	1	15.58	-6.91	0.0354	No annotation
TRINITY_DN9975_c0_g1_i1	1	24.01	5.67	0.0354	XP_015368449.1 PREDICTED: calcium and integrin-binding family member 3 [Diuraphis noxia]
TRINITY_DN15975_c0_g1_i2	1	13.39	-6.7	0.0355	No annotation
TRINITY_DN22209_c0_g1_i1	1	26.27	8.69	0.0355	XP_026817537.1 uncharacterized protein LOC113556648 [Rhopalosiphum maidis]
TRINITY_DN5288_c0_g1_i1	1	134.95	1.67	0.0355	XP_026820790.1 tyrosine-protein phosphatase 99A-like [Rhopalosiphum maidis]
TRINITY_DN91559_c0_g1_i1	1	39.15	5.96	0.0355	No annotation
TRINITY_DN3311_c1_g2_i1	1	22.27	-7.43	0.0355	No annotation
TRINITY_DN1925_c0_g1_i23	1	430.91	4.25	0.0357	XP_026808426.1 myrosinase 1-like [Rhopalosiphum maidis]
TRINITY_DN11977_c0_g1_i1	1	13.73	-6.73	0.0357	No annotation
TRINITY_DN17629_c0_g1_i12	1	13.49	-6.71	0.0357	XP_026804734.1 gamma-aminobutyric acid receptor subunit rho-3-like isoform X1 [Rhopalosiphum maidis]
TRINITY_DN40903_c0_g1_i1	1	13.57	-6.72	0.0358	No annotation
TRINITY_DN10525_c0_g1_i7	1	1774.11	-1.75	0.0359	XP_026814198.1 basic proline-rich protein-like [Rhopalosiphum maidis]
TRINITY_DN56326_c1_g1_i1	1	1114.05	1.49	0.0359	No annotation
TRINITY_DN5389_c0_g1_i1	1	30.59	-6.77	0.0359	No annotation
TRINITY_DN48143_c0_g1_i2	1	16.49	-7	0.036	No annotation
TRINITY_DN59602_c0_g1_i1	1	27.26	-5.18	0.036	No annotation
TRINITY_DN10830_c0_g1_i3	1	33.69	-5.28	0.036	No annotation
TRINITY_DN5299_c0_g1_i5	1	183.71	5.79	0.0361	XP_026812127.1 LOW QUALITY PROTEIN: uncharacterized protein LOC113553151 [Rhopalosiphum maidis]
TRINITY_DN30096_c0_g1_i1	1	24.81	7.61	0.0362	No annotation
TRINITY_DN29882_c3_g1_i1	1	581.71	3.65	0.0365	No annotation
TRINITY_DN36999_c0_g2_i1	1	23.85	-6.42	0.0367	No annotation
TRINITY_DN113965_c0_g1_i1	1	33.42	9.04	0.0368	No annotation
TRINITY_DN5347_c0_g1_i9	1	13.42	-6.7	0.0368	No annotation
TRINITY_DN125386_c0_g2_i3	1	16.78	-7.02	0.0368	No annotation
TRINITY_DN61299_c0_g1_i7	1	16	-6.95	0.0368	XP_026819583.2 LOW QUALITY PROTEIN: uncharacterized protein LOC113558316 [Rhopalosiphum maidis]
TRINITY_DN2900_c1_g1_i3	1	201.81	2.7	0.0368	XP_026822064.1 2-acylglycerol O-acyltransferase 2-A-like [Rhopalosiphum maidis]
TRINITY_DN10641_c1_g1_i1	1	14.03	-6.76	0.0368	No annotation
TRINITY_DN6603_c1_g1_i2	1	657.62	-1.16	0.0368	No annotation
TRINITY_DN86704_c0_g1_i6	1	18.95	8.19	0.0368	No annotation
TRINITY_DN69353_c0_g1_i1	1	14.3	-6.79	0.0368	No annotation
TRINITY_DN78154_c0_g1_i1	1	14.02	-6.76	0.0368	No annotation
TRINITY_DN12819_c1_g1_i1	1	17.46	-6.19	0.0368	XP_026807399.1 probable Ras GTPase-activating protein isoform X1 [Rhopalosiphum maidis]
TRINITY_DN42871_c0_g1_i1	1	15.08	7.86	0.037	No annotation
TRINITY_DN39020_c0_g1_i1	1	14.46	-6.81	0.0371	KAF0749985.1 Uncharacterized protein FWK35_00027513, partial [Aphis craccivora]
TRINITY_DN7635_c1_g2_i1	1	13.85	-6.75	0.0372	No annotation
TRINITY_DN4777_c0_g1_i30	1	13.69	-6.73	0.0375	XP_026806243.1 uncharacterized protein LOC113549233 isoform X2 [Rhopalosiphum maidis]
TRINITY_DN19296_c0_g1_i1	1	261.57	1.52	0.0376	XP_026806858.1 uncharacterized protein LOC113549659 [Rhopalosiphum maidis]
TRINITY_DN100351_c0_g1_i1	1	1239.44	3.6	0.0377	No annotation
TRINITY_DN14407_c0_g2_i12	1	14.85	-6.85	0.0377	XP_026815437.1 titin [Rhopalosiphum maidis]
TRINITY_DN14_c0_g1_i2	1	60.01	-8.86	0.0381	No annotation
TRINITY_DN14245_c0_g1_i1	1	17.68	-7.1	0.0381	No annotation
TRINITY_DN10096_c0_g1_i3	1	76.93	1.72	0.0382	No annotation
TRINITY_DN3662_c0_g1_i2	1	20.41	-6.23	0.0382	XP_026810043.1 tigger transposable element-derived protein 4-like [Rhopalosiphum maidis]
TRINITY_DN38783_c0_g1_i1	1	27.48	8.76	0.0384	XP_026807956.1 presenilin homolog [Rhopalosiphum maidis]
TRINITY_DN96587_c0_g2_i1	1	31.52	8.95	0.0385	No annotation
TRINITY_DN12844_c0_g1_i1	1	26.76	5.82	0.0391	No annotation
TRINITY_DN12869_c0_g2_i1	1	15.14	-6.87	0.0392	No annotation
TRINITY_DN8578_c2_g1_i4	1	26.93	7.76	0.0393	No annotation
TRINITY_DN10838_c0_g1_i24	1	48.84	4.49	0.0393	CAH1714206.1 unnamed protein product [Aphis gossypii]
TRINITY_DN45821_c0_g1_i1	1	15.55	-6.91	0.0394	No annotation
TRINITY_DN55045_c2_g1_i1	1	36.34	2.41	0.0395	No annotation
TRINITY_DN500_c10_g1_i1	1	33.1	9.01	0.0395	No annotation
TRINITY_DN1978_c0_g4_i2	1	17.27	-7.06	0.0395	No annotation
TRINITY_DN8100_c0_g1_i3	1	78.21	-1.82	0.0395	KAF0761559.1 protein phosphatase 1 regulatory subunit 12C isoform X5 [Aphis craccivora]
TRINITY_DN1529_c0_g2_i1	1	14.41	-6.8	0.0395	No annotation
TRINITY_DN427_c0_g1_i5	1	196	1.13	0.0395	No annotation
TRINITY_DN10963_c1_g1_i1	1	43.18	-5.4	0.0395	No annotation
TRINITY_DN40223_c0_g1_i3	1	28.61	-7.79	0.0395	XP_008186708.1 splicing factor 3B subunit 5 [Acyrthosiphon pisum]
TRINITY_DN21181_c0_g1_i1	1	133.94	1.92	0.0395	XP_026811997.1 2-hydroxyacylsphingosine 1-beta-galactosyltransferase-like [Rhopalosiphum maidis]
TRINITY_DN2861_c0_g3_i1	1	15.89	-6.94	0.0395	No annotation
TRINITY_DN57758_c3_g1_i1	1	14.3	-6.79	0.0396	No annotation
TRINITY_DN30286_c0_g1_i1	1	14.01	-6.76	0.0396	No annotation
TRINITY_DN4383_c4_g1_i1	1	20.18	-7.29	0.0396	No annotation
TRINITY_DN35069_c1_g1_i1	1	21.3	-7.37	0.0396	No annotation
TRINITY_DN286_c2_g1_i1	1	22.76	-6.35	0.0396	No annotation
TRINITY_DN40887_c0_g1_i1	1	15.93	-6.94	0.0397	No annotation
TRINITY_DN7192_c1_g1_i3	1	98.55	-2.48	0.0397	XP_026822067.1 uncharacterized protein LOC113560408 [Rhopalosiphum maidis]
TRINITY_DN640_c0_g1_i6	1	54.98	2.14	0.0398	XP_026813423.1 maltase 2-like isoform X2 [Rhopalosiphum maidis]
TRINITY_DN9146_c0_g1_i1	1	15.28	-6.89	0.0399	No annotation
TRINITY_DN9088_c0_g4_i1	1	25.53	8.65	0.0399	No annotation
TRINITY_DN91692_c0_g1_i1	1	13.2	-6.68	0.04	No annotation
TRINITY_DN36685_c1_g1_i2	1	14.89	-4.74	0.04	No annotation
TRINITY_DN22007_c0_g1_i1	1	20.57	8.34	0.04	No annotation
TRINITY_DN9260_c0_g2_i1	1	269.85	3.06	0.0402	KAE9544140.1 hypothetical protein AGLY_001829 [Aphis glycines]
TRINITY_DN186980_c0_g1_i1	1	37.86	9.2	0.0404	No annotation
TRINITY_DN211226_c0_g1_i1	1	34.45	9.07	0.0405	No annotation
TRINITY_DN59159_c1_g1_i1	1	16.18	-6.97	0.0405	No annotation
TRINITY_DN22351_c0_g1_i2	1	13.11	-6.67	0.0405	No annotation
TRINITY_DN92282_c0_g1_i1	1	51.98	2.63	0.0405	No annotation
TRINITY_DN2323_c0_g1_i4	1	200.49	-1.4	0.0406	XP_026806072.1 enhancer of split mbeta protein-like [Rhopalosiphum maidis]
TRINITY_DN60290_c0_g1_i1	1	13.23	-6.68	0.0406	XP_026814236.1 sodium channel protein 60E-like isoform X2 [Rhopalosiphum maidis]
TRINITY_DN3674_c0_g4_i1	1	19.67	-7.25	0.0407	No annotation
TRINITY_DN217423_c0_g1_i1	1	26.3	8.69	0.0408	XP_026817843.1 UDP-glucuronosyltransferase 2C1-like isoform X2 [Rhopalosiphum maidis]
TRINITY_DN118168_c0_g1_i1	1	28.33	8.8	0.0408	XP_026820509.1 39S ribosomal protein L42, mitochondrial [Rhopalosiphum maidis]
TRINITY_DN70696_c1_g1_i1	1	15.58	-6.91	0.0409	No annotation
TRINITY_DN17494_c0_g1_i1	1	34	8.08	0.0409	No annotation
TRINITY_DN10143_c0_g1_i7	1	166.49	5.89	0.0409	No annotation
TRINITY_DN35298_c0_g3_i1	1	32.27	7.38	0.041	No annotation
TRINITY_DN7379_c0_g1_i4	1	357.12	-1.21	0.0412	XP_026808379.1 histone-lysine N-methyltransferase, H3 lysine-79 specific [Rhopalosiphum maidis] XP_026808380.1 histone-lysine N-methyltransferase, H3 lysine-79 specific [Rhopalosiphum maidis] XP_026808381.1 histone-lysine N-methyltransferase, H3 lysine-79 specific [Rhopalosiphum maidis]
TRINITY_DN58125_c0_g2_i1	1	30.95	8.92	0.0412	No annotation
TRINITY_DN18498_c2_g1_i1	1	47.72	5.42	0.0412	No annotation
TRINITY_DN13251_c1_g2_i1	1	13.38	-6.69	0.0412	XP_025203813.1 uncharacterized protein LOC112600724 isoform X1 [Melanaphis sacchari]
TRINITY_DN176275_c0_g1_i1	1	17.21	-7.06	0.0413	No annotation
TRINITY_DN27799_c0_g1_i1	1	36.7	8.19	0.0415	No annotation
TRINITY_DN688_c0_g2_i1	1	66.09	4.93	0.0415	No annotation
TRINITY_DN42348_c0_g1_i1	1	14.33	-5.73	0.0415	No annotation
TRINITY_DN23821_c0_g1_i4	1	14.58	-6.82	0.0415	XP_026811492.1 acetyl-coenzyme A transporter 1-like isoform X3 [Rhopalosiphum maidis]
TRINITY_DN33431_c0_g1_i1	1	13.07	-6.66	0.0415	No annotation
TRINITY_DN23844_c0_g1_i1	1	18.25	-7.14	0.0417	XP_050063692.1 short transient receptor potential channel 6-like [Aphis gossypii]
TRINITY_DN12673_c0_g3_i1	1	41.46	6.39	0.0417	XP_026809935.1 uncharacterized protein LOC113551697 [Rhopalosiphum maidis]
TRINITY_DN3452_c0_g1_i19	1	16.06	7.96	0.0417	No annotation
TRINITY_DN13663_c0_g1_i1	1	16.31	-6.98	0.0417	No annotation
TRINITY_DN7864_c0_g1_i1	1	19.85	-5.44	0.0417	No annotation
TRINITY_DN7672_c0_g1_i1	1	14.81	-6.84	0.0418	No annotation
TRINITY_DN15201_c0_g1_i1	1	13.2	-6.68	0.0418	No annotation
TRINITY_DN6154_c0_g1_i1	1	14.44	-6.8	0.0419	No annotation
TRINITY_DN8440_c0_g2_i2	1	15.87	-6.94	0.0419	No annotation
TRINITY_DN108535_c0_g1_i2	1	30.48	8.91	0.0419	No annotation
TRINITY_DN184_c20_g1_i1	1	15.8	-6.94	0.0419	No annotation
TRINITY_DN9402_c0_g1_i1	1	70.32	3.88	0.0419	XP_015369762.1 PREDICTED: 60S acidic ribosomal protein P2 [Diuraphis noxia]
TRINITY_DN70518_c0_g1_i1	1	27.47	8.76	0.0419	XP_026807357.1 uncharacterized protein LOC113549991 [Rhopalosiphum maidis]
TRINITY_DN32271_c0_g1_i11	1	23.72	4.05	0.0419	No annotation
TRINITY_DN17509_c0_g3_i1	1	38.41	9.23	0.0419	No annotation
TRINITY_DN21340_c0_g1_i2	1	17.13	-7.05	0.042	XP_026820033.1 uncharacterized protein LOC113558717 isoform X1 [Rhopalosiphum maidis]
TRINITY_DN17528_c0_g1_i1	1	13.98	-6.76	0.0422	No annotation
TRINITY_DN17609_c0_g1_i1	1	13.09	-6.67	0.0423	No annotation
TRINITY_DN6054_c1_g1_i2	1	13.41	-6.7	0.0424	XP_050056783.1 uncharacterized protein LOC126550041 isoform X2 [Aphis gossypii]
TRINITY_DN46904_c0_g1_i2	1	33.02	9.01	0.0424	XP_026807357.1 uncharacterized protein LOC113549991 [Rhopalosiphum maidis]
TRINITY_DN150926_c0_g1_i1	1	15.29	-6.89	0.0426	No annotation
TRINITY_DN65657_c1_g1_i2	1	44.87	7.32	0.0429	KAF0748879.1 Serpin A12 [Aphis craccivora]
TRINITY_DN10901_c0_g1_i1	1	15.42	-6.01	0.0431	No annotation
TRINITY_DN1834_c0_g1_i9	1	540.21	-2.54	0.0431	XP_026818143.1 mediator of RNA polymerase II transcription subunit 15-like [Rhopalosiphum maidis]
TRINITY_DN15118_c0_g1_i3	1	52.59	3.75	0.0434	XP_026812465.1 protein N-terminal glutamine amidohydrolase isoform X1 [Rhopalosiphum maidis] XP_026812466.1 protein N-terminal glutamine amidohydrolase isoform X1 [Rhopalosiphum maidis]
TRINITY_DN47223_c0_g1_i1	1	14.91	-6.85	0.0434	No annotation
TRINITY_DN6650_c0_g1_i2	1	19.16	-6.1	0.0434	XP_026808974.1 probable G-protein coupled receptor No18 [Rhopalosiphum maidis]
TRINITY_DN7541_c0_g1_i6	1	38.62	6.64	0.0434	No annotation
TRINITY_DN5570_c0_g1_i5	1	403.75	-3.07	0.0434	No annotation
TRINITY_DN63230_c0_g1_i1	1	32.72	9	0.0435	XP_026811098.1 uncharacterized protein LOC113552412 [Rhopalosiphum maidis]
TRINITY_DN11249_c1_g1_i6	1	13.81	-6.74	0.0435	No annotation
TRINITY_DN3043_c1_g1_i3	1	15.64	-6.92	0.0435	No annotation
TRINITY_DN5862_c0_g2_i2	1	377.34	-2.3	0.0435	XP_026811073.1 protein spaetzle 4 [Rhopalosiphum maidis]
TRINITY_DN25051_c0_g1_i1	1	24.06	8.57	0.0437	XP_026821046.1 uncharacterized protein LOC113559426 isoform X3 [Rhopalosiphum maidis]
TRINITY_DN92484_c0_g1_i2	1	14.06	-6.77	0.0438	No annotation
TRINITY_DN51376_c1_g2_i1	1	12.56	-6.6	0.0438	No annotation
TRINITY_DN5672_c0_g1_i2	1	63.65	3.3	0.0439	XP_026809820.1 LOW QUALITY PROTEIN: gelsolin-like [Rhopalosiphum maidis]
TRINITY_DN61299_c0_g1_i6	1	13.66	-6.72	0.0439	XP_026819583.2 LOW QUALITY PROTEIN: uncharacterized protein LOC113558316 [Rhopalosiphum maidis]
TRINITY_DN16919_c2_g1_i1	1	2197.28	3.37	0.0439	No annotation
TRINITY_DN2947_c2_g1_i15	1	194	-1.2	0.044	XP_026816667.1 sushi, von Willebrand factor type A, EGF and pentraxin domain-containing protein 1 isoform X3 [Rhopalosiphum maidis]
TRINITY_DN10327_c1_g2_i3	1	13.09	-6.66	0.044	No annotation
TRINITY_DN9417_c0_g1_i5	1	61.76	1.89	0.044	KAE9528512.1 hypothetical protein AGLY_012083 [Aphis glycines]
TRINITY_DN5837_c1_g1_i5	1	3585.32	-2.3	0.044	XP_026804961.1 RNA-binding protein 14-like [Rhopalosiphum maidis]
TRINITY_DN20477_c2_g1_i1	1	12.91	-6.65	0.0441	No annotation
TRINITY_DN603_c0_g1_i10	1	1608.02	2.25	0.0441	XP_026815581.1 reticulocyte-binding protein 2 homolog a-like [Rhopalosiphum maidis]
TRINITY_DN2134_c0_g1_i7	1	58.81	2.82	0.0441	No annotation
TRINITY_DN2739_c1_g1_i1	1	13.21	-6.68	0.0441	No annotation
TRINITY_DN6883_c0_g1_i10	1	43.67	-2.27	0.0442	No annotation
TRINITY_DN9147_c0_g2_i1	1	32.09	8	0.0442	KAF0690743.1 Uncharacterized protein FWK35_00036231, partial [Aphis craccivora]
TRINITY_DN67191_c0_g1_i1	1	12.47	-6.59	0.0445	No annotation
TRINITY_DN63917_c0_g1_i22	1	13.48	-5.81	0.0445	XP_026810710.1 coiled-coil domain-containing protein 170 isoform X3 [Rhopalosiphum maidis]
TRINITY_DN1100_c2_g1_i1	1	12.91	-6.65	0.0447	No annotation
TRINITY_DN6684_c2_g1_i1	1	14.01	-5.87	0.0448	No annotation
TRINITY_DN12933_c0_g1_i4	1	12.68	-6.62	0.0448	XP_026821175.1 inhibitor of growth protein 3-like [Rhopalosiphum maidis]
TRINITY_DN4665_c0_g1_i3	1	55.19	-2.94	0.0448	No annotation
TRINITY_DN62063_c0_g1_i2	1	35.43	9.11	0.0448	No annotation
TRINITY_DN1731_c0_g1_i9	1	155.59	3.4	0.0448	No annotation
TRINITY_DN9320_c0_g1_i3	1	24.48	-6.44	0.0448	XP_026810205.1 inactive pancreatic lipase-related protein 1-like [Rhopalosiphum maidis]
TRINITY_DN2232_c0_g1_i8	1	373.03	1.67	0.0449	XP_026807286.1 cysteine dioxygenase type 1 [Rhopalosiphum maidis]
TRINITY_DN4_c0_g1_i12	1	3120.41	1.98	0.0451	XP_026815073.1 uncharacterized protein LOC113554989 [Rhopalosiphum maidis]
TRINITY_DN3227_c0_g1_i31	1	14.47	-6.81	0.0452	XP_026817189.1 uncharacterized protein LOC113556440 [Rhopalosiphum maidis]
TRINITY_DN7124_c0_g1_i2	1	13.45	-6.7	0.0452	XP_026821272.1 probable G-protein coupled receptor Mth-like 3 [Rhopalosiphum maidis]
TRINITY_DN18550_c0_g1_i6	1	411.4	2.47	0.0452	XP_026823452.1 cystathionine gamma-lyase [Rhopalosiphum maidis]
TRINITY_DN68183_c0_g1_i2	1	26.64	3.21	0.0453	KAF0754706.1 Uncharacterized protein FWK35_00015892 [Aphis craccivora]
TRINITY_DN5621_c0_g2_i3	1	64.98	-1.8	0.0454	No annotation
TRINITY_DN103258_c0_g1_i1	1	23.95	7.6	0.0454	KAE9538056.1 hypothetical protein AGLY_006028 [Aphis glycines]
TRINITY_DN38022_c0_g1_i1	1	31.92	8.96	0.0454	No annotation
TRINITY_DN1185_c0_g2_i1	1	24.47	8.59	0.0456	No annotation
TRINITY_DN22351_c0_g1_i1	1	13.41	-6.7	0.0458	No annotation
TRINITY_DN52979_c0_g1_i2	1	100.61	-2.61	0.0459	XP_022180495.1 uncharacterized protein LOC111040791 [Myzus persicae]
TRINITY_DN39936_c0_g8_i1	1	14.94	-6.86	0.0459	No annotation
TRINITY_DN1743_c0_g1_i2	1	574.96	4.46	0.046	KAF0769252.1 larval cuticle protein A2B-like [Aphis craccivora]
TRINITY_DN1857_c0_g1_i22	1	165.12	-1.42	0.0463	CAH1715853.1 unnamed protein product [Aphis gossypii]
TRINITY_DN29092_c0_g1_i1	1	13.74	-6.73	0.0467	No annotation
TRINITY_DN45330_c0_g1_i1	1	12.78	-6.63	0.0468	No annotation
TRINITY_DN27115_c0_g1_i2	1	18.39	-5.64	0.0468	No annotation
TRINITY_DN5636_c0_g1_i3	1	55.66	-3	0.0468	XP_026814535.1 maltase A3-like isoform X1 [Rhopalosiphum maidis]
TRINITY_DN16910_c1_g1_i1	1	15.23	-6.88	0.0468	No annotation
TRINITY_DN949_c0_g1_i15	1	94.67	1.69	0.0469	XP_026823399.1 mitochondrial uncoupling protein 4 [Rhopalosiphum maidis]
TRINITY_DN61299_c0_g1_i5	1	12.43	-6.59	0.0471	XP_026819583.2 LOW QUALITY PROTEIN: uncharacterized protein LOC113558316 [Rhopalosiphum maidis]
TRINITY_DN92644_c0_g1_i1	1	25.86	8.67	0.0471	No annotation
TRINITY_DN4827_c2_g1_i2	1	24.85	-3.08	0.0474	KAE9533964.1 hypothetical protein AGLY_008700 [Aphis glycines]
TRINITY_DN2666_c0_g1_i2	1	49.83	5.09	0.0476	No annotation
TRINITY_DN1927_c0_g1_i8	1	13.09	-6.66	0.0476	XP_001943103.2 protein white [Acyrthosiphon pisum]
TRINITY_DN50236_c0_g2_i2	1	45.76	-4.61	0.0477	No annotation
TRINITY_DN74136_c0_g1_i1	1	14.09	-6.77	0.0477	No annotation
TRINITY_DN16710_c0_g3_i2	1	26.27	-6.57	0.0477	No annotation
TRINITY_DN9756_c0_g1_i6	1	24.93	8.62	0.0477	XP_026815137.1 uncharacterized protein LOC113555042 isoform X3 [Rhopalosiphum maidis]
TRINITY_DN58326_c0_g1_i1	1	17.12	-6.16	0.0477	No annotation
TRINITY_DN15115_c0_g1_i3	1	174.33	1.84	0.0478	XP_026816922.1 alpha-tocopherol transfer protein-like [Rhopalosiphum maidis]
TRINITY_DN5837_c1_g1_i10	1	3653.74	-2.34	0.0478	XP_026804961.1 RNA-binding protein 14-like [Rhopalosiphum maidis]
TRINITY_DN49689_c0_g1_i1	1	1379.6	1.86	0.0478	KAF0767285.1 Uncharacterized protein FWK35_00019192 [Aphis craccivora]
TRINITY_DN145025_c0_g1_i1	1	14169.7	3.3	0.048	No annotation
TRINITY_DN1286_c0_g1_i19	1	20.38	-5.36	0.048	XP_025195816.1 transcription factor Dp-1-like [Melanaphis sacchari]
TRINITY_DN8003_c1_g4_i1	1	13.92	-6.75	0.0481	No annotation
TRINITY_DN5837_c1_g1_i11	1	3591.42	-2.37	0.0481	XP_026804961.1 RNA-binding protein 14-like [Rhopalosiphum maidis]
TRINITY_DN81945_c0_g1_i2	1	12.53	-6.6	0.0485	No annotation
TRINITY_DN84294_c0_g2_i1	1	21.46	-7.38	0.0485	No annotation
TRINITY_DN30677_c0_g1_i1	1	12.64	-6.61	0.0486	XP_026806254.1 uncharacterized protein LOC113549241 [Rhopalosiphum maidis]
TRINITY_DN9616_c0_g1_i2	1	13.88	-6.75	0.0488	XP_026819753.1 peroxidase-like [Rhopalosiphum maidis]
TRINITY_DN205846_c0_g1_i1	1	13.75	-6.73	0.0489	No annotation
TRINITY_DN33763_c0_g1_i4	1	13.58	-6.72	0.0491	No annotation
TRINITY_DN13552_c1_g2_i2	1	16.34	-5.91	0.0493	No annotation
TRINITY_DN21355_c0_g1_i2	1	27.71	-7.75	0.0494	KAF0725561.1 Uncharacterized protein FWK35_00025867, partial [Aphis craccivora]
TRINITY_DN18940_c0_g2_i1	1	15.16	-6.88	0.0494	No annotation
TRINITY_DN53938_c0_g1_i1	1	261.96	3.39	0.0494	No annotation
TRINITY_DN102474_c0_g1_i6	1	12.37	-6.58	0.0495	XP_022165202.1 uncharacterized protein LOC111030139 [Myzus persicae]
TRINITY_DN70436_c0_g1_i1	1	18.97	-6.31	0.0495	No annotation
TRINITY_DN26406_c0_g1_i10	1	63.04	2.42	0.0495	XP_026813644.1 hippocampus abundant transcript 1 protein-like [Rhopalosiphum maidis] XP_026813654.1 hippocampus abundant transcript 1 protein-like [Rhopalosiphum maidis] XP_026813662.1 hippocampus abundant transcript 1 protein-like [Rhopalosiphum maidis]
TRINITY_DN33811_c0_g1_i6	1	42.21	2.48	0.0495	No annotation
TRINITY_DN53026_c0_g1_i1	1	32.6	8.02	0.0495	No annotation
TRINITY_DN209158_c0_g1_i1	1	16.39	-6.99	0.0496	No annotation
TRINITY_DN109144_c0_g1_i1	1	16.01	6.97	0.0496	No annotation
TRINITY_DN108314_c0_g1_i1	1	15.15	-6.87	0.0496	XP_027848106.1 nucleolar protein 56 [Aphis gossypii]
TRINITY_DN206463_c0_g1_i1	1	2.68143e+06	3.4	0.0496	No annotation
TRINITY_DN167268_c0_g1_i1	1	12.12	-6.55	0.0496	No annotation
TRINITY_DN33637_c0_g1_i3	1	14.61	5.62	0.0496	No annotation
TRINITY_DN2218_c0_g1_i7	1	53.08	4.26	0.0496	No annotation
TRINITY_DN40201_c0_g1_i6	1	20.07	-7.28	0.0496	XP_026822477.1 zinc finger protein 331-like [Rhopalosiphum maidis]
TRINITY_DN1601_c0_g1_i15	1	18.55	-5.21	0.0496	No annotation
TRINITY_DN78812_c0_g1_i1	1	11.95	7.57	0.0496	No annotation
TRINITY_DN116244_c0_g1_i1	1	77.76	5.91	0.0496	No annotation
TRINITY_DN3826_c1_g3_i1	1	1651.91	-1.06	0.0496	No annotation
TRINITY_DN4182_c0_g1_i22	1	20.46	-6.19	0.0496	KAF0713883.1 Uncharacterized protein FWK35_00031445, partial [Aphis craccivora]
TRINITY_DN66988_c4_g1_i1	1	2158.95	1.68	0.0496	No annotation
TRINITY_DN4214_c0_g2_i1	1	317.77	4.12	0.0496	No annotation
TRINITY_DN30677_c0_g1_i2	1	12.56	-6.6	0.0497	XP_026806254.1 uncharacterized protein LOC113549241 [Rhopalosiphum maidis]
TRINITY_DN90517_c0_g2_i1	1	12.33	-6.58	0.0499	No annotation
TRINITY_DN1187_c0_g1_i4	1	12.97	-6.65	0.0499	XP_026821670.1 uncharacterized protein LOC113560093 [Rhopalosiphum maidis]
TRINITY_DN5668_c0_g1_i8	1	37.46	3.89	0.0499	XP_029347302.1 Down syndrome cell adhesion molecule-like protein Dscam2 isoform X30 [Acyrthosiphon pisum]
TRINITY_DN110143_c0_g1_i3	1	28.61	8.81	0.05	XP_022178148.1 hexokinase type 2-like isoform X3 [Myzus persicae]
B date 2:
TRINITY_DN164_c9_g1_i11	2	2682.36	-5.72	1.02e-70	AKM70006.1 cytochrome oxidase subunit III [Phyllaphis fagi]
TRINITY_DN29459_c1_g1_i15	2	2691.16	-1.69	5.39e-51	AVG19105.1 cytochrome oxidase subunit II, partial [Rhopalosiphum padi]
TRINITY_DN26573_c0_g2_i1	2	1504.76	-5.94	8.92e-28	AKM70006.1 cytochrome oxidase subunit III [Phyllaphis fagi]
TRINITY_DN138297_c6_g1_i1	2	1684.58	-5.33	3.69e-20	ABQ00068.1 cytochrome c oxidase subunit 1, partial [Rhopalosiphum padi]
TRINITY_DN5378_c1_g1_i2	2	588.67	-2.98	4.31e-17	CAH1712188.1 unnamed protein product [Aphis gossypii]
TRINITY_DN124500_c0_g1_i1	2	248.76	-7.28	2.23e-16	AFV35820.1 cytochrome b, partial [Schizolachnus orientalis]
TRINITY_DN75_c0_g1_i3	2	158.59	-2.41	1.1e-12	XP_008189587.1 uncharacterized protein LOC103311674 [Acyrthosiphon pisum]
TRINITY_DN30782_c0_g1_i1	2	100.15	-6.05	5.81e-11	XP_025191550.1 zinc finger BED domain-containing protein 1-like [Melanaphis sacchari]
TRINITY_DN1353_c0_g1_i16	2	449.76	-6.08	5.93e-11	KAF0713883.1 Uncharacterized protein FWK35_00031445, partial [Aphis craccivora]
TRINITY_DN2422_c1_g1_i9	2	332.4	-3.79	2.21e-10	No annotation
TRINITY_DN4810_c0_g2_i1	2	127.18	-3.24	5.52e-10	XP_050059673.1 uncharacterized protein LOC126550965 [Aphis gossypii]
TRINITY_DN151239_c0_g1_i1	2	25.18	-22.2	8.31e-09	No annotation
TRINITY_DN104182_c0_g1_i1	2	25.18	-22.2	8.31e-09	No annotation
TRINITY_DN261842_c0_g1_i1	2	25.18	-22.2	8.31e-09	No annotation
TRINITY_DN196638_c0_g1_i1	2	24.35	-22.15	9.53e-09	No annotation
TRINITY_DN7219_c1_g1_i4	2	235.27	-2.7	9.53e-09	KAE9522951.1 hypothetical protein AGLY_016582 [Aphis glycines]
TRINITY_DN195789_c0_g1_i1	2	24.35	-22.15	9.53e-09	No annotation
TRINITY_DN18908_c0_g1_i1	2	24.35	-22.15	9.53e-09	No annotation
TRINITY_DN55721_c0_g1_i1	2	23.52	-22.1	9.96e-09	No annotation
TRINITY_DN155849_c0_g1_i1	2	24.07	-22.14	9.96e-09	No annotation
TRINITY_DN1195_c1_g1_i1	2	23.8	-22.12	9.96e-09	No annotation
TRINITY_DN178017_c0_g1_i1	2	23.52	-22.1	9.96e-09	No annotation
TRINITY_DN21054_c0_g1_i1	2	23.52	-22.1	9.96e-09	XP_026820349.1 cAMP-dependent protein kinase catalytic subunit beta-like [Rhopalosiphum maidis]
TRINITY_DN135287_c1_g1_i1	2	23.24	-22.09	1.1e-08	XP_026806699.1 uncharacterized protein LOC113549545 isoform X1 [Rhopalosiphum maidis]
TRINITY_DN197375_c0_g1_i1	2	22.97	-22.07	1.22e-08	KAF0766237.1 MULE domain-containing protein, partial [Aphis craccivora]
TRINITY_DN210017_c0_g1_i1	2	22.69	-22.05	1.26e-08	XP_026808321.1 uncharacterized protein LOC113550558 [Rhopalosiphum maidis]
TRINITY_DN75_c0_g1_i5	2	90.6	-3.1	1.26e-08	XP_008189587.1 uncharacterized protein LOC103311674 [Acyrthosiphon pisum]
TRINITY_DN16366_c0_g2_i1	2	22.69	-22.05	1.26e-08	No annotation
TRINITY_DN30830_c0_g1_i1	2	22.69	-22.05	1.26e-08	No annotation
TRINITY_DN1353_c0_g1_i10	2	219.42	-6.98	1.27e-08	KAF0698157.1 Uncharacterized protein FWK35_00032499, partial [Aphis craccivora]
TRINITY_DN94703_c1_g1_i1	2	22.41	-22.04	1.37e-08	No annotation
TRINITY_DN218396_c0_g1_i1	2	22.14	-22.02	1.47e-08	No annotation
TRINITY_DN155564_c0_g1_i1	2	22.14	-22.02	1.47e-08	No annotation
TRINITY_DN36382_c0_g1_i1	2	21.86	-22.01	1.61e-08	No annotation
TRINITY_DN73516_c0_g2_i1	2	21.86	-22.01	1.61e-08	No annotation
TRINITY_DN199845_c0_g1_i1	2	21.58	-21.99	1.82e-08	No annotation
TRINITY_DN254326_c0_g1_i1	2	21.03	-21.93	2.31e-08	No annotation
TRINITY_DN57035_c0_g1_i1	2	21.03	-21.93	2.31e-08	XP_050065384.1 uncharacterized protein LOC126554341 [Aphis gossypii]
TRINITY_DN61742_c0_g1_i3	2	21.03	-21.93	2.31e-08	No annotation
TRINITY_DN63130_c1_g1_i1	2	20.75	-21.94	2.47e-08	No annotation
TRINITY_DN9451_c0_g1_i1	2	20.75	-21.94	2.47e-08	No annotation
TRINITY_DN158803_c0_g1_i1	2	20.48	-21.92	2.76e-08	No annotation
TRINITY_DN85512_c0_g2_i1	2	20.48	-21.92	2.76e-08	No annotation
TRINITY_DN242348_c0_g1_i1	2	20.2	-21.9	2.89e-08	No annotation
TRINITY_DN65579_c0_g1_i1	2	20.2	-21.9	2.89e-08	No annotation
TRINITY_DN35030_c3_g1_i1	2	20.2	-21.9	2.89e-08	No annotation
TRINITY_DN153387_c0_g1_i1	2	20.2	-21.9	2.89e-08	No annotation
TRINITY_DN159839_c0_g1_i1	2	50.01	-21.9	2.89e-08	No annotation
TRINITY_DN149951_c0_g1_i1	2	20.2	-21.9	2.89e-08	No annotation
TRINITY_DN194056_c0_g1_i1	2	19.65	-21.86	3.68e-08	No annotation
TRINITY_DN2161_c1_g1_i1	2	19.65	-21.86	3.68e-08	No annotation
TRINITY_DN79970_c0_g1_i1	2	19.65	-21.86	3.68e-08	No annotation
TRINITY_DN160416_c0_g1_i1	2	19.37	-21.83	4.12e-08	No annotation
TRINITY_DN10363_c0_g1_i1	2	131.15	10.15	4.12e-08	KAF0722908.1 THAP-type domain-containing protein [Aphis craccivora]
TRINITY_DN4810_c0_g2_i2	2	101.42	-2.97	4.12e-08	XP_050059673.1 uncharacterized protein LOC126550965 [Aphis gossypii]
TRINITY_DN45137_c0_g1_i2	2	19.09	-21.82	4.62e-08	XP_050054259.1 ABC transporter G family member 23-like isoform X4 [Aphis gossypii]
TRINITY_DN4743_c2_g1_i1	2	18.82	-21.79	5.19e-08	No annotation
TRINITY_DN9919_c0_g1_i1	2	18.82	-21.79	5.19e-08	No annotation
TRINITY_DN157318_c0_g1_i1	2	18.82	-21.79	5.19e-08	No annotation
TRINITY_DN94367_c0_g1_i1	2	18.82	-21.79	5.19e-08	No annotation
TRINITY_DN87567_c0_g2_i1	2	18.54	-21.76	5.72e-08	No annotation
TRINITY_DN224337_c0_g1_i1	2	18.54	-21.76	5.72e-08	No annotation
TRINITY_DN193602_c0_g1_i1	2	18.54	-21.76	5.72e-08	No annotation
TRINITY_DN5387_c0_g2_i1	2	18.54	-21.76	5.72e-08	No annotation
TRINITY_DN94686_c0_g1_i1	2	18.26	-21.76	6.14e-08	No annotation
TRINITY_DN234711_c0_g1_i1	2	18.26	-21.76	6.14e-08	No annotation
TRINITY_DN47139_c1_g1_i1	2	18.26	-21.76	6.14e-08	No annotation
TRINITY_DN64259_c0_g1_i1	2	17.98	-21.73	7.21e-08	No annotation
TRINITY_DN199093_c0_g1_i1	2	17.71	-21.72	7.87e-08	No annotation
TRINITY_DN60291_c0_g2_i1	2	17.71	-21.72	7.87e-08	XP_050535087.1 uncharacterized protein LOC126902105 [Daktulosphaira vitifoliae]
TRINITY_DN4087_c0_g1_i1	2	17.71	-21.72	7.87e-08	XP_026805655.1 lectin subunit alpha-like [Rhopalosiphum maidis]
TRINITY_DN104421_c0_g1_i1	2	17.43	-21.7	8.77e-08	No annotation
TRINITY_DN183346_c0_g1_i1	2	17.43	-21.7	8.77e-08	No annotation
TRINITY_DN86804_c0_g1_i1	2	17.43	-21.7	8.77e-08	No annotation
TRINITY_DN6092_c0_g1_i19	2	98.46	-5.46	8.94e-08	No annotation
TRINITY_DN1811_c0_g1_i18	2	135.9	-3.62	9.63e-08	XP_025191316.1 uncharacterized protein LOC112591650 [Melanaphis sacchari]
TRINITY_DN441_c1_g1_i10	2	199.89	-2.28	1.24e-07	XP_027843889.2 uncharacterized protein LOC114124737 [Aphis gossypii]
TRINITY_DN1353_c0_g1_i11	2	493.61	-4.52	1.4e-07	KAF0713883.1 Uncharacterized protein FWK35_00031445, partial [Aphis craccivora]
TRINITY_DN71535_c0_g1_i1	2	16.32	-21.61	1.56e-07	No annotation
TRINITY_DN16156_c0_g1_i1	2	16.32	-21.61	1.56e-07	No annotation
TRINITY_DN173685_c0_g1_i1	2	16.32	-21.61	1.56e-07	No annotation
TRINITY_DN197715_c0_g1_i1	2	16.32	-21.61	1.56e-07	No annotation
TRINITY_DN7699_c0_g1_i2	2	16.32	-21.61	1.56e-07	No annotation
TRINITY_DN95036_c0_g1_i1	2	16.32	-21.61	1.56e-07	No annotation
TRINITY_DN203612_c0_g1_i1	2	16.32	-21.61	1.56e-07	No annotation
TRINITY_DN1811_c0_g1_i31	2	139.25	-3.71	1.8e-07	XP_025191316.1 uncharacterized protein LOC112591650 [Melanaphis sacchari]
TRINITY_DN208207_c0_g1_i1	2	16.05	-21.57	1.83e-07	No annotation
TRINITY_DN148594_c0_g1_i1	2	16.05	-21.57	1.83e-07	No annotation
TRINITY_DN69743_c0_g1_i1	2	16.05	-21.57	1.83e-07	No annotation
TRINITY_DN167018_c0_g1_i1	2	16.05	-21.57	1.83e-07	No annotation
TRINITY_DN166823_c0_g1_i1	2	16.05	-21.57	1.83e-07	No annotation
TRINITY_DN235921_c0_g1_i1	2	15.77	-21.56	2.03e-07	No annotation
TRINITY_DN35562_c0_g1_i1	2	15.77	-21.56	2.03e-07	No annotation
TRINITY_DN63180_c0_g1_i1	2	15.77	-21.56	2.03e-07	No annotation
TRINITY_DN195429_c0_g1_i1	2	15.77	-21.56	2.03e-07	XP_029341276.1 uncharacterized protein LOC115033221 [Acyrthosiphon pisum]
TRINITY_DN98942_c0_g1_i1	2	15.49	-21.54	2.34e-07	No annotation
TRINITY_DN40564_c0_g1_i1	2	15.49	-21.54	2.34e-07	No annotation
TRINITY_DN69964_c0_g1_i1	2	15.49	-21.54	2.34e-07	No annotation
TRINITY_DN54382_c0_g1_i1	2	15.49	-21.54	2.34e-07	No annotation
TRINITY_DN56044_c0_g1_i2	2	15.49	-21.54	2.34e-07	XP_026814144.1 G-protein coupled receptor Mth2-like isoform X2 [Rhopalosiphum maidis]
TRINITY_DN215098_c0_g1_i1	2	16.6	-21.1	2.99e-07	No annotation
TRINITY_DN197174_c0_g1_i1	2	17.15	-20.94	3.1e-07	No annotation
TRINITY_DN59835_c0_g1_i1	2	17.15	-20.94	3.1e-07	No annotation
TRINITY_DN254653_c0_g1_i1	2	16.88	-20.97	3.19e-07	XP_026813735.1 protein amnionless [Rhopalosiphum maidis]
TRINITY_DN12966_c0_g1_i2	2	16.88	-20.97	3.19e-07	No annotation
TRINITY_DN32647_c0_g2_i1	2	16.88	-20.97	3.19e-07	No annotation
TRINITY_DN17104_c0_g1_i1	2	16.88	-20.97	3.19e-07	No annotation
TRINITY_DN173137_c0_g1_i1	2	16.88	-20.97	3.19e-07	No annotation
TRINITY_DN7219_c1_g1_i3	2	142.83	-2.67	3.88e-07	KAE9522951.1 hypothetical protein AGLY_016582 [Aphis glycines]
TRINITY_DN17045_c0_g1_i4	2	159.58	-2.92	6.03e-07	XP_025193654.1 uncharacterized protein LOC112593475 [Melanaphis sacchari]
TRINITY_DN1811_c0_g1_i5	2	138.9	-4.14	6.38e-07	XP_025191316.1 uncharacterized protein LOC112591650 [Melanaphis sacchari]
TRINITY_DN2144_c0_g1_i1	2	273.14	-2.17	8.49e-07	KAF0726518.1 Retrotransposable element Tf2 protein type 1 [Aphis craccivora]
TRINITY_DN7621_c0_g1_i1	2	94.95	10.04	1.15e-06	No annotation
TRINITY_DN708_c1_g1_i6	2	205.46	-7.86	1.99e-06	No annotation
TRINITY_DN986_c3_g1_i1	2	44.14	-8.93	2.26e-06	No annotation
TRINITY_DN28020_c0_g1_i5	2	69.35	-5.82	2.32e-06	XP_050054515.1 uncharacterized protein LOC126549425 [Aphis gossypii]
TRINITY_DN60969_c0_g1_i1	2	154.01	8.3	2.67e-06	No annotation
TRINITY_DN16308_c0_g1_i2	2	145.02	7.86	3e-06	XP_015376406.1 PREDICTED: peptidyl-prolyl cis-trans isomerase-like [Diuraphis noxia]
TRINITY_DN4316_c0_g1_i11	2	37.09	-8.68	4.19e-06	XP_025194301.1 uncharacterized protein LOC112593925 isoform X1 [Melanaphis sacchari]
TRINITY_DN245423_c0_g1_i1	2	364.37	2.53	4.29e-06	No annotation
TRINITY_DN9008_c0_g1_i1	2	110.71	10.26	4.65e-06	XP_026806951.1 probable splicing factor, arginine/serine-rich 7 [Rhopalosiphum maidis]
TRINITY_DN1811_c0_g1_i9	2	133.43	-3.79	7.2e-06	XP_025191316.1 uncharacterized protein LOC112591650 [Melanaphis sacchari]
TRINITY_DN114916_c0_g1_i1	2	100.12	-3.42	9.21e-06	XP_026804450.1 lactase-phlorizin hydrolase-like [Rhopalosiphum maidis]
TRINITY_DN129416_c0_g1_i1	2	175.79	5.62	1.48e-05	XP_026808010.1 histone acetyltransferase KAT6B-like isoform X3 [Rhopalosiphum maidis]
TRINITY_DN122808_c0_g1_i1	2	59.93	-6.87	1.56e-05	No annotation
TRINITY_DN15_c1_g2_i3	2	33.53	-8.53	1.59e-05	No annotation
TRINITY_DN4056_c0_g1_i15	2	74.24	9.69	2.33e-05	No annotation
TRINITY_DN1748_c2_g1_i1	2	133.39	7.89	2.37e-05	XP_026813551.1 probable RNA-binding protein EIF1AD [Rhopalosiphum maidis]
TRINITY_DN93154_c1_g1_i1	2	128.7	9.53	2.4e-05	XP_027843321.2 26S proteasome non-ATPase regulatory subunit 1 [Aphis gossypii]
TRINITY_DN28793_c0_g1_i1	2	110	8.65	3.08e-05	No annotation
TRINITY_DN1353_c0_g1_i17	2	73.01	-7.61	4.6e-05	KAF0698157.1 Uncharacterized protein FWK35_00032499, partial [Aphis craccivora]
TRINITY_DN33800_c0_g1_i12	2	32.34	-8.48	4.85e-05	No annotation
TRINITY_DN3305_c0_g2_i2	2	175.71	7.63	5.53e-05	No annotation
TRINITY_DN4316_c0_g1_i13	2	76.72	-2.37	6.26e-05	XP_025194301.1 uncharacterized protein LOC112593925 isoform X1 [Melanaphis sacchari]
TRINITY_DN17862_c0_g1_i1	2	79.62	9.6	7.54e-05	No annotation
TRINITY_DN58817_c0_g1_i1	2	49.36	9.6	9.82e-05	No annotation
TRINITY_DN3044_c0_g1_i1	2	74.17	9.69	9.88e-05	No annotation
TRINITY_DN17045_c0_g1_i1	2	76.13	-3.72	0.000105	KAF0714084.1 THAP-type domain-containing protein [Aphis craccivora]
TRINITY_DN1811_c0_g1_i27	2	115.77	-3.42	0.00014	XP_025191316.1 uncharacterized protein LOC112591650 [Melanaphis sacchari]
TRINITY_DN6347_c0_g1_i1	2	47.66	-6.52	0.000142	No annotation
TRINITY_DN823_c0_g1_i71	2	44.6	-3.82	0.000165	VVC35858.1 Hypothetical protein CINCED_3A006343 [Cinara cedri]
TRINITY_DN122565_c0_g1_i1	2	36.7	-8.66	0.000215	No annotation
TRINITY_DN142763_c0_g1_i1	2	336.24	-2.18	0.000219	No annotation
TRINITY_DN11554_c0_g1_i21	2	67.25	-2.37	0.000229	XP_050063239.1 uncharacterized protein LOC126552568 [Aphis gossypii]
TRINITY_DN6765_c0_g1_i1	2	109.67	9.89	0.00024	No annotation
TRINITY_DN26187_c0_g1_i1	2	29.32	8.35	0.00024	No annotation
TRINITY_DN149334_c0_g2_i1	2	228.06	6.63	0.000243	No annotation
TRINITY_DN30_c1_g2_i5	2	128.39	8.67	0.000266	XP_022173616.1 uncharacterized protein LOC111036037 [Myzus persicae]
TRINITY_DN48579_c1_g1_i1	2	53.61	9.22	0.000304	XP_026810655.1 transcriptional activator Myb isoform X3 [Rhopalosiphum maidis]
TRINITY_DN123268_c0_g1_i2	2	710.5	9.11	0.000304	XP_026823146.1 endocuticle structural glycoprotein ABD-4-like [Rhopalosiphum maidis]
TRINITY_DN1619_c2_g4_i1	2	31.89	-6.96	0.000306	No annotation
TRINITY_DN29621_c0_g1_i1	2	76.35	7.99	0.000379	No annotation
TRINITY_DN66898_c0_g1_i1	2	63.57	9.46	0.000401	XP_026817483.1 mucin-5AC-like isoform X2 [Rhopalosiphum maidis]
TRINITY_DN1811_c0_g1_i7	2	143.51	-2.62	0.000421	XP_025191316.1 uncharacterized protein LOC112591650 [Melanaphis sacchari]
TRINITY_DN99603_c0_g1_i1	2	24.42	-8.07	0.000442	No annotation
TRINITY_DN8925_c0_g1_i1	2	35.23	6.12	0.000443	No annotation
TRINITY_DN36086_c0_g1_i1	2	63.71	-4.25	0.000457	XP_022169821.1 uncharacterized protein LOC111033414 [Myzus persicae]
TRINITY_DN5378_c1_g1_i1	2	146.31	-2.11	0.000535	CAH1712188.1 unnamed protein product [Aphis gossypii]
TRINITY_DN961_c0_g2_i1	2	78.37	-3.42	0.000538	No annotation
TRINITY_DN1989_c0_g2_i1	2	291.38	2.29	0.000538	No annotation
TRINITY_DN1869_c0_g1_i2	2	439.24	-1.52	0.000538	XP_026805641.1 alpha-mannosidase 2 [Rhopalosiphum maidis]
TRINITY_DN12725_c0_g1_i1	2	63.8	9.47	0.000538	No annotation
TRINITY_DN4659_c0_g1_i5	2	170.63	7.48	0.000538	XP_026813530.1 PRADC1-like protein [Rhopalosiphum maidis]
TRINITY_DN1993_c0_g1_i2	2	56.24	9.29	0.000561	KAF0755317.1 1,5-anhydro-D-fructose reductase-like [Aphis craccivora]
TRINITY_DN113296_c0_g1_i1	2	60.2	7.65	0.00061	KAF0761207.1 small nuclear ribonucleoprotein F [Aphis craccivora]
TRINITY_DN40820_c0_g1_i1	2	61.53	9.42	0.000614	No annotation
TRINITY_DN75271_c0_g1_i1	2	91.46	9.39	0.00062	No annotation
TRINITY_DN5294_c0_g1_i1	2	51.02	8.78	0.000656	No annotation
TRINITY_DN214962_c0_g1_i1	2	24.18	-8.06	0.000688	No annotation
TRINITY_DN23598_c0_g1_i1	2	33.59	-5.66	0.000709	No annotation
TRINITY_DN70154_c0_g1_i2	2	125.77	7.98	0.000717	XP_026810700.1 V-type proton ATPase subunit E [Rhopalosiphum maidis]
TRINITY_DN37308_c0_g1_i1	2	78.55	8.79	0.000724	XP_026820838.1 aminopeptidase N-like [Rhopalosiphum maidis]
TRINITY_DN60408_c0_g1_i2	2	118.33	5.1	0.000738	XP_026815467.1 uncharacterized protein LOC113555261 [Rhopalosiphum maidis]
TRINITY_DN200_c0_g1_i2	2	89.68	4.28	0.000753	No annotation
TRINITY_DN880_c0_g2_i2	2	103.39	5.17	0.000791	No annotation
TRINITY_DN1268_c0_g2_i2	2	218.38	1.94	0.000831	XP_025207879.1 neuronal acetylcholine receptor subunit alpha-7-like isoform X2 [Melanaphis sacchari]
TRINITY_DN113643_c0_g1_i1	2	23	8	0.000858	XP_026808999.1 glycerol-3-phosphate acyltransferase 1, mitochondrial isoform X3 [Rhopalosiphum maidis]
TRINITY_DN1747_c0_g1_i32	2	213.33	-2.13	0.000892	No annotation
TRINITY_DN20749_c0_g1_i1	2	25.36	8.14	0.000901	No annotation
TRINITY_DN72_c0_g1_i5	2	153.37	4.85	0.000982	XP_026818237.1 enolase-phosphatase E1-like [Rhopalosiphum maidis]
TRINITY_DN78946_c0_g2_i2	2	26.94	-4.55	0.00107	No annotation
TRINITY_DN45832_c0_g2_i3	2	71.01	5.84	0.00108	KAF0761928.1 60S ribosomal protein L26, partial [Aphis craccivora]
TRINITY_DN16989_c1_g1_i1	2	88.07	9.05	0.00111	No annotation
TRINITY_DN92589_c0_g1_i1	2	39.62	8.78	0.0012	XP_026818598.1 dolichyl-diphosphooligosaccharide--protein glycosyltransferase subunit 1 [Rhopalosiphum maidis]
TRINITY_DN45103_c0_g1_i2	2	112.87	7.65	0.0012	XP_026813978.1 meteorin-like protein [Rhopalosiphum maidis]
TRINITY_DN15197_c0_g1_i2	2	24	-8.05	0.00122	No annotation
TRINITY_DN2122_c0_g1_i3	2	111.37	-2.12	0.00134	KAF0720933.1 RING-type domain-containing protein, partial [Aphis craccivora]
TRINITY_DN1277_c0_g1_i3	2	885.02	-4.52	0.00134	XP_026805345.1 uncharacterized protein LOC113548589 [Rhopalosiphum maidis]
TRINITY_DN38985_c0_g4_i1	2	23.53	8.03	0.00138	No annotation
TRINITY_DN932_c0_g1_i2	2	178.91	6.6	0.00141	No annotation
TRINITY_DN19659_c0_g1_i1	2	58.98	8.4	0.0015	No annotation
TRINITY_DN3277_c0_g2_i1	2	74.41	2.91	0.00151	XP_026822532.1 uncharacterized protein LOC113560698 isoform X1 [Rhopalosiphum maidis]
TRINITY_DN24715_c0_g1_i1	2	28.36	-8.29	0.00151	XP_026821260.1 uncharacterized protein LOC113559715 [Rhopalosiphum maidis]
TRINITY_DN45516_c0_g1_i1	2	37.18	-6.23	0.00157	No annotation
TRINITY_DN41832_c0_g2_i1	2	23.52	8.03	0.00159	No annotation
TRINITY_DN130775_c0_g2_i1	2	32.51	-8.48	0.00163	No annotation
TRINITY_DN4316_c0_g1_i7	2	45.98	-3.84	0.00163	XP_025194303.1 uncharacterized protein LOC112593925 isoform X2 [Melanaphis sacchari]
TRINITY_DN17942_c0_g1_i5	2	183.59	4.56	0.00164	XP_026810713.1 myogenesis-regulating glycosidase-like [Rhopalosiphum maidis]
TRINITY_DN41881_c0_g1_i1	2	44.72	8.96	0.00167	XP_026823011.1 sodium-coupled monocarboxylate transporter 1-like [Rhopalosiphum maidis] XP_026823012.1 sodium-coupled monocarboxylate transporter 1-like [Rhopalosiphum maidis]
TRINITY_DN64743_c0_g1_i1	2	59.27	-4.95	0.00173	XP_050535830.1 zinc finger BED domain-containing protein 5-like [Daktulosphaira vitifoliae]
TRINITY_DN3607_c0_g1_i7	2	614.8	3.73	0.00192	XP_026815868.1 uncharacterized protein LOC113555608 [Rhopalosiphum maidis]
TRINITY_DN34090_c0_g1_i1	2	25.87	8.17	0.00197	XP_026807553.1 retinal dehydrogenase 2-like isoform X2 [Rhopalosiphum maidis]
TRINITY_DN1113_c0_g2_i13	2	368.06	1.86	0.00197	No annotation
TRINITY_DN41034_c0_g2_i1	2	25.88	8.17	0.00198	No annotation
TRINITY_DN62188_c0_g1_i1	2	61.95	9.32	0.00199	No annotation
TRINITY_DN23136_c1_g1_i1	2	22.56	-7.96	0.00206	No annotation
TRINITY_DN4321_c1_g1_i1	2	673.48	1.42	0.00211	No annotation
TRINITY_DN136988_c0_g1_i1	2	46.42	8.05	0.00214	No annotation
TRINITY_DN49781_c0_g1_i2	2	20.96	-7.85	0.00214	No annotation
TRINITY_DN50005_c2_g1_i1	2	27.18	-7.26	0.00216	No annotation
TRINITY_DN28495_c0_g1_i4	2	38.49	-8.73	0.00218	No annotation
TRINITY_DN10179_c0_g1_i1	2	24.21	-7.09	0.00222	No annotation
TRINITY_DN13154_c0_g1_i7	2	730.47	-1.35	0.00228	XP_026816366.1 multiple inositol polyphosphate phosphatase 1-like [Rhopalosiphum maidis] XP_026816367.1 multiple inositol polyphosphate phosphatase 1-like [Rhopalosiphum maidis]
TRINITY_DN226684_c0_g1_i1	2	21.29	7.89	0.0023	No annotation
TRINITY_DN6723_c0_g1_i1	2	88.03	-2.37	0.00248	XP_026815607.1 lipase 3-like [Rhopalosiphum maidis]
TRINITY_DN4731_c0_g1_i4	2	20.77	-7.84	0.00248	No annotation
TRINITY_DN4244_c1_g1_i2	2	218.54	5.38	0.00248	XP_027854245.2 uncharacterized protein LOC114132852 isoform X2 [Aphis gossypii]
TRINITY_DN35997_c0_g4_i1	2	36.21	-4.46	0.00252	No annotation
TRINITY_DN1113_c0_g2_i8	2	977.64	1.62	0.00258	No annotation
TRINITY_DN62856_c0_g1_i1	2	22.18	-7.93	0.00259	No annotation
TRINITY_DN125812_c1_g1_i1	2	77.89	6.38	0.0026	No annotation
TRINITY_DN4889_c0_g1_i9	2	32.6	-8.49	0.00265	No annotation
TRINITY_DN3159_c0_g2_i6	2	41.67	4.85	0.00265	No annotation
TRINITY_DN15963_c0_g1_i1	2	40.34	-8.8	0.00286	No annotation
TRINITY_DN11115_c0_g1_i6	2	150.27	6.31	0.00287	No annotation
TRINITY_DN127795_c2_g1_i2	2	104.55	7.13	0.00287	No annotation
TRINITY_DN110211_c0_g1_i2	2	50.75	9.14	0.00287	XP_015363327.1 PREDICTED: cytochrome c1, heme protein, mitochondrial-like [Diuraphis noxia]
TRINITY_DN46652_c0_g1_i1	2	173.49	6.35	0.0029	No annotation
TRINITY_DN53729_c0_g1_i2	2	27.19	-8.22	0.00296	No annotation
TRINITY_DN155947_c0_g1_i1	2	18.23	7.66	0.00296	No annotation
TRINITY_DN2602_c0_g3_i1	2	53.45	-1.96	0.00298	No annotation
TRINITY_DN746_c0_g1_i57	2	135.36	-1.63	0.00306	XP_050065964.1 uncharacterized protein LOC126555041 [Aphis gossypii]
TRINITY_DN17653_c0_g1_i1	2	45.46	8.98	0.00306	No annotation
TRINITY_DN16065_c0_g2_i1	2	2021.83	1.52	0.00306	XP_026818410.1 synapsin [Rhopalosiphum maidis]
TRINITY_DN37313_c0_g2_i1	2	20.31	-7.81	0.00306	XP_008189275.1 KRAB-A domain-containing protein 2-like, partial [Acyrthosiphon pisum]
TRINITY_DN23061_c0_g3_i1	2	21.19	7.88	0.0031	No annotation
TRINITY_DN112160_c0_g1_i1	2	28.3	-8.28	0.00318	XP_026817626.1 proton-coupled amino acid transporter-like protein pathetic [Rhopalosiphum maidis] XP_026817627.1 proton-coupled amino acid transporter-like protein pathetic [Rhopalosiphum maidis]
TRINITY_DN8380_c1_g1_i1	2	21.85	7.92	0.00341	No annotation
TRINITY_DN5299_c0_g1_i6	2	144.1	-2.85	0.00347	XP_026812127.1 LOW QUALITY PROTEIN: uncharacterized protein LOC113553151 [Rhopalosiphum maidis]
TRINITY_DN5745_c1_g2_i1	2	97.38	3.42	0.00351	No annotation
TRINITY_DN3345_c2_g1_i1	2	31.46	-8.44	0.00352	No annotation
TRINITY_DN28406_c1_g1_i1	2	54.23	8.25	0.00352	No annotation
TRINITY_DN18550_c0_g1_i3	2	511.71	3.47	0.0036	XP_026823452.1 cystathionine gamma-lyase [Rhopalosiphum maidis]
TRINITY_DN4220_c0_g1_i5	2	73.22	8.68	0.00362	XP_026818774.1 uncharacterized protein LOC113557447 isoform X1 [Rhopalosiphum maidis]
TRINITY_DN2524_c0_g2_i1	2	112.45	-2.7	0.00362	No annotation
TRINITY_DN2973_c0_g1_i2	2	178.54	4.2	0.00368	XP_026815183.1 E3 ubiquitin-protein ligase PPP1R11 [Rhopalosiphum maidis]
TRINITY_DN71215_c0_g1_i1	2	41.43	8.85	0.00387	XP_026817456.1 uncharacterized protein LOC113556603 [Rhopalosiphum maidis]
TRINITY_DN12814_c0_g1_i1	2	30.24	8.39	0.00388	No annotation
TRINITY_DN102498_c0_g1_i1	2	91.45	5.87	0.00392	XP_026814384.1 nucleolar protein dao-5 isoform X1 [Rhopalosiphum maidis]
TRINITY_DN2302_c1_g1_i3	2	564.32	-1.28	0.00398	No annotation
TRINITY_DN47380_c0_g1_i1	2	25.07	8.12	0.00404	No annotation
TRINITY_DN4188_c1_g1_i1	2	178.21	3.59	0.00404	XP_027842990.1 cytochrome b-c1 complex subunit 8 [Aphis gossypii]
TRINITY_DN25192_c0_g1_i1	2	63.17	3.66	0.00407	No annotation
TRINITY_DN137491_c0_g1_i1	2	28.88	-7.34	0.00409	No annotation
TRINITY_DN3582_c0_g1_i3	2	61.64	6.56	0.0041	No annotation
TRINITY_DN35979_c0_g2_i2	2	18.86	-7.7	0.00413	XP_026805677.1 LOW QUALITY PROTEIN: dynein heavy chain 5, axonemal-like [Rhopalosiphum maidis]
TRINITY_DN15060_c1_g1_i1	2	24.94	-8.1	0.00418	No annotation
TRINITY_DN25944_c0_g1_i1	2	24.35	7.12	0.00427	No annotation
TRINITY_DN9297_c0_g1_i1	2	21.73	-7.91	0.00433	No annotation
TRINITY_DN68776_c0_g1_i1	2	19.78	-7.77	0.00438	No annotation
TRINITY_DN26203_c0_g1_i1	2	19.48	-7.74	0.00439	XP_027848857.1 probable actin-related protein 2/3 complex subunit 2 [Aphis gossypii]
TRINITY_DN93050_c0_g1_i2	2	67.16	-6.29	0.00439	XP_016656600.1 uncharacterized protein LOC100575809 [Acyrthosiphon pisum]
TRINITY_DN78083_c1_g1_i1	2	170.29	6.99	0.00475	KAE9545697.1 hypothetical protein AGLY_001240 [Aphis glycines]
TRINITY_DN37608_c0_g1_i1	2	25.57	-8.14	0.00479	No annotation
TRINITY_DN1020_c0_g1_i4	2	222.9	1.45	0.00488	No annotation
TRINITY_DN117422_c0_g1_i1	2	31.59	4.61	0.00491	KAF0761426.1 sorting nexin-4-like, partial [Aphis craccivora]
TRINITY_DN69076_c0_g1_i1	2	25.89	-8.15	0.00507	No annotation
TRINITY_DN39650_c0_g1_i1	2	21.56	-7.89	0.00511	No annotation
TRINITY_DN7517_c0_g1_i2	2	65.34	7.66	0.00514	No annotation
TRINITY_DN69757_c0_g1_i1	2	19.76	-7.76	0.00514	No annotation
TRINITY_DN1582_c0_g1_i2	2	140.98	3.66	0.00523	XP_026818077.1 cytochrome c oxidase subunit 5B, mitochondrial-like [Rhopalosiphum maidis]
TRINITY_DN127300_c2_g1_i1	2	36.39	8.66	0.0054	No annotation
TRINITY_DN38881_c0_g2_i2	2	23.23	-7.03	0.00542	No annotation
TRINITY_DN14820_c1_g1_i3	2	52.98	8.22	0.00552	XP_026811205.1 LOW QUALITY PROTEIN: GATA zinc finger domain-containing protein 14-like, partial [Rhopalosiphum maidis]
TRINITY_DN6088_c0_g1_i2	2	113.23	2.55	0.00573	XP_026823382.1 uncharacterized protein LOC113561263 [Rhopalosiphum maidis]
TRINITY_DN33750_c0_g1_i1	2	59.77	8.33	0.00575	No annotation
TRINITY_DN19337_c0_g2_i1	2	25.46	7.16	0.00575	No annotation
TRINITY_DN5239_c0_g1_i3	2	17.15	-7.56	0.00575	No annotation
TRINITY_DN122923_c0_g1_i3	2	278.83	2.06	0.00575	XP_026813135.1 uncharacterized protein LOC113553800 [Rhopalosiphum maidis]
TRINITY_DN8231_c0_g1_i7	2	50.74	-4.26	0.00575	KAE9525198.1 hypothetical protein AGLY_014383 [Aphis glycines]
TRINITY_DN8126_c0_g1_i8	2	426.08	2.2	0.0058	No annotation
TRINITY_DN2883_c2_g1_i1	2	270.06	3.07	0.0058	XP_026805771.1 succinate dehydrogenase [ubiquinone] cytochrome b small subunit, mitochondrial [Rhopalosiphum maidis]
TRINITY_DN16322_c0_g3_i1	2	41.76	7.45	0.00583	KAE9533701.1 hypothetical protein AGLY_009050 [Aphis glycines]
TRINITY_DN6_c0_g2_i4	2	57.28	3.28	0.00588	No annotation
TRINITY_DN10106_c0_g1_i1	2	114.26	-2.06	0.00592	No annotation
TRINITY_DN4299_c0_g2_i1	2	20.95	-7.85	0.00592	No annotation
TRINITY_DN19030_c0_g1_i2	2	21.69	-6.06	0.0061	No annotation
TRINITY_DN6236_c0_g1_i1	2	40.59	6.6	0.0062	No annotation
TRINITY_DN956_c0_g2_i2	2	30.04	-6.53	0.00622	No annotation
TRINITY_DN3378_c0_g1_i3	2	318.15	-7.28	0.00647	No annotation
TRINITY_DN135880_c0_g1_i2	2	31.32	-3.09	0.00649	XP_050064837.1 uncharacterized protein LOC126553761 [Aphis gossypii]
TRINITY_DN36760_c0_g1_i1	2	24.61	-8.09	0.00668	KAE9523148.1 hypothetical protein AGLY_016462 [Aphis glycines]
TRINITY_DN3943_c1_g1_i1	2	23.4	-7.04	0.00675	No annotation
TRINITY_DN6020_c0_g5_i1	2	28.71	-8.31	0.00675	KAE9539557.1 hypothetical protein AGLY_004809 [Aphis glycines]
TRINITY_DN575_c0_g1_i1	2	66.89	-2.66	0.00702	No annotation
TRINITY_DN5709_c0_g1_i6	2	16.68	7.53	0.00714	XP_026819584.1 uncharacterized protein LOC113558317 [Rhopalosiphum maidis]
TRINITY_DN30128_c0_g1_i1	2	33.03	-7.54	0.00714	KAF0702128.1 Uncharacterized protein FWK35_00033836, partial [Aphis craccivora]
TRINITY_DN37682_c0_g1_i3	2	285.9	1.97	0.0072	XP_026822514.1 arrestin homolog [Rhopalosiphum maidis]
TRINITY_DN29333_c0_g1_i1	2	23.46	8.02	0.00725	No annotation
TRINITY_DN6504_c1_g1_i1	2	55.02	4.49	0.00725	No annotation
TRINITY_DN27857_c0_g2_i1	2	22.89	-3.87	0.0074	KAF0707045.1 Transposon Ty3-I Gag-Pol polyprotein, partial [Aphis craccivora]
TRINITY_DN180466_c0_g1_i1	2	20.41	-7.81	0.00743	No annotation
TRINITY_DN210990_c0_g1_i1	2	23.7	-8.03	0.00743	No annotation
TRINITY_DN28966_c0_g1_i1	2	61.2	6.59	0.00766	XP_022171156.1 EH domain-containing protein 1 [Myzus persicae]
TRINITY_DN2894_c0_g1_i17	2	595.16	2.22	0.00766	XP_026816617.1 uncharacterized protein LOC113556083 isoform X1 [Rhopalosiphum maidis]
TRINITY_DN10945_c0_g1_i6	2	91.2	-2.59	0.0077	CAH1736942.1 unnamed protein product [Aphis gossypii]
TRINITY_DN10735_c0_g1_i2	2	86.37	2.29	0.00774	XP_029345655.1 glutamate receptor ionotropic, NMDA 2B isoform X2 [Acyrthosiphon pisum]
TRINITY_DN88628_c0_g1_i1	2	29.47	8.35	0.00775	XP_026814773.1 maltase 2-like [Rhopalosiphum maidis]
TRINITY_DN125708_c0_g1_i1	2	16.38	7.51	0.00801	XP_026810093.1 protein mahjong isoform X2 [Rhopalosiphum maidis]
TRINITY_DN496_c0_g1_i4	2	247.67	-1.68	0.00813	XP_027842977.2 cytoplasmic aconitate hydratase [Aphis gossypii]
TRINITY_DN35952_c0_g1_i2	2	99.31	2.31	0.00818	No annotation
TRINITY_DN27041_c0_g1_i2	2	47.52	8.06	0.00829	No annotation
TRINITY_DN104649_c0_g1_i1	2	16.06	7.48	0.00831	No annotation
TRINITY_DN10841_c0_g1_i1	2	68.42	2.69	0.00832	XP_026821127.1 LOW QUALITY PROTEIN: echinoderm microtubule-associated protein-like CG42247 [Rhopalosiphum maidis]
TRINITY_DN6169_c0_g1_i4	2	134.86	1.98	0.00833	XP_026811771.1 short-chain dehydrogenase/reductase family 16C member 6-like [Rhopalosiphum maidis]
TRINITY_DN113012_c0_g1_i1	2	31.13	8.43	0.00837	No annotation
TRINITY_DN66133_c0_g1_i1	2	55.86	8.3	0.00841	No annotation
TRINITY_DN30870_c0_g1_i2	2	23.36	-8.01	0.00863	No annotation
TRINITY_DN83468_c0_g1_i1	2	24.82	8.11	0.00863	XP_026816696.1 LOW QUALITY PROTEIN: probable ribonuclease ZC3H12C [Rhopalosiphum maidis]
TRINITY_DN81866_c0_g1_i1	2	16.15	-7.48	0.00927	KAF0756820.1 RYamide receptor-like, partial [Aphis craccivora]
TRINITY_DN7806_c0_g1_i1	2	473.45	3.52	0.00927	No annotation
TRINITY_DN84088_c0_g1_i1	2	36.36	4.62	0.00932	No annotation
TRINITY_DN1742_c1_g1_i12	2	492.14	1.72	0.00933	No annotation
TRINITY_DN5679_c1_g2_i1	2	55.62	8.32	0.00954	No annotation
TRINITY_DN101598_c0_g1_i1	2	66.33	-2.97	0.00982	No annotation
TRINITY_DN43673_c1_g1_i1	2	42.96	7.91	0.01	No annotation
TRINITY_DN31062_c0_g2_i2	2	44.65	-6.05	0.0101	No annotation
TRINITY_DN58077_c0_g1_i1	2	28.81	-5.78	0.0102	No annotation
TRINITY_DN26061_c0_g1_i1	2	52.78	8.24	0.0102	No annotation
TRINITY_DN55145_c0_g1_i1	2	51.71	6.41	0.0102	No annotation
TRINITY_DN25701_c0_g1_i1	2	15.41	7.42	0.0103	No annotation
TRINITY_DN84592_c0_g1_i1	2	15.92	7.46	0.0108	No annotation
TRINITY_DN961_c0_g4_i1	2	33.14	-7.55	0.0108	No annotation
TRINITY_DN7696_c0_g1_i2	2	22.42	6.21	0.0108	XP_050058258.1 CCN family member 1 isoform X2 [Aphis gossypii]
TRINITY_DN10945_c0_g1_i2	2	67.26	-2.81	0.011	CAH1736942.1 unnamed protein product [Aphis gossypii]
TRINITY_DN967_c0_g2_i1	2	35.66	-5.39	0.011	No annotation
TRINITY_DN156142_c0_g1_i1	2	17.42	7.6	0.0111	No annotation
TRINITY_DN209609_c0_g1_i1	2	17.75	-7.61	0.0111	No annotation
TRINITY_DN441_c1_g1_i18	2	55.83	-3.35	0.0112	XP_027843889.2 uncharacterized protein LOC114124737 [Aphis gossypii]
TRINITY_DN2934_c0_g1_i9	2	263.3	-2.62	0.0116	XP_026809282.1 cathepsin B [Rhopalosiphum maidis]
TRINITY_DN1476_c3_g1_i1	2	15.7	7.44	0.0116	No annotation
TRINITY_DN68251_c0_g1_i1	2	28.64	8.31	0.0117	KAF0752877.1 T-complex protein 1 subunit beta-like, partial [Aphis craccivora]
TRINITY_DN145918_c0_g1_i1	2	25.01	7.13	0.0117	No annotation
TRINITY_DN146447_c0_g1_i6	2	161.9	5.41	0.0117	XP_015376941.1 PREDICTED: 40S ribosomal protein S3a [Diuraphis noxia]
TRINITY_DN441_c1_g1_i3	2	74.3	-2.67	0.0117	XP_027843889.2 uncharacterized protein LOC114124737 [Aphis gossypii]
TRINITY_DN120654_c0_g1_i1	2	24.98	-8.1	0.0119	No annotation
TRINITY_DN199468_c0_g1_i1	2	15.19	7.4	0.0119	No annotation
TRINITY_DN55814_c1_g2_i1	2	17.26	-7.58	0.0119	No annotation
TRINITY_DN81761_c0_g1_i3	2	671.35	2.95	0.0119	No annotation
TRINITY_DN21576_c0_g1_i1	2	34.46	-5.66	0.0121	XP_050065366.1 uncharacterized protein LOC126554329 [Aphis gossypii]
TRINITY_DN3766_c0_g1_i1	2	40.43	7.91	0.0122	No annotation
TRINITY_DN1974_c2_g4_i1	2	51.05	8.16	0.0122	No annotation
TRINITY_DN20248_c3_g1_i1	2	23.54	-8.02	0.0123	No annotation
TRINITY_DN96323_c1_g1_i1	2	62.27	8.2	0.0124	KAF0714847.1 Uncharacterized protein FWK35_00033169, partial [Aphis craccivora]
TRINITY_DN155889_c0_g1_i1	2	15.08	-7.38	0.0127	No annotation
TRINITY_DN90565_c0_g2_i1	2	19.41	5.81	0.0128	No annotation
TRINITY_DN25278_c0_g1_i1	2	24.2	7.08	0.0128	XP_026811160.1 uncharacterized protein LOC113552480 [Rhopalosiphum maidis]
TRINITY_DN8231_c0_g1_i1	2	15.25	-7.4	0.0128	KAE9525198.1 hypothetical protein AGLY_014383 [Aphis glycines]
TRINITY_DN10176_c0_g2_i1	2	107.08	-2.42	0.0129	No annotation
TRINITY_DN8284_c0_g1_i4	2	44.2	4.08	0.0129	XP_026818875.1 uncharacterized protein LOC113557507 [Rhopalosiphum maidis]
TRINITY_DN18873_c2_g1_i1	2	25.08	-7.14	0.013	No annotation
TRINITY_DN27635_c0_g2_i1	2	77.17	-2.94	0.013	No annotation
TRINITY_DN39754_c0_g1_i1	2	29.84	8.37	0.0132	No annotation
TRINITY_DN123358_c0_g1_i1	2	28.56	-5.04	0.0136	No annotation
TRINITY_DN122222_c0_g1_i1	2	55.29	8.28	0.0137	XP_016663468.1 activating transcription factor of chaperone isoform X3 [Acyrthosiphon pisum]
TRINITY_DN63525_c0_g1_i2	2	19.66	6.81	0.0137	No annotation
TRINITY_DN112164_c0_g1_i4	2	284.4	4.48	0.0138	XP_026804308.1 fatty acid-binding protein, muscle-like [Rhopalosiphum maidis]
TRINITY_DN23227_c0_g1_i1	2	17.6	-7.6	0.0138	No annotation
TRINITY_DN28611_c1_g1_i3	2	17.23	6.6	0.0139	No annotation
TRINITY_DN74600_c0_g1_i1	2	15.3	7.41	0.014	No annotation
TRINITY_DN30_c1_g2_i3	2	444.94	3.93	0.014	No annotation
TRINITY_DN16191_c0_g1_i1	2	48.85	7.35	0.0141	XP_026818658.1 uncharacterized protein LOC113557376 [Rhopalosiphum maidis]
TRINITY_DN30412_c0_g1_i1	2	88.32	9.13	0.0147	No annotation
TRINITY_DN76957_c0_g1_i1	2	16.84	7.55	0.0149	No annotation
TRINITY_DN139447_c0_g1_i1	2	15.34	7.41	0.015	No annotation
TRINITY_DN16371_c0_g1_i1	2	15.85	7.46	0.015	No annotation
TRINITY_DN24207_c0_g1_i3	2	14.97	7.38	0.015	XP_022172249.1 tigger transposable element-derived protein 4-like [Myzus persicae]
TRINITY_DN1113_c0_g2_i16	2	116.66	3.05	0.015	No annotation
TRINITY_DN34933_c3_g2_i1	2	29.39	5.88	0.0151	No annotation
TRINITY_DN198207_c0_g1_i1	2	25.82	-8.15	0.0152	No annotation
TRINITY_DN6324_c1_g3_i1	2	15.5	7.43	0.0152	No annotation
TRINITY_DN19559_c0_g2_i1	2	25.59	7.17	0.0154	No annotation
TRINITY_DN1811_c0_g1_i2	2	22.33	-6.98	0.0155	No annotation
TRINITY_DN24934_c0_g2_i3	2	21.1	7.87	0.0155	No annotation
TRINITY_DN589_c0_g1_i2	2	119.69	3.26	0.0156	No annotation
TRINITY_DN42345_c0_g1_i1	2	19.98	7.79	0.0156	No annotation
TRINITY_DN3852_c0_g1_i9	2	31.7	8.46	0.0159	KAE9535916.1 hypothetical protein AGLY_007817 [Aphis glycines]
TRINITY_DN5920_c1_g1_i2	2	16.63	-7.53	0.0159	No annotation
TRINITY_DN71425_c0_g1_i1	2	32.11	8.48	0.0159	XP_026804799.1 Golgi integral membrane protein 4-like isoform X3 [Rhopalosiphum maidis] XP_026804800.1 Golgi integral membrane protein 4-like isoform X3 [Rhopalosiphum maidis]
TRINITY_DN3226_c0_g1_i7	2	63.42	7.45	0.0159	XP_026810910.1 39S ribosomal protein L32, mitochondrial [Rhopalosiphum maidis]
TRINITY_DN20630_c0_g1_i1	2	23.9	8.05	0.0162	XP_015380005.1 PREDICTED: homeodomain-interacting protein kinase 2 isoform X2 [Diuraphis noxia]
TRINITY_DN36007_c0_g1_i1	2	106.52	4.33	0.0162	No annotation
TRINITY_DN24273_c0_g1_i8	2	415.16	-1.54	0.0163	No annotation
TRINITY_DN44202_c0_g1_i1	2	36.84	8.68	0.0165	XP_026808413.1 LOW QUALITY PROTEIN: unconventional myosin-XV [Rhopalosiphum maidis]
TRINITY_DN36831_c1_g1_i6	2	59.85	3.25	0.0165	No annotation
TRINITY_DN164_c0_g1_i4	2	17.64	-7.6	0.0166	KAF0773077.1 serine/threonine-protein phosphatase 2A 55 kDa regulatory subunit B beta isoform isoform X1 [Aphis craccivora]
TRINITY_DN5842_c0_g1_i4	2	146.05	4.75	0.0167	No annotation
TRINITY_DN3991_c0_g2_i2	2	15.29	-7.4	0.0167	KAF0715122.1 THAP-type domain-containing protein [Aphis craccivora]
TRINITY_DN3670_c0_g1_i3	2	181.08	2.08	0.017	No annotation
TRINITY_DN54211_c0_g1_i1	2	23.01	-7.99	0.0171	No annotation
TRINITY_DN8404_c0_g1_i5	2	25	7.71	0.0171	XP_026806057.1 uncharacterized protein LOC113549097 isoform X3 [Rhopalosiphum maidis]
TRINITY_DN10925_c0_g1_i12	2	61.02	-3.22	0.0172	XP_026818652.1 SET domain-containing protein SmydA-8-like [Rhopalosiphum maidis]
TRINITY_DN12059_c0_g1_i1	2	17	-7.55	0.0172	XP_022168089.1 piggyBac transposable element-derived protein 3-like [Myzus persicae]
TRINITY_DN39371_c0_g1_i1	2	24.72	8.1	0.0173	XP_026807364.1 uncharacterized protein LOC113549994 [Rhopalosiphum maidis]
TRINITY_DN31437_c0_g1_i3	2	17.51	7.6	0.0178	KAF0748096.1 RNase H domain-containing protein [Aphis craccivora]
TRINITY_DN25384_c0_g1_i9	2	14.84	7.36	0.0179	No annotation
TRINITY_DN37320_c0_g1_i1	2	27.4	-8.24	0.0181	XP_050549033.1 uncharacterized protein LOC126910472 [Daktulosphaira vitifoliae]
TRINITY_DN472_c0_g2_i9	2	424.29	-1.67	0.0182	No annotation
TRINITY_DN14859_c0_g1_i2	2	178.52	4.93	0.0182	No annotation
TRINITY_DN13031_c0_g1_i8	2	154.84	3.91	0.0183	XP_026817063.1 transmembrane protein 50A [Rhopalosiphum maidis]
TRINITY_DN6701_c0_g1_i1	2	35.52	8.62	0.0187	No annotation
TRINITY_DN181689_c0_g1_i1	2	16.94	-7.54	0.0189	No annotation
TRINITY_DN4532_c0_g1_i7	2	19.38	-7.74	0.0189	No annotation
TRINITY_DN49984_c0_g1_i1	2	20.23	-7.8	0.0189	KAF0745515.1 Reverse transcriptase domain-containing protein, partial [Aphis craccivora]
TRINITY_DN17634_c0_g1_i2	2	16.76	6.54	0.0189	XP_026816166.1 cullin-2-like [Rhopalosiphum maidis]
TRINITY_DN39016_c0_g1_i1	2	15.73	-7.43	0.0193	No annotation
TRINITY_DN113166_c0_g1_i1	2	23.25	7.02	0.0193	No annotation
TRINITY_DN28723_c0_g1_i1	2	31.51	6.71	0.0193	No annotation
TRINITY_DN10078_c0_g2_i1	2	17.19	7.58	0.0194	No annotation
TRINITY_DN6140_c0_g1_i2	2	763.28	1.82	0.0194	XP_026822738.1 regulator of G-protein signaling 11 isoform X1 [Rhopalosiphum maidis]
TRINITY_DN6971_c0_g2_i7	2	183.96	2	0.0194	No annotation
TRINITY_DN131220_c0_g1_i1	2	61.29	3.93	0.0195	No annotation
TRINITY_DN111745_c0_g1_i5	2	45	-4.95	0.0196	No annotation
TRINITY_DN214817_c0_g1_i1	2	22.71	-7.96	0.0196	No annotation
TRINITY_DN441_c1_g1_i8	2	130.15	-1.8	0.0196	XP_027843889.2 uncharacterized protein LOC114124737 [Aphis gossypii]
TRINITY_DN2926_c0_g1_i8	2	24.39	-8.07	0.0197	No annotation
TRINITY_DN37608_c0_g1_i2	2	23.1	-6.07	0.0197	No annotation
TRINITY_DN43657_c0_g1_i1	2	23.38	-7.03	0.0198	No annotation
TRINITY_DN974_c0_g1_i3	2	81.63	6.19	0.0198	No annotation
TRINITY_DN23635_c0_g1_i1	2	23.03	8	0.02	XP_026816575.1 inositol-pentakisphosphate 2-kinase-like isoform X1 [Rhopalosiphum maidis]
TRINITY_DN50467_c0_g1_i3	2	21.07	-5.99	0.0201	No annotation
TRINITY_DN27665_c0_g2_i1	2	34.87	8.6	0.0201	No annotation
TRINITY_DN70523_c0_g1_i1	2	14.77	7.36	0.0201	No annotation
TRINITY_DN257090_c0_g1_i1	2	15.52	7.43	0.0201	No annotation
TRINITY_DN943_c0_g2_i3	2	150.22	2.32	0.0201	XP_026820556.1 nucleoporin GLE1-like [Rhopalosiphum maidis]
TRINITY_DN80625_c1_g1_i1	2	18.1	-7.64	0.0202	No annotation
TRINITY_DN1742_c1_g1_i7	2	64.1	7.81	0.0204	No annotation
TRINITY_DN39414_c0_g1_i1	2	14.13	-7.29	0.0204	No annotation
TRINITY_DN56915_c0_g2_i1	2	15.18	7.4	0.0204	No annotation
TRINITY_DN56267_c0_g1_i1	2	24.9	-8.1	0.0205	No annotation
TRINITY_DN126216_c0_g1_i1	2	46.31	7.19	0.0205	No annotation
TRINITY_DN4260_c0_g1_i8	2	167.78	-1.54	0.0205	XP_026808874.1 cartilage oligomeric matrix protein [Rhopalosiphum maidis]
TRINITY_DN82596_c0_g1_i1	2	44.27	7.95	0.0205	No annotation
TRINITY_DN128407_c0_g1_i1	2	34.49	8.58	0.0208	XP_026818315.1 protein transport protein Sec24B [Rhopalosiphum maidis]
TRINITY_DN746_c0_g1_i43	2	57.32	-2.69	0.0208	XP_050065964.1 uncharacterized protein LOC126555041 [Aphis gossypii]
TRINITY_DN3232_c2_g1_i7	2	118.05	3.98	0.0211	No annotation
TRINITY_DN18485_c0_g1_i1	2	67.77	4.99	0.0211	XP_026806483.1 uncharacterized protein LOC113549405 [Rhopalosiphum maidis]
TRINITY_DN84032_c0_g1_i1	2	14.03	7.28	0.0213	CAH1720556.1 unnamed protein product [Aphis gossypii]
TRINITY_DN72638_c0_g1_i1	2	35.28	8.61	0.0214	XP_026822849.1 uncharacterized protein LOC113560921 isoform X2 [Rhopalosiphum maidis]
TRINITY_DN100128_c0_g1_i1	2	51.47	8.17	0.0215	XP_026815795.1 LOW QUALITY PROTEIN: collagen alpha-5(IV) chain-like [Rhopalosiphum maidis]
TRINITY_DN48890_c0_g1_i1	2	17.75	-7.61	0.0215	No annotation
TRINITY_DN95062_c0_g2_i1	2	18.43	5.92	0.0215	No annotation
TRINITY_DN4182_c0_g1_i3	2	28.26	-7.31	0.0217	No annotation
TRINITY_DN31364_c0_g1_i1	2	15.26	-7.39	0.0217	No annotation
TRINITY_DN6135_c0_g1_i8	2	49.01	5.29	0.0217	No annotation
TRINITY_DN100237_c0_g1_i1	2	30.8	5.18	0.0217	No annotation
TRINITY_DN72228_c0_g1_i1	2	13.19	7.19	0.0222	No annotation
TRINITY_DN40006_c0_g1_i1	2	34.75	8.59	0.0225	XP_026806767.1 NADH dehydrogenase [ubiquinone] 1 alpha subcomplex assembly factor 3 [Rhopalosiphum maidis]
TRINITY_DN9983_c0_g2_i1	2	27.81	-6.33	0.0227	No annotation
TRINITY_DN35442_c0_g1_i4	2	33.6	8.54	0.0227	XP_026808159.1 eukaryotic translation initiation factor 4 gamma 3-like isoform X4 [Rhopalosiphum maidis]
TRINITY_DN29642_c1_g1_i1	2	35.91	8.64	0.0229	No annotation
TRINITY_DN222498_c0_g1_i1	2	17.1	-7.55	0.0229	No annotation
TRINITY_DN53999_c0_g1_i1	2	21.26	-7.87	0.023	No annotation
TRINITY_DN6450_c1_g1_i1	2	13.82	-7.26	0.023	No annotation
TRINITY_DN12183_c0_g1_i2	2	18.63	7.69	0.0231	XP_025194821.1 NADH dehydrogenase [ubiquinone] 1 alpha subcomplex subunit 6 [Melanaphis sacchari]
TRINITY_DN23136_c1_g1_i2	2	20.13	-7.79	0.0231	No annotation
TRINITY_DN13281_c0_g2_i1	2	109.45	-5.21	0.0231	KAF0683906.1 Uncharacterized protein FWK35_00039190, partial [Aphis craccivora]
TRINITY_DN18141_c1_g1_i1	2	16.38	-7.49	0.0231	No annotation
TRINITY_DN61786_c0_g1_i1	2	33.17	8.52	0.0237	XP_022164822.1 protein white [Myzus persicae]
TRINITY_DN16122_c1_g1_i1	2	16.06	6.49	0.0237	No annotation
TRINITY_DN6692_c1_g1_i1	2	1032.87	1.25	0.0237	No annotation
TRINITY_DN472_c0_g2_i4	2	31.53	-5.16	0.0238	No annotation
TRINITY_DN2490_c0_g2_i2	2	24.86	4.72	0.0238	XP_026813980.1 uncharacterized protein PFB0145c-like [Rhopalosiphum maidis]
TRINITY_DN1460_c0_g1_i19	2	36.42	-4.52	0.0238	No annotation
TRINITY_DN55045_c0_g1_i1	2	64.79	-4.14	0.0242	KAF0712350.1 Transposon Ty3-G Gag-Pol polyprotein, partial [Aphis craccivora]
TRINITY_DN30_c1_g1_i4	2	311.25	4.92	0.0242	XP_026809935.1 uncharacterized protein LOC113551697 [Rhopalosiphum maidis]
TRINITY_DN142216_c0_g1_i1	2	33.54	8.54	0.0243	XP_026810269.1 inactive histone-lysine N-methyltransferase 2E-like [Rhopalosiphum maidis] XP_026810270.1 inactive histone-lysine N-methyltransferase 2E-like [Rhopalosiphum maidis] XP_026820743.1 inactive histone-lysine N-methyltransferase 2E-like [Rhopalosiphum maidis] XP_026820744.1 inactive histone-lysine N-methyltransferase 2E-like [Rhopalosiphum maidis]
TRINITY_DN32913_c0_g1_i1	2	17.65	-7.6	0.0246	No annotation
TRINITY_DN46745_c0_g1_i1	2	37.03	8.68	0.0246	No annotation
TRINITY_DN32864_c0_g1_i6	2	19.38	6.76	0.0248	XP_022177891.1 uncharacterized protein LOC111038926 [Myzus persicae]
TRINITY_DN13785_c0_g1_i1	2	26.1	-8.17	0.0248	No annotation
TRINITY_DN15349_c0_g1_i1	2	14.69	-7.34	0.0248	No annotation
TRINITY_DN1068_c0_g1_i11	2	131.73	4.15	0.0248	XP_026812375.1 uncharacterized protein LOC113553308 [Rhopalosiphum maidis]
TRINITY_DN53841_c0_g1_i2	2	15.33	7.41	0.025	No annotation
TRINITY_DN66183_c0_g1_i5	2	32.27	-3.11	0.025	No annotation
TRINITY_DN105791_c0_g1_i2	2	259.63	-1.68	0.025	XP_025199300.1 nucleolar and coiled-body phosphoprotein 1-like isoform X4 [Melanaphis sacchari]
TRINITY_DN104913_c0_g1_i1	2	242.32	1.59	0.0251	No annotation
TRINITY_DN42989_c1_g2_i1	2	36.89	8.68	0.0251	No annotation
TRINITY_DN38772_c0_g1_i1	2	17.73	-7.62	0.0251	CAH1708490.1 unnamed protein product [Aphis gossypii]
TRINITY_DN94734_c0_g1_i1	2	34.69	8.59	0.0254	XP_026811580.1 lysosomal alpha-mannosidase-like isoform X2 [Rhopalosiphum maidis]
TRINITY_DN55818_c0_g1_i1	2	35.03	8.6	0.0255	No annotation
TRINITY_DN2254_c0_g1_i2	2	23.24	-6.21	0.0256	No annotation
TRINITY_DN24991_c0_g1_i1	2	192.41	1.99	0.0256	XP_026809232.1 gamma-aminobutyric acid receptor subunit beta-like isoform X1 [Rhopalosiphum maidis]
TRINITY_DN138239_c1_g1_i1	2	58.33	7.53	0.0257	No annotation
TRINITY_DN9998_c0_g1_i1	2	26.86	7.26	0.0257	No annotation
TRINITY_DN12999_c0_g1_i1	2	34.03	8.56	0.0258	XP_026809582.1 myb-binding protein 1A-like protein isoform X1 [Rhopalosiphum maidis]
TRINITY_DN1609_c1_g1_i3	2	28.99	5.05	0.0265	No annotation
TRINITY_DN40118_c0_g1_i1	2	35.71	8.88	0.0265	No annotation
TRINITY_DN35521_c1_g1_i1	2	14.02	-7.28	0.0265	No annotation
TRINITY_DN170181_c0_g1_i1	2	18.93	7.71	0.0265	XP_015375465.1 PREDICTED: 40S ribosomal protein S3 [Diuraphis noxia]
TRINITY_DN20697_c0_g1_i2	2	82.71	-1.93	0.0265	CAH1723107.1 unnamed protein product [Aphis gossypii]
TRINITY_DN83865_c0_g1_i1	2	21.75	7.92	0.0267	No annotation
TRINITY_DN133474_c0_g1_i1	2	13.82	7.26	0.0267	No annotation
TRINITY_DN49053_c0_g1_i1	2	32.68	8.5	0.0267	XP_026809936.1 LOW QUALITY PROTEIN: uncharacterized protein LOC113551719 [Rhopalosiphum maidis]
TRINITY_DN55915_c0_g1_i8	2	103.61	2.35	0.0267	No annotation
TRINITY_DN62121_c0_g1_i1	2	15.8	-7.44	0.0267	No annotation
TRINITY_DN225827_c0_g1_i1	2	14.15	7.3	0.0267	KAE9541155.1 hypothetical protein AGLY_004400 [Aphis glycines]
TRINITY_DN210654_c0_g1_i1	2	19.29	-7.73	0.0268	No annotation
TRINITY_DN50478_c0_g1_i4	2	43.03	7.95	0.0269	XP_026815548.1 MATH and LRR domain-containing protein PFE0570w-like isoform X2 [Rhopalosiphum maidis]
TRINITY_DN22681_c0_g1_i2	2	32.5	8.49	0.027	No annotation
TRINITY_DN2814_c0_g4_i1	2	16.93	7.55	0.027	XP_026813413.1 aryl hydrocarbon receptor nuclear translocator-like protein 2 isoform X2 [Rhopalosiphum maidis]
TRINITY_DN27740_c0_g2_i1	2	18.67	-7.68	0.027	XP_022172770.1 uncharacterized protein LOC111035451, partial [Myzus persicae]
TRINITY_DN5481_c2_g1_i1	2	16.32	-5.64	0.027	No annotation
TRINITY_DN15039_c6_g1_i1	2	14.81	-7.35	0.027	No annotation
TRINITY_DN8265_c0_g1_i2	2	361.58	1.85	0.027	XP_025208419.1 F-box/LRR-repeat protein 16 [Melanaphis sacchari]
TRINITY_DN118790_c0_g1_i1	2	15.81	7.46	0.027	CAH1716781.1 unnamed protein product [Aphis gossypii]
TRINITY_DN172423_c0_g1_i1	2	16.16	-7.47	0.027	No annotation
TRINITY_DN13537_c1_g1_i1	2	17.21	-7.57	0.0271	No annotation
TRINITY_DN42955_c0_g1_i1	2	35.17	8.61	0.0271	No annotation
TRINITY_DN7064_c0_g1_i11	2	115.84	2.09	0.0272	No annotation
TRINITY_DN22639_c0_g1_i1	2	36.76	8.67	0.0273	No annotation
TRINITY_DN126490_c1_g1_i1	2	67.64	4.36	0.0274	XP_027838892.1 cytochrome c oxidase subunit NDUFA4 [Aphis gossypii]
TRINITY_DN7202_c0_g1_i8	2	48.62	4.66	0.0277	No annotation
TRINITY_DN2332_c0_g2_i1	2	12.5	7.12	0.0277	No annotation
TRINITY_DN36124_c0_g1_i1	2	34.32	8.57	0.0277	No annotation
TRINITY_DN952_c0_g1_i2	2	25.11	5.39	0.0278	XP_026808773.1 sodium-coupled monocarboxylate transporter 2 isoform X2 [Rhopalosiphum maidis]
TRINITY_DN25320_c0_g1_i1	2	13.25	-7.19	0.028	No annotation
TRINITY_DN15668_c0_g1_i3	2	27.87	-4.55	0.0281	No annotation
TRINITY_DN62496_c0_g1_i3	2	17.07	-7.55	0.0281	No annotation
TRINITY_DN29288_c0_g2_i1	2	35.77	8.63	0.0281	No annotation
TRINITY_DN3082_c0_g3_i1	2	10324.5	0.87	0.0282	XP_026821996.1 sodium/potassium-transporting ATPase subunit alpha-like [Rhopalosiphum maidis]
TRINITY_DN75_c0_g1_i2	2	18.63	-6.72	0.0283	XP_008183743.1 uncharacterized protein LOC103309618 [Acyrthosiphon pisum]
TRINITY_DN158403_c0_g1_i1	2	13.74	-7.24	0.0283	XP_026805612.1 uncharacterized protein LOC113548763 isoform X2 [Rhopalosiphum maidis]
TRINITY_DN61696_c0_g1_i1	2	30.8	8.42	0.0283	No annotation
TRINITY_DN250061_c0_g1_i1	2	13.32	7.21	0.0284	ABV03144.1 cathepsin B-16D, partial [Sitobion avenae]
TRINITY_DN46082_c0_g1_i1	2	30.27	8.39	0.0287	No annotation
TRINITY_DN31271_c0_g1_i2	2	33.78	8.55	0.0287	XP_026812445.1 MIP18 family protein galla-1 [Rhopalosiphum maidis]
TRINITY_DN70067_c0_g1_i1	2	30.43	8.4	0.0287	No annotation
TRINITY_DN38133_c0_g1_i1	2	13.26	-7.19	0.0287	XP_026805575.1 uncharacterized protein LOC113548734 [Rhopalosiphum maidis]
TRINITY_DN68307_c0_g1_i3	2	16.18	7.49	0.0287	No annotation
TRINITY_DN2257_c2_g1_i1	2	86.43	-3.51	0.0287	YP_073304.1 NADH dehydrogenase subunit 4 [Schizaphis graminum]
TRINITY_DN7923_c0_g1_i3	2	16.15	-7.47	0.0289	No annotation
TRINITY_DN116249_c0_g1_i1	2	15.41	7.42	0.029	No annotation
TRINITY_DN50539_c2_g1_i1	2	16.11	-7.47	0.029	No annotation
TRINITY_DN23686_c0_g1_i1	2	35.76	7.65	0.029	No annotation
TRINITY_DN11792_c0_g1_i1	2	31.15	8.43	0.0292	XP_026804447.1 nibrin isoform X2 [Rhopalosiphum maidis]
TRINITY_DN782_c0_g1_i9	2	23.57	8.03	0.0292	KAF0721102.1 Uncharacterized protein FWK35_00026609 [Aphis craccivora]
TRINITY_DN80318_c0_g1_i1	2	14.23	7.3	0.0292	No annotation
TRINITY_DN103403_c0_g2_i1	2	13.68	7.25	0.0292	XP_026807143.1 uncharacterized protein LOC113549859 [Rhopalosiphum maidis]
TRINITY_DN27123_c0_g1_i1	2	33.9	8.56	0.0293	No annotation
TRINITY_DN40377_c0_g1_i1	2	12.74	7.14	0.0299	No annotation
TRINITY_DN3196_c2_g2_i1	2	33.44	-5.31	0.0299	No annotation
TRINITY_DN36441_c0_g1_i1	2	40.8	7.84	0.0299	No annotation
TRINITY_DN37607_c0_g1_i1	2	34.1	8.56	0.0299	XP_026806343.1 polycomb group protein Psc-like [Rhopalosiphum maidis]
TRINITY_DN20909_c0_g1_i1	2	30.55	8.41	0.0299	No annotation
TRINITY_DN61038_c0_g1_i4	2	415.18	-2.88	0.0299	XP_026804950.1 uncharacterized protein LOC113548329 [Rhopalosiphum maidis]
TRINITY_DN81795_c0_g1_i3	2	17.77	7.62	0.0303	KAF0766620.1 Uncharacterized protein FWK35_00002184 [Aphis craccivora]
TRINITY_DN10138_c0_g1_i2	2	20.48	7.83	0.0306	No annotation
TRINITY_DN129582_c0_g1_i2	2	45.29	7.99	0.0306	XP_026806005.1 uncharacterized protein LOC113549057 [Rhopalosiphum maidis]
TRINITY_DN134686_c0_g1_i4	2	204.63	-2.72	0.0307	XP_026811649.1 protein D3-like [Rhopalosiphum maidis]
TRINITY_DN2719_c0_g2_i1	2	29.57	8.36	0.0308	No annotation
TRINITY_DN64743_c0_g1_i2	2	17.6	-7.6	0.0308	XP_025405845.1 zinc finger BED domain-containing protein 5-like [Sipha flava]
TRINITY_DN256409_c0_g1_i1	2	14.32	-7.3	0.0308	No annotation
TRINITY_DN40462_c1_g1_i1	2	13.63	7.24	0.0309	XP_026814667.1 broad-complex core protein isoforms 1/2/3/4/5-like isoform X4 [Rhopalosiphum maidis]
TRINITY_DN14582_c0_g1_i4	2	29.45	8.35	0.0309	No annotation
TRINITY_DN84652_c0_g1_i1	2	29.71	8.61	0.0309	No annotation
TRINITY_DN5482_c0_g2_i2	2	14.87	7.37	0.0309	No annotation
TRINITY_DN88573_c0_g1_i1	2	15.09	6.43	0.0309	No annotation
TRINITY_DN129834_c0_g1_i1	2	12.6	7.13	0.0309	No annotation
TRINITY_DN93373_c0_g1_i1	2	29.29	8.35	0.0309	XP_050058962.1 AP-3 complex subunit beta-2 isoform X1 [Aphis gossypii]
TRINITY_DN34369_c0_g1_i1	2	50.88	7.12	0.031	XP_026805413.1 FK506-binding protein 1 [Rhopalosiphum maidis]
TRINITY_DN34372_c0_g1_i2	2	34.35	8.57	0.031	No annotation
TRINITY_DN107074_c0_g2_i1	2	30.62	8.41	0.0311	CAH1731664.1 unnamed protein product [Aphis gossypii]
TRINITY_DN58003_c0_g1_i1	2	33.69	8.55	0.0311	XP_026811701.1 LOW QUALITY PROTEIN: probable 4-coumarate--CoA ligase 3 [Rhopalosiphum maidis]
TRINITY_DN837_c1_g1_i3	2	28.75	3.78	0.0311	No annotation
TRINITY_DN1089_c0_g2_i2	2	621.76	2.75	0.0311	No annotation
TRINITY_DN49735_c0_g1_i1	2	34.93	7.64	0.0311	No annotation
TRINITY_DN110888_c0_g1_i1	2	31.72	8.46	0.0311	No annotation
TRINITY_DN36554_c1_g3_i7	2	12.03	-7.06	0.0312	No annotation
TRINITY_DN4698_c0_g1_i5	2	52.8	-2.66	0.0313	XP_026807036.1 epoxide hydrolase 4-like [Rhopalosiphum maidis]
TRINITY_DN89409_c0_g1_i1	2	32.32	8.49	0.0313	No annotation
TRINITY_DN38651_c0_g1_i1	2	25.8	5.1	0.0313	No annotation
TRINITY_DN34219_c0_g1_i1	2	29.46	8.35	0.0313	KAF0764396.1 Uncharacterized protein FWK35_00010892 [Aphis craccivora]
TRINITY_DN176958_c0_g1_i1	2	15.63	-7.43	0.0313	No annotation
TRINITY_DN3032_c0_g1_i1	2	893.33	2.12	0.0313	No annotation
TRINITY_DN17624_c0_g1_i2	2	29.8	8.37	0.0314	No annotation
TRINITY_DN82923_c0_g1_i1	2	31.27	8.44	0.0315	XP_026809936.1 LOW QUALITY PROTEIN: uncharacterized protein LOC113551719 [Rhopalosiphum maidis]
TRINITY_DN20555_c0_g2_i2	2	22.95	6.25	0.0315	KAE9543133.1 hypothetical protein AGLY_003044 [Aphis glycines]
TRINITY_DN22525_c0_g1_i1	2	36.71	8.67	0.0315	No annotation
TRINITY_DN49433_c0_g1_i1	2	29.15	8.34	0.0315	XP_026817639.1 tyrosine kinase receptor Cad96Ca [Rhopalosiphum maidis]
TRINITY_DN118004_c0_g1_i1	2	103.37	4.25	0.0315	XP_025425035.1 transformer-2 protein homolog beta isoform X2 [Sipha flava]
TRINITY_DN19251_c1_g1_i2	2	13.38	7.21	0.0315	No annotation
TRINITY_DN65871_c0_g1_i2	2	32.4	8.49	0.0315	XP_026812426.1 myosin-7-like [Rhopalosiphum maidis]
TRINITY_DN17107_c0_g1_i3	2	13.17	-7.18	0.0317	No annotation
TRINITY_DN80609_c0_g1_i1	2	29.91	8.38	0.0317	XP_026808189.1 protein piccolo-like isoform X1 [Rhopalosiphum maidis]
TRINITY_DN39780_c0_g1_i1	2	31.09	8.43	0.0317	No annotation
TRINITY_DN111009_c0_g1_i1	2	17.55	7.61	0.0317	XP_027843396.2 uncharacterized protein LOC114124364 [Aphis gossypii]
TRINITY_DN70478_c0_g1_i1	2	30.45	8.4	0.0318	CAH1724970.1 unnamed protein product [Aphis gossypii]
TRINITY_DN2270_c2_g1_i1	2	15.74	7.45	0.0321	No annotation
TRINITY_DN3968_c0_g1_i10	2	272.62	3.26	0.0321	XP_026812048.1 glutathione hydrolase 1 proenzyme-like [Rhopalosiphum maidis]
TRINITY_DN28601_c0_g3_i1	2	26.09	-5.24	0.0321	No annotation
TRINITY_DN18773_c0_g1_i1	2	16.05	-7.46	0.0322	No annotation
TRINITY_DN77473_c0_g2_i1	2	19.94	5.62	0.0322	KAE9522981.1 hypothetical protein AGLY_016612 [Aphis glycines]
TRINITY_DN21662_c0_g1_i1	2	20.51	7.83	0.0322	No annotation
TRINITY_DN61096_c1_g1_i1	2	15.91	-7.45	0.0324	No annotation
TRINITY_DN131352_c0_g1_i1	2	32.78	8.51	0.0324	XP_026814644.1 serine/arginine repetitive matrix protein 2 isoform X5 [Rhopalosiphum maidis]
TRINITY_DN78083_c0_g1_i1	2	15.66	-7.43	0.0325	No annotation
TRINITY_DN112437_c0_g1_i1	2	18.55	-7.67	0.0325	No annotation
TRINITY_DN2773_c1_g1_i3	2	34.48	6.57	0.0326	No annotation
TRINITY_DN1686_c0_g1_i1	2	38.62	7.75	0.0326	No annotation
TRINITY_DN83_c7_g1_i1	2	18.89	-6.72	0.0326	No annotation
TRINITY_DN115450_c0_g2_i1	2	13.98	6.31	0.0326	No annotation
TRINITY_DN137914_c0_g1_i1	2	12.37	7.1	0.0327	KAF0694204.1 Integrase catalytic domain-containing protein, partial [Aphis craccivora]
TRINITY_DN139068_c0_g1_i1	2	41.9	7.88	0.0328	XP_026809918.1 splicing factor 3B subunit 2 [Rhopalosiphum maidis]
TRINITY_DN25167_c0_g1_i3	2	16.75	-7.52	0.0328	No annotation
TRINITY_DN22209_c0_g1_i2	2	31.89	8.47	0.0328	XP_026817537.1 uncharacterized protein LOC113556648 [Rhopalosiphum maidis]
TRINITY_DN771_c1_g1_i2	2	267.02	1.66	0.0329	XP_026810446.1 IDLSRF-like peptide [Rhopalosiphum maidis]
TRINITY_DN80385_c0_g1_i1	2	30.24	8.39	0.0329	No annotation
TRINITY_DN37682_c0_g1_i1	2	222.6	1.87	0.033	XP_026822514.1 arrestin homolog [Rhopalosiphum maidis]
TRINITY_DN54586_c0_g1_i3	2	28.28	8.29	0.0332	XP_026814252.1 uncharacterized protein LOC113554558 [Rhopalosiphum maidis]
TRINITY_DN26701_c0_g1_i1	2	30.36	8.4	0.0332	No annotation
TRINITY_DN63870_c0_g2_i1	2	148.11	4.02	0.0333	XP_026804276.1 cytochrome b-c1 complex subunit 9 [Rhopalosiphum maidis]
TRINITY_DN27903_c0_g1_i2	2	13.05	7.18	0.0334	KAF0720220.1 putative multidrug resistance-associated protein lethal(2)03659 isoform X2, partial [Aphis craccivora]
TRINITY_DN17313_c0_g1_i4	2	12.5	-7.11	0.0335	No annotation
TRINITY_DN1263_c5_g1_i1	2	52.46	-3.98	0.0337	XP_026808497.1 chitinase-like protein PB1E7.04c [Rhopalosiphum maidis]
TRINITY_DN2319_c0_g1_i1	2	32.27	8.48	0.0337	KAF0752073.1 Uncharacterized protein FWK35_00015318 [Aphis craccivora]
TRINITY_DN1268_c0_g2_i14	2	219.3	1.56	0.034	XP_025207877.1 neuronal acetylcholine receptor subunit alpha-7-like isoform X1 [Melanaphis sacchari] XP_025207878.1 neuronal acetylcholine receptor subunit alpha-7-like isoform X1 [Melanaphis sacchari]
TRINITY_DN140384_c0_g1_i1	2	31.34	8.44	0.034	No annotation
TRINITY_DN77999_c0_g1_i2	2	28.04	8.28	0.0341	XP_026810002.1 uncharacterized protein LOC113551707 isoform X11 [Rhopalosiphum maidis]
TRINITY_DN108963_c0_g1_i1	2	93.8	6.87	0.0341	No annotation
TRINITY_DN66851_c0_g1_i1	2	234.23	7.94	0.0346	No annotation
TRINITY_DN410_c3_g1_i1	2	16.54	-7.51	0.0346	No annotation
TRINITY_DN34353_c1_g1_i2	2	43.38	6.89	0.0346	No annotation
TRINITY_DN45989_c1_g1_i1	2	23.08	8	0.0346	No annotation
TRINITY_DN77497_c0_g1_i1	2	33.01	8.52	0.0346	No annotation
TRINITY_DN42090_c0_g1_i1	2	29.92	8.37	0.0346	No annotation
TRINITY_DN25920_c0_g1_i1	2	34.38	-8.57	0.0346	No annotation
TRINITY_DN1837_c0_g1_i81	2	24.7	-3.63	0.0347	XP_026815641.1 glutathione synthetase-like isoform X2 [Rhopalosiphum maidis]
TRINITY_DN86408_c0_g1_i1	2	17.72	5.79	0.0347	XP_026814692.1 spectrin alpha chain isoform X2 [Rhopalosiphum maidis]
TRINITY_DN110464_c0_g1_i1	2	28.2	8.29	0.0347	XP_026820836.1 sulfide:quinone oxidoreductase, mitochondrial [Rhopalosiphum maidis]
TRINITY_DN102102_c0_g1_i1	2	32.17	8.48	0.0348	No annotation
TRINITY_DN33473_c0_g1_i1	2	32.83	8.51	0.0348	No annotation
TRINITY_DN59710_c0_g1_i1	2	33.05	8.52	0.0349	XP_026823450.1 DNA replication complex GINS protein SLD5 [Rhopalosiphum maidis]
TRINITY_DN11413_c0_g1_i2	2	30.76	8.42	0.0349	XP_050525151.1 aryl hydrocarbon receptor nuclear translocator homolog isoform X6 [Daktulosphaira vitifoliae]
TRINITY_DN23405_c0_g1_i1	2	27.77	8.27	0.0351	No annotation
TRINITY_DN258367_c0_g1_i1	2	14.63	6.34	0.0351	No annotation
TRINITY_DN91141_c0_g1_i1	2	29.37	8.35	0.0351	No annotation
TRINITY_DN33745_c0_g1_i1	2	15.07	7.39	0.0351	No annotation
TRINITY_DN9685_c0_g1_i1	2	33.25	-4.05	0.0351	KAF0752458.1 Uncharacterized protein FWK35_00014034 [Aphis craccivora]
TRINITY_DN58946_c1_g3_i1	2	11.83	7.04	0.0351	No annotation
TRINITY_DN8369_c0_g1_i1	2	15.27	7.4	0.0351	No annotation
TRINITY_DN111159_c0_g2_i1	2	62.04	6.13	0.0351	No annotation
TRINITY_DN113_c1_g1_i8	2	32.57	-3.53	0.0351	No annotation
TRINITY_DN89344_c0_g1_i6	2	169.74	-1.45	0.0351	XP_026823037.1 UDP-glucuronosyltransferase 2B17-like [Rhopalosiphum maidis]
TRINITY_DN5763_c0_g1_i13	2	66.97	2.91	0.0353	XP_026818019.1 condensin complex subunit 2-like [Rhopalosiphum maidis]
TRINITY_DN45269_c0_g1_i1	2	30.05	8.38	0.0353	XP_026815547.1 MATH and LRR domain-containing protein PFE0570w-like isoform X1 [Rhopalosiphum maidis]
TRINITY_DN11274_c0_g1_i2	2	22.21	-3.64	0.0354	XP_016662629.1 uncharacterized protein LOC107884628 [Acyrthosiphon pisum]
TRINITY_DN19882_c0_g1_i1	2	28.08	8.28	0.0354	No annotation
TRINITY_DN746_c0_g1_i8	2	22.94	-3.59	0.0354	XP_050065964.1 uncharacterized protein LOC126555041 [Aphis gossypii]
TRINITY_DN23086_c0_g1_i1	2	30.36	8.4	0.0354	No annotation
TRINITY_DN28135_c0_g1_i9	2	34.86	-5.05	0.0354	XP_026807039.1 uncharacterized protein LOC113549773 isoform X2 [Rhopalosiphum maidis]
TRINITY_DN3032_c0_g1_i13	2	3156.41	2.19	0.0354	No annotation
TRINITY_DN123947_c0_g1_i1	2	29.44	5.35	0.0354	No annotation
TRINITY_DN29988_c0_g1_i1	2	29.53	8.36	0.0355	No annotation
TRINITY_DN140571_c0_g1_i1	2	35.15	8.61	0.0356	No annotation
TRINITY_DN1165_c0_g1_i7	2	228.81	2.98	0.0356	XP_026822761.1 uncharacterized protein LOC113560849 [Rhopalosiphum maidis]
TRINITY_DN29478_c0_g1_i1	2	12.2	-7.07	0.0358	No annotation
TRINITY_DN277_c0_g1_i9	2	118.57	2.55	0.0359	No annotation
TRINITY_DN58438_c1_g1_i1	2	15.13	-7.38	0.0359	XP_050065939.1 THAP domain-containing protein 1-like [Aphis gossypii]
TRINITY_DN36685_c0_g1_i4	2	39.71	7.8	0.0361	No annotation
TRINITY_DN17716_c1_g1_i1	2	33.16	-5.44	0.0363	No annotation
TRINITY_DN22685_c1_g1_i1	2	13.35	-7.2	0.0364	No annotation
TRINITY_DN1885_c0_g1_i3	2	37	3.59	0.0368	No annotation
TRINITY_DN22391_c0_g1_i1	2	27.15	8.24	0.0369	No annotation
TRINITY_DN18963_c0_g1_i20	2	30.57	4.05	0.037	No annotation
TRINITY_DN2245_c1_g1_i4	2	292.97	-1.1	0.037	No annotation
TRINITY_DN66286_c0_g1_i1	2	15.21	-7.4	0.0371	XP_022161570.1 putative nuclease HARBI1 [Myzus persicae]
TRINITY_DN35675_c0_g1_i1	2	20.21	5.99	0.0373	No annotation
TRINITY_DN45332_c0_g1_i1	2	15.26	6.41	0.0374	XP_026817857.1 amino acid transporter AVT1J-like [Rhopalosiphum maidis]
TRINITY_DN61254_c0_g1_i1	2	32.4	7.51	0.0375	No annotation
TRINITY_DN1903_c0_g2_i2	2	152.7	-1.99	0.0376	CAH1720556.1 unnamed protein product [Aphis gossypii]
TRINITY_DN69941_c0_g1_i1	2	28.38	8.3	0.0376	XP_029342514.1 SNW domain-containing protein 1, partial [Acyrthosiphon pisum]
TRINITY_DN70486_c1_g1_i1	2	18.28	7.66	0.0376	No annotation
TRINITY_DN20777_c0_g1_i1	2	29.37	8.35	0.0376	XP_026817364.1 NF-kappa-B-repressing factor-like [Rhopalosiphum maidis]
TRINITY_DN2664_c1_g3_i2	2	540.93	1.75	0.0377	XP_026820291.1 voltage-dependent calcium channel subunit alpha-2/delta-3 isoform X1 [Rhopalosiphum maidis]
TRINITY_DN189885_c0_g1_i2	2	15.9	-7.45	0.0377	No annotation
TRINITY_DN37162_c0_g1_i1	2	13.73	7.25	0.0377	No annotation
TRINITY_DN5162_c0_g1_i18	2	18.08	7.65	0.0377	XP_026817396.1 40S ribosomal protein S3-like [Rhopalosiphum maidis]
TRINITY_DN124463_c0_g1_i1	2	30.19	8.39	0.0377	XP_050439971.1 ubiquitin-conjugating enzyme E2-17 kDa-like [Adelges cooleyi]
TRINITY_DN29056_c0_g1_i2	2	13.14	7.19	0.0377	XP_026815956.1 uncharacterized protein LOC113555670 [Rhopalosiphum maidis]
TRINITY_DN30783_c0_g1_i1	2	32.16	-8.47	0.0378	No annotation
TRINITY_DN17713_c2_g1_i1	2	12.85	-7.15	0.0379	No annotation
TRINITY_DN15966_c0_g1_i3	2	163.31	2.14	0.0379	XP_026810816.1 probable palmitoyltransferase ZDHHC11 [Rhopalosiphum maidis]
TRINITY_DN18963_c1_g1_i1	2	11.65	7.02	0.0379	No annotation
TRINITY_DN17625_c0_g1_i1	2	14.4	7.32	0.0383	No annotation
TRINITY_DN191511_c0_g1_i1	2	14.21	-7.29	0.0383	No annotation
TRINITY_DN41146_c0_g1_i2	2	33.07	8.52	0.0384	XP_026808211.1 C3 and PZP-like alpha-2-macroglobulin domain-containing protein 8 isoform X2 [Rhopalosiphum maidis]
TRINITY_DN2926_c0_g1_i3	2	26.42	-7.21	0.0384	No annotation
TRINITY_DN2571_c0_g1_i6	2	54.2	4.41	0.0386	XP_026820586.1 uncharacterized protein LOC113559161 isoform X2 [Rhopalosiphum maidis] XP_026820587.1 uncharacterized protein LOC113559161 isoform X2 [Rhopalosiphum maidis]
TRINITY_DN245324_c0_g1_i1	2	15.53	-7.42	0.0391	No annotation
TRINITY_DN68485_c1_g1_i1	2	29.6	8.36	0.0391	No annotation
TRINITY_DN58496_c0_g1_i1	2	28.82	8.32	0.0392	No annotation
TRINITY_DN57616_c1_g1_i1	2	12.84	7.16	0.0392	No annotation
TRINITY_DN56534_c0_g1_i1	2	29.12	8.57	0.0394	No annotation
TRINITY_DN59256_c0_g1_i1	2	31.45	8.45	0.0394	XP_026822080.1 LOW QUALITY PROTEIN: tenascin-like [Rhopalosiphum maidis]
TRINITY_DN73647_c0_g1_i1	2	27.5	8.25	0.0394	XP_026808059.1 LOW QUALITY PROTEIN: lon protease homolog, mitochondrial-like [Rhopalosiphum maidis]
TRINITY_DN19262_c1_g1_i1	2	26.7	6.39	0.0395	No annotation
TRINITY_DN56324_c0_g1_i1	2	11.66	7.01	0.0398	No annotation
TRINITY_DN94967_c0_g1_i2	2	12.1	7.07	0.0398	XP_026820715.1 nucleolar protein 10 [Rhopalosiphum maidis]
TRINITY_DN156057_c0_g1_i1	2	20.56	-4.27	0.0399	XP_008184848.1 40S ribosomal protein S5 isoform X1 [Acyrthosiphon pisum]
TRINITY_DN1532_c5_g3_i1	2	18.11	6.69	0.04	No annotation
TRINITY_DN9848_c0_g1_i1	2	29.24	8.34	0.0401	No annotation
TRINITY_DN3277_c0_g2_i2	2	75.34	2.59	0.0401	XP_026822532.1 uncharacterized protein LOC113560698 isoform X1 [Rhopalosiphum maidis]
TRINITY_DN79599_c0_g1_i1	2	30.65	8.41	0.0402	XP_026815995.1 plasma membrane calcium-transporting ATPase 3 isoform X8 [Rhopalosiphum maidis]
TRINITY_DN27132_c0_g1_i1	2	28.36	8.3	0.0402	No annotation
TRINITY_DN42281_c0_g1_i1	2	15.38	-7.4	0.0404	XP_050065511.1 uncharacterized protein LOC114126776 [Aphis gossypii]
TRINITY_DN35228_c0_g1_i1	2	26.94	8.22	0.0404	No annotation
TRINITY_DN65840_c0_g1_i1	2	29.76	8.37	0.0405	No annotation
TRINITY_DN73106_c0_g1_i1	2	31.31	8.44	0.0405	XP_026806606.1 influenza virus NS1A-binding protein homolog isoform X3 [Rhopalosiphum maidis]
TRINITY_DN34320_c0_g1_i1	2	18.31	6.68	0.0405	No annotation
TRINITY_DN24416_c0_g1_i1	2	26.08	8.18	0.0408	No annotation
TRINITY_DN2767_c0_g1_i1	2	25.98	8.17	0.0409	No annotation
TRINITY_DN67292_c0_g1_i1	2	12.73	7.14	0.0409	No annotation
TRINITY_DN27111_c1_g1_i1	2	29.8	8.37	0.0409	XP_026817395.1 small glutamine-rich tetratricopeptide repeat-containing protein alpha [Rhopalosiphum maidis]
TRINITY_DN15493_c0_g1_i1	2	26.01	8.17	0.0409	No annotation
TRINITY_DN45332_c0_g1_i7	2	40.53	4.37	0.041	XP_026817857.1 amino acid transporter AVT1J-like [Rhopalosiphum maidis]
TRINITY_DN113_c0_g2_i1	2	731.81	0.98	0.041	No annotation
TRINITY_DN17686_c0_g1_i1	2	36.77	7.72	0.041	No annotation
TRINITY_DN158693_c0_g1_i1	2	11.16	-6.95	0.041	No annotation
TRINITY_DN75658_c0_g1_i1	2	27.75	8.27	0.0412	No annotation
TRINITY_DN171570_c0_g1_i1	2	12.42	-7.09	0.0412	No annotation
TRINITY_DN3643_c0_g2_i1	2	691.25	1.38	0.0413	XP_026816579.1 uncharacterized protein LOC113556057 [Rhopalosiphum maidis]
TRINITY_DN3824_c0_g1_i24	2	28.19	5.58	0.0415	XP_026809460.1 signal recognition particle receptor subunit alpha homolog [Rhopalosiphum maidis]
TRINITY_DN40942_c0_g6_i1	2	28.13	8.29	0.0416	No annotation
TRINITY_DN5103_c1_g1_i3	2	16.82	-5.12	0.0417	No annotation
TRINITY_DN253976_c0_g1_i1	2	27.28	-8.24	0.0419	XP_026818680.1 plexin-A1-like [Rhopalosiphum maidis]
TRINITY_DN595_c0_g1_i1	2	11.1	-6.94	0.042	No annotation
TRINITY_DN101064_c0_g1_i1	2	26.09	8.18	0.0421	No annotation
TRINITY_DN42768_c0_g1_i1	2	13.22	-7.18	0.0422	No annotation
TRINITY_DN12752_c0_g1_i1	2	30.99	8.43	0.0422	No annotation
TRINITY_DN179_c5_g1_i1	2	14.36	-7.3	0.0424	No annotation
TRINITY_DN72807_c0_g1_i2	2	107.2	-1.62	0.0425	No annotation
TRINITY_DN61529_c0_g1_i1	2	31.21	8.44	0.0425	XP_026816106.1 arginine--tRNA ligase, cytoplasmic [Rhopalosiphum maidis]
TRINITY_DN236780_c0_g1_i1	2	16.18	-7.48	0.0425	No annotation
TRINITY_DN256060_c0_g1_i1	2	11.27	6.97	0.0426	No annotation
TRINITY_DN5410_c0_g1_i1	2	37.59	-4.73	0.0427	No annotation
TRINITY_DN7504_c0_g2_i1	2	11.2	6.96	0.0428	No annotation
TRINITY_DN7627_c1_g1_i3	2	116.91	-1.99	0.0428	No annotation
TRINITY_DN8678_c0_g1_i3	2	23.2	-5.07	0.0428	XP_022170148.1 uncharacterized protein LOC111033632 [Myzus persicae]
TRINITY_DN104540_c0_g1_i1	2	19.09	7.73	0.0429	XP_027842161.2 U3 small nucleolar RNA-associated protein 18 homolog [Aphis gossypii]
TRINITY_DN163152_c0_g1_i1	2	16.04	-6.48	0.043	No annotation
TRINITY_DN41817_c0_g1_i3	2	32.61	-5.67	0.043	No annotation
TRINITY_DN144487_c0_g1_i1	2	30.4	8.4	0.043	No annotation
TRINITY_DN5379_c0_g1_i15	2	34.42	7.59	0.043	No annotation
TRINITY_DN49148_c0_g1_i1	2	26.86	8.22	0.0431	XP_026807293.1 protocadherin-like wing polarity protein stan isoform X1 [Rhopalosiphum maidis]
TRINITY_DN2833_c0_g1_i18	2	59.82	4.38	0.0433	VVC45029.1 Hypothetical protein CINCED_3A025271 [Cinara cedri]
TRINITY_DN16710_c0_g1_i1	2	838.94	1.44	0.0433	XP_026819594.1 uncharacterized protein LOC113558327 [Rhopalosiphum maidis]
TRINITY_DN6160_c5_g1_i1	2	21.23	6.92	0.0434	No annotation
TRINITY_DN221421_c0_g1_i1	2	58.53	-5.44	0.0434	No annotation
TRINITY_DN128173_c0_g1_i2	2	29.11	8.34	0.0434	CAH1726487.1 unnamed protein product [Aphis gossypii]
TRINITY_DN965_c8_g1_i1	2	13.7	-7.23	0.0434	No annotation
TRINITY_DN6989_c0_g1_i1	2	13.84	-6.28	0.0434	KAF0748610.1 MULE domain-containing protein, partial [Aphis craccivora]
TRINITY_DN100572_c0_g1_i1	2	30.22	8.39	0.0434	No annotation
TRINITY_DN83501_c0_g1_i1	2	17.7	7.62	0.0434	No annotation
TRINITY_DN87499_c0_g1_i1	2	27.62	8.26	0.0434	XP_026818731.1 reticulocyte-binding protein 2 homolog a-like [Rhopalosiphum maidis]
TRINITY_DN57102_c0_g1_i1	2	25.99	8.17	0.0434	XP_026811169.1 bromodomain-containing protein 7 [Rhopalosiphum maidis]
TRINITY_DN1457_c0_g2_i1	2	42.63	7.07	0.0435	No annotation
TRINITY_DN211690_c0_g1_i1	2	12.45	-7.1	0.0435	No annotation
TRINITY_DN59465_c0_g1_i1	2	26.18	8.18	0.0435	XP_026807672.1 uncharacterized protein LOC113550172 isoform X1 [Rhopalosiphum maidis]
TRINITY_DN23217_c0_g1_i1	2	13.69	7.25	0.0435	KAF0763540.1 Uncharacterized protein FWK35_00021521 [Aphis craccivora]
TRINITY_DN56441_c0_g1_i1	2	29.49	7.4	0.0435	No annotation
TRINITY_DN2773_c4_g1_i1	2	28.09	8.28	0.0437	XP_025192526.1 uncharacterized protein LOC112592622 [Melanaphis sacchari]
TRINITY_DN16989_c0_g1_i7	2	458.67	-1.3	0.0439	XP_026810561.1 uncharacterized protein LOC113552081 [Rhopalosiphum maidis]
TRINITY_DN11185_c0_g2_i2	2	157.07	-1.52	0.0439	XP_026804049.1 protein dead ringer homolog [Rhopalosiphum maidis]
TRINITY_DN42876_c0_g1_i2	2	29.41	8.35	0.0442	KAF0762398.1 Uncharacterized protein FWK35_00006517 [Aphis craccivora]
TRINITY_DN99851_c1_g2_i2	2	134.39	2.02	0.0442	XP_026817953.1 lysosome-associated membrane glycoprotein 5 [Rhopalosiphum maidis]
TRINITY_DN26543_c0_g1_i1	2	27.22	8.24	0.0443	XP_026817032.1 putative uncharacterized protein DDB_G0271606 [Rhopalosiphum maidis]
TRINITY_DN23507_c0_g1_i9	2	286.09	2.67	0.0443	XP_026804807.1 protein SGT1 homolog [Rhopalosiphum maidis]
TRINITY_DN6327_c5_g1_i12	2	146.8	1.63	0.0445	AAK09373.1 acetylcholinesterase precursor [Schizaphis graminum]
TRINITY_DN57517_c0_g1_i2	2	33.78	-8.54	0.0445	No annotation
TRINITY_DN300_c0_g2_i1	2	46.76	-2.54	0.0445	No annotation
TRINITY_DN13395_c0_g2_i7	2	30.65	6.68	0.0445	No annotation
TRINITY_DN1268_c0_g3_i1	2	380.84	1.74	0.0449	No annotation
TRINITY_DN30_c1_g3_i1	2	383.47	3.69	0.0449	No annotation
TRINITY_DN37779_c0_g1_i1	2	13.09	7.19	0.0451	No annotation
TRINITY_DN29620_c0_g2_i1	2	13.22	6.19	0.0451	No annotation
TRINITY_DN122923_c0_g1_i2	2	40.38	3.05	0.0451	XP_026813135.1 uncharacterized protein LOC113553800 [Rhopalosiphum maidis]
TRINITY_DN7079_c1_g1_i1	2	100.82	2	0.0453	KAF0758799.1 Transposable element P transposase [Aphis craccivora]
TRINITY_DN8434_c0_g2_i4	2	27.9	8.27	0.0456	No annotation
TRINITY_DN6786_c2_g3_i2	2	64.82	3.8	0.0456	No annotation
TRINITY_DN25454_c0_g1_i2	2	10.79	6.9	0.0457	No annotation
TRINITY_DN59359_c0_g1_i1	2	30.34	8.4	0.0457	XP_015378968.1 PREDICTED: maternal protein pumilio [Diuraphis noxia]
TRINITY_DN25321_c0_g1_i1	2	13.75	7.26	0.0457	CAH1709320.1 unnamed protein product [Aphis gossypii]
TRINITY_DN6235_c0_g1_i2	2	37.62	7.72	0.0457	No annotation
TRINITY_DN68806_c0_g2_i1	2	27.42	8.25	0.0457	XP_026812080.1 probable oligoribonuclease isoform X1 [Rhopalosiphum maidis]
TRINITY_DN16704_c0_g1_i3	2	576.04	-1.23	0.0457	No annotation
TRINITY_DN57448_c0_g1_i1	2	27.94	8.28	0.0459	No annotation
TRINITY_DN2572_c0_g1_i31	2	14.11	-7.28	0.046	VVC34636.1 Protein kinase, ATP binding site,AGC-kinase, C-terminal,Protein kinase domain,Serine/threonine-protein [Cinara cedri]
TRINITY_DN4519_c0_g3_i1	2	26.93	8.22	0.0462	No annotation
TRINITY_DN10172_c0_g1_i1	2	25.22	8.13	0.0462	KAE9531581.1 hypothetical protein AGLY_010787 [Aphis glycines]
TRINITY_DN70446_c1_g1_i1	2	46.14	7.38	0.0463	XP_026809306.1 eukaryotic translation initiation factor 4B [Rhopalosiphum maidis]
TRINITY_DN41886_c0_g1_i1	2	26.97	8.23	0.0463	AZS52837.1 carboxylesterase [Rhopalosiphum padi]
TRINITY_DN3032_c0_g1_i11	2	1875.38	1.77	0.0463	No annotation
TRINITY_DN7562_c0_g1_i7	2	73.89	4.16	0.0463	XP_026811958.1 protein BCCIP homolog [Rhopalosiphum maidis]
TRINITY_DN14523_c0_g1_i7	2	58.2	-3.38	0.0463	No annotation
TRINITY_DN2517_c0_g1_i5	2	93.54	4.14	0.0463	XP_026809081.1 putative uncharacterized protein DDB_G0282133 [Rhopalosiphum maidis]
TRINITY_DN34511_c0_g1_i1	2	24.58	8.09	0.0464	QJA10284.1 CYP6DB1 [Rhopalosiphum padi]
TRINITY_DN20526_c3_g1_i1	2	12.85	7.16	0.0464	No annotation
TRINITY_DN3968_c0_g1_i13	2	358.52	2.33	0.0464	XP_026812048.1 glutathione hydrolase 1 proenzyme-like [Rhopalosiphum maidis]
TRINITY_DN3494_c1_g1_i3	2	32.76	4.43	0.0467	No annotation
TRINITY_DN4111_c0_g2_i1	2	15.68	-7.43	0.0467	No annotation
TRINITY_DN1587_c0_g1_i3	2	57.97	5.41	0.047	No annotation
TRINITY_DN18498_c1_g1_i5	2	26.79	8.22	0.0471	XP_026804811.1 uncharacterized protein LOC113548235 [Rhopalosiphum maidis]
TRINITY_DN62241_c0_g2_i2	2	27.58	8.26	0.0472	XP_003248775.2 probable multidrug resistance-associated protein lethal(2)03659, partial [Acyrthosiphon pisum]
TRINITY_DN31437_c0_g1_i4	2	14.3	6.35	0.0474	KAF0771358.1 alpha-1,2-mannosyltransferase ALG9 [Aphis craccivora]
TRINITY_DN238588_c0_g1_i1	2	14.02	-7.27	0.0474	XP_050056173.1 uncharacterized protein LOC126549830 [Aphis gossypii]
TRINITY_DN4375_c1_g1_i1	2	15.36	6.45	0.0476	No annotation
TRINITY_DN32480_c0_g1_i1	2	15.29	-7.39	0.0476	No annotation
TRINITY_DN277_c0_g1_i7	2	10.9	6.92	0.0477	XP_022183120.1 uncharacterized protein LOC111042730 [Myzus persicae]
TRINITY_DN3596_c0_g1_i6	2	18.39	-5.78	0.0477	No annotation
TRINITY_DN14745_c0_g1_i8	2	24.21	8.07	0.0479	No annotation
TRINITY_DN122923_c0_g1_i1	2	11.93	7.05	0.048	XP_026813135.1 uncharacterized protein LOC113553800 [Rhopalosiphum maidis]
TRINITY_DN4787_c0_g1_i8	2	17.09	7.57	0.048	XP_026817126.1 arginine/serine-rich protein PNISR-like [Rhopalosiphum maidis]
TRINITY_DN28974_c0_g4_i1	2	13.74	-7.25	0.0481	KAE9521350.1 hypothetical protein AGLY_018254 [Aphis glycines]
TRINITY_DN39848_c0_g3_i8	2	14.86	-7.35	0.0481	No annotation
TRINITY_DN93137_c0_g1_i2	2	17.04	-7.55	0.0483	No annotation
TRINITY_DN85373_c0_g1_i1	2	13.31	7.21	0.0484	No annotation
TRINITY_DN132837_c0_g2_i1	2	25.45	8.14	0.0484	XP_026819446.1 hydroxysteroid dehydrogenase-like protein 2 [Rhopalosiphum maidis]
TRINITY_DN34157_c0_g2_i1	2	26.43	8.2	0.0484	No annotation
TRINITY_DN30836_c0_g1_i1	2	22.58	6.15	0.0484	No annotation
TRINITY_DN30921_c0_g1_i1	2	29.43	8.35	0.0484	No annotation
TRINITY_DN13051_c0_g1_i2	2	12.71	-6.15	0.0485	No annotation
TRINITY_DN2737_c1_g1_i4	2	19.87	-6.8	0.0485	No annotation
TRINITY_DN117594_c0_g1_i1	2	76.38	5.11	0.0486	XP_027848428.1 ubiquitin carboxyl-terminal hydrolase 14 isoform X1 [Aphis gossypii]
TRINITY_DN57265_c0_g1_i1	2	22.94	6.25	0.0486	XP_008187332.1 muscarinic acetylcholine receptor DM1 [Acyrthosiphon pisum]
TRINITY_DN19990_c0_g1_i1	2	26.73	8.21	0.0486	KAE9525207.1 hypothetical protein AGLY_014392 [Aphis glycines]
TRINITY_DN8671_c1_g1_i2	2	22.06	-5.42	0.0486	No annotation
TRINITY_DN92758_c0_g1_i2	2	1561.63	1.31	0.0486	XP_026820385.1 LOW QUALITY PROTEIN: succinate--CoA ligase [ADP-forming] subunit beta, mitochondrial [Rhopalosiphum maidis]
TRINITY_DN5732_c0_g1_i4	2	24.04	4.18	0.0487	No annotation
TRINITY_DN4038_c0_g1_i10	2	57.79	4.26	0.0488	XP_026808226.1 protein yellow [Rhopalosiphum maidis]
TRINITY_DN57427_c0_g1_i3	2	15.06	7.38	0.0488	XP_026820715.1 nucleolar protein 10 [Rhopalosiphum maidis]
TRINITY_DN5314_c2_g1_i2	2	31.66	5.64	0.0488	No annotation
TRINITY_DN5517_c0_g1_i8	2	70.91	-3.76	0.0489	No annotation
TRINITY_DN22074_c0_g1_i21	2	115.21	-1.73	0.0491	XP_026809560.1 inactive pancreatic lipase-related protein 1-like [Rhopalosiphum maidis] XP_026809561.1 inactive pancreatic lipase-related protein 1-like [Rhopalosiphum maidis]
TRINITY_DN23341_c0_g1_i1	2	14.87	6.36	0.0491	XP_026809559.1 uncharacterized protein LOC113551491 [Rhopalosiphum maidis]
TRINITY_DN43510_c0_g4_i1	2	55.54	2.49	0.0492	No annotation
TRINITY_DN2959_c0_g1_i5	2	91.85	-1.62	0.0492	XP_026822530.1 major facilitator superfamily domain-containing protein 12-like isoform X2 [Rhopalosiphum maidis]
TRINITY_DN8658_c0_g1_i5	2	66.3	2.02	0.0495	No annotation
TRINITY_DN170602_c0_g1_i1	2	11.45	6.99	0.0496	No annotation
TRINITY_DN140667_c0_g2_i1	2	40.09	-3.86	0.0496	No annotation
TRINITY_DN11184_c0_g1_i1	2	12.35	6.11	0.0496	XP_025191156.1 uncharacterized protein LOC112591528 [Melanaphis sacchari]
TRINITY_DN97939_c0_g1_i1	2	24.2	8.07	0.0496	No annotation
TRINITY_DN117628_c0_g1_i1	2	25.76	8.16	0.0496	XP_026812461.1 protein PTCD3 homolog, mitochondrial-like [Rhopalosiphum maidis]
TRINITY_DN47006_c0_g1_i1	2	14.99	-7.36	0.0497	No annotation
TRINITY_DN28601_c0_g3_i2	2	32.92	-7.53	0.0497	No annotation
TRINITY_DN803_c0_g1_i2	2	111.8	4.47	0.0497	XP_050057980.1 putative cysteine proteinase CG12163 isoform X3 [Aphis gossypii]
TRINITY_DN62305_c0_g7_i1	2	13.12	6.2	0.0497	No annotation
TRINITY_DN128346_c0_g1_i1	2	25.8	8.16	0.0497	No annotation
TRINITY_DN24813_c0_g1_i1	2	25.47	-8.13	0.0497	No annotation
TRINITY_DN42264_c0_g1_i1	2	24.35	8.08	0.0498	No annotation
TRINITY_DN33420_c1_g2_i1	2	22.48	-7.96	0.0499	No annotation
B date 3:
TRINITY_DN785_c14_g2_i1	3	1010.41	2.41	1.75e-05	No annotation
TRINITY_DN260903_c0_g1_i1	3	21.29	21.45	5.13e-05	No annotation
TRINITY_DN190220_c0_g1_i1	3	20.45	21.4	6.13e-05	No annotation
TRINITY_DN215747_c0_g1_i1	3	17.93	21.21	0.000129	No annotation
TRINITY_DN10667_c0_g1_i9	3	13286.5	1.87	0.000129	XP_026811863.1 fatty acyl-CoA reductase wat-like [Rhopalosiphum maidis]
TRINITY_DN25991_c0_g1_i1	3	17.93	21.21	0.000129	No annotation
TRINITY_DN49256_c0_g1_i1	3	17.65	21.19	0.000134	KAF0746164.1 Uncharacterized protein FWK35_00031460, partial [Aphis craccivora]
TRINITY_DN15018_c0_g2_i1	3	17.37	21.17	0.00014	No annotation
TRINITY_DN62616_c0_g1_i1	3	15.69	21.03	0.000246	XP_022181452.1 uncharacterized protein LOC111041485 [Myzus persicae]
TRINITY_DN1385_c0_g1_i1	3	2240.45	-1.13	0.000252	No annotation
TRINITY_DN9710_c0_g1_i2	3	65.11	-5.09	0.000266	XP_026814463.1 protein PF14_0175-like, partial [Rhopalosiphum maidis]
TRINITY_DN7558_c0_g1_i13	3	14.85	20.95	0.000266	No annotation
TRINITY_DN13568_c0_g1_i4	3	6244.59	1.04	0.000266	KAE9537200.1 hypothetical protein AGLY_006223 [Aphis glycines]
TRINITY_DN11256_c0_g1_i1	3	74.38	8.09	0.000266	No annotation
TRINITY_DN155_c1_g2_i1	3	1518.88	-2.05	0.000658	No annotation
TRINITY_DN13568_c0_g1_i5	3	6357.4	1.04	0.00134	KAE9537200.1 hypothetical protein AGLY_006223 [Aphis glycines]
TRINITY_DN785_c1_g1_i7	3	415.36	2.9	0.0014	XP_022178032.1 cuticle protein 7-like [Myzus persicae]
TRINITY_DN1901_c0_g2_i1	3	1035.91	2.52	0.00282	No annotation
TRINITY_DN4581_c0_g1_i8	3	119.5	-2.43	0.00298	XP_050542926.1 uncharacterized protein LOC126906359 [Daktulosphaira vitifoliae]
TRINITY_DN8631_c1_g1_i5	3	2434.73	1.9	0.00298	XP_026809540.1 proline-rich extensin-like protein EPR1 [Rhopalosiphum maidis]
TRINITY_DN2334_c2_g1_i3	3	211.71	-1.62	0.00301	CAH1726190.1 unnamed protein product [Aphis gossypii]
TRINITY_DN90806_c0_g1_i1	3	42.66	-4.69	0.00301	No annotation
TRINITY_DN2387_c3_g1_i1	3	2255.64	2.33	0.00307	XP_026821978.1 alpha-tocopherol transfer protein-like [Rhopalosiphum maidis]
TRINITY_DN143720_c0_g1_i1	3	45.81	7.21	0.00606	XP_026807472.1 CCR4-NOT transcription complex subunit 1-like isoform X4 [Rhopalosiphum maidis]
TRINITY_DN2424_c3_g1_i2	3	421.5	1.62	0.00644	No annotation
TRINITY_DN90_c0_g1_i43	3	827.2	-1.14	0.00689	XP_026820176.1 ankyrin-2-like isoform X2 [Rhopalosiphum maidis]
TRINITY_DN1385_c0_g1_i30	3	2545.15	-0.97	0.00689	No annotation
TRINITY_DN6327_c5_g1_i2	3	230.68	-1.44	0.00774	AAK09373.1 acetylcholinesterase precursor [Schizaphis graminum]
TRINITY_DN1094_c0_g1_i9	3	795.74	2.75	0.00782	XP_026809668.1 uncharacterized protein LOC113551565 [Rhopalosiphum maidis]
TRINITY_DN2334_c2_g1_i2	3	170.89	-1.8	0.00782	XP_026823404.1 uncharacterized protein LOC113561279 [Rhopalosiphum maidis]
TRINITY_DN2424_c1_g3_i37	3	866.47	1.54	0.008	XP_022178029.1 cuticle protein 7-like [Myzus persicae]
TRINITY_DN4460_c3_g2_i5	3	741.54	-1.08	0.0089	No annotation
TRINITY_DN113700_c0_g1_i10	3	35.15	-6.65	0.00941	No annotation
TRINITY_DN2334_c2_g1_i1	3	145.65	-1.66	0.0106	CAH1726190.1 unnamed protein product [Aphis gossypii]
TRINITY_DN215537_c0_g1_i1	3	218.83	-3.72	0.0106	No annotation
TRINITY_DN7825_c0_g1_i1	3	32.17	-7.29	0.0106	No annotation
TRINITY_DN3_c0_g1_i6	3	843.32	-1.12	0.0106	XP_026810804.1 vacuolar protein sorting-associated protein 13A-like isoform X2 [Rhopalosiphum maidis]
TRINITY_DN3106_c3_g1_i1	3	109.47	-2.46	0.0114	No annotation
TRINITY_DN1705_c5_g2_i1	3	920.87	-1.46	0.0119	UER39329.1 nicotinic acetylcholine receptor alpha 1 [Sitobion miscanthi]
TRINITY_DN90_c0_g1_i34	3	982.1	-1.05	0.0121	XP_026820175.1 ankyrin-2-like isoform X1 [Rhopalosiphum maidis]
TRINITY_DN15692_c0_g1_i3	3	542.96	1.49	0.015	KAF0751694.1 Uncharacterized protein FWK35_00034491 [Aphis craccivora]
TRINITY_DN8339_c0_g1_i5	3	948.35	1.24	0.015	XP_026821212.1 glycine-rich cell wall structural protein 1.0-like isoform X1 [Rhopalosiphum maidis]
TRINITY_DN5790_c0_g1_i1	3	605.48	-1.76	0.015	XP_026815848.1 protein unc-80 homolog isoform X2 [Rhopalosiphum maidis]
TRINITY_DN3_c0_g1_i5	3	834.22	-1.11	0.0151	XP_026810804.1 vacuolar protein sorting-associated protein 13A-like isoform X2 [Rhopalosiphum maidis]
TRINITY_DN244509_c0_g1_i1	3	25.75	8.35	0.0151	XP_050061681.1 uncharacterized protein LOC126551703 [Aphis gossypii]
TRINITY_DN2046_c0_g1_i7	3	4814.73	1.24	0.0153	XP_026822347.1 endocuticle structural glycoprotein SgAbd-4-like [Rhopalosiphum maidis]
TRINITY_DN123415_c0_g1_i1	3	34.33	-3.95	0.016	KAE9522459.1 hypothetical protein AGLY_017120 [Aphis glycines]
TRINITY_DN200_c0_g1_i1	3	2184.54	2.12	0.016	No annotation
TRINITY_DN1666_c1_g1_i3	3	235.15	1.65	0.016	XP_026816155.1 two pore potassium channel protein sup-9-like [Rhopalosiphum maidis] XP_026816156.1 two pore potassium channel protein sup-9-like [Rhopalosiphum maidis]
TRINITY_DN1268_c0_g2_i21	3	358.34	-1.44	0.016	XP_025207877.1 neuronal acetylcholine receptor subunit alpha-7-like isoform X1 [Melanaphis sacchari] XP_025207878.1 neuronal acetylcholine receptor subunit alpha-7-like isoform X1 [Melanaphis sacchari]
TRINITY_DN175592_c0_g1_i1	3	29.14	8.52	0.016	No annotation
TRINITY_DN2046_c0_g1_i6	3	4574.2	1.24	0.016	XP_026822347.1 endocuticle structural glycoprotein SgAbd-4-like [Rhopalosiphum maidis]
TRINITY_DN4460_c3_g2_i3	3	628.51	-1.46	0.016	No annotation
TRINITY_DN4785_c0_g1_i9	3	134.52	2.65	0.016	No annotation
TRINITY_DN126328_c0_g1_i1	3	636.46	3.3	0.0167	XP_026814772.1 cuticle protein 21-like [Rhopalosiphum maidis]
TRINITY_DN4609_c0_g1_i2	3	20.16	8	0.0167	No annotation
TRINITY_DN5631_c0_g3_i1	3	722.32	-1.07	0.0167	XP_025196979.1 Kv channel-interacting protein 4 [Melanaphis sacchari]
TRINITY_DN1159_c2_g1_i2	3	565.64	-1.06	0.0201	No annotation
TRINITY_DN138772_c0_g1_i1	3	43.2	5.68	0.0212	No annotation
TRINITY_DN9296_c0_g1_i1	3	50.45	-3.28	0.0224	No annotation
TRINITY_DN83254_c0_g1_i3	3	145.57	2.5	0.0227	XP_026805141.1 proteasome subunit beta type-6 [Rhopalosiphum maidis]
TRINITY_DN119125_c0_g1_i1	3	49.53	8.35	0.0232	XP_026808189.1 protein piccolo-like isoform X1 [Rhopalosiphum maidis]
TRINITY_DN1277_c0_g1_i11	3	1005.77	6.53	0.0246	XP_026805345.1 uncharacterized protein LOC113548589 [Rhopalosiphum maidis]
TRINITY_DN727_c0_g1_i2	3	924.05	-1.17	0.025	XP_026821398.1 neuromodulin [Rhopalosiphum maidis]
TRINITY_DN68717_c0_g2_i1	3	35.98	-8.43	0.0251	No annotation
TRINITY_DN4420_c0_g1_i6	3	5251.89	1.97	0.0255	KAF0766615.1 hypothetical protein FWK35_00002192 [Aphis craccivora]
TRINITY_DN4420_c0_g1_i3	3	4045.85	2.03	0.0268	KAF0766615.1 hypothetical protein FWK35_00002192 [Aphis craccivora]
TRINITY_DN90473_c0_g1_i1	3	43.72	9.12	0.0313	XP_022174216.1 formin-binding protein 1-like isoform X3 [Myzus persicae]
TRINITY_DN11952_c0_g1_i1	3	45.09	-4.67	0.0313	No annotation
TRINITY_DN56502_c0_g1_i8	3	47.55	-3.05	0.0313	XP_026820351.1 ras-specific guanine nucleotide-releasing factor 2-like isoform X1 [Rhopalosiphum maidis] XP_026820352.1 ras-specific guanine nucleotide-releasing factor 2-like isoform X1 [Rhopalosiphum maidis] XP_026820353.1 ras-specific guanine nucleotide-releasing factor 2-like isoform X1 [Rhopalosiphum maidis]
TRINITY_DN1606_c0_g1_i7	3	326.19	-1.33	0.0313	XP_026820068.1 LOW QUALITY PROTEIN: ryanodine receptor [Rhopalosiphum maidis]
TRINITY_DN59742_c0_g1_i2	3	21.17	8.07	0.0313	XP_026811308.1 serine protease snake-like, partial [Rhopalosiphum maidis]
TRINITY_DN15692_c0_g1_i4	3	506.85	1.37	0.0313	KAF0751694.1 Uncharacterized protein FWK35_00034491 [Aphis craccivora]
TRINITY_DN112429_c0_g1_i1	3	4181.42	0.89	0.0313	XP_025190770.1 pyruvate kinase-like isoform X2 [Melanaphis sacchari]
TRINITY_DN23930_c0_g1_i1	3	19.06	-7.51	0.0314	No annotation
TRINITY_DN1330_c0_g1_i5	3	27.46	6.81	0.0321	No annotation
TRINITY_DN41507_c0_g2_i1	3	21.64	-7.69	0.0321	No annotation
TRINITY_DN4420_c0_g1_i5	3	4364.48	1.95	0.0322	KAF0766615.1 hypothetical protein FWK35_00002192 [Aphis craccivora]
TRINITY_DN1612_c0_g1_i9	3	2195.64	-1.19	0.0334	XP_050057824.1 putative leucine-rich repeat-containing protein DDB_G0290503 isoform X11 [Aphis gossypii]
TRINITY_DN1327_c1_g1_i6	3	178.68	4.53	0.0348	XP_026811204.1 uncharacterized protein LOC113552540 [Rhopalosiphum maidis]
TRINITY_DN4420_c0_g1_i4	3	4872.67	1.94	0.0353	KAF0766615.1 hypothetical protein FWK35_00002192 [Aphis craccivora]
TRINITY_DN2621_c0_g1_i15	3	1711.47	0.88	0.0361	XP_026816046.1 mucin-2 [Rhopalosiphum maidis]
TRINITY_DN223102_c0_g1_i1	3	24.08	-7.84	0.0366	No annotation
[truncated: 4,212 more rows]
