# Supplementary material for: Differential gene expression between viruliferous and non-viruliferous Schizaphis graminum (Rondani)
Source: PLoS One. 2023 Nov 8;18(11):e0294013. doi: 10.1371/journal.pone.0294013 (PMC10631655; doi:10.1371/journal.pone.0294013)
Supplement: S4 Table — (XLSX) [file pone.0294013.s005.xlsx]

## Sheet: clnordgrpcontigsforH1205mindupa
Contig	Day of most deviant expression	Base expression	Log2 fold-change	Adjusted p-value	Identity
H date 0:
TRINITY_DN65925_c1_g1_i2	0	1393.38	8.08	5.3e-12	KAF0771271.1 A-kinase anchor protein 14-like [Aphis craccivora]
TRINITY_DN6990_c0_g1_i10	0	23043.5	2.9	5.78e-09	KAF0773754.1 protein obstructor-E isoform X1 [Aphis craccivora]
TRINITY_DN6990_c0_g1_i11	0	14284.5	2.94	1.48e-08	KAF0773754.1 protein obstructor-E isoform X1 [Aphis craccivora]
TRINITY_DN89144_c0_g1_i1	0	33.29	-22.67	3.96e-08	KAE9525570.1 hypothetical protein AGLY_014097, partial [Aphis glycines]
TRINITY_DN16960_c0_g1_i1	0	32.57	-22.63	4.11e-08	CAH1731099.1 unnamed protein product [Aphis gossypii]
TRINITY_DN216731_c0_g1_i1	0	31.85	-22.62	4.22e-08	XP_050055555.1 dynein axonemal heavy chain 7 isoform X3 [Aphis gossypii]
TRINITY_DN152536_c0_g1_i1	0	31.12	-22.59	4.55e-08	KAF0703050.1 transcription factor Adf-1-like, partial [Aphis craccivora]
TRINITY_DN177620_c0_g1_i1	0	30.76	-22.57	4.55e-08	No annotation
TRINITY_DN83765_c0_g1_i1	0	30.4	-22.55	4.65e-08	XP_015371995.1 PREDICTED: uncharacterized protein LOC107167461 [Diuraphis noxia]
TRINITY_DN4675_c0_g1_i18	0	28.23	-22.45	7.39e-08	No annotation
TRINITY_DN65509_c0_g1_i1	0	27.86	-22.43	7.39e-08	XP_015371574.1 PREDICTED: uncharacterized protein LOC107167165 [Diuraphis noxia]
TRINITY_DN121569_c0_g1_i1	0	27.86	-22.43	7.39e-08	No annotation
TRINITY_DN117493_c1_g1_i1	0	27.14	-22.4	8.84e-08	No annotation
TRINITY_DN71353_c1_g1_i1	0	26.78	-22.38	8.85e-08	No annotation
TRINITY_DN60195_c2_g1_i1	0	26.78	6.62	8.85e-08	No annotation
TRINITY_DN241213_c0_g1_i1	0	26.42	-22.35	9.5e-08	XP_026822804.1 progestin and adipoQ receptor family member 3-like [Rhopalosiphum maidis]
TRINITY_DN37479_c0_g2_i1	0	26.06	-22.33	9.99e-08	No annotation
TRINITY_DN48322_c0_g3_i1	0	25.69	-22.33	1e-07	XP_026815932.1 kelch-like protein 2, partial [Rhopalosiphum maidis]
TRINITY_DN54434_c0_g1_i1	0	25.33	-22.3	1.05e-07	No annotation
TRINITY_DN253047_c0_g1_i1	0	24.97	-22.29	1.16e-07	XP_022172181.1 uncharacterized protein LOC111035012 [Myzus persicae]
TRINITY_DN18846_c2_g1_i1	0	24.61	-22.23	1.38e-07	No annotation
TRINITY_DN119328_c0_g1_i1	0	24.25	-22.25	1.41e-07	No annotation
TRINITY_DN50242_c3_g1_i1	0	23.88	-22.21	1.46e-07	XP_025198737.1 uncharacterized protein LOC112597043 [Melanaphis sacchari]
TRINITY_DN125731_c0_g1_i1	0	23.88	-22.21	1.46e-07	No annotation
TRINITY_DN36101_c0_g1_i1	0	23.52	-22.21	1.49e-07	No annotation
TRINITY_DN4038_c0_g1_i11	0	23.52	-22.21	1.49e-07	XP_050065823.1 uncharacterized protein LOC126554824 [Aphis gossypii]
TRINITY_DN41949_c0_g1_i1	0	23.52	7.31	1.49e-07	No annotation
TRINITY_DN23232_c0_g1_i8	0	23.16	-22.18	1.59e-07	No annotation
TRINITY_DN54221_c0_g1_i1	0	23.16	-22.18	1.59e-07	No annotation
TRINITY_DN179154_c0_g1_i1	0	23.16	-22.18	1.59e-07	No annotation
TRINITY_DN150573_c0_g1_i1	0	22.8	-22.16	1.62e-07	KAF0758750.1 Uncharacterized protein FWK35_00010968 [Aphis craccivora]
TRINITY_DN43510_c0_g1_i5	0	22.8	-22.16	1.62e-07	No annotation
TRINITY_DN82184_c0_g1_i1	0	22.8	-22.16	1.62e-07	KAF0749207.1 Uncharacterized protein FWK35_00019108 [Aphis craccivora]
TRINITY_DN178993_c0_g1_i1	0	22.8	-22.16	1.62e-07	No annotation
TRINITY_DN181779_c0_g1_i1	0	22.44	-22.14	1.69e-07	KAF0682221.1 RNA-directed DNA polymerase from mobile element jockey, partial [Aphis craccivora]
TRINITY_DN252789_c0_g1_i1	0	22.44	-22.14	1.69e-07	No annotation
TRINITY_DN209488_c0_g1_i1	0	22.44	-22.14	1.69e-07	No annotation
TRINITY_DN208471_c0_g1_i1	0	22.44	-22.14	1.69e-07	No annotation
TRINITY_DN4259_c0_g1_i9	0	22.07	-22.11	1.91e-07	KAF0682284.1 Uncharacterized protein FWK35_00035584, partial [Aphis craccivora]
TRINITY_DN51391_c0_g1_i1	0	21.71	-22.1	1.92e-07	KAE9522452.1 hypothetical protein AGLY_017113 [Aphis glycines]
TRINITY_DN70802_c0_g1_i1	0	21.71	-22.1	1.92e-07	No annotation
TRINITY_DN228332_c0_g1_i1	0	21.71	-22.1	1.92e-07	KAE9536151.1 hypothetical protein AGLY_007374 [Aphis glycines]
TRINITY_DN21700_c0_g1_i1	0	21.71	-22.1	1.92e-07	KAF0749402.1 putative RNA-directed DNA polymerase [Aphis craccivora]
TRINITY_DN146978_c0_g1_i1	0	21.71	-22.1	1.92e-07	VVC31041.1 Reverse transcriptase domain [Cinara cedri]
TRINITY_DN14061_c0_g1_i5	0	21.71	-22.1	1.92e-07	No annotation
TRINITY_DN6148_c1_g1_i2	0	21.35	-22.07	2.15e-07	No annotation
TRINITY_DN1105_c0_g1_i1	0	21.35	-22.07	2.15e-07	XP_050060646.1 uncharacterized protein LOC126551430 [Aphis gossypii]
TRINITY_DN23109_c0_g1_i1	0	20.99	-22.05	2.32e-07	No annotation
TRINITY_DN59377_c2_g2_i1	0	20.99	-22.05	2.32e-07	No annotation
TRINITY_DN18599_c0_g1_i1	0	20.99	-22.05	2.32e-07	KAF0712540.1 piggyBac transposable element-derived protein 3-like [Aphis craccivora]
TRINITY_DN102285_c0_g1_i1	0	20.99	-22.05	2.32e-07	No annotation
TRINITY_DN7509_c1_g1_i1	0	20.99	-22.05	2.32e-07	XP_003240985.1 uncharacterized protein LOC100570906 [Acyrthosiphon pisum]
TRINITY_DN163363_c0_g1_i1	0	20.63	-22.02	2.6e-07	No annotation
TRINITY_DN18698_c0_g1_i1	0	20.27	-22	2.94e-07	KAF0702615.1 Uncharacterized protein FWK35_00030378 [Aphis craccivora]
TRINITY_DN121458_c0_g1_i1	0	20.27	-22	2.94e-07	KAF0724023.1 Uncharacterized protein FWK35_00030139, partial [Aphis craccivora]
TRINITY_DN21290_c0_g1_i1	0	19.9	-21.98	3.1e-07	VVC46497.1 Reverse transcriptase domain, partial [Cinara cedri]
TRINITY_DN122399_c0_g1_i1	0	19.9	-21.98	3.1e-07	No annotation
TRINITY_DN215490_c0_g1_i1	0	19.9	-21.98	3.1e-07	XP_025203719.1 uncharacterized protein LOC112600645 [Melanaphis sacchari]
TRINITY_DN135295_c0_g1_i1	0	47.65	21.43	3.23e-07	XP_026815426.1 uncharacterized protein LOC113555236 [Rhopalosiphum maidis]
TRINITY_DN197767_c0_g1_i1	0	19.54	-21.95	3.44e-07	No annotation
TRINITY_DN182644_c0_g1_i1	0	19.54	-21.95	3.44e-07	No annotation
TRINITY_DN21668_c0_g1_i1	0	19.54	-21.95	3.44e-07	No annotation
TRINITY_DN30306_c0_g1_i1	0	19.54	-21.95	3.44e-07	No annotation
TRINITY_DN227664_c0_g1_i1	0	18.82	-21.9	4.39e-07	No annotation
TRINITY_DN219141_c0_g1_i1	0	18.82	-21.9	4.39e-07	KAF0683844.1 Uncharacterized protein FWK35_00039043, partial [Aphis craccivora]
TRINITY_DN121014_c0_g1_i1	0	18.82	-21.9	4.39e-07	No annotation
TRINITY_DN73810_c0_g1_i1	0	18.82	-21.9	4.39e-07	No annotation
TRINITY_DN104873_c0_g1_i1	0	18.82	-21.9	4.39e-07	No annotation
TRINITY_DN201783_c0_g1_i1	0	18.82	-21.9	4.39e-07	No annotation
TRINITY_DN80436_c0_g1_i1	0	49.79	9.09	4.45e-07	No annotation
TRINITY_DN80343_c0_g1_i2	0	18.46	6.9	4.74e-07	No annotation
TRINITY_DN107143_c0_g1_i1	0	18.46	-21.87	4.74e-07	No annotation
TRINITY_DN111228_c0_g1_i1	0	18.46	-21.87	4.74e-07	XP_022172566.1 potassium voltage-gated channel subfamily H member 8-like [Myzus persicae]
TRINITY_DN56397_c0_g1_i1	0	18.46	-21.87	4.74e-07	No annotation
TRINITY_DN26869_c0_g1_i1	0	18.46	-21.87	4.74e-07	No annotation
TRINITY_DN196082_c0_g1_i1	0	18.46	-21.87	4.74e-07	No annotation
TRINITY_DN2743_c2_g1_i15	0	1781.64	2.07	4.74e-07	XP_026823096.1 mucin-5AC-like isoform X2 [Rhopalosiphum maidis]
TRINITY_DN64209_c0_g1_i1	0	18.46	-21.87	4.74e-07	No annotation
TRINITY_DN125563_c0_g1_i1	0	50.45	21.34	4.75e-07	XP_025204349.1 angiomotin isoform X1 [Melanaphis sacchari]
TRINITY_DN241563_c0_g1_i1	0	19.18	-21.68	4.84e-07	No annotation
TRINITY_DN160814_c0_g1_i1	0	19.18	-21.68	4.84e-07	XP_025192048.1 uncharacterized protein LOC112592252 [Melanaphis sacchari]
TRINITY_DN109306_c0_g1_i1	0	19.18	-21.68	4.84e-07	No annotation
TRINITY_DN4403_c3_g1_i1	0	19.18	6.18	4.84e-07	No annotation
TRINITY_DN3846_c5_g1_i2	0	20.54	21.31	4.94e-07	XP_050429807.1 calcium/calmodulin-dependent protein kinase type II alpha chain isoform X8 [Adelges cooleyi]
TRINITY_DN6864_c0_g1_i1	0	18.09	-21.84	4.94e-07	XP_022161856.1 uncharacterized protein LOC111027747, partial [Myzus persicae]
TRINITY_DN154811_c0_g1_i1	0	18.09	-21.84	4.94e-07	No annotation
TRINITY_DN78102_c0_g1_i1	0	18.09	-21.84	4.94e-07	No annotation
TRINITY_DN17288_c0_g1_i1	0	29.94	21.31	4.94e-07	XP_026817716.1 LOW QUALITY PROTEIN: 7SK snRNA methylphosphate capping enzyme-like [Rhopalosiphum maidis]
TRINITY_DN106439_c0_g2_i1	0	18.09	-21.84	4.94e-07	No annotation
TRINITY_DN1704_c0_g1_i1	0	18.09	-21.84	4.94e-07	XP_050063342.1 LOW QUALITY PROTEIN: zinc finger SWIM domain-containing protein 3-like [Aphis gossypii]
TRINITY_DN29262_c0_g2_i1	0	18.09	-21.84	4.94e-07	No annotation
TRINITY_DN22855_c1_g1_i1	0	18.09	-21.84	4.94e-07	No annotation
TRINITY_DN6321_c0_g1_i1	0	141.4	10.59	4.97e-07	No annotation
TRINITY_DN8459_c2_g1_i2	0	17.73	-21.82	5.41e-07	No annotation
TRINITY_DN55277_c0_g1_i4	0	17.73	-21.82	5.41e-07	No annotation
TRINITY_DN23595_c0_g1_i1	0	17.73	-21.82	5.41e-07	No annotation
TRINITY_DN62609_c0_g1_i1	0	17.73	-21.82	5.41e-07	No annotation
TRINITY_DN42455_c0_g1_i1	0	17.73	-21.82	5.41e-07	No annotation
TRINITY_DN12361_c0_g1_i1	0	17.73	-21.82	5.41e-07	No annotation
TRINITY_DN5356_c0_g2_i1	0	19.75	21.26	5.99e-07	XP_026819487.1 LOW QUALITY PROTEIN: membrane alanyl aminopeptidase-like [Rhopalosiphum maidis]
TRINITY_DN49537_c0_g1_i2	0	23.92	21.25	6.66e-07	KAE9526485.1 hypothetical protein AGLY_013133 [Aphis glycines]
TRINITY_DN179897_c0_g1_i1	0	19.23	21.23	7.48e-07	No annotation
TRINITY_DN113515_c0_g1_i1	0	51.28	21.21	8.2e-07	XP_026815301.1 2-oxoglutarate dehydrogenase, mitochondrial isoform X7 [Rhopalosiphum maidis]
TRINITY_DN64775_c0_g1_i1	0	18.96	21.21	8.2e-07	XP_026807790.1 uncharacterized protein LOC113550256 [Rhopalosiphum maidis]
TRINITY_DN118790_c0_g1_i1	0	35.86	21.21	8.2e-07	CAH1716781.1 unnamed protein product [Aphis gossypii]
TRINITY_DN15135_c0_g1_i1	0	57.91	9.3	1.17e-06	No annotation
TRINITY_DN50971_c0_g1_i1	0	17.65	21.11	1.43e-06	No annotation
TRINITY_DN2743_c2_g1_i6	0	1858.62	2.2	1.61e-06	XP_026823095.1 mediator of DNA damage checkpoint protein 1-like isoform X1 [Rhopalosiphum maidis]
TRINITY_DN2743_c2_g1_i16	0	1749.16	2.04	1.61e-06	XP_026823096.1 mucin-5AC-like isoform X2 [Rhopalosiphum maidis]
TRINITY_DN119622_c0_g1_i1	0	17.38	21.09	1.61e-06	No annotation
TRINITY_DN2743_c2_g1_i7	0	1438.79	2.41	1.66e-06	XP_026823095.1 mediator of DNA damage checkpoint protein 1-like isoform X1 [Rhopalosiphum maidis]
TRINITY_DN5741_c0_g1_i1	0	24.66	21.04	2e-06	No annotation
TRINITY_DN67854_c0_g1_i3	0	15.8	20.95	3.34e-06	No annotation
TRINITY_DN40234_c0_g1_i1	0	23.78	20.95	3.34e-06	No annotation
TRINITY_DN95605_c0_g1_i1	0	30.45	20.93	3.7e-06	No annotation
TRINITY_DN34817_c0_g1_i1	0	15.54	20.93	3.7e-06	No annotation
TRINITY_DN10878_c1_g1_i1	0	15.54	20.93	3.7e-06	UOW66140.1 cytochrome P450 6CY18 [Rhopalosiphum padi]
TRINITY_DN9371_c0_g1_i2	0	36.63	20.93	3.7e-06	KAE9526976.1 hypothetical protein AGLY_013624 [Aphis glycines]
TRINITY_DN134219_c0_g1_i1	0	15.28	20.91	4.22e-06	XP_025200278.1 transformer-2 protein homolog beta-like isoform X2 [Melanaphis sacchari]
TRINITY_DN35946_c0_g1_i2	0	44.72	20.91	4.22e-06	XP_025196806.1 uncharacterized protein LOC112595722 [Melanaphis sacchari]
TRINITY_DN17746_c0_g4_i1	0	52.36	9.16	4.22e-06	No annotation
TRINITY_DN6881_c0_g1_i9	0	589.87	8.01	6.5e-06	XP_050430515.1 troponin C, isoallergen Bla g 6.0101-like [Adelges cooleyi]
TRINITY_DN3879_c1_g1_i1	0	187.05	8.74	6.59e-06	XP_026812264.1 uncharacterized protein LOC113553243 [Rhopalosiphum maidis]
TRINITY_DN192_c0_g1_i1	0	454.9	8.78	7.22e-06	XP_026818517.1 mitochondrial ornithine transporter 1-like [Rhopalosiphum maidis]
TRINITY_DN66908_c0_g1_i1	0	36.19	-8.67	7.75e-06	XP_050062487.1 uncharacterized protein LOC114122278 isoform X2 [Aphis gossypii]
TRINITY_DN2655_c0_g1_i2	0	52.63	9.16	8.81e-06	No annotation
TRINITY_DN1202_c0_g1_i11	0	1007.47	2.39	1.22e-05	XP_026805708.1 scavenger receptor class B member 1-like [Rhopalosiphum maidis]
TRINITY_DN23786_c0_g1_i1	0	102.06	10.12	1.55e-05	XP_026821988.1 maltase A3-like [Rhopalosiphum maidis]
TRINITY_DN27582_c1_g1_i12	0	219.08	6.95	2.26e-05	KAE9525946.1 hypothetical protein AGLY_013995 [Aphis glycines]
TRINITY_DN3353_c0_g2_i1	0	97.83	9.5	2.32e-05	No annotation
TRINITY_DN4726_c2_g1_i2	0	61.52	8.42	2.52e-05	No annotation
TRINITY_DN39587_c0_g1_i1	0	42.35	8.85	2.67e-05	No annotation
TRINITY_DN2743_c2_g1_i8	0	1848.01	2	2.9e-05	XP_026823095.1 mediator of DNA damage checkpoint protein 1-like isoform X1 [Rhopalosiphum maidis]
TRINITY_DN2655_c0_g1_i3	0	41.26	8.81	3.07e-05	No annotation
TRINITY_DN89318_c0_g1_i2	0	32.42	8.47	3.49e-05	KAF0761572.1 THAP-type domain-containing protein [Aphis craccivora]
TRINITY_DN5478_c0_g1_i1	0	30.76	8.39	4.83e-05	No annotation
TRINITY_DN62944_c0_g1_i1	0	47.88	9.03	5.64e-05	No annotation
TRINITY_DN2461_c0_g1_i1	0	48	7.32	5.85e-05	No annotation
TRINITY_DN105304_c0_g1_i1	0	58.34	9.32	5.88e-05	No annotation
TRINITY_DN1821_c0_g1_i8	0	73.09	5.18	6.01e-05	XP_050063667.1 cuticlin-4 [Aphis gossypii]
TRINITY_DN6881_c0_g1_i2	0	1897.39	10.28	7.64e-05	XP_026808239.1 troponin C-like [Rhopalosiphum maidis]
TRINITY_DN35136_c1_g1_i1	0	43.47	7.2	7.85e-05	No annotation
TRINITY_DN16434_c0_g2_i5	0	39.57	-8.8	8.27e-05	XP_022181069.1 zinc finger SWIM domain-containing protein 3-like [Myzus persicae]
TRINITY_DN127713_c0_g1_i2	0	28.66	8.29	9.49e-05	XP_026820828.1 c-Myc-binding protein-like [Rhopalosiphum maidis]
TRINITY_DN15135_c0_g1_i2	0	617.27	7.14	0.000108	No annotation
TRINITY_DN153313_c0_g1_i1	0	82.03	8.81	0.000118	UOW66159.1 glutathione-S-transferases S3 [Rhopalosiphum padi]
TRINITY_DN73554_c0_g1_i1	0	35.55	8.6	0.00013	No annotation
TRINITY_DN35911_c0_g1_i1	0	29.29	8.33	0.000141	No annotation
TRINITY_DN1224_c0_g1_i1	0	418.36	8.34	0.000159	XP_025194370.1 uncharacterized protein LOC112593996 [Melanaphis sacchari]
TRINITY_DN178342_c0_g1_i1	0	26.93	8.2	0.000168	No annotation
TRINITY_DN8027_c0_g2_i4	0	58.9	7.63	0.000171	KAF0769911.1 proline-rich extensin-like protein EPR1, partial [Aphis craccivora]
TRINITY_DN648_c0_g3_i1	0	143.13	8.6	0.000218	No annotation
TRINITY_DN4785_c0_g1_i9	0	81.49	6.77	0.000223	No annotation
TRINITY_DN45938_c0_g1_i7	0	28.66	8.29	0.000237	No annotation
TRINITY_DN82766_c0_g1_i1	0	596.7	-1.62	0.000237	XP_026808925.1 late histone H2B.L4-like [Rhopalosiphum maidis]
TRINITY_DN816_c0_g1_i14	0	2211.47	5.91	0.000267	XP_026820408.1 cathepsin B-like cysteine proteinase 3 [Rhopalosiphum maidis]
TRINITY_DN80949_c0_g1_i1	0	25.66	8.13	0.000355	No annotation
TRINITY_DN797_c0_g3_i1	0	30.01	-8.4	0.000368	No annotation
TRINITY_DN53203_c0_g2_i1	0	25.95	8.15	0.000394	No annotation
TRINITY_DN32961_c0_g1_i3	0	26.62	8.18	0.000397	No annotation
TRINITY_DN26305_c0_g2_i3	0	24.6	8.07	0.000467	No annotation
TRINITY_DN25150_c0_g1_i1	0	24.49	8.06	0.000469	XP_029341173.1 uncharacterized protein LOC103311763 [Acyrthosiphon pisum]
TRINITY_DN13333_c0_g2_i1	0	26.32	8.16	0.000474	XP_026809631.1 uncharacterized protein LOC113551535 isoform X1 [Rhopalosiphum maidis]
TRINITY_DN2743_c2_g1_i4	0	158.09	3.52	0.000488	KAE9528180.1 hypothetical protein AGLY_012602 [Aphis glycines]
TRINITY_DN215916_c0_g1_i1	0	29.67	8.34	0.000506	No annotation
TRINITY_DN9984_c0_g2_i5	0	23.87	8.03	0.000517	KAF0763304.1 cAMP-dependent protein kinase type I regulatory subunit isoform X1 [Aphis craccivora]
TRINITY_DN49537_c1_g1_i1	0	217.77	-3.02	0.000531	KAF0755655.1 BCL-6 corepressor-like protein 1, partial [Aphis craccivora]
TRINITY_DN13547_c0_g1_i1	0	59.94	7.84	0.00054	XP_022183525.1 uncharacterized protein LOC111043049, partial [Myzus persicae]
TRINITY_DN50242_c0_g2_i1	0	28.88	8.3	0.00054	XP_029341379.1 uncharacterized protein LOC107883177 [Acyrthosiphon pisum]
TRINITY_DN17474_c0_g1_i3	0	25.63	8.13	0.000551	No annotation
TRINITY_DN31563_c0_g1_i1	0	36.55	8.64	0.000586	No annotation
TRINITY_DN3326_c0_g1_i1	0	46.14	8.98	0.00059	No annotation
TRINITY_DN15092_c1_g2_i1	0	23.17	7.98	0.000604	No annotation
TRINITY_DN131807_c0_g1_i1	0	24.33	-8.1	0.000639	No annotation
TRINITY_DN33941_c1_g1_i1	0	24.88	8.09	0.000639	XP_026811677.1 acyl-coenzyme A thioesterase 9, mitochondrial-like isoform X1 [Rhopalosiphum maidis]
TRINITY_DN14870_c0_g1_i1	0	23.34	8	0.000649	No annotation
TRINITY_DN40412_c0_g1_i1	0	22.84	7.96	0.000656	No annotation
TRINITY_DN19894_c1_g1_i1	0	29.48	6.12	0.000704	No annotation
TRINITY_DN112764_c0_g1_i1	0	26.29	-8.21	0.00077	KAF0715056.1 52 kDa repressor of the inhibitor of the protein kinase-like [Aphis craccivora]
TRINITY_DN12317_c0_g1_i1	0	24.77	8.08	0.000778	No annotation
TRINITY_DN22680_c0_g1_i1	0	27.45	7.26	0.000778	No annotation
TRINITY_DN41631_c0_g1_i1	0	23.19	7.98	0.000806	No annotation
TRINITY_DN82936_c0_g1_i1	0	26.07	8.16	0.000822	No annotation
TRINITY_DN8657_c2_g1_i1	0	34.81	7.57	0.000833	No annotation
TRINITY_DN6326_c0_g1_i1	0	26.84	8.19	0.000862	No annotation
TRINITY_DN44859_c0_g1_i1	0	37.99	8.7	0.000865	No annotation
TRINITY_DN38820_c1_g1_i1	0	49.69	-9.13	0.000878	KAF0765206.1 Uncharacterized protein FWK35_00013089 [Aphis craccivora]
TRINITY_DN91125_c0_g2_i1	0	22.72	7.96	0.00113	XP_022168089.1 piggyBac transposable element-derived protein 3-like [Myzus persicae]
TRINITY_DN300_c1_g1_i1	0	25.14	8.1	0.00113	No annotation
TRINITY_DN4595_c0_g1_i1	0	23.88	8.02	0.00121	No annotation
TRINITY_DN234758_c0_g1_i1	0	24.09	-8.09	0.00128	No annotation
TRINITY_DN245_c2_g2_i1	0	2720.23	-2.2	0.00128	XP_026813582.1 angiotensin-converting enzyme-like [Rhopalosiphum maidis]
TRINITY_DN61221_c3_g1_i1	0	21.03	-7.89	0.0013	No annotation
TRINITY_DN4394_c0_g1_i4	0	208.55	-2.29	0.00142	XP_026813262.1 uncharacterized protein LOC113553894 [Rhopalosiphum maidis]
TRINITY_DN529_c0_g2_i3	0	30.94	5.12	0.00146	No annotation
TRINITY_DN73496_c0_g3_i1	0	33.54	8.52	0.00146	No annotation
TRINITY_DN15918_c0_g1_i2	0	56.85	3.29	0.00146	No annotation
TRINITY_DN40517_c0_g2_i1	0	24.9	8.08	0.00147	XP_022183199.1 uncharacterized protein LOC111042808 [Myzus persicae]
TRINITY_DN5980_c0_g1_i1	0	22.85	-8.01	0.00148	No annotation
TRINITY_DN8979_c0_g1_i14	0	61.74	3.04	0.00158	No annotation
TRINITY_DN1218_c0_g1_i9	0	162.16	2.89	0.00158	XP_026822531.1 uncharacterized protein LOC113560695 [Rhopalosiphum maidis]
TRINITY_DN3381_c0_g1_i1	0	24.83	8.08	0.00174	No annotation
TRINITY_DN25870_c0_g1_i1	0	23.42	7.99	0.00178	No annotation
TRINITY_DN63_c2_g2_i1	0	24.28	8.05	0.00178	No annotation
TRINITY_DN54679_c0_g2_i1	0	24.87	8.26	0.00188	No annotation
TRINITY_DN8027_c0_g1_i5	0	48.14	7.35	0.00188	No annotation
TRINITY_DN119278_c0_g1_i1	0	4588.76	-1.52	0.00192	No annotation
TRINITY_DN4028_c2_g2_i1	0	25.98	7.18	0.00192	XP_026820606.1 multidrug resistance-associated protein 4-like isoform X2 [Rhopalosiphum maidis]
TRINITY_DN1451_c3_g1_i1	0	20.56	7.81	0.00194	No annotation
TRINITY_DN37100_c0_g1_i1	0	23.62	8.01	0.00195	XP_026817558.1 chitooligosaccharidolytic beta-N-acetylglucosaminidase-like isoform X4 [Rhopalosiphum maidis]
TRINITY_DN10263_c0_g1_i3	0	21.63	7.88	0.002	No annotation
TRINITY_DN3650_c2_g1_i4	0	20.5	7.8	0.002	KAF0765483.1 Uncharacterized protein FWK35_00005879 [Aphis craccivora]
TRINITY_DN92457_c1_g1_i1	0	20.8	7.83	0.00212	XP_026806313.1 uncharacterized protein LOC113549285 [Rhopalosiphum maidis]
TRINITY_DN1998_c0_g2_i1	0	76.39	5.85	0.00212	No annotation
TRINITY_DN64865_c0_g2_i1	0	20.23	7.79	0.00215	XP_029341034.1 uncharacterized protein LOC115033130 [Acyrthosiphon pisum]
TRINITY_DN247180_c0_g1_i1	0	28.17	-8.32	0.00219	No annotation
TRINITY_DN23967_c0_g1_i1	0	19.95	7.77	0.00223	No annotation
TRINITY_DN137341_c0_g1_i2	0	20.83	7.83	0.0023	No annotation
TRINITY_DN78688_c0_g1_i1	0	22.38	7.93	0.00249	No annotation
TRINITY_DN12397_c0_g1_i1	0	20.84	7.83	0.0025	No annotation
TRINITY_DN1273_c0_g2_i1	0	20.05	7.78	0.00253	No annotation
TRINITY_DN40044_c0_g1_i2	0	61.92	5.32	0.00265	No annotation
TRINITY_DN2811_c0_g1_i22	0	19.3	7.72	0.00277	XP_026812108.1 zinc finger protein 436-like [Rhopalosiphum maidis]
TRINITY_DN1486_c0_g2_i1	0	237.15	2.74	0.00277	No annotation
TRINITY_DN2900_c1_g2_i2	0	1068.33	1.57	0.00287	XP_026806464.1 hormone receptor 4-like [Rhopalosiphum maidis]
TRINITY_DN1557_c1_g1_i1	0	21.04	7.85	0.00292	No annotation
TRINITY_DN2116_c0_g1_i32	0	97.99	-3.34	0.00302	XP_003241030.1 histone H2B-like [Acyrthosiphon pisum]
TRINITY_DN79964_c0_g1_i1	0	26.25	8.16	0.00304	No annotation
TRINITY_DN30103_c0_g1_i19	0	54.13	4.35	0.00309	XP_026817745.1 E3 ubiquitin-protein ligase TRIM33-like isoform X3 [Rhopalosiphum maidis]
TRINITY_DN27147_c0_g1_i1	0	19.03	7.7	0.00325	XP_022183120.1 uncharacterized protein LOC111042730 [Myzus persicae]
TRINITY_DN28214_c0_g1_i1	0	33.82	6.33	0.00333	No annotation
TRINITY_DN203046_c0_g1_i1	0	20.06	7.78	0.00333	No annotation
TRINITY_DN120659_c0_g1_i1	0	41.47	6.6	0.00343	XP_008183743.1 uncharacterized protein LOC103309618 [Acyrthosiphon pisum]
TRINITY_DN16227_c1_g1_i1	0	21.78	7.89	0.00354	No annotation
TRINITY_DN4394_c0_g1_i10	0	295.39	-1.24	0.00354	XP_026813262.1 uncharacterized protein LOC113553894 [Rhopalosiphum maidis]
TRINITY_DN6758_c0_g1_i1	0	1306.05	1.9	0.00354	XP_026820729.1 uncharacterized protein LOC113559266 [Rhopalosiphum maidis]
TRINITY_DN3334_c0_g1_i1	0	251.15	2.46	0.00356	No annotation
TRINITY_DN2362_c3_g1_i1	0	29.2	8.32	0.00358	No annotation
TRINITY_DN6428_c5_g2_i1	0	21.61	6.91	0.00377	No annotation
TRINITY_DN17716_c1_g1_i1	0	19.53	7.74	0.00394	No annotation
TRINITY_DN26634_c0_g1_i1	0	18.16	7.63	0.00408	No annotation
TRINITY_DN7310_c2_g1_i1	0	745.27	3.8	0.00421	No annotation
TRINITY_DN47391_c0_g2_i4	0	19.87	7.76	0.00421	No annotation
TRINITY_DN9444_c0_g1_i2	0	22.21	7.76	0.00421	XP_027841201.2 uncharacterized protein LOC114122668 isoform X2 [Aphis gossypii]
TRINITY_DN199206_c0_g1_i1	0	18.91	7.69	0.00426	No annotation
TRINITY_DN21723_c1_g1_i1	0	117.32	-3.93	0.00441	No annotation
TRINITY_DN43951_c0_g1_i1	0	18.14	7.63	0.00447	No annotation
TRINITY_DN8528_c1_g1_i1	0	20.8	6.85	0.00452	No annotation
TRINITY_DN22179_c1_g2_i3	0	72.85	4.16	0.00453	XP_050065247.1 uncharacterized protein LOC126554204 isoform X1 [Aphis gossypii]
TRINITY_DN246686_c0_g1_i1	0	26.42	-8.23	0.00457	No annotation
TRINITY_DN686_c1_g1_i3	0	17.64	7.59	0.00484	No annotation
TRINITY_DN28669_c0_g1_i4	0	17.8	7.6	0.00492	NP_001156187.1 Histone H2AV (H2A.F/Z)-like [Acyrthosiphon pisum]
TRINITY_DN35129_c0_g1_i2	0	132.3	3.13	0.00493	No annotation
TRINITY_DN6222_c0_g1_i13	0	35.57	4.74	0.00503	KAE9538217.1 hypothetical protein AGLY_006189 [Aphis glycines]
TRINITY_DN83670_c1_g1_i1	0	18.49	-7.71	0.00527	No annotation
TRINITY_DN26686_c1_g2_i1	0	24.55	8.07	0.00527	No annotation
TRINITY_DN309_c0_g1_i5	0	3294.39	2.34	0.00533	XP_026820703.1 uncharacterized protein LOC113559244 isoform X2 [Rhopalosiphum maidis]
TRINITY_DN10171_c0_g1_i1	0	23.12	7.98	0.00536	No annotation
TRINITY_DN16693_c0_g1_i5	0	22.74	6.98	0.0055	VVC34843.1 Endonuclease/exonuclease/phosphatase,Reverse transcriptase domain [Cinara cedri]
TRINITY_DN14301_c0_g1_i2	0	28.29	-7.34	0.0055	No annotation
TRINITY_DN68914_c0_g1_i2	0	28.7	7.28	0.00584	XP_026814181.1 KICSTOR complex protein C12orf66-like [Rhopalosiphum maidis]
TRINITY_DN3576_c0_g1_i4	0	64.88	4.19	0.00595	XP_026810328.1 protein obstructor-E isoform X1 [Rhopalosiphum maidis]
TRINITY_DN11153_c0_g1_i5	0	32.04	5.87	0.00605	XP_026808146.1 uncharacterized protein LOC113550481 isoform X2 [Rhopalosiphum maidis] XP_026808147.1 uncharacterized protein LOC113550481 isoform X3 [Rhopalosiphum maidis]
TRINITY_DN20065_c0_g1_i1	0	17.24	7.56	0.00605	No annotation
TRINITY_DN38861_c1_g1_i2	0	19.48	7.74	0.00622	No annotation
TRINITY_DN3576_c0_g1_i1	0	36.85	5.8	0.00622	No annotation
TRINITY_DN71162_c0_g2_i1	0	17.17	7.55	0.00631	KAF0714846.1 THAP domain-containing protein 1-like isoform X1, partial [Aphis craccivora]
TRINITY_DN8940_c0_g1_i2	0	26.49	7.21	0.00633	No annotation
TRINITY_DN4411_c0_g2_i1	0	18.7	7.67	0.00657	No annotation
TRINITY_DN102566_c0_g1_i2	0	54.24	-4.24	0.00658	No annotation
TRINITY_DN2399_c1_g1_i1	0	21.24	7.86	0.00658	No annotation
TRINITY_DN27890_c0_g2_i1	0	18.79	7.68	0.00658	No annotation
TRINITY_DN235026_c0_g1_i1	0	76.22	-8.79	0.00659	No annotation
TRINITY_DN68287_c0_g1_i1	0	18.99	7.7	0.00669	No annotation
TRINITY_DN84816_c0_g1_i1	0	19.26	7.72	0.00671	No annotation
TRINITY_DN1866_c0_g1_i1	0	17.28	7.56	0.0068	No annotation
TRINITY_DN8911_c1_g3_i1	0	21.21	7.85	0.00683	No annotation
TRINITY_DN8103_c0_g1_i4	0	22.68	6.94	0.00683	No annotation
TRINITY_DN11160_c0_g1_i2	0	140.36	-5.65	0.00686	No annotation
TRINITY_DN3602_c0_g1_i1	0	26.03	7.15	0.00692	No annotation
TRINITY_DN55264_c0_g1_i2	0	184.36	4.6	0.00699	XP_026819824.1 uncharacterized protein LOC113558537 [Rhopalosiphum maidis]
TRINITY_DN8_c0_g1_i29	0	75.64	-7.53	0.00699	XP_025202178.1 uncharacterized protein LOC112599472, partial [Melanaphis sacchari]
TRINITY_DN16397_c0_g1_i3	0	20.53	6.1	0.00706	No annotation
TRINITY_DN1832_c2_g2_i1	0	37.13	5.82	0.00714	No annotation
TRINITY_DN2621_c0_g1_i26	0	46.03	8	0.00715	No annotation
TRINITY_DN5514_c1_g1_i3	0	32.25	7.45	0.00724	No annotation
TRINITY_DN37396_c0_g1_i1	0	21.84	7.89	0.00732	No annotation
TRINITY_DN135_c0_g2_i12	0	8698.67	-2.48	0.00739	XP_026809723.1 larval cuticle protein LCP-22-like isoform X2 [Rhopalosiphum maidis]
TRINITY_DN102860_c0_g1_i3	0	17.16	7.55	0.0074	No annotation
TRINITY_DN13547_c0_g2_i1	0	17.24	7.56	0.00741	XP_016659824.2 uncharacterized protein LOC103309433 [Acyrthosiphon pisum]
TRINITY_DN71140_c0_g1_i2	0	51.81	-6.52	0.00747	No annotation
TRINITY_DN12526_c0_g1_i2	0	28.08	7.25	0.00756	No annotation
TRINITY_DN23673_c0_g1_i12	0	25.08	7.13	0.00756	XP_026816046.1 mucin-2 [Rhopalosiphum maidis]
TRINITY_DN3509_c0_g1_i16	0	16.52	7.5	0.00758	KAF0761968.1 glycine receptor subunit alpha-3-like isoform X4 [Aphis craccivora]
TRINITY_DN2621_c0_g1_i22	0	33.44	7.4	0.00765	No annotation
TRINITY_DN232694_c0_g1_i1	0	18.74	7.67	0.00767	No annotation
TRINITY_DN202104_c0_g1_i1	0	530.83	3.8	0.00789	No annotation
TRINITY_DN2212_c0_g1_i3	0	1847.36	2.55	0.00795	XP_026822117.1 protein obstructor-E-like [Rhopalosiphum maidis]
TRINITY_DN66227_c0_g1_i1	0	17.6	7.59	0.00801	No annotation
TRINITY_DN122790_c0_g1_i1	0	58.69	-6.51	0.00802	No annotation
TRINITY_DN230427_c0_g1_i1	0	16.46	7.49	0.00814	No annotation
TRINITY_DN41497_c1_g1_i3	0	17.75	7.6	0.00814	KAF0756161.1 ataxin-2 [Aphis craccivora]
TRINITY_DN4306_c0_g1_i4	0	130.23	2.08	0.00824	KAF0703696.1 Uncharacterized protein FWK35_00032286, partial [Aphis craccivora]
TRINITY_DN40555_c0_g1_i4	0	25.66	8.13	0.00824	KAF0746010.1 DUF4806 domain-containing protein [Aphis craccivora]
TRINITY_DN118252_c0_g1_i1	0	21.48	-7.91	0.00842	XP_050064709.1 LOW QUALITY PROTEIN: uncharacterized protein LOC126553606, partial [Aphis gossypii]
TRINITY_DN1024_c0_g2_i1	0	169.64	-2.42	0.0085	No annotation
TRINITY_DN135_c0_g2_i7	0	1438.01	-2.17	0.00895	XP_026809723.1 larval cuticle protein LCP-22-like isoform X2 [Rhopalosiphum maidis]
TRINITY_DN33570_c0_g1_i2	0	16.88	7.53	0.00896	KAF0682977.1 Uncharacterized protein FWK35_00039349 [Aphis craccivora]
TRINITY_DN1846_c1_g1_i5	0	16.14	7.46	0.0091	XP_016661974.1 formin-J isoform X2 [Acyrthosiphon pisum]
TRINITY_DN3668_c7_g1_i1	0	31.91	5.88	0.00935	XP_022169502.1 dystonin isoform X16 [Myzus persicae]
TRINITY_DN460_c1_g1_i6	0	63.22	3.11	0.00959	XP_026815710.1 uncharacterized protein LOC113555526 [Rhopalosiphum maidis]
TRINITY_DN16096_c1_g1_i1	0	25.35	8.11	0.00965	No annotation
TRINITY_DN309_c0_g1_i2	0	2468.12	2.44	0.00967	XP_026820703.1 uncharacterized protein LOC113559244 isoform X2 [Rhopalosiphum maidis]
TRINITY_DN5259_c1_g1_i1	0	135.43	4.06	0.00991	No annotation
TRINITY_DN82565_c0_g2_i2	0	78.47	-2.41	0.01	KAF0772929.1 serine/threonine-protein kinase MARK2-like isoform X6 [Aphis craccivora]
TRINITY_DN719_c0_g1_i26	0	194.88	2.13	0.0101	KAE9522979.1 hypothetical protein AGLY_016610 [Aphis glycines]
TRINITY_DN8063_c0_g1_i1	0	17.92	7.61	0.0104	No annotation
TRINITY_DN549_c0_g1_i1	0	24	-7.1	0.0106	No annotation
TRINITY_DN17494_c0_g3_i3	0	20.81	6.86	0.0108	No annotation
TRINITY_DN32106_c0_g1_i2	0	18.06	6.65	0.011	No annotation
TRINITY_DN3576_c0_g1_i13	0	27.57	6.05	0.0112	No annotation
TRINITY_DN27744_c0_g3_i1	0	18.94	7.69	0.0112	No annotation
TRINITY_DN8278_c0_g1_i3	0	16.47	7.49	0.0116	No annotation
TRINITY_DN56192_c0_g1_i1	0	16.4	7.48	0.0116	No annotation
TRINITY_DN72402_c0_g3_i1	0	20.51	7.8	0.0116	No annotation
TRINITY_DN4313_c1_g2_i1	0	23.7	8.02	0.0116	No annotation
TRINITY_DN17468_c0_g1_i1	0	15.88	7.44	0.0117	No annotation
TRINITY_DN4394_c0_g1_i8	0	214.94	-1.92	0.0117	XP_026813262.1 uncharacterized protein LOC113553894 [Rhopalosiphum maidis]
TRINITY_DN45947_c0_g1_i1	0	18.91	7.69	0.0117	XP_026808340.1 ring canal kelch homolog [Rhopalosiphum maidis]
TRINITY_DN63785_c0_g1_i11	0	22.46	-4.56	0.0118	KAE9529186.1 hypothetical protein AGLY_011982 [Aphis glycines]
TRINITY_DN7923_c0_g1_i3	0	36.05	4.79	0.012	No annotation
TRINITY_DN4726_c2_g1_i1	0	35.04	5.24	0.0125	No annotation
TRINITY_DN1058_c0_g2_i1	0	709.8	3.39	0.0127	KAF0721441.1 cathepsin B-like [Aphis craccivora]
TRINITY_DN133656_c1_g1_i1	0	21.24	6.84	0.0127	No annotation
TRINITY_DN107963_c0_g1_i1	0	31.24	7.44	0.0129	No annotation
TRINITY_DN13043_c0_g1_i1	0	15.29	7.38	0.0129	No annotation
TRINITY_DN3500_c1_g1_i1	0	229.28	4.15	0.013	No annotation
TRINITY_DN16613_c0_g1_i1	0	19.38	5.84	0.0131	No annotation
TRINITY_DN54012_c0_g1_i1	0	18.68	7.68	0.0131	No annotation
TRINITY_DN346_c1_g1_i10	0	104.83	-5.21	0.0133	KAE9523381.1 hypothetical protein AGLY_016329 [Aphis glycines]
TRINITY_DN37072_c0_g1_i1	0	22.16	-7.98	0.0134	XP_026819184.1 uncharacterized protein LOC113557841 [Rhopalosiphum maidis]
TRINITY_DN12803_c1_g1_i1	0	15.98	7.44	0.0135	No annotation
TRINITY_DN139243_c0_g1_i1	0	23.43	8	0.014	KAF0755258.1 fatty acyl-CoA reductase wat-like [Aphis craccivora]
TRINITY_DN14636_c0_g3_i1	0	14.96	7.35	0.0142	No annotation
TRINITY_DN37963_c0_g1_i1	0	17.54	-7.62	0.0142	No annotation
TRINITY_DN95552_c0_g1_i3	0	44.74	3.7	0.0142	No annotation
TRINITY_DN11604_c2_g1_i2	0	19.34	6.76	0.0143	XP_026811178.1 uncharacterized protein LOC113552508 [Rhopalosiphum maidis]
TRINITY_DN99984_c0_g1_i2	0	89.14	-5.2	0.0145	AHZ66417.1 cytochrome b, partial [Cinara pectinatae]
TRINITY_DN2709_c1_g1_i1	0	16.33	7.48	0.0147	No annotation
TRINITY_DN3532_c4_g1_i1	0	33.97	-8.58	0.0148	No annotation
TRINITY_DN1460_c0_g1_i19	0	65.95	2.93	0.0148	No annotation
TRINITY_DN27623_c0_g1_i3	0	30.06	7.35	0.0149	No annotation
TRINITY_DN613_c0_g1_i11	0	25.1	-8.14	0.0149	KAF0747338.1 THAP domain-containing protein 9, partial [Aphis craccivora]
TRINITY_DN248503_c0_g1_i1	0	15.38	7.39	0.015	No annotation
TRINITY_DN20477_c2_g1_i1	0	26.58	7.21	0.0153	No annotation
TRINITY_DN87628_c0_g1_i1	0	32.35	-8.51	0.0154	No annotation
TRINITY_DN11977_c0_g1_i1	0	35.28	6.28	0.0155	No annotation
TRINITY_DN11288_c0_g1_i9	0	15.16	7.38	0.0155	XP_026813913.1 tektin-B1-like [Rhopalosiphum maidis]
TRINITY_DN109212_c0_g2_i1	0	14.53	-7.36	0.0157	No annotation
TRINITY_DN927_c0_g1_i6	0	14.56	7.31	0.0157	XP_026805039.1 uncharacterized protein LOC113548381 isoform X2 [Rhopalosiphum maidis]
TRINITY_DN208824_c0_g1_i1	0	17.63	7.6	0.016	No annotation
TRINITY_DN208917_c0_g1_i1	0	18.45	7.65	0.016	No annotation
TRINITY_DN1366_c0_g1_i6	0	16.19	7.47	0.0161	XP_026809798.1 uncharacterized protein LOC113551641 isoform X1 [Rhopalosiphum maidis]
TRINITY_DN6758_c0_g1_i10	0	659.54	1.99	0.0162	VVC46061.1 Glycoside hydrolase/deacetylase, beta/alpha-barrel,Low-density lipoprotein (LDL) receptor class A [Cinara cedri]
TRINITY_DN6292_c4_g1_i1	0	52.68	-5.36	0.0163	No annotation
TRINITY_DN13535_c1_g1_i2	0	16.51	7.49	0.0164	No annotation
TRINITY_DN9983_c0_g2_i1	0	20.33	6.78	0.0165	No annotation
TRINITY_DN16002_c0_g1_i1	0	15.8	7.43	0.0177	No annotation
TRINITY_DN56576_c0_g2_i1	0	15.06	7.37	0.0177	XP_025191787.1 uncharacterized protein LOC112592038 [Melanaphis sacchari]
TRINITY_DN6743_c0_g1_i1	0	18.34	6.69	0.018	No annotation
TRINITY_DN28422_c0_g1_i2	0	65.78	-5.39	0.0182	No annotation
TRINITY_DN2822_c0_g1_i2	0	18.3	7.65	0.0183	XP_026821454.1 F-box only protein 2-like [Rhopalosiphum maidis]
TRINITY_DN91685_c1_g1_i1	0	15.54	-7.45	0.0184	XP_029346666.1 uncharacterized protein LOC103308549 isoform X3 [Acyrthosiphon pisum] XP_029346667.1 uncharacterized protein LOC103308549 isoform X3 [Acyrthosiphon pisum]
TRINITY_DN126177_c0_g1_i1	0	16.98	7.53	0.0185	No annotation
TRINITY_DN6056_c1_g1_i1	0	19.82	7.76	0.0185	XP_015375932.1 PREDICTED: general transcription factor II-I repeat domain-containing protein 2-like, partial [Diuraphis noxia]
TRINITY_DN43236_c0_g1_i1	0	15.42	7.39	0.0188	No annotation
TRINITY_DN96864_c0_g1_i1	0	15.42	7.4	0.0192	KAF0690782.1 THAP domain-containing protein 9 [Aphis craccivora]
TRINITY_DN175239_c0_g1_i1	0	15.66	7.42	0.0193	No annotation
TRINITY_DN141766_c1_g1_i1	0	15.85	7.44	0.0194	BAH72208.1 ACYPI007949 [Acyrthosiphon pisum]
TRINITY_DN943_c0_g2_i6	0	150.71	-2.68	0.0194	XP_026820556.1 nucleoporin GLE1-like [Rhopalosiphum maidis]
TRINITY_DN37356_c0_g1_i1	0	14.15	7.27	0.0195	XP_050061681.1 uncharacterized protein LOC126551703 [Aphis gossypii]
TRINITY_DN157698_c0_g1_i1	0	14.89	7.35	0.0196	No annotation
TRINITY_DN6758_c0_g1_i11	0	769.18	1.93	0.0197	VVC46061.1 Glycoside hydrolase/deacetylase, beta/alpha-barrel,Low-density lipoprotein (LDL) receptor class A [Cinara cedri]
TRINITY_DN31657_c0_g1_i1	0	16.73	-7.56	0.0198	No annotation
TRINITY_DN16468_c0_g2_i1	0	16.5	7.49	0.02	No annotation
TRINITY_DN1679_c0_g1_i36	0	299.5	2.59	0.02	AKJ85501.1 ABC transporter G family member 23 [Rhopalosiphum padi]
TRINITY_DN42663_c1_g1_i1	0	15.05	7.36	0.02	No annotation
TRINITY_DN748_c0_g3_i1	0	343.13	-2.21	0.0201	XP_026812097.1 macrophage migration inhibitory factor-like [Rhopalosiphum maidis]
TRINITY_DN20328_c0_g1_i4	0	17.64	7.59	0.0201	No annotation
TRINITY_DN1918_c0_g1_i14	0	208.22	1.68	0.0203	XP_026807153.1 sushi, von Willebrand factor type A, EGF and pentraxin domain-containing protein 1 [Rhopalosiphum maidis]
TRINITY_DN13552_c1_g1_i1	0	18.11	7.63	0.0203	No annotation
TRINITY_DN5023_c0_g1_i1	0	5588.8	-2.52	0.0204	AVG19105.1 cytochrome oxidase subunit II, partial [Rhopalosiphum padi]
TRINITY_DN959_c0_g1_i12	0	67.25	3.08	0.0204	XP_022166388.1 zinc finger protein 37-like isoform X2 [Myzus persicae]
TRINITY_DN26808_c0_g1_i1	0	64.6	3.61	0.0204	KAF0718228.1 Uncharacterized protein FWK35_00030668, partial [Aphis craccivora]
TRINITY_DN35658_c0_g1_i1	0	16.19	-6.54	0.0205	No annotation
TRINITY_DN2612_c2_g1_i22	0	18.73	7.68	0.0206	XP_026805613.1 probable multidrug resistance-associated protein lethal(2)03659 [Rhopalosiphum maidis] XP_026805614.1 probable multidrug resistance-associated protein lethal(2)03659 [Rhopalosiphum maidis] XP_026805615.1 probable multidrug resistance-associated protein lethal(2)03659 [Rhopalosiphum maidis] XP_026805616.1 probable multidrug resistance-associated protein lethal(2)03659 [Rhopalosiphum…
TRINITY_DN8631_c0_g1_i1	0	369.63	-2.61	0.0206	KAF0748173.1 Uncharacterized protein FWK35_00025069 [Aphis craccivora]
TRINITY_DN127793_c0_g1_i1	0	14.64	7.32	0.0206	No annotation
TRINITY_DN218868_c0_g1_i1	0	27.01	-7.27	0.0207	No annotation
TRINITY_DN27961_c1_g1_i1	0	24.49	5.6	0.0207	No annotation
TRINITY_DN50990_c0_g1_i1	0	14.94	7.35	0.0209	XP_022164772.1 uncharacterized protein LOC111029862 isoform X2 [Myzus persicae]
TRINITY_DN122060_c0_g1_i1	0	20.61	6.1	0.021	KAE9532138.1 hypothetical protein AGLY_010340 [Aphis glycines]
TRINITY_DN23313_c0_g1_i1	0	16.32	7.48	0.0212	No annotation
TRINITY_DN77988_c0_g1_i1	0	18.95	-7.75	0.0217	KAE9529686.1 hypothetical protein AGLY_011782 [Aphis glycines]
TRINITY_DN2116_c0_g1_i35	0	166.05	-2.32	0.0221	XP_025197445.1 histone H2B-like [Melanaphis sacchari]
TRINITY_DN120404_c0_g1_i1	0	14.93	7.35	0.0227	No annotation
TRINITY_DN68905_c0_g1_i1	0	17.68	-7.64	0.0229	No annotation
TRINITY_DN2743_c2_g1_i9	0	97.75	2.95	0.0229	XP_026823096.1 mucin-5AC-like isoform X2 [Rhopalosiphum maidis]
TRINITY_DN70807_c0_g1_i1	0	25.98	6.23	0.023	No annotation
TRINITY_DN13584_c0_g1_i2	0	24.65	6.37	0.0231	No annotation
TRINITY_DN84124_c0_g1_i1	0	29.55	-4.37	0.0231	No annotation
TRINITY_DN101809_c0_g1_i1	0	18.71	7.68	0.0231	No annotation
TRINITY_DN4936_c0_g1_i2	0	116.93	-1.92	0.0233	KAE9533122.1 hypothetical protein AGLY_009550 [Aphis glycines]
TRINITY_DN613_c0_g1_i26	0	21.74	-7.93	0.0233	KAF0747338.1 THAP domain-containing protein 9, partial [Aphis craccivora]
TRINITY_DN6388_c0_g1_i1	0	58.36	4.77	0.0233	XP_026810053.1 trichoplein keratin filament-binding protein-like [Rhopalosiphum maidis] XP_026810055.1 trichoplein keratin filament-binding protein-like [Rhopalosiphum maidis]
TRINITY_DN48904_c0_g1_i3	0	15.63	7.41	0.0234	KAF0684869.1 cytoplasmic aconitate hydratase-like, partial [Aphis craccivora]
TRINITY_DN18715_c0_g1_i1	0	13.8	7.24	0.024	No annotation
TRINITY_DN35197_c1_g1_i1	0	26.76	-8.23	0.0247	No annotation
TRINITY_DN1273_c0_g3_i1	0	18.13	7.63	0.0247	No annotation
TRINITY_DN92971_c0_g1_i1	0	14.34	7.29	0.0247	No annotation
TRINITY_DN53150_c0_g1_i1	0	17.94	6.64	0.0251	KAF0712271.1 adenylosuccinate synthetase isoform X2, partial [Aphis craccivora]
TRINITY_DN102137_c3_g1_i1	0	34.94	-7.45	0.0251	No annotation
TRINITY_DN170062_c0_g1_i1	0	13.44	7.2	0.0251	XP_008179517.1 uncharacterized protein LOC103308231 [Acyrthosiphon pisum]
TRINITY_DN23568_c0_g1_i1	0	15.4	7.4	0.0251	No annotation
TRINITY_DN95007_c1_g1_i1	0	13.44	7.2	0.0251	No annotation
TRINITY_DN1001_c0_g2_i1	0	397.83	2.88	0.0251	No annotation
TRINITY_DN12281_c1_g1_i1	0	290.07	-1.64	0.0255	No annotation
TRINITY_DN161346_c0_g1_i1	0	14.07	7.27	0.0255	No annotation
TRINITY_DN194565_c0_g1_i1	0	15.54	6.43	0.0259	No annotation
TRINITY_DN227708_c0_g1_i1	0	16.74	7.52	0.026	No annotation
TRINITY_DN1841_c0_g1_i8	0	41.93	3.36	0.0262	No annotation
TRINITY_DN100441_c0_g1_i2	0	15.22	6.4	0.0262	No annotation
TRINITY_DN45716_c1_g1_i7	0	30.52	4.51	0.0263	No annotation
TRINITY_DN65078_c0_g2_i1	0	16.75	6.54	0.0267	No annotation
TRINITY_DN685_c1_g1_i1	0	1095.04	-0.76	0.0267	No annotation
TRINITY_DN185180_c0_g1_i1	0	13.61	7.21	0.0272	No annotation
TRINITY_DN29126_c0_g1_i1	0	16.61	5.79	0.0272	No annotation
TRINITY_DN96434_c0_g1_i1	0	19.68	6.04	0.0272	KAF0729378.1 Integrase catalytic domain-containing protein [Aphis craccivora]
TRINITY_DN21885_c0_g1_i1	0	21.56	4.33	0.0273	No annotation
TRINITY_DN780_c0_g2_i1	0	320.78	1.58	0.0276	No annotation
TRINITY_DN62464_c0_g1_i1	0	15.73	7.43	0.0276	No annotation
TRINITY_DN13333_c0_g1_i18	0	140.88	3.98	0.0279	XP_026809639.1 uncharacterized protein LOC113551535 isoform X2 [Rhopalosiphum maidis]
TRINITY_DN44160_c0_g1_i2	0	14.52	7.3	0.028	No annotation
TRINITY_DN223_c0_g1_i25	0	180.04	1.57	0.0281	XP_025191318.1 uncharacterized protein LOC112591655 [Melanaphis sacchari]
TRINITY_DN24126_c0_g1_i1	0	24.79	7.11	0.0281	No annotation
TRINITY_DN38_c0_g1_i2	0	477.62	2.35	0.0287	XP_026812026.1 mucin-17 isoform X1 [Rhopalosiphum maidis]
TRINITY_DN65800_c0_g1_i1	0	115.51	-2.8	0.0288	No annotation
TRINITY_DN18568_c0_g1_i6	0	77.6	-3.72	0.0288	XP_026816869.1 protein cereblon-like [Rhopalosiphum maidis]
TRINITY_DN30019_c0_g1_i5	0	25.08	8.1	0.0288	No annotation
TRINITY_DN3719_c0_g1_i29	0	79.53	4.43	0.0289	XP_026811372.1 UNC93-like protein MFSD11 isoform X1 [Rhopalosiphum maidis]
TRINITY_DN123135_c0_g1_i1	0	16.13	7.47	0.029	No annotation
TRINITY_DN133413_c0_g2_i1	0	14.06	7.27	0.029	No annotation
TRINITY_DN68531_c0_g1_i1	0	26.09	-4.29	0.029	XP_026806517.1 uncharacterized protein LOC113549428 [Rhopalosiphum maidis]
TRINITY_DN10435_c0_g1_i1	0	15.68	6.44	0.029	No annotation
TRINITY_DN3418_c0_g1_i1	0	14.11	-7.31	0.0296	No annotation
TRINITY_DN82255_c0_g1_i1	0	40.63	-8.84	0.0303	KAF0751946.1 Uncharacterized protein FWK35_00019323, partial [Aphis craccivora]
TRINITY_DN136391_c0_g1_i1	0	13.25	7.18	0.0306	No annotation
TRINITY_DN74944_c0_g1_i1	0	16.79	7.52	0.0306	No annotation
TRINITY_DN2967_c1_g1_i1	0	14.48	7.3	0.0307	No annotation
TRINITY_DN5164_c0_g1_i5	0	200.14	3.06	0.0308	XP_026809317.1 chorion peroxidase-like [Rhopalosiphum maidis]
TRINITY_DN2760_c0_g1_i10	0	119.89	2.01	0.0312	No annotation
TRINITY_DN124258_c2_g1_i1	0	25.34	-7.19	0.0314	No annotation
TRINITY_DN11726_c0_g1_i4	0	14.96	7.35	0.0317	No annotation
TRINITY_DN3675_c0_g1_i9	0	102.28	-2	0.0318	XP_026811434.1 phosphatase and actin regulator 4-like [Rhopalosiphum maidis]
TRINITY_DN12557_c0_g2_i1	0	16.09	6.48	0.0319	No annotation
TRINITY_DN27167_c0_g1_i1	0	13.56	7.22	0.0322	No annotation
TRINITY_DN120919_c1_g1_i1	0	14.14	7.27	0.0323	No annotation
TRINITY_DN115296_c1_g1_i2	0	13.79	7.23	0.0328	KAF0714495.1 THAP-type domain-containing protein, partial [Aphis craccivora]
TRINITY_DN278_c0_g1_i9	0	16.19	6.49	0.0328	XP_026807064.1 F-box/LRR-repeat protein 2 isoform X2 [Rhopalosiphum maidis]
TRINITY_DN82698_c0_g1_i1	0	47.59	-9.07	0.0328	No annotation
TRINITY_DN3228_c3_g1_i2	0	17.86	6.59	0.0329	No annotation
TRINITY_DN7457_c0_g2_i2	0	15.85	-5.72	0.033	No annotation
TRINITY_DN5313_c0_g1_i3	0	320.19	1.68	0.0331	KAE9527871.1 hypothetical protein AGLY_012695 [Aphis glycines]
TRINITY_DN5413_c0_g3_i1	0	18.07	5.93	0.0333	No annotation
TRINITY_DN231369_c0_g1_i1	0	17.82	7.6	0.0334	No annotation
TRINITY_DN73843_c0_g1_i1	0	31.5	-8.48	0.0334	No annotation
TRINITY_DN107578_c0_g1_i1	0	17.5	6.56	0.0334	No annotation
TRINITY_DN9713_c1_g1_i2	0	15.61	7.41	0.0335	No annotation
TRINITY_DN15598_c0_g1_i2	0	16.99	6.51	0.0335	No annotation
TRINITY_DN1596_c0_g1_i2	0	13.52	7.21	0.0335	No annotation
TRINITY_DN91929_c0_g1_i3	0	23.15	7.01	0.0335	XP_026812559.1 titin-like isoform X2 [Rhopalosiphum maidis]
TRINITY_DN2568_c0_g1_i5	0	217.58	-3.14	0.0336	XP_026810179.1 uncharacterized protein LOC113551845 [Rhopalosiphum maidis]
TRINITY_DN66623_c0_g1_i1	0	15.57	7.42	0.0336	No annotation
TRINITY_DN1901_c8_g1_i1	0	80.91	5.11	0.0336	No annotation
TRINITY_DN84446_c0_g3_i2	0	51.69	-3.61	0.034	XP_050055724.1 uncharacterized protein LOC126549697 isoform X1 [Aphis gossypii]
TRINITY_DN1632_c0_g2_i6	0	71.22	2.71	0.034	XP_026821968.1 male-specific lethal 3 homolog [Rhopalosiphum maidis]
TRINITY_DN19758_c0_g1_i1	0	17.12	5.64	0.0342	No annotation
TRINITY_DN104851_c0_g1_i1	0	16.43	-7.55	0.0342	No annotation
TRINITY_DN1105_c0_g1_i9	0	32.12	-8.5	0.0342	XP_050060646.1 uncharacterized protein LOC126551430 [Aphis gossypii]
TRINITY_DN905_c4_g1_i1	0	20.05	6.07	0.0343	No annotation
TRINITY_DN15370_c0_g1_i1	0	13.75	-7.29	0.0344	XP_026819951.1 luciferin 4-monooxygenase-like [Rhopalosiphum maidis]
TRINITY_DN3003_c0_g1_i1	0	29.43	5.98	0.0347	XP_026812954.1 A disintegrin and metalloproteinase with thrombospondin motifs adt-2-like isoform X1 [Rhopalosiphum maidis]
TRINITY_DN31572_c0_g1_i1	0	13.08	7.16	0.0348	No annotation
TRINITY_DN18568_c0_g1_i7	0	67.59	-3.84	0.0348	XP_026816869.1 protein cereblon-like [Rhopalosiphum maidis]
TRINITY_DN136462_c0_g1_i1	0	12.7	7.11	0.035	No annotation
TRINITY_DN75649_c0_g1_i1	0	14.59	7.32	0.0353	XP_022178968.1 uncharacterized protein LOC111039689 [Myzus persicae]
TRINITY_DN298_c1_g1_i1	0	13.97	7.26	0.0356	No annotation
TRINITY_DN22472_c0_g1_i2	0	13.4	7.19	0.0356	No annotation
TRINITY_DN109383_c0_g2_i1	0	12.56	7.1	0.0356	No annotation
TRINITY_DN43060_c1_g3_i1	0	14.37	6.32	0.0356	No annotation
TRINITY_DN4480_c1_g1_i2	0	47.44	-9.06	0.036	KAF0749250.1 O-acetyl-ADP-ribose deacetylase 1-like [Aphis craccivora]
TRINITY_DN172423_c0_g1_i1	0	19.63	6.72	0.0361	No annotation
TRINITY_DN1176_c2_g2_i2	0	14.59	7.32	0.0363	No annotation
TRINITY_DN189041_c0_g1_i1	0	15.9	6.48	0.0363	XP_015365198.1 PREDICTED: uncharacterized protein LOC107162701 [Diuraphis noxia]
TRINITY_DN746_c0_g1_i8	0	106.36	2.39	0.0363	XP_050065964.1 uncharacterized protein LOC126555041 [Aphis gossypii]
TRINITY_DN27312_c0_g1_i1	0	25.96	-7.22	0.0363	No annotation
TRINITY_DN82523_c0_g1_i2	0	14.24	7.28	0.0367	No annotation
TRINITY_DN267_c3_g1_i2	0	12.48	7.09	0.0372	No annotation
TRINITY_DN185017_c0_g1_i1	0	47.04	-9.05	0.0374	No annotation
TRINITY_DN156585_c0_g1_i1	0	13.91	7.24	0.0374	No annotation
TRINITY_DN29484_c0_g1_i3	0	14.44	6.33	0.0375	No annotation
TRINITY_DN167853_c0_g1_i1	0	16.26	6.49	0.0375	No annotation
TRINITY_DN12654_c0_g1_i5	0	16.71	5.8	0.0375	KAE9537636.1 hypothetical protein AGLY_006659 [Aphis glycines]
TRINITY_DN44616_c0_g1_i1	0	15.89	7.45	0.0376	No annotation
TRINITY_DN7693_c0_g1_i3	0	14	7.26	0.0377	No annotation
TRINITY_DN192427_c0_g1_i1	0	14.33	7.29	0.0379	No annotation
TRINITY_DN8121_c1_g1_i1	0	16.6	6.48	0.0379	No annotation
TRINITY_DN146038_c0_g1_i1	0	14.62	6.34	0.0379	No annotation
TRINITY_DN49090_c0_g1_i1	0	12.86	7.13	0.0379	No annotation
TRINITY_DN18542_c0_g1_i1	0	26.34	5.61	0.0379	XP_026810516.1 dynein heavy chain 7, axonemal-like [Rhopalosiphum maidis]
TRINITY_DN68531_c0_g1_i3	0	59.16	-2.76	0.0379	XP_026806517.1 uncharacterized protein LOC113549428 [Rhopalosiphum maidis]
TRINITY_DN15058_c0_g2_i1	0	167.73	1.99	0.0379	No annotation
TRINITY_DN133067_c0_g1_i1	0	14.47	6.33	0.0379	No annotation
TRINITY_DN138926_c0_g1_i1	0	15.82	6.45	0.0379	No annotation
TRINITY_DN176829_c0_g1_i1	0	14.1	7.26	0.0382	No annotation
TRINITY_DN10429_c1_g1_i6	0	13.28	7.18	0.0382	No annotation
TRINITY_DN21059_c0_g1_i1	0	13.11	7.16	0.0386	No annotation
TRINITY_DN4072_c0_g1_i3	0	16140.4	-1.13	0.0389	XP_025203722.1 uncharacterized protein LOC112600649 [Melanaphis sacchari]
TRINITY_DN6758_c0_g1_i7	0	655.81	2.03	0.0389	VVC46061.1 Glycoside hydrolase/deacetylase, beta/alpha-barrel,Low-density lipoprotein (LDL) receptor class A [Cinara cedri]
TRINITY_DN82021_c0_g1_i1	0	16.62	7.5	0.0389	No annotation
TRINITY_DN2568_c0_g1_i1	0	244.63	-3.19	0.0394	XP_026810179.1 uncharacterized protein LOC113551845 [Rhopalosiphum maidis]
TRINITY_DN3165_c9_g1_i1	0	23.79	-8.06	0.0394	No annotation
TRINITY_DN53563_c0_g2_i1	0	12.46	7.09	0.0395	No annotation
TRINITY_DN29581_c1_g2_i1	0	12.73	-7.17	0.0395	No annotation
TRINITY_DN10237_c0_g2_i1	0	12.68	7.11	0.0396	No annotation
TRINITY_DN8247_c0_g1_i50	0	103.7	2.6	0.0396	XP_026819073.2 uncharacterized protein LOC113557719, partial [Rhopalosiphum maidis]
TRINITY_DN55853_c0_g1_i1	0	14.37	7.29	0.04	No annotation
TRINITY_DN117937_c0_g1_i1	0	42.64	-8.91	0.0403	KAF0749442.1 Uncharacterized protein FWK35_00028886 [Aphis craccivora]
TRINITY_DN182546_c0_g1_i1	0	12.69	7.12	0.0403	No annotation
TRINITY_DN128771_c0_g1_i2	0	19	5.49	0.0403	KAE9530544.1 hypothetical protein AGLY_011006 [Aphis glycines]
TRINITY_DN24911_c1_g1_i1	0	38.53	-5.53	0.0404	No annotation
TRINITY_DN35830_c0_g1_i3	0	15.15	7.37	0.0407	No annotation
TRINITY_DN11146_c0_g1_i7	0	33.07	4.18	0.0408	No annotation
TRINITY_DN112392_c0_g1_i1	0	13.18	7.17	0.0408	No annotation
TRINITY_DN613_c0_g1_i16	0	20.94	-6.89	0.0408	KAF0747338.1 THAP domain-containing protein 9, partial [Aphis craccivora]
TRINITY_DN43618_c0_g1_i1	0	18.91	5.98	0.0408	No annotation
TRINITY_DN1149_c1_g1_i1	0	12.71	7.12	0.0408	No annotation
TRINITY_DN50070_c0_g2_i1	0	12.35	7.08	0.0408	XP_025203952.1 uncharacterized protein LOC112600845 isoform X4 [Melanaphis sacchari]
TRINITY_DN101699_c0_g2_i1	0	15.69	7.42	0.0408	No annotation
TRINITY_DN63281_c0_g1_i3	0	13.46	7.2	0.0408	No annotation
TRINITY_DN18242_c0_g1_i17	0	287.82	3.39	0.041	XP_026817564.1 mediator of RNA polymerase II transcription subunit 15-like [Rhopalosiphum maidis]
TRINITY_DN172289_c0_g1_i1	0	45.3	-9	0.041	No annotation
TRINITY_DN66479_c0_g1_i1	0	12.87	-7.17	0.0411	No annotation
TRINITY_DN29490_c0_g2_i1	0	32.26	-7.53	0.0411	No annotation
TRINITY_DN10564_c0_g1_i1	0	12.16	7.06	0.0411	No annotation
TRINITY_DN10574_c1_g1_i1	0	24.01	5.85	0.0412	No annotation
TRINITY_DN38834_c0_g2_i1	0	15.24	7.37	0.0413	XP_025409638.1 inhibitory POU protein [Sipha flava]
TRINITY_DN86181_c0_g1_i1	0	12.32	-7.12	0.0417	No annotation
TRINITY_DN35978_c0_g1_i1	0	18.73	7.67	0.0418	No annotation
TRINITY_DN740_c0_g1_i1	0	785.06	-1.89	0.0419	XP_026810327.1 lipoamide acyltransferase component of branched-chain alpha-keto acid dehydrogenase complex, mitochondrial [Rhopalosiphum maidis]
TRINITY_DN1738_c0_g1_i9	0	10498.8	-2.13	0.042	XP_026812677.1 skin secretory protein xP2-like [Rhopalosiphum maidis]
TRINITY_DN9993_c0_g1_i1	0	13.94	7.24	0.0423	XP_027853359.2 C2 domain-containing protein 5 isoform X4 [Aphis gossypii]
TRINITY_DN8858_c0_g2_i1	0	12.33	7.07	0.0423	No annotation
TRINITY_DN131182_c0_g1_i1	0	20.32	-7.83	0.0423	No annotation
TRINITY_DN17888_c0_g1_i1	0	81.58	-2.64	0.0423	KAE9521817.1 hypothetical protein AGLY_017788, partial [Aphis glycines]
TRINITY_DN26972_c0_g2_i1	0	13.47	6.23	0.0426	No annotation
TRINITY_DN119622_c0_g2_i1	0	22.29	7.92	0.0428	No annotation
TRINITY_DN7044_c0_g2_i1	0	12.64	7.11	0.0432	No annotation
TRINITY_DN18626_c0_g2_i1	0	12.32	7.07	0.0433	No annotation
TRINITY_DN2358_c0_g1_i3	0	24.23	7.3	0.0433	No annotation
TRINITY_DN1385_c0_g1_i15	0	1196.16	-1.15	0.0433	No annotation
TRINITY_DN29003_c2_g1_i1	0	12.61	7.11	0.0435	No annotation
TRINITY_DN241042_c0_g1_i1	0	36.67	8.64	0.044	No annotation
TRINITY_DN13199_c0_g1_i1	0	13.77	5.53	0.044	No annotation
TRINITY_DN81_c11_g1_i1	0	27.09	5.84	0.044	No annotation
TRINITY_DN3650_c1_g1_i6	0	62.72	4.37	0.044	No annotation
TRINITY_DN38228_c0_g1_i3	0	17.07	7.54	0.0441	KAF0711231.1 SWIM-type domain-containing protein, partial [Aphis craccivora]
TRINITY_DN215247_c0_g1_i1	0	15.64	7.42	0.0443	No annotation
TRINITY_DN136890_c1_g1_i1	0	1609.61	3.73	0.0449	No annotation
TRINITY_DN60412_c0_g1_i1	0	12.03	7.04	0.0449	No annotation
TRINITY_DN180728_c0_g1_i1	0	12	7.04	0.045	No annotation
TRINITY_DN68809_c0_g3_i1	0	15.56	-7.44	0.0452	No annotation
TRINITY_DN29706_c0_g1_i1	0	23.87	-5.36	0.0454	No annotation
TRINITY_DN197591_c0_g1_i1	0	12.78	7.12	0.0457	No annotation
TRINITY_DN5315_c0_g4_i1	0	38.48	-4.19	0.046	No annotation
TRINITY_DN17493_c2_g1_i1	0	15.3	6.36	0.0462	No annotation
TRINITY_DN54914_c0_g1_i1	0	14.23	7.28	0.0466	XP_050065437.1 uncharacterized protein LOC126554405 [Aphis gossypii]
TRINITY_DN94328_c0_g1_i1	0	17.04	-7.6	0.0466	No annotation
TRINITY_DN4665_c1_g1_i1	0	488.38	-4.03	0.0467	XP_026811686.1 uncharacterized protein LOC113552886 [Rhopalosiphum maidis]
TRINITY_DN24861_c0_g1_i1	0	12.74	7.13	0.0468	No annotation
TRINITY_DN7222_c1_g3_i1	0	13.61	6.25	0.0468	No annotation
TRINITY_DN40412_c0_g1_i2	0	12.68	7.12	0.0469	No annotation
TRINITY_DN631_c0_g1_i6	0	20.25	4.94	0.0473	XP_026811838.1 maltase 2-like [Rhopalosiphum maidis]
TRINITY_DN6674_c5_g1_i1	0	12.39	7.08	0.0473	No annotation
TRINITY_DN86704_c0_g1_i4	0	11.6	6.99	0.0473	No annotation
TRINITY_DN6406_c0_g2_i2	0	324.32	-1.91	0.0478	No annotation
TRINITY_DN42158_c0_g1_i1	0	27.73	5.86	0.048	No annotation
TRINITY_DN23623_c0_g1_i1	0	22.2	-4.69	0.048	No annotation
TRINITY_DN2130_c1_g1_i2	0	12.61	7.11	0.0481	No annotation
TRINITY_DN71033_c0_g2_i2	0	14.89	7.35	0.0483	No annotation
TRINITY_DN204764_c0_g1_i1	0	15.15	7.37	0.0483	No annotation
TRINITY_DN3404_c0_g2_i1	0	12.56	7.11	0.0483	No annotation
TRINITY_DN9394_c0_g1_i3	0	14.16	6.3	0.0483	No annotation
TRINITY_DN1486_c0_g1_i1	0	66.22	3.6	0.0483	No annotation
TRINITY_DN19158_c0_g1_i1	0	44.24	-5.56	0.0485	XP_026819184.1 uncharacterized protein LOC113557841 [Rhopalosiphum maidis]
TRINITY_DN123358_c0_g1_i1	0	11.69	6.99	0.0486	No annotation
TRINITY_DN14364_c0_g1_i1	0	11.99	7.04	0.0491	No annotation
TRINITY_DN812_c0_g1_i7	0	297.93	2.05	0.0491	XP_015375119.1 PREDICTED: josephin-2 isoform X2 [Diuraphis noxia]
TRINITY_DN30461_c0_g1_i1	0	13.12	7.17	0.0491	No annotation
TRINITY_DN26869_c1_g2_i1	0	15.56	7.41	0.0491	No annotation
TRINITY_DN110277_c0_g1_i1	0	19.84	-7.8	0.0491	No annotation
TRINITY_DN11647_c1_g1_i1	0	15.88	5.72	0.0491	No annotation
TRINITY_DN1626_c3_g1_i1	0	20.67	4.46	0.0495	No annotation
TRINITY_DN35925_c0_g1_i1	0	11.94	7.02	0.0497	No annotation
TRINITY_DN34126_c0_g3_i3	0	14.36	6.33	0.0497	No annotation
TRINITY_DN1492_c0_g1_i12	0	185.15	2.73	0.0499	KAE9544223.1 hypothetical protein AGLY_001402 [Aphis glycines]
TRINITY_DN2164_c1_g1_i8	0	13.1	6.18	0.05	XP_026809042.1 mitogen-activated protein kinase kinase kinase 13-like isoform X4 [Rhopalosiphum maidis]
TRINITY_DN89650_c0_g1_i1	0	15.05	5.66	0.05	No annotation
H date 1:
TRINITY_DN35298_c0_g1_i1	1	3064.79	5.66	3.57e-26	XP_026809067.1 LOW QUALITY PROTEIN: uncharacterized protein LOC113551158 [Rhopalosiphum maidis]
TRINITY_DN35298_c0_g1_i3	1	3110.58	5.68	1.08e-23	XP_026809067.1 LOW QUALITY PROTEIN: uncharacterized protein LOC113551158 [Rhopalosiphum maidis]
TRINITY_DN30_c1_g1_i3	1	4530.96	4.98	8.81e-21	XP_022173616.1 uncharacterized protein LOC111036037 [Myzus persicae]
TRINITY_DN6464_c0_g1_i1	1	25.48	21.97	3.55e-09	XP_050065446.1 uncharacterized protein LOC114126606 [Aphis gossypii]
TRINITY_DN9797_c3_g1_i1	1	34.75	22.07	3.55e-09	XP_022162698.1 uncharacterized protein LOC111028380 [Myzus persicae]
TRINITY_DN97126_c0_g1_i1	1	26.13	21.86	3.55e-09	No annotation
TRINITY_DN68489_c0_g1_i1	1	27.11	22.05	3.55e-09	No annotation
TRINITY_DN62305_c0_g6_i1	1	25.15	21.95	3.55e-09	No annotation
TRINITY_DN42775_c0_g1_i1	1	37.88	21.93	3.55e-09	XP_026822207.1 apoptosis-inducing factor 3-like isoform X1 [Rhopalosiphum maidis]
TRINITY_DN16943_c0_g1_i1	1	25.48	21.97	3.55e-09	No annotation
TRINITY_DN27556_c0_g1_i1	1	27.44	22.07	3.55e-09	XP_026804329.1 protein unc-50 homolog A [Rhopalosiphum maidis]
TRINITY_DN22268_c0_g1_i1	1	26.13	21.86	3.55e-09	No annotation
TRINITY_DN58730_c0_g2_i1	1	24.83	21.93	3.55e-09	XP_026815688.1 glycerol kinase [Rhopalosiphum maidis]
TRINITY_DN113868_c0_g1_i1	1	24.83	21.93	3.55e-09	No annotation
TRINITY_DN45219_c0_g1_i1	1	27.11	22.05	3.55e-09	XP_026806385.1 alpha-tubulin N-acetyltransferase-like isoform X2 [Rhopalosiphum maidis]
TRINITY_DN99895_c0_g1_i1	1	26.79	22.04	3.55e-09	No annotation
TRINITY_DN83938_c0_g1_i1	1	27.44	22.07	3.55e-09	No annotation
TRINITY_DN66011_c0_g1_i1	1	25.15	21.95	3.55e-09	XP_026810399.1 mitogen-activated protein kinase kinase kinase 4 isoform X1 [Rhopalosiphum maidis]
TRINITY_DN91511_c0_g1_i1	1	24.83	21.93	3.55e-09	No annotation
TRINITY_DN1707_c7_g1_i1	1	24.83	21.93	3.55e-09	No annotation
TRINITY_DN42519_c0_g1_i1	1	25.81	21.99	3.55e-09	No annotation
TRINITY_DN148764_c0_g1_i1	1	25.15	21.95	3.55e-09	No annotation
TRINITY_DN107109_c0_g1_i1	1	25.48	21.97	3.55e-09	KAE9545745.1 hypothetical protein AGLY_001288 [Aphis glycines]
TRINITY_DN4519_c0_g3_i1	1	25.81	21.99	3.55e-09	No annotation
TRINITY_DN20038_c1_g1_i1	1	33.22	21.97	3.55e-09	XP_026807611.1 uncharacterized protein LOC113550136 [Rhopalosiphum maidis]
TRINITY_DN42703_c0_g1_i1	1	24.83	21.93	3.55e-09	XP_008180639.2 acetylcholine receptor subunit alpha-L1 [Acyrthosiphon pisum]
TRINITY_DN71130_c0_g1_i1	1	26.13	21.86	3.55e-09	XP_050053967.1 cell adhesion molecule Dscam2 isoform X5 [Aphis gossypii]
TRINITY_DN42736_c3_g2_i1	1	27.44	22.07	3.55e-09	No annotation
TRINITY_DN56388_c0_g1_i1	1	26.79	22.04	3.55e-09	No annotation
TRINITY_DN96396_c0_g1_i1	1	26.13	21.86	3.55e-09	No annotation
TRINITY_DN80821_c0_g1_i1	1	27.44	22.07	3.55e-09	XP_026805937.1 cohesin subunit SA-2 isoform X1 [Rhopalosiphum maidis]
TRINITY_DN103924_c0_g1_i2	1	24.83	21.93	3.55e-09	No annotation
TRINITY_DN64187_c0_g1_i1	1	26.79	22.04	3.55e-09	No annotation
TRINITY_DN136087_c0_g1_i1	1	27.74	21.99	3.55e-09	No annotation
TRINITY_DN141346_c0_g1_i1	1	27.11	22.05	3.55e-09	XP_026813346.1 piwi-like protein Siwi isoform X3 [Rhopalosiphum maidis]
TRINITY_DN53672_c0_g1_i1	1	25.15	21.95	3.55e-09	No annotation
TRINITY_DN8960_c0_g1_i6	1	26.13	21.86	3.55e-09	No annotation
TRINITY_DN30753_c0_g2_i1	1	26.13	21.86	3.55e-09	No annotation
TRINITY_DN71833_c0_g1_i1	1	26.13	21.86	3.55e-09	XP_026806638.1 protein cereblon-like [Rhopalosiphum maidis]
TRINITY_DN7055_c0_g1_i1	1	26.13	21.86	3.55e-09	No annotation
TRINITY_DN37308_c2_g1_i1	1	34.8	21.97	3.55e-09	XP_026820838.1 aminopeptidase N-like [Rhopalosiphum maidis]
TRINITY_DN2778_c0_g2_i1	1	27.44	22.07	3.55e-09	No annotation
TRINITY_DN26613_c0_g1_i1	1	27.11	22.05	3.55e-09	XP_026810920.1 calumenin-like [Rhopalosiphum maidis]
TRINITY_DN18880_c0_g1_i3	1	26.13	21.86	3.55e-09	No annotation
TRINITY_DN8349_c0_g1_i1	1	43.53	21.93	3.55e-09	XP_026807693.1 zinc finger protein on ecdysone puffs-like [Rhopalosiphum maidis]
TRINITY_DN21158_c0_g1_i1	1	25.15	21.95	3.55e-09	No annotation
TRINITY_DN43875_c0_g1_i1	1	25.48	21.97	3.55e-09	KAE9539640.1 hypothetical protein AGLY_004892 [Aphis glycines]
TRINITY_DN61925_c0_g1_i1	1	49.21	22.02	3.55e-09	XP_026819374.1 ATP synthase lipid-binding protein, mitochondrial-like [Rhopalosiphum maidis]
TRINITY_DN93635_c0_g1_i1	1	26.79	22.04	3.55e-09	XP_026806369.1 uncharacterized protein LOC113549320 [Rhopalosiphum maidis]
TRINITY_DN8609_c1_g1_i1	1	24.83	21.93	3.55e-09	No annotation
TRINITY_DN53446_c0_g1_i1	1	27.11	22.05	3.55e-09	No annotation
TRINITY_DN53509_c0_g1_i1	1	26.13	21.86	3.55e-09	XP_026804092.1 venom serine carboxypeptidase-like [Rhopalosiphum maidis]
TRINITY_DN41069_c0_g1_i1	1	27.11	22.05	3.55e-09	No annotation
TRINITY_DN11509_c0_g1_i1	1	25.81	21.99	3.55e-09	No annotation
TRINITY_DN32644_c0_g1_i2	1	27.44	22.07	3.55e-09	XP_026805156.1 tenascin-like [Rhopalosiphum maidis]
TRINITY_DN63230_c0_g1_i1	1	26.13	21.86	3.55e-09	XP_026811098.1 uncharacterized protein LOC113552412 [Rhopalosiphum maidis]
TRINITY_DN65902_c1_g1_i1	1	26.79	22.04	3.55e-09	XP_026816516.1 kinesin light chain isoform X2 [Rhopalosiphum maidis]
TRINITY_DN180931_c0_g1_i1	1	24.5	21.92	3.73e-09	No annotation
TRINITY_DN22685_c0_g1_i2	1	24.5	21.92	3.73e-09	No annotation
TRINITY_DN24520_c0_g1_i1	1	24.5	21.92	3.73e-09	No annotation
TRINITY_DN18439_c0_g1_i1	1	24.5	21.92	3.73e-09	KAF0758744.1 Uncharacterized protein FWK35_00036477, partial [Aphis craccivora]
TRINITY_DN68859_c0_g1_i1	1	32.02	21.92	3.73e-09	No annotation
TRINITY_DN123322_c0_g1_i1	1	24.5	21.92	3.73e-09	No annotation
TRINITY_DN91270_c0_g1_i1	1	24.17	21.9	4.04e-09	KAF0764703.1 Bardet-Biedl syndrome 1 protein [Aphis craccivora]
TRINITY_DN18198_c0_g1_i7	1	24.17	21.9	4.04e-09	No annotation
TRINITY_DN60548_c0_g2_i1	1	24.17	21.9	4.04e-09	No annotation
TRINITY_DN50011_c0_g1_i1	1	23.85	21.88	4.2e-09	XP_026815693.1 uncharacterized protein LOC113555522 [Rhopalosiphum maidis]
TRINITY_DN48904_c0_g2_i3	1	23.85	21.88	4.2e-09	XP_026807651.1 cytoplasmic aconitate hydratase-like [Rhopalosiphum maidis]
TRINITY_DN15841_c0_g1_i1	1	23.85	21.88	4.2e-09	XP_026817110.1 protein yellow-like, partial [Rhopalosiphum maidis]
TRINITY_DN4850_c0_g1_i1	1	58.66	21.88	4.2e-09	No annotation
TRINITY_DN3582_c0_g1_i1	1	23.85	21.88	4.2e-09	No annotation
TRINITY_DN52237_c0_g1_i1	1	23.52	21.86	4.59e-09	XP_050062176.1 LOW QUALITY PROTEIN: titin [Aphis gossypii]
TRINITY_DN239740_c0_g1_i1	1	23.52	21.86	4.59e-09	No annotation
TRINITY_DN103754_c0_g1_i1	1	23.52	21.86	4.59e-09	No annotation
TRINITY_DN78348_c2_g1_i1	1	23.19	21.84	4.85e-09	CAH1723399.1 unnamed protein product [Aphis gossypii]
TRINITY_DN29973_c2_g1_i1	1	23.19	21.84	4.85e-09	No annotation
TRINITY_DN7370_c1_g1_i1	1	23.19	21.84	4.85e-09	No annotation
TRINITY_DN34773_c0_g1_i1	1	23.79	21.84	4.85e-09	No annotation
TRINITY_DN48791_c0_g1_i1	1	23.19	21.84	4.85e-09	XP_026818336.1 structural maintenance of chromosomes protein 4 [Rhopalosiphum maidis] XP_026818337.1 structural maintenance of chromosomes protein 4 [Rhopalosiphum maidis]
TRINITY_DN83663_c0_g1_i1	1	23.19	21.84	4.85e-09	XP_050066100.1 uncharacterized protein LOC126555184 [Aphis gossypii]
TRINITY_DN51455_c0_g1_i2	1	23.19	21.84	4.85e-09	XP_026808602.1 uncharacterized protein LOC113550868 isoform X5 [Rhopalosiphum maidis]
TRINITY_DN103130_c0_g1_i1	1	22.87	21.81	4.88e-09	No annotation
TRINITY_DN72534_c0_g1_i2	1	22.87	21.81	4.88e-09	XP_025201137.1 LOW QUALITY PROTEIN: nucleolar protein 14 homolog [Melanaphis sacchari]
TRINITY_DN83511_c2_g1_i1	1	22.87	21.81	4.88e-09	No annotation
TRINITY_DN100077_c0_g1_i1	1	22.87	21.81	4.88e-09	XP_026809542.1 protein polybromo-1 isoform X3 [Rhopalosiphum maidis]
TRINITY_DN119743_c0_g1_i1	1	22.87	21.81	4.88e-09	XP_026814183.1 fatty acid synthase-like [Rhopalosiphum maidis]
TRINITY_DN103783_c0_g1_i1	1	22.87	21.81	4.88e-09	No annotation
TRINITY_DN123684_c0_g1_i1	1	41.87	21.81	4.88e-09	XP_026811991.1 putative sodium-dependent multivitamin transporter [Rhopalosiphum maidis] XP_026811992.1 putative sodium-dependent multivitamin transporter [Rhopalosiphum maidis] XP_026811993.1 putative sodium-dependent multivitamin transporter [Rhopalosiphum maidis] XP_026811994.1 putative sodium-dependent multivitamin transporter [Rhopalosiphum maidis] XP_026811995.1 putative sodium-dependent mu…
TRINITY_DN76235_c0_g1_i1	1	22.87	21.81	4.88e-09	KAE9537577.1 hypothetical protein AGLY_006600, partial [Aphis glycines]
TRINITY_DN29987_c0_g1_i1	1	37.74	21.81	4.88e-09	CAH1714885.1 unnamed protein product [Aphis gossypii]
TRINITY_DN54183_c0_g1_i1	1	29.05	21.81	4.88e-09	No annotation
TRINITY_DN30751_c1_g1_i1	1	25.24	21.81	4.88e-09	No annotation
TRINITY_DN99688_c0_g1_i1	1	22.87	21.81	4.88e-09	XP_025199441.1 homeobox protein Hox-C4-like [Melanaphis sacchari]
TRINITY_DN44495_c0_g1_i1	1	31.35	21.81	4.88e-09	XP_026822063.1 hepatoma-derived growth factor-related protein 2-like [Rhopalosiphum maidis]
TRINITY_DN42653_c0_g1_i2	1	22.87	21.81	4.88e-09	No annotation
TRINITY_DN93373_c0_g1_i1	1	22.87	21.81	4.88e-09	XP_050058962.1 AP-3 complex subunit beta-2 isoform X1 [Aphis gossypii]
TRINITY_DN149524_c0_g1_i1	1	22.87	21.81	4.88e-09	No annotation
TRINITY_DN3106_c1_g1_i1	1	27.06	21.8	4.91e-09	No annotation
TRINITY_DN12673_c0_g1_i3	1	22.54	21.8	4.91e-09	No annotation
TRINITY_DN124176_c0_g1_i1	1	22.54	21.8	4.91e-09	No annotation
TRINITY_DN42347_c0_g1_i1	1	43.68	21.8	4.91e-09	XP_026812603.1 thioredoxin domain-containing protein 17-like [Rhopalosiphum maidis]
TRINITY_DN258616_c0_g1_i1	1	22.54	21.8	4.91e-09	No annotation
TRINITY_DN1808_c0_g1_i12	1	22.54	21.8	4.91e-09	XP_015376652.1 PREDICTED: uncharacterized protein LOC107170942, partial [Diuraphis noxia]
TRINITY_DN79344_c0_g1_i1	1	22.54	21.8	4.91e-09	No annotation
TRINITY_DN64535_c0_g1_i1	1	22.54	21.8	4.91e-09	No annotation
TRINITY_DN11954_c0_g1_i1	1	22.54	21.8	4.91e-09	XP_026822067.1 uncharacterized protein LOC113560408 [Rhopalosiphum maidis]
TRINITY_DN39371_c0_g1_i1	1	24.34	21.8	4.91e-09	XP_026807364.1 uncharacterized protein LOC113549994 [Rhopalosiphum maidis]
TRINITY_DN95297_c0_g1_i1	1	22.54	21.8	4.91e-09	No annotation
TRINITY_DN43762_c0_g1_i1	1	22.54	21.8	4.91e-09	No annotation
TRINITY_DN36491_c0_g1_i1	1	22.21	21.78	5.35e-09	No annotation
TRINITY_DN73301_c0_g1_i1	1	22.21	21.78	5.35e-09	No annotation
TRINITY_DN9345_c1_g2_i1	1	22.21	21.78	5.35e-09	No annotation
TRINITY_DN34302_c1_g1_i1	1	22.21	21.78	5.35e-09	No annotation
TRINITY_DN83662_c0_g1_i1	1	29.61	21.78	5.35e-09	No annotation
TRINITY_DN65954_c0_g1_i1	1	22.21	21.78	5.35e-09	XP_026822460.1 uncharacterized protein LOC113560653 [Rhopalosiphum maidis]
TRINITY_DN251919_c0_g1_i1	1	22.21	21.78	5.35e-09	No annotation
TRINITY_DN11758_c0_g1_i1	1	32.9	21.78	5.35e-09	No annotation
TRINITY_DN40006_c0_g1_i1	1	24.06	21.76	5.68e-09	XP_026806767.1 NADH dehydrogenase [ubiquinone] 1 alpha subcomplex assembly factor 3 [Rhopalosiphum maidis]
TRINITY_DN102102_c0_g1_i1	1	45.25	21.76	5.68e-09	No annotation
TRINITY_DN96492_c0_g1_i2	1	21.89	21.76	5.68e-09	XP_026805873.1 uncharacterized protein LOC113548958 [Rhopalosiphum maidis]
TRINITY_DN100023_c0_g1_i1	1	21.89	21.76	5.68e-09	XP_026805956.1 cytochrome P450 4C1-like [Rhopalosiphum maidis]
TRINITY_DN66693_c0_g1_i1	1	21.89	21.76	5.68e-09	No annotation
TRINITY_DN61496_c0_g1_i1	1	21.89	21.76	5.68e-09	XP_026816790.1 uncharacterized protein LOC113556186 [Rhopalosiphum maidis]
TRINITY_DN39458_c0_g1_i1	1	21.89	21.76	5.68e-09	No annotation
TRINITY_DN86277_c0_g1_i1	1	21.89	21.76	5.68e-09	XP_026806458.1 eukaryotic translation initiation factor 4H-like [Rhopalosiphum maidis]
TRINITY_DN113163_c0_g1_i1	1	21.89	21.76	5.68e-09	CAH1716485.1 unnamed protein product [Aphis gossypii]
TRINITY_DN195319_c0_g1_i1	1	21.89	21.76	5.68e-09	KAE9521562.1 hypothetical protein AGLY_018026 [Aphis glycines]
TRINITY_DN38656_c0_g1_i1	1	21.89	21.76	5.68e-09	No annotation
TRINITY_DN80342_c0_g1_i2	1	21.89	21.76	5.68e-09	XP_026807612.1 uncharacterized protein LOC113550137 isoform X1 [Rhopalosiphum maidis]
TRINITY_DN6217_c0_g1_i3	1	21.89	21.76	5.68e-09	No annotation
TRINITY_DN23892_c0_g1_i1	1	21.56	21.74	5.86e-09	No annotation
TRINITY_DN41155_c0_g1_i1	1	21.56	21.74	5.86e-09	XP_022165654.1 homeobox protein caupolican-like isoform X1 [Myzus persicae]
TRINITY_DN27455_c0_g1_i1	1	31.87	21.74	5.86e-09	No annotation
TRINITY_DN125417_c3_g1_i1	1	21.56	21.74	5.86e-09	No annotation
TRINITY_DN210571_c0_g1_i1	1	21.56	21.74	5.86e-09	No annotation
TRINITY_DN132577_c0_g1_i1	1	21.56	21.74	5.86e-09	XP_026820891.1 protein yellow-like [Rhopalosiphum maidis]
TRINITY_DN212529_c0_g1_i1	1	21.56	21.74	5.86e-09	No annotation
TRINITY_DN21549_c0_g1_i1	1	21.56	21.74	5.86e-09	No annotation
TRINITY_DN753_c0_g2_i1	1	37.94	21.74	5.86e-09	KAF0704210.1 Uncharacterized protein FWK35_00029024, partial [Aphis craccivora]
TRINITY_DN51392_c0_g1_i1	1	21.56	21.74	5.86e-09	XP_026808699.1 annexin B9-like isoform X3 [Rhopalosiphum maidis]
TRINITY_DN30796_c0_g1_i1	1	21.56	21.74	5.86e-09	XP_026804393.1 serine/threonine-protein kinase Chk2-like [Rhopalosiphum maidis]
TRINITY_DN51089_c0_g1_i1	1	21.56	21.74	5.86e-09	No annotation
TRINITY_DN121787_c0_g1_i1	1	21.56	21.74	5.86e-09	KAE9537421.1 hypothetical protein AGLY_006444 [Aphis glycines]
TRINITY_DN95624_c1_g1_i1	1	21.56	21.74	5.86e-09	No annotation
TRINITY_DN18607_c0_g1_i1	1	21.56	21.74	5.86e-09	No annotation
TRINITY_DN14420_c0_g2_i2	1	21.56	21.74	5.86e-09	No annotation
TRINITY_DN76039_c1_g1_i1	1	21.56	21.74	5.86e-09	No annotation
TRINITY_DN508_c0_g2_i1	1	21.56	21.74	5.86e-09	No annotation
TRINITY_DN24064_c0_g2_i1	1	21.56	21.74	5.86e-09	No annotation
TRINITY_DN115403_c0_g1_i1	1	33.37	21.74	5.86e-09	No annotation
TRINITY_DN39749_c0_g1_i1	1	35.32	21.72	6.17e-09	XP_026823251.1 probable serine/threonine-protein kinase DDB_G0283065 [Rhopalosiphum maidis]
TRINITY_DN84053_c0_g1_i1	1	21.23	21.72	6.17e-09	KAF0752708.1 LIM domain only protein 3-like [Aphis craccivora]
TRINITY_DN34619_c0_g1_i1	1	21.23	21.72	6.17e-09	No annotation
TRINITY_DN126658_c0_g1_i1	1	21.23	21.72	6.17e-09	No annotation
TRINITY_DN89867_c0_g1_i1	1	21.23	21.72	6.17e-09	No annotation
TRINITY_DN44631_c0_g1_i1	1	21.23	21.72	6.17e-09	No annotation
TRINITY_DN25546_c0_g1_i1	1	21.23	21.72	6.17e-09	No annotation
TRINITY_DN48193_c0_g1_i1	1	21.23	21.72	6.17e-09	No annotation
TRINITY_DN35190_c0_g2_i1	1	21.23	21.72	6.17e-09	No annotation
TRINITY_DN17284_c4_g1_i1	1	21.23	21.72	6.17e-09	No annotation
TRINITY_DN56320_c0_g1_i1	1	21.23	21.72	6.17e-09	No annotation
TRINITY_DN11618_c0_g1_i1	1	21.23	21.72	6.17e-09	XP_026807159.1 ATP-dependent RNA helicase dbp5-like [Rhopalosiphum maidis]
TRINITY_DN35700_c0_g1_i1	1	21.23	21.72	6.17e-09	No annotation
TRINITY_DN104656_c0_g1_i1	1	22.52	21.72	6.17e-09	XP_026818111.1 2',5'-phosphodiesterase 12 [Rhopalosiphum maidis]
TRINITY_DN16614_c0_g1_i1	1	58.06	21.72	6.17e-09	XP_026811371.1 uncharacterized protein LOC113552710 isoform X2 [Rhopalosiphum maidis]
TRINITY_DN189492_c0_g1_i1	1	21.23	21.72	6.17e-09	No annotation
TRINITY_DN114484_c0_g1_i1	1	21.23	21.72	6.17e-09	XP_026819473.1 dolichol kinase [Rhopalosiphum maidis]
TRINITY_DN48214_c0_g1_i1	1	21.23	21.72	6.17e-09	No annotation
TRINITY_DN68876_c1_g1_i1	1	20.91	21.69	6.69e-09	No annotation
TRINITY_DN45153_c0_g1_i1	1	20.91	21.69	6.69e-09	No annotation
TRINITY_DN29918_c0_g1_i1	1	20.91	21.69	6.69e-09	XP_026816831.1 neural cell adhesion molecule 1-like isoform X2 [Rhopalosiphum maidis]
TRINITY_DN122942_c0_g1_i1	1	22.75	21.69	6.69e-09	XP_026822052.1 histone-lysine N-methyltransferase SETD1B-A [Rhopalosiphum maidis]
TRINITY_DN8890_c0_g1_i1	1	24.27	21.69	6.69e-09	No annotation
TRINITY_DN29608_c0_g1_i1	1	20.91	21.69	6.69e-09	No annotation
TRINITY_DN44420_c0_g1_i1	1	20.91	21.69	6.69e-09	No annotation
TRINITY_DN8470_c0_g1_i1	1	24.33	21.69	6.69e-09	No annotation
TRINITY_DN15390_c0_g1_i1	1	20.91	21.69	6.69e-09	No annotation
TRINITY_DN65316_c0_g1_i1	1	20.91	21.69	6.69e-09	No annotation
TRINITY_DN10380_c0_g1_i1	1	85.26	21.69	6.69e-09	XP_026821988.1 maltase A3-like [Rhopalosiphum maidis]
TRINITY_DN3386_c0_g1_i3	1	20.91	21.69	6.69e-09	No annotation
TRINITY_DN97146_c0_g1_i1	1	26.52	21.69	6.69e-09	No annotation
TRINITY_DN203038_c0_g1_i1	1	20.91	21.69	6.69e-09	No annotation
TRINITY_DN97843_c0_g1_i1	1	20.91	21.69	6.69e-09	No annotation
TRINITY_DN156743_c0_g1_i1	1	19.93	21.6	1.06e-08	No annotation
TRINITY_DN89068_c0_g1_i2	1	19.93	21.6	1.06e-08	XP_026822080.1 LOW QUALITY PROTEIN: tenascin-like [Rhopalosiphum maidis]
TRINITY_DN37869_c0_g1_i1	1	19.93	21.6	1.06e-08	XP_026819813.1 probable cation-transporting ATPase 13A3 isoform X1 [Rhopalosiphum maidis]
TRINITY_DN26721_c0_g1_i2	1	19.93	21.6	1.06e-08	XP_026811037.1 ras-related protein Ral-a [Rhopalosiphum maidis]
TRINITY_DN46495_c0_g1_i1	1	19.93	21.6	1.06e-08	XP_026823069.1 dihydropteridine reductase [Rhopalosiphum maidis]
TRINITY_DN228724_c0_g1_i1	1	19.93	21.6	1.06e-08	KAF0736596.1 Uncharacterized protein FWK35_00027543 [Aphis craccivora]
TRINITY_DN110720_c0_g1_i1	1	19.93	21.6	1.06e-08	XP_026807672.1 uncharacterized protein LOC113550172 isoform X1 [Rhopalosiphum maidis]
TRINITY_DN25304_c0_g1_i1	1	25.26	21.6	1.06e-08	No annotation
TRINITY_DN45824_c0_g1_i1	1	19.93	21.6	1.06e-08	XP_026804240.1 acylamino-acid-releasing enzyme-like [Rhopalosiphum maidis]
TRINITY_DN65838_c0_g1_i2	1	19.93	21.6	1.06e-08	XP_001951897.1 vacuolar protein sorting-associated protein 26B-like [Acyrthosiphon pisum] XP_029345270.1 vacuolar protein sorting-associated protein 26B-like [Acyrthosiphon pisum]
TRINITY_DN104486_c0_g1_i1	1	19.93	21.6	1.06e-08	XP_026814123.1 uncharacterized protein LOC113554453 [Rhopalosiphum maidis]
TRINITY_DN1293_c0_g2_i2	1	19.93	21.6	1.06e-08	No annotation
TRINITY_DN25064_c0_g1_i1	1	19.93	21.6	1.06e-08	XP_026806005.1 uncharacterized protein LOC113549057 [Rhopalosiphum maidis]
TRINITY_DN79275_c0_g1_i1	1	19.93	21.6	1.06e-08	XP_026815444.1 SEC14 domain and spectrin repeat-containing protein 1-B [Rhopalosiphum maidis] XP_026815445.1 SEC14 domain and spectrin repeat-containing protein 1-B [Rhopalosiphum maidis]
TRINITY_DN108581_c0_g1_i1	1	19.93	21.6	1.06e-08	No annotation
TRINITY_DN23061_c0_g1_i1	1	19.93	21.6	1.06e-08	No annotation
TRINITY_DN141207_c0_g1_i1	1	19.93	21.6	1.06e-08	XP_026812175.1 sphingosine kinase 1 [Rhopalosiphum maidis]
TRINITY_DN106930_c0_g1_i1	1	19.93	21.6	1.06e-08	No annotation
TRINITY_DN19259_c0_g1_i1	1	47.04	21.6	1.14e-08	XP_026809306.1 eukaryotic translation initiation factor 4B [Rhopalosiphum maidis]
TRINITY_DN89299_c0_g1_i2	1	19.6	21.6	1.14e-08	XP_025195843.1 pentatricopeptide repeat-containing protein 2, mitochondrial-like [Melanaphis sacchari]
TRINITY_DN71287_c0_g1_i1	1	19.6	21.6	1.14e-08	No annotation
TRINITY_DN30109_c1_g1_i1	1	19.6	21.6	1.14e-08	No annotation
TRINITY_DN41881_c0_g1_i1	1	19.6	21.6	1.14e-08	XP_026823011.1 sodium-coupled monocarboxylate transporter 1-like [Rhopalosiphum maidis] XP_026823012.1 sodium-coupled monocarboxylate transporter 1-like [Rhopalosiphum maidis]
TRINITY_DN31992_c0_g1_i1	1	48.15	21.6	1.14e-08	No annotation
TRINITY_DN98646_c0_g1_i1	1	19.6	21.6	1.14e-08	XP_026811476.1 diacylglycerol kinase eta-like isoform X2 [Rhopalosiphum maidis]
TRINITY_DN9708_c1_g1_i1	1	19.6	21.6	1.14e-08	No annotation
TRINITY_DN11583_c0_g1_i1	1	19.6	21.6	1.14e-08	No annotation
TRINITY_DN19298_c0_g1_i1	1	27.25	21.6	1.14e-08	No annotation
TRINITY_DN25221_c0_g1_i1	1	19.27	21.57	1.24e-08	No annotation
TRINITY_DN72619_c0_g1_i1	1	19.27	21.57	1.24e-08	XP_026818098.1 putative leucine-rich repeat-containing protein DDB_G0290503 [Rhopalosiphum maidis]
TRINITY_DN99960_c0_g1_i1	1	19.27	21.57	1.24e-08	No annotation
TRINITY_DN92708_c0_g1_i1	1	19.27	21.57	1.24e-08	No annotation
TRINITY_DN27708_c0_g1_i1	1	19.27	21.57	1.24e-08	No annotation
TRINITY_DN157906_c0_g1_i1	1	19.27	21.57	1.24e-08	No annotation
TRINITY_DN73304_c0_g1_i1	1	19.27	21.57	1.24e-08	XP_026807298.1 ubiquitin carboxyl-terminal hydrolase 10-like isoform X1 [Rhopalosiphum maidis] XP_026807299.1 ubiquitin carboxyl-terminal hydrolase 10-like isoform X1 [Rhopalosiphum maidis]
TRINITY_DN24683_c0_g1_i2	1	19.27	21.57	1.24e-08	XP_026805880.1 uncharacterized protein LOC113548963 [Rhopalosiphum maidis]
TRINITY_DN86598_c0_g1_i2	1	19.27	21.57	1.24e-08	No annotation
TRINITY_DN47565_c0_g1_i1	1	27.05	21.57	1.24e-08	No annotation
TRINITY_DN112737_c1_g2_i1	1	19.27	21.57	1.24e-08	No annotation
TRINITY_DN17456_c0_g1_i1	1	21.01	21.57	1.24e-08	CAH1707796.1 unnamed protein product [Aphis gossypii]
TRINITY_DN14928_c0_g1_i1	1	23.68	21.57	1.24e-08	No annotation
TRINITY_DN30935_c0_g1_i1	1	19.27	21.57	1.24e-08	No annotation
TRINITY_DN26027_c0_g1_i1	1	19.27	21.57	1.24e-08	No annotation
TRINITY_DN62858_c3_g1_i1	1	19.27	21.57	1.24e-08	No annotation
TRINITY_DN199081_c0_g1_i1	1	19.27	21.57	1.24e-08	No annotation
TRINITY_DN22232_c0_g1_i1	1	19.27	21.57	1.24e-08	No annotation
TRINITY_DN33418_c0_g1_i2	1	19.27	21.57	1.24e-08	XP_026811826.1 maltase 2-like isoform X2 [Rhopalosiphum maidis]
TRINITY_DN93559_c0_g1_i1	1	19.27	21.57	1.24e-08	No annotation
TRINITY_DN54783_c0_g1_i1	1	20.8	21.57	1.24e-08	No annotation
TRINITY_DN94079_c0_g1_i1	1	19.27	21.57	1.24e-08	No annotation
TRINITY_DN12364_c0_g2_i1	1	79.09	21.57	1.24e-08	No annotation
TRINITY_DN21276_c0_g1_i1	1	18.95	21.54	1.38e-08	XP_026811895.1 zinc finger protein 91-like [Rhopalosiphum maidis]
TRINITY_DN226302_c0_g1_i1	1	63.87	21.54	1.38e-08	XP_025203827.1 uncharacterized protein LOC112600737 [Melanaphis sacchari]
TRINITY_DN157025_c0_g1_i1	1	18.95	21.54	1.38e-08	No annotation
TRINITY_DN29384_c0_g1_i1	1	18.95	21.54	1.38e-08	XP_026816680.1 uncharacterized protein LOC113556117 isoform X2 [Rhopalosiphum maidis] XP_026816681.1 uncharacterized protein LOC113556117 isoform X2 [Rhopalosiphum maidis]
TRINITY_DN114855_c0_g1_i1	1	18.95	21.54	1.38e-08	XP_027839475.1 phosphatidylinositol-glycan biosynthesis class F protein [Aphis gossypii] CAH1726497.1 unnamed protein product [Aphis gossypii]
TRINITY_DN125748_c0_g1_i1	1	18.95	21.54	1.38e-08	No annotation
TRINITY_DN17274_c2_g1_i1	1	18.95	21.54	1.38e-08	No annotation
TRINITY_DN123718_c0_g1_i1	1	18.95	21.54	1.38e-08	KAE9542579.1 hypothetical protein AGLY_002490 [Aphis glycines]
TRINITY_DN71076_c0_g1_i1	1	27.19	21.54	1.38e-08	No annotation
TRINITY_DN109989_c0_g1_i1	1	18.95	21.54	1.38e-08	XP_025193200.1 serine/threonine-protein phosphatase 4 regulatory subunit 3A isoform X1 [Melanaphis sacchari]
TRINITY_DN53877_c0_g1_i1	1	18.95	21.54	1.38e-08	VVC35483.1 Oligosaccharyl transferase, STT3 subunit [Cinara cedri]
TRINITY_DN17329_c0_g1_i1	1	18.95	21.54	1.38e-08	No annotation
TRINITY_DN28041_c0_g1_i1	1	18.95	21.54	1.38e-08	XP_026821719.1 LOW QUALITY PROTEIN: RING finger protein 17 [Rhopalosiphum maidis]
TRINITY_DN75841_c0_g1_i1	1	18.95	21.54	1.38e-08	No annotation
TRINITY_DN56915_c6_g1_i1	1	18.95	21.54	1.38e-08	No annotation
TRINITY_DN180681_c0_g1_i1	1	18.95	21.54	1.38e-08	No annotation
TRINITY_DN66621_c0_g1_i1	1	59.63	21.54	1.38e-08	No annotation
TRINITY_DN45293_c0_g1_i1	1	18.95	21.54	1.38e-08	KAE9533910.1 hypothetical protein AGLY_008989 [Aphis glycines]
TRINITY_DN122536_c0_g1_i1	1	18.95	21.54	1.38e-08	No annotation
TRINITY_DN22482_c0_g1_i1	1	18.62	21.53	1.47e-08	XP_026815143.1 modular serine protease-like isoform X1 [Rhopalosiphum maidis]
TRINITY_DN52291_c0_g1_i1	1	18.62	21.53	1.47e-08	No annotation
TRINITY_DN2167_c0_g1_i1	1	27.3	21.53	1.47e-08	No annotation
TRINITY_DN104473_c0_g1_i1	1	18.62	21.53	1.47e-08	No annotation
TRINITY_DN80975_c0_g1_i1	1	18.62	21.53	1.47e-08	No annotation
TRINITY_DN65331_c0_g1_i1	1	18.62	21.53	1.47e-08	XP_026814116.1 nuclear cap-binding protein subunit 1 [Rhopalosiphum maidis]
TRINITY_DN25632_c0_g1_i1	1	18.62	21.53	1.47e-08	No annotation
TRINITY_DN67809_c0_g1_i1	1	18.62	21.53	1.47e-08	No annotation
TRINITY_DN96553_c0_g1_i1	1	23.94	21.53	1.47e-08	XP_026809105.1 heat shock protein 75 kDa, mitochondrial [Rhopalosiphum maidis]
TRINITY_DN92170_c0_g1_i1	1	18.62	21.53	1.47e-08	No annotation
TRINITY_DN25192_c0_g2_i1	1	18.62	21.53	1.47e-08	No annotation
TRINITY_DN27435_c0_g1_i1	1	18.62	21.53	1.47e-08	No annotation
TRINITY_DN16446_c0_g1_i1	1	18.62	21.53	1.47e-08	No annotation
TRINITY_DN42653_c0_g1_i1	1	18.62	21.53	1.47e-08	No annotation
TRINITY_DN12098_c2_g1_i1	1	20.26	21.53	1.47e-08	No annotation
TRINITY_DN40942_c0_g1_i1	1	18.62	21.53	1.47e-08	No annotation
TRINITY_DN53154_c0_g1_i1	1	18.62	21.53	1.47e-08	XP_026820794.1 LOW QUALITY PROTEIN: twitchin-like [Rhopalosiphum maidis]
TRINITY_DN90295_c0_g1_i1	1	18.62	21.53	1.47e-08	No annotation
TRINITY_DN19882_c0_g1_i1	1	18.62	21.53	1.47e-08	No annotation
TRINITY_DN1826_c0_g1_i1	1	29.05	21.53	1.47e-08	No annotation
TRINITY_DN94087_c0_g1_i1	1	18.62	21.53	1.47e-08	No annotation
TRINITY_DN4358_c0_g1_i9	1	27.05	21.53	1.47e-08	No annotation
TRINITY_DN73962_c0_g1_i1	1	18.62	21.53	1.47e-08	No annotation
TRINITY_DN49140_c0_g1_i1	1	18.62	21.53	1.47e-08	No annotation
TRINITY_DN38051_c0_g1_i1	1	20.53	21.53	1.47e-08	XP_026814532.1 supervillin isoform X2 [Rhopalosiphum maidis]
TRINITY_DN2755_c0_g1_i3	1	77.8	21.53	1.47e-08	KAF0750303.1 programmed cell death protein 5 [Aphis craccivora]
TRINITY_DN110913_c0_g1_i1	1	20.63	21.5	1.69e-08	XP_026808009.1 histone acetyltransferase KAT6B-like isoform X2 [Rhopalosiphum maidis]
TRINITY_DN46520_c0_g1_i1	1	22.17	21.5	1.69e-08	No annotation
TRINITY_DN67916_c0_g1_i1	1	18.29	21.5	1.69e-08	KAF0732488.1 methionine adenosyltransferase 2 subunit beta-like, partial [Aphis craccivora]
TRINITY_DN16296_c0_g1_i1	1	29.9	21.5	1.69e-08	XP_026804940.1 neurogenic locus Notch protein isoform X1 [Rhopalosiphum maidis]
TRINITY_DN28008_c0_g2_i1	1	18.29	21.5	1.69e-08	No annotation
TRINITY_DN62953_c0_g1_i1	1	18.29	21.5	1.69e-08	XP_026815044.1 fatty acid synthase-like isoform X1 [Rhopalosiphum maidis]
TRINITY_DN50993_c0_g1_i1	1	23.87	21.5	1.69e-08	No annotation
TRINITY_DN51296_c0_g1_i1	1	18.29	21.5	1.69e-08	No annotation
TRINITY_DN83825_c0_g3_i1	1	18.29	21.5	1.69e-08	No annotation
TRINITY_DN45652_c0_g1_i2	1	25.86	21.5	1.69e-08	No annotation
TRINITY_DN11188_c0_g1_i33	1	26.18	21.5	1.69e-08	XP_026817225.1 uncharacterized protein LOC113556465 isoform X4 [Rhopalosiphum maidis] XP_026817226.1 uncharacterized protein LOC113556465 isoform X5 [Rhopalosiphum maidis] XP_026820973.1 uncharacterized protein LOC113559394 isoform X3 [Rhopalosiphum maidis]
TRINITY_DN75488_c1_g1_i1	1	18.29	21.5	1.69e-08	No annotation
TRINITY_DN57245_c0_g1_i3	1	18.29	21.5	1.69e-08	No annotation
TRINITY_DN82930_c0_g1_i1	1	20.25	21.5	1.69e-08	No annotation
TRINITY_DN100832_c0_g1_i1	1	18.29	21.5	1.69e-08	No annotation
TRINITY_DN105987_c0_g1_i1	1	18.29	21.5	1.69e-08	No annotation
TRINITY_DN45216_c0_g1_i1	1	18.29	21.5	1.69e-08	No annotation
TRINITY_DN39754_c0_g1_i1	1	21.08	21.48	1.89e-08	No annotation
TRINITY_DN131855_c0_g1_i1	1	17.97	21.48	1.89e-08	XP_026814511.1 synaptic vesicle 2-related protein isoform X2 [Rhopalosiphum maidis]
TRINITY_DN5273_c0_g2_i1	1	17.97	21.48	1.89e-08	No annotation
TRINITY_DN62088_c0_g1_i1	1	17.97	21.48	1.89e-08	XP_026817329.1 aminoacylase-1-like isoform X3 [Rhopalosiphum maidis]
TRINITY_DN187_c1_g1_i4	1	17.97	21.48	1.89e-08	XP_025194122.1 hypoxia-inducible factor 1-alpha-like [Melanaphis sacchari]
TRINITY_DN11747_c0_g1_i1	1	17.97	21.48	1.89e-08	XP_026821525.1 LOW QUALITY PROTEIN: very-long-chain 3-oxoacyl-CoA reductase-like [Rhopalosiphum maidis]
TRINITY_DN106843_c0_g1_i1	1	17.97	21.48	1.89e-08	No annotation
TRINITY_DN24539_c0_g1_i1	1	17.97	21.48	1.89e-08	No annotation
TRINITY_DN178491_c0_g1_i1	1	17.97	21.48	1.89e-08	No annotation
TRINITY_DN60926_c0_g1_i1	1	17.97	21.48	1.89e-08	No annotation
TRINITY_DN97055_c0_g1_i1	1	17.97	21.48	1.89e-08	No annotation
TRINITY_DN72911_c0_g1_i1	1	17.97	21.48	1.89e-08	XP_025193721.1 ATP-citrate synthase [Melanaphis sacchari]
TRINITY_DN96454_c0_g1_i1	1	17.97	21.48	1.89e-08	XP_015374695.1 PREDICTED: cystathionine gamma-lyase-like [Diuraphis noxia]
TRINITY_DN246144_c0_g1_i1	1	17.97	21.48	1.89e-08	XP_025203256.1 dynein light chain roadblock-type 2-like [Melanaphis sacchari]
TRINITY_DN87027_c0_g1_i1	1	24.47	21.48	1.89e-08	No annotation
TRINITY_DN99865_c0_g1_i1	1	17.97	21.48	1.89e-08	XP_026818315.1 protein transport protein Sec24B [Rhopalosiphum maidis]
TRINITY_DN28664_c0_g3_i1	1	17.97	21.48	1.89e-08	No annotation
TRINITY_DN256775_c0_g1_i1	1	17.97	21.48	1.89e-08	No annotation
TRINITY_DN125409_c0_g1_i1	1	17.97	21.48	1.89e-08	XP_026807672.1 uncharacterized protein LOC113550172 isoform X1 [Rhopalosiphum maidis]
TRINITY_DN44784_c0_g2_i1	1	17.64	21.42	2.32e-08	XP_026808425.1 LOW QUALITY PROTEIN: E3 ubiquitin-protein ligase HERC2 [Rhopalosiphum maidis]
TRINITY_DN13434_c0_g1_i1	1	17.64	21.42	2.32e-08	No annotation
TRINITY_DN54075_c0_g1_i1	1	17.64	21.42	2.32e-08	KAE9545171.1 hypothetical protein AGLY_000714 [Aphis glycines]
TRINITY_DN117018_c0_g1_i1	1	17.64	21.42	2.32e-08	No annotation
TRINITY_DN128159_c0_g1_i1	1	17.64	21.42	2.32e-08	No annotation
TRINITY_DN116717_c0_g1_i1	1	17.64	21.42	2.32e-08	No annotation
TRINITY_DN34694_c0_g1_i1	1	17.64	21.42	2.32e-08	XP_025192735.1 52 kDa repressor of the inhibitor of the protein kinase-like [Melanaphis sacchari]
TRINITY_DN229306_c0_g1_i1	1	17.64	21.42	2.32e-08	No annotation
TRINITY_DN71680_c0_g1_i1	1	17.64	21.42	2.32e-08	No annotation
TRINITY_DN18177_c0_g1_i1	1	17.64	21.42	2.32e-08	No annotation
TRINITY_DN91577_c0_g1_i2	1	17.64	21.42	2.32e-08	UOW66147.1 cytochrome P450 4G15 [Rhopalosiphum padi]
TRINITY_DN110089_c0_g1_i1	1	17.64	21.42	2.32e-08	XP_026813464.1 retinol dehydrogenase 11-like [Rhopalosiphum maidis]
TRINITY_DN34369_c0_g1_i1	1	59.53	21.42	2.32e-08	XP_026805413.1 FK506-binding protein 1 [Rhopalosiphum maidis]
TRINITY_DN16053_c0_g1_i1	1	19.03	21.42	2.32e-08	No annotation
TRINITY_DN99900_c0_g1_i1	1	17.64	21.42	2.32e-08	No annotation
TRINITY_DN55594_c0_g1_i1	1	17.64	21.42	2.32e-08	No annotation
TRINITY_DN50272_c0_g1_i1	1	17.64	21.42	2.32e-08	No annotation
TRINITY_DN11815_c1_g1_i2	1	17.64	21.42	2.32e-08	No annotation
TRINITY_DN26922_c0_g1_i1	1	17.64	21.42	2.32e-08	No annotation
TRINITY_DN12929_c0_g1_i3	1	19.53	21.42	2.32e-08	XP_026821128.1 venom serine carboxypeptidase-like [Rhopalosiphum maidis]
TRINITY_DN10216_c0_g1_i1	1	17.64	21.42	2.32e-08	No annotation
TRINITY_DN79823_c0_g1_i1	1	17.31	21.32	2.93e-08	XP_026817607.1 GPI mannosyltransferase 2-like isoform X1 [Rhopalosiphum maidis]
TRINITY_DN15165_c0_g1_i1	1	17.31	21.32	2.93e-08	No annotation
TRINITY_DN138606_c0_g1_i1	1	17.31	21.32	2.93e-08	No annotation
TRINITY_DN33113_c0_g1_i1	1	16.99	21.4	2.93e-08	XP_026808030.1 bromodomain-containing protein DDB_G0280777 isoform X3 [Rhopalosiphum maidis]
TRINITY_DN43908_c0_g1_i1	1	16.99	21.4	2.93e-08	No annotation
TRINITY_DN38156_c0_g1_i1	1	16.99	21.4	2.93e-08	XP_026821910.1 protein-L-isoaspartate O-methyltransferase domain-containing protein 1-like [Rhopalosiphum maidis] XP_026821911.1 protein-L-isoaspartate O-methyltransferase domain-containing protein 1-like [Rhopalosiphum maidis] XP_026821912.1 protein-L-isoaspartate O-methyltransferase domain-containing protein 1-like [Rhopalosiphum maidis]
TRINITY_DN123358_c1_g1_i1	1	17.31	21.32	2.93e-08	No annotation
TRINITY_DN120410_c0_g1_i1	1	17.31	21.32	2.93e-08	No annotation
TRINITY_DN63638_c2_g2_i1	1	17.31	21.32	2.93e-08	No annotation
TRINITY_DN45835_c0_g1_i1	1	16.99	21.4	2.93e-08	XP_026811038.1 vacuolar protein sorting-associated protein 53 homolog [Rhopalosiphum maidis] XP_026811039.1 vacuolar protein sorting-associated protein 53 homolog [Rhopalosiphum maidis]
TRINITY_DN142704_c0_g1_i1	1	17.31	21.32	2.93e-08	No annotation
TRINITY_DN86979_c0_g2_i1	1	17.31	21.32	2.93e-08	No annotation
TRINITY_DN104540_c0_g1_i1	1	18.8	21.32	2.93e-08	XP_027842161.2 U3 small nucleolar RNA-associated protein 18 homolog [Aphis gossypii]
TRINITY_DN27028_c0_g1_i2	1	17.31	21.32	2.93e-08	XP_026811205.1 LOW QUALITY PROTEIN: GATA zinc finger domain-containing protein 14-like, partial [Rhopalosiphum maidis]
TRINITY_DN25592_c1_g1_i1	1	17.31	21.32	2.93e-08	No annotation
TRINITY_DN84507_c0_g1_i1	1	16.99	21.4	2.93e-08	No annotation
TRINITY_DN229286_c0_g1_i1	1	16.99	21.4	2.93e-08	No annotation
TRINITY_DN252820_c0_g1_i1	1	16.99	21.4	2.93e-08	No annotation
TRINITY_DN193299_c0_g1_i1	1	16.99	21.4	2.93e-08	XP_026821671.1 zinc finger MYM-type protein 1-like [Rhopalosiphum maidis]
TRINITY_DN66937_c2_g1_i1	1	17.31	21.32	2.93e-08	No annotation
TRINITY_DN88687_c0_g1_i1	1	16.99	21.4	2.93e-08	XP_026812448.1 proton-coupled amino acid transporter-like protein pathetic isoform X2 [Rhopalosiphum maidis]
TRINITY_DN107123_c0_g1_i1	1	16.99	21.4	2.93e-08	No annotation
TRINITY_DN81867_c1_g1_i1	1	16.99	21.4	2.93e-08	No annotation
TRINITY_DN87994_c0_g1_i2	1	16.99	21.4	2.93e-08	No annotation
TRINITY_DN35082_c1_g1_i1	1	16.99	21.4	2.93e-08	No annotation
TRINITY_DN58801_c0_g1_i1	1	16.99	21.4	2.93e-08	XP_026815440.1 muscle M-line assembly protein unc-89 isoform X3 [Rhopalosiphum maidis]
TRINITY_DN3986_c4_g1_i1	1	17.31	21.32	2.93e-08	No annotation
TRINITY_DN257705_c0_g1_i1	1	16.99	21.4	2.93e-08	No annotation
TRINITY_DN114504_c0_g1_i1	1	17.31	21.32	2.93e-08	No annotation
TRINITY_DN13563_c0_g1_i1	1	16.99	21.4	2.93e-08	XP_026815452.1 torsin-1A-like [Rhopalosiphum maidis]
TRINITY_DN85263_c0_g1_i3	1	23.92	21.32	2.93e-08	XP_026814913.1 probable peptidyl-tRNA hydrolase 2 [Rhopalosiphum maidis]
TRINITY_DN126503_c0_g1_i1	1	16.99	21.4	2.93e-08	No annotation
TRINITY_DN19730_c1_g1_i2	1	17.31	21.32	2.93e-08	No annotation
TRINITY_DN108721_c0_g1_i1	1	17.31	21.32	2.93e-08	XP_026817247.1 Down syndrome cell adhesion molecule-like protein Dscam2 [Rhopalosiphum maidis]
TRINITY_DN50283_c0_g1_i1	1	16.99	21.4	2.93e-08	No annotation
TRINITY_DN131502_c0_g1_i1	1	17.31	21.32	2.93e-08	XP_015364420.1 PREDICTED: semaphorin-1A-like [Diuraphis noxia]
TRINITY_DN35254_c0_g1_i1	1	18.84	21.32	2.93e-08	No annotation
TRINITY_DN124856_c0_g1_i1	1	16.99	21.4	2.93e-08	No annotation
TRINITY_DN138371_c0_g1_i1	1	17.31	21.32	2.93e-08	XP_026806868.1 protein 4.1 homolog isoform X2 [Rhopalosiphum maidis]
TRINITY_DN880_c2_g1_i1	1	16.99	21.4	2.93e-08	No annotation
TRINITY_DN31263_c0_g1_i2	1	16.66	21.38	3.26e-08	No annotation
TRINITY_DN10229_c0_g1_i1	1	16.66	21.38	3.26e-08	No annotation
TRINITY_DN70610_c0_g1_i1	1	16.66	21.38	3.26e-08	XP_026807796.1 MOXD1 homolog 1-like [Rhopalosiphum maidis]
TRINITY_DN83916_c0_g1_i1	1	16.66	21.38	3.26e-08	No annotation
TRINITY_DN71399_c0_g1_i1	1	16.66	21.38	3.26e-08	No annotation
TRINITY_DN39696_c0_g1_i1	1	40.86	21.38	3.26e-08	No annotation
TRINITY_DN189901_c0_g1_i1	1	16.66	21.38	3.26e-08	VVC26736.1 Integrase, catalytic core,Macro domain,Retropepsins,Zinc finger, CCHC-type,Ribonuclease H- [Cinara cedri]
TRINITY_DN72340_c0_g1_i1	1	16.66	21.38	3.26e-08	No annotation
TRINITY_DN45442_c0_g1_i1	1	16.66	21.38	3.26e-08	No annotation
TRINITY_DN75276_c0_g1_i1	1	16.66	21.38	3.26e-08	No annotation
TRINITY_DN7245_c0_g1_i1	1	16.66	21.38	3.26e-08	XP_026822473.1 inhibitor of growth protein 5-like [Rhopalosiphum maidis]
TRINITY_DN114254_c1_g1_i1	1	33.1	21.38	3.26e-08	No annotation
TRINITY_DN4176_c0_g1_i2	1	19.24	21.38	3.26e-08	No annotation
TRINITY_DN244581_c0_g1_i1	1	16.66	21.38	3.26e-08	No annotation
TRINITY_DN23048_c0_g1_i1	1	16.66	21.38	3.26e-08	KAF0751640.1 rab11 family-interacting protein 4 isoform X3 [Aphis craccivora]
TRINITY_DN48658_c0_g1_i2	1	16.66	21.38	3.26e-08	XP_026821339.1 myelin regulatory factor-like protein isoform X2 [Rhopalosiphum maidis]
TRINITY_DN77831_c0_g1_i1	1	64.21	23.39	3.26e-08	No annotation
TRINITY_DN107899_c1_g1_i1	1	34.5	21.38	3.26e-08	No annotation
TRINITY_DN240807_c0_g1_i1	1	16.66	21.38	3.26e-08	No annotation
TRINITY_DN42848_c0_g1_i1	1	16.66	21.38	3.26e-08	No annotation
TRINITY_DN15394_c0_g1_i1	1	16.66	21.38	3.26e-08	No annotation
TRINITY_DN59209_c0_g1_i1	1	16.66	21.38	3.26e-08	No annotation
TRINITY_DN99998_c0_g1_i1	1	16.66	21.38	3.26e-08	XP_026815777.1 LOW QUALITY PROTEIN: AT-rich interactive domain-containing protein 4A-like [Rhopalosiphum maidis]
TRINITY_DN57726_c0_g1_i1	1	30.5	21.35	3.71e-08	No annotation
TRINITY_DN98157_c0_g1_i1	1	16.33	21.35	3.71e-08	XP_026804434.1 glycoprotein 3-alpha-L-fucosyltransferase A-like isoform X2 [Rhopalosiphum maidis]
TRINITY_DN15121_c0_g2_i1	1	16.33	21.35	3.71e-08	No annotation
TRINITY_DN252580_c0_g1_i1	1	16.33	21.35	3.71e-08	No annotation
TRINITY_DN48138_c0_g1_i1	1	16.33	21.35	3.71e-08	XP_026809062.1 probable protein arginine N-methyltransferase 6 [Rhopalosiphum maidis] XP_026813181.1 probable protein arginine N-methyltransferase 6 [Rhopalosiphum maidis]
TRINITY_DN58762_c0_g1_i1	1	16.33	21.35	3.71e-08	KAF0763133.1 short-chain dehydrogenase/reductase family 16C member 6-like [Aphis craccivora]
TRINITY_DN24687_c0_g1_i1	1	16.55	21.35	3.71e-08	XP_026815197.1 protein mini spindles-like isoform X2 [Rhopalosiphum maidis]
TRINITY_DN155516_c0_g1_i1	1	16.33	21.35	3.71e-08	No annotation
TRINITY_DN139164_c0_g1_i1	1	16.33	21.35	3.71e-08	XP_026817450.1 LOW QUALITY PROTEIN: laminin subunit beta-1 [Rhopalosiphum maidis]
TRINITY_DN122509_c0_g1_i1	1	16.33	21.35	3.71e-08	XP_026812112.1 protein ecdysoneless [Rhopalosiphum maidis]
TRINITY_DN116718_c0_g1_i1	1	16.33	21.35	3.71e-08	No annotation
TRINITY_DN94409_c0_g1_i1	1	16.33	21.35	3.71e-08	No annotation
TRINITY_DN33486_c0_g1_i1	1	16.33	21.35	3.71e-08	No annotation
TRINITY_DN15165_c1_g1_i2	1	16.33	21.35	3.71e-08	No annotation
TRINITY_DN22154_c0_g3_i1	1	16.33	21.35	3.71e-08	No annotation
TRINITY_DN111894_c0_g1_i1	1	20.71	21.35	3.71e-08	XP_026815694.1 ferritin subunit [Rhopalosiphum maidis]
TRINITY_DN40553_c0_g1_i1	1	18.93	21.35	3.71e-08	XP_026812273.1 condensin-2 complex subunit H2-like isoform X1 [Rhopalosiphum maidis] XP_026812274.1 condensin-2 complex subunit H2-like isoform X1 [Rhopalosiphum maidis]
TRINITY_DN59502_c0_g1_i1	1	16.33	21.35	3.71e-08	No annotation
TRINITY_DN118082_c0_g1_i1	1	16.33	21.35	3.71e-08	No annotation
TRINITY_DN114110_c0_g1_i1	1	16.33	21.35	3.71e-08	KAE9545105.1 hypothetical protein AGLY_000648 [Aphis glycines]
TRINITY_DN41886_c0_g1_i1	1	16.33	21.35	3.71e-08	AZS52837.1 carboxylesterase [Rhopalosiphum padi]
TRINITY_DN7323_c0_g1_i4	1	16.33	21.35	3.71e-08	KAE9534318.1 hypothetical protein AGLY_008408 [Aphis glycines]
TRINITY_DN20405_c0_g1_i1	1	16.33	21.35	3.71e-08	No annotation
TRINITY_DN72828_c0_g1_i1	1	21.53	21.35	3.71e-08	No annotation
TRINITY_DN158904_c0_g1_i1	1	20.25	20.55	3.82e-08	No annotation
TRINITY_DN3381_c1_g1_i1	1	20.25	20.55	3.82e-08	No annotation
TRINITY_DN8327_c0_g1_i1	1	20.25	20.55	3.82e-08	No annotation
TRINITY_DN35739_c0_g1_i1	1	45.28	20.55	3.82e-08	No annotation
TRINITY_DN225217_c0_g1_i1	1	20.25	20.55	3.82e-08	No annotation
TRINITY_DN152876_c0_g1_i1	1	20.25	20.55	3.82e-08	XP_050056135.1 zinc finger MYM-type protein 1-like [Aphis gossypii]
TRINITY_DN103545_c0_g1_i1	1	20.25	20.55	3.82e-08	No annotation
TRINITY_DN89262_c0_g1_i1	1	20.25	20.55	3.82e-08	XP_026817061.1 DIS3-like exonuclease 2 [Rhopalosiphum maidis]
TRINITY_DN3631_c0_g1_i1	1	20.25	20.55	3.82e-08	No annotation
TRINITY_DN13298_c0_g2_i2	1	20.25	20.55	3.82e-08	XP_026808259.1 flocculation protein FLO11-like isoform X2 [Rhopalosiphum maidis]
TRINITY_DN43042_c0_g1_i1	1	25.43	20.55	3.82e-08	No annotation
TRINITY_DN98363_c0_g1_i1	1	23.07	20.55	3.82e-08	XP_050058196.1 protein neuralized isoform X3 [Aphis gossypii]
TRINITY_DN179642_c0_g1_i1	1	20.25	20.55	3.82e-08	XP_026815437.1 titin [Rhopalosiphum maidis]
TRINITY_DN43999_c0_g1_i1	1	20.25	20.55	3.82e-08	No annotation
TRINITY_DN113359_c0_g1_i1	1	20.58	20.42	4.08e-08	XP_015376763.1 PREDICTED: transmembrane protein 131, partial [Diuraphis noxia]
TRINITY_DN37272_c0_g1_i2	1	26.96	21.32	4.08e-08	XP_026817277.1 probable G-protein coupled receptor Mth-like 5 [Rhopalosiphum maidis]
TRINITY_DN41146_c0_g1_i2	1	21.04	21.32	4.08e-08	XP_026808211.1 C3 and PZP-like alpha-2-macroglobulin domain-containing protein 8 isoform X2 [Rhopalosiphum maidis]
TRINITY_DN241443_c0_g1_i1	1	16.01	21.32	4.08e-08	XP_016655936.1 uncharacterized protein LOC107882293 [Acyrthosiphon pisum]
TRINITY_DN126441_c0_g1_i1	1	20.58	20.42	4.08e-08	No annotation
TRINITY_DN65414_c0_g1_i1	1	20.58	20.42	4.08e-08	No annotation
TRINITY_DN83103_c0_g1_i1	1	16.01	21.32	4.08e-08	No annotation
TRINITY_DN39469_c1_g1_i1	1	16.01	21.32	4.08e-08	No annotation
TRINITY_DN142550_c0_g1_i1	1	16.01	21.32	4.08e-08	No annotation
TRINITY_DN66071_c0_g1_i1	1	20.58	20.42	4.08e-08	XP_026812383.1 potassium voltage-gated channel protein eag isoform X2 [Rhopalosiphum maidis]
TRINITY_DN72935_c0_g1_i1	1	20.58	20.42	4.08e-08	No annotation
TRINITY_DN33070_c0_g1_i1	1	20.58	20.42	4.08e-08	No annotation
TRINITY_DN87945_c0_g1_i1	1	20.58	20.42	4.08e-08	XP_026805061.1 pyrroline-5-carboxylate reductase 1, mitochondrial [Rhopalosiphum maidis]
TRINITY_DN68768_c0_g1_i1	1	20.58	20.42	4.08e-08	No annotation
TRINITY_DN121335_c0_g1_i1	1	16.01	21.32	4.08e-08	XP_029347634.1 receptor-mediated endocytosis protein 6 homolog isoform X1 [Acyrthosiphon pisum] XP_029347635.1 receptor-mediated endocytosis protein 6 homolog isoform X1 [Acyrthosiphon pisum]
TRINITY_DN75748_c0_g1_i1	1	16.01	21.32	4.08e-08	XP_026818753.1 DNA-directed RNA polymerases I, II, and III subunit RPABC4 [Rhopalosiphum maidis] VVC41141.1 Hypothetical protein CINCED_3A016324 [Cinara cedri]
TRINITY_DN110630_c0_g1_i1	1	16.01	21.32	4.08e-08	XP_026816492.1 uncharacterized protein LOC113556003 isoform X3 [Rhopalosiphum maidis]
TRINITY_DN89760_c0_g1_i1	1	20.58	20.42	4.08e-08	KAF0758921.1 dedicator of cytokinesis protein 1 isoform X1 [Aphis craccivora]
TRINITY_DN36679_c0_g1_i1	1	16.01	21.32	4.08e-08	No annotation
TRINITY_DN247472_c0_g1_i1	1	16.01	21.32	4.08e-08	KAF0695482.1 THAP-type domain-containing protein, partial [Aphis craccivora]
TRINITY_DN115122_c0_g1_i1	1	20.58	20.42	4.08e-08	XP_026819422.1 LOW QUALITY PROTEIN: putative leucine-rich repeat-containing protein DDB_G0290503 [Rhopalosiphum maidis]
TRINITY_DN78655_c0_g1_i2	1	16.01	21.32	4.08e-08	No annotation
TRINITY_DN70483_c0_g1_i1	1	16.01	21.32	4.08e-08	XP_001943614.1 neuralized-like protein 4 [Acyrthosiphon pisum]
TRINITY_DN16431_c0_g2_i1	1	20.58	20.42	4.08e-08	No annotation
TRINITY_DN7246_c2_g1_i1	1	16.01	21.32	4.08e-08	XP_026816559.1 uncharacterized protein LOC113556041 isoform X3 [Rhopalosiphum maidis]
TRINITY_DN34995_c1_g1_i1	1	20.58	20.42	4.08e-08	No annotation
TRINITY_DN63986_c0_g1_i1	1	16.01	21.32	4.08e-08	No annotation
TRINITY_DN5252_c0_g1_i1	1	16.26	21.32	4.08e-08	No annotation
TRINITY_DN124629_c0_g1_i1	1	50.44	20.42	4.08e-08	No annotation
TRINITY_DN24117_c1_g1_i1	1	16.01	21.32	4.08e-08	No annotation
TRINITY_DN15169_c0_g1_i1	1	16.01	21.32	4.08e-08	No annotation
TRINITY_DN147828_c0_g1_i2	1	16.01	21.32	4.08e-08	No annotation
TRINITY_DN23679_c1_g1_i1	1	20.58	20.42	4.08e-08	XP_026813778.1 juvenile hormone acid O-methyltransferase-like isoform X1 [Rhopalosiphum maidis]
TRINITY_DN35701_c0_g1_i2	1	16.01	21.32	4.08e-08	No annotation
TRINITY_DN150518_c0_g1_i2	1	16.01	21.32	4.08e-08	XP_026815008.1 cyclin-dependent kinase 2-interacting protein-like [Rhopalosiphum maidis] XP_026815009.1 cyclin-dependent kinase 2-interacting protein-like [Rhopalosiphum maidis]
TRINITY_DN220621_c0_g1_i1	1	16.01	21.32	4.08e-08	No annotation
TRINITY_DN66083_c0_g1_i1	1	16.01	21.32	4.08e-08	No annotation
TRINITY_DN68205_c0_g1_i1	1	16.01	21.32	4.08e-08	No annotation
TRINITY_DN12694_c0_g1_i1	1	16.01	21.32	4.08e-08	No annotation
TRINITY_DN32766_c0_g1_i1	1	36.5	20.42	4.08e-08	KAE9525042.1 hypothetical protein AGLY_014456 [Aphis glycines]
TRINITY_DN48025_c1_g1_i1	1	20.58	20.42	4.08e-08	XP_026822895.1 uncharacterized protein LOC113560956 isoform X2 [Rhopalosiphum maidis]
TRINITY_DN105088_c0_g1_i1	1	15.64	21.29	4.68e-08	No annotation
TRINITY_DN94144_c0_g1_i1	1	15.68	21.29	4.68e-08	XP_027842627.2 helicase domino isoform X4 [Aphis gossypii]
TRINITY_DN65854_c1_g1_i1	1	15.68	21.29	4.68e-08	XP_026816708.1 NFX1-type zinc finger-containing protein 1-like [Rhopalosiphum maidis]
TRINITY_DN16574_c0_g1_i1	1	24.13	21.29	4.68e-08	No annotation
TRINITY_DN125227_c0_g1_i1	1	15.68	21.29	4.68e-08	No annotation
TRINITY_DN27508_c0_g1_i1	1	15.68	21.29	4.68e-08	No annotation
TRINITY_DN56602_c0_g2_i1	1	15.68	21.29	4.68e-08	No annotation
TRINITY_DN55531_c0_g1_i1	1	15.68	21.29	4.68e-08	No annotation
TRINITY_DN706_c0_g1_i1	1	25.9	21.29	4.68e-08	No annotation
TRINITY_DN52481_c0_g1_i1	1	15.68	21.29	4.68e-08	No annotation
TRINITY_DN94839_c0_g1_i1	1	15.68	21.29	4.68e-08	No annotation
TRINITY_DN2308_c4_g2_i1	1	20.37	21.29	4.68e-08	No annotation
TRINITY_DN27038_c0_g1_i1	1	15.68	21.29	4.68e-08	XP_026812778.1 Meckel syndrome type 1 protein isoform X2 [Rhopalosiphum maidis]
TRINITY_DN167123_c0_g1_i1	1	15.68	21.29	4.68e-08	No annotation
TRINITY_DN29288_c0_g2_i1	1	33.49	21.29	4.68e-08	No annotation
TRINITY_DN5780_c0_g1_i1	1	15.68	21.29	4.68e-08	No annotation
TRINITY_DN80385_c0_g1_i1	1	22.35	21.29	4.68e-08	No annotation
TRINITY_DN142324_c0_g1_i1	1	15.68	21.29	4.68e-08	VVC24245.1 Clathrin adaptor, mu subunit, conserved site,Clathrin adaptor, mu subunit,Mu homology domain,AP [Cinara cedri]
TRINITY_DN122286_c0_g1_i1	1	15.68	21.29	4.68e-08	XP_025206769.1 vigilin [Melanaphis sacchari]
TRINITY_DN69336_c0_g1_i1	1	20.89	21.29	4.68e-08	No annotation
TRINITY_DN25555_c0_g1_i1	1	15.68	21.29	4.68e-08	No annotation
TRINITY_DN16325_c1_g1_i1	1	15.68	21.29	4.68e-08	No annotation
TRINITY_DN34837_c0_g1_i1	1	19.71	21.29	4.68e-08	XP_026815437.1 titin [Rhopalosiphum maidis]
TRINITY_DN14502_c0_g1_i4	1	52.9	6.37	4.8e-08	XP_016663077.1 uncharacterized protein LOC107884778 isoform X1 [Acyrthosiphon pisum] XP_029344672.1 uncharacterized protein LOC107884778 isoform X2 [Acyrthosiphon pisum]
TRINITY_DN99792_c0_g1_i1	1	29.5	21.26	5.48e-08	No annotation
TRINITY_DN27744_c0_g1_i1	1	15.35	21.26	5.48e-08	No annotation
TRINITY_DN118705_c0_g1_i1	1	15.35	21.26	5.48e-08	No annotation
TRINITY_DN5846_c1_g3_i1	1	15.35	21.26	5.48e-08	No annotation
TRINITY_DN102872_c0_g1_i2	1	15.35	21.26	5.48e-08	XP_026806422.1 UTP--glucose-1-phosphate uridylyltransferase isoform X1 [Rhopalosiphum maidis]
TRINITY_DN42499_c0_g1_i1	1	15.35	21.26	5.48e-08	XP_026807710.1 fatty acid synthase-like isoform X1 [Rhopalosiphum maidis]
TRINITY_DN23136_c3_g1_i1	1	15.35	21.26	5.48e-08	No annotation
TRINITY_DN881_c5_g1_i2	1	15.35	21.26	5.48e-08	No annotation
TRINITY_DN127226_c0_g1_i1	1	15.35	21.26	5.48e-08	XP_026809916.1 fatty acyl-CoA reductase wat-like isoform X2 [Rhopalosiphum maidis]
TRINITY_DN190407_c0_g1_i1	1	15.35	21.26	5.48e-08	No annotation
TRINITY_DN123028_c0_g1_i1	1	15.35	21.26	5.48e-08	No annotation
TRINITY_DN32254_c0_g1_i1	1	15.35	21.26	5.48e-08	No annotation
TRINITY_DN13145_c1_g1_i1	1	15.35	21.26	5.48e-08	No annotation
TRINITY_DN111038_c0_g1_i1	1	15.35	21.26	5.48e-08	XP_026818307.1 fumarylacetoacetate hydrolase domain-containing protein 2 [Rhopalosiphum maidis]
TRINITY_DN128415_c0_g1_i1	1	15.35	21.26	5.48e-08	XP_022160097.1 uncharacterized protein LOC111026352 [Myzus persicae]
TRINITY_DN30164_c1_g1_i1	1	15.35	21.26	5.48e-08	XP_026813389.1 ubiquitin carboxyl-terminal hydrolase isozyme L5 isoform X1 [Rhopalosiphum maidis] XP_026813390.1 ubiquitin carboxyl-terminal hydrolase isozyme L5 isoform X1 [Rhopalosiphum maidis]
TRINITY_DN43184_c0_g1_i1	1	15.35	21.26	5.48e-08	No annotation
TRINITY_DN106643_c0_g1_i1	1	15.35	21.26	5.48e-08	KAF0769102.1 sushi, von Willebrand factor type A, EGF and pentraxin domain-containing protein 1 [Aphis craccivora]
TRINITY_DN100736_c0_g1_i1	1	21.52	21.26	5.48e-08	KAF0769177.1 serine/threonine-protein phosphatase 4 regulatory subunit 1-like isoform X1, partial [Aphis craccivora]
TRINITY_DN50967_c0_g1_i3	1	15.35	21.26	5.48e-08	XP_026815452.1 torsin-1A-like [Rhopalosiphum maidis]
TRINITY_DN124865_c0_g1_i1	1	19.99	21.26	5.48e-08	No annotation
TRINITY_DN108152_c0_g1_i2	1	15.35	21.26	5.48e-08	No annotation
TRINITY_DN237148_c0_g1_i1	1	15.35	21.26	5.48e-08	XP_025202633.1 uncharacterized protein LOC112599786 [Melanaphis sacchari]
TRINITY_DN48611_c0_g1_i1	1	15.35	21.26	5.48e-08	No annotation
TRINITY_DN128386_c0_g1_i1	1	15.35	21.26	5.48e-08	No annotation
TRINITY_DN9901_c0_g1_i1	1	15.35	21.26	5.48e-08	No annotation
TRINITY_DN82628_c0_g3_i3	1	19.29	21.26	5.48e-08	XP_015375367.1 PREDICTED: uncharacterized protein LOC107169920, partial [Diuraphis noxia]
TRINITY_DN258818_c0_g1_i1	1	15.03	21.23	6.53e-08	No annotation
TRINITY_DN115175_c0_g1_i1	1	15.03	21.23	6.53e-08	No annotation
TRINITY_DN8344_c0_g1_i3	1	15.03	21.23	6.53e-08	No annotation
TRINITY_DN65771_c0_g1_i1	1	15.03	21.23	6.53e-08	XP_026807674.1 uncharacterized protein LOC113550172 isoform X2 [Rhopalosiphum maidis]
TRINITY_DN9573_c0_g1_i2	1	15.03	21.23	6.53e-08	No annotation
TRINITY_DN22027_c0_g2_i1	1	22.82	21.23	6.53e-08	No annotation
TRINITY_DN26692_c0_g1_i1	1	40.42	21.23	6.53e-08	No annotation
TRINITY_DN132253_c0_g1_i1	1	15.03	21.23	6.53e-08	No annotation
TRINITY_DN15283_c2_g1_i1	1	15.03	21.23	6.53e-08	No annotation
TRINITY_DN109824_c0_g1_i2	1	15.03	21.23	6.53e-08	No annotation
TRINITY_DN33555_c0_g1_i1	1	15.03	21.23	6.53e-08	KAF0771545.1 roundabout 2 isoform X2, partial [Aphis craccivora]
TRINITY_DN80962_c0_g1_i1	1	15.03	21.23	6.53e-08	No annotation
TRINITY_DN11548_c0_g1_i1	1	15.03	21.23	6.53e-08	No annotation
TRINITY_DN217742_c0_g1_i1	1	15.03	21.23	6.53e-08	No annotation
TRINITY_DN47336_c0_g1_i1	1	15.03	21.23	6.53e-08	XP_026815806.1 MATH and LRR domain-containing protein PFE0570w-like [Rhopalosiphum maidis]
TRINITY_DN17230_c0_g1_i1	1	36.15	21.23	6.53e-08	No annotation
TRINITY_DN248422_c0_g1_i1	1	15.03	21.23	6.53e-08	XP_029341870.1 ribosome biogenesis protein TSR3 homolog isoform X1 [Acyrthosiphon pisum]
TRINITY_DN36291_c0_g1_i1	1	15.03	21.23	6.53e-08	No annotation
TRINITY_DN207628_c0_g1_i1	1	15.03	21.23	6.53e-08	No annotation
TRINITY_DN89919_c0_g1_i1	1	15.02	19.92	6.82e-07	No annotation
TRINITY_DN54263_c0_g1_i1	1	15.02	19.92	6.82e-07	No annotation
TRINITY_DN5831_c0_g1_i9	1	92.72	6.24	1.06e-06	XP_026813194.1 uncharacterized protein LOC113553845 isoform X1 [Rhopalosiphum maidis]
TRINITY_DN2407_c0_g1_i1	1	572.73	2.85	8.33e-06	XP_026818634.1 uncharacterized protein LOC113557361 [Rhopalosiphum maidis]
TRINITY_DN16322_c0_g3_i1	1	63.01	9.51	4.27e-05	KAE9533701.1 hypothetical protein AGLY_009050 [Aphis glycines]
TRINITY_DN2407_c0_g1_i3	1	597.21	2.96	4.77e-05	XP_026818634.1 uncharacterized protein LOC113557361 [Rhopalosiphum maidis]
TRINITY_DN5437_c0_g1_i2	1	183.38	5.51	6.2e-05	XP_015372535.1 PREDICTED: uncharacterized protein LOC107167851 isoform X2 [Diuraphis noxia]
TRINITY_DN27111_c1_g1_i1	1	48.57	9.59	8.44e-05	XP_026817395.1 small glutamine-rich tetratricopeptide repeat-containing protein alpha [Rhopalosiphum maidis]
TRINITY_DN5625_c0_g3_i1	1	208.13	1.73	0.0001	XP_026821021.1 transcription initiation factor TFIID subunit 3 [Rhopalosiphum maidis] XP_026821022.1 transcription initiation factor TFIID subunit 3 [Rhopalosiphum maidis] XP_026821023.1 transcription initiation factor TFIID subunit 3 [Rhopalosiphum maidis]
TRINITY_DN17449_c1_g2_i2	1	28.31	8.81	0.000116	No annotation
TRINITY_DN29634_c0_g1_i1	1	29.39	5.97	0.000167	No annotation
TRINITY_DN23311_c0_g1_i1	1	24.42	7.62	0.000349	XP_022168370.1 kinesin-like protein KIF12 [Myzus persicae]
TRINITY_DN213736_c0_g1_i1	1	30.91	8.93	0.000372	No annotation
TRINITY_DN48761_c0_g1_i1	1	22.05	8.45	0.000539	No annotation
TRINITY_DN34521_c0_g3_i1	1	30.94	8.94	0.000542	XP_026808602.1 uncharacterized protein LOC113550868 isoform X5 [Rhopalosiphum maidis]
TRINITY_DN11086_c0_g1_i1	1	23.23	5.63	0.000546	No annotation
TRINITY_DN55280_c0_g1_i1	1	106.05	3.63	0.000583	No annotation
TRINITY_DN1038_c0_g1_i11	1	334.66	2.23	0.00063	XP_008187175.1 uncharacterized protein LOC103310497 [Acyrthosiphon pisum]
TRINITY_DN1971_c0_g1_i15	1	446.12	1.42	0.000636	XP_026813103.1 sodium- and chloride-dependent betaine transporter isoform X3 [Rhopalosiphum maidis]
TRINITY_DN45463_c0_g1_i1	1	18.27	8.17	0.000755	No annotation
TRINITY_DN110547_c0_g1_i1	1	291.04	4.27	0.000829	XP_022173616.1 uncharacterized protein LOC111036037 [Myzus persicae]
TRINITY_DN146165_c0_g3_i1	1	1122.36	2.01	0.000838	No annotation
TRINITY_DN1323_c0_g1_i2	1	92.27	3.45	0.000898	XP_026820146.1 uncharacterized protein LOC113558796 [Rhopalosiphum maidis]
TRINITY_DN112891_c0_g1_i1	1	22.91	-6.53	0.000899	No annotation
TRINITY_DN207261_c0_g1_i1	1	30.03	7.18	0.00093	No annotation
TRINITY_DN118509_c0_g2_i1	1	27.14	8.75	0.00106	KAF0740829.1 general transcription factor II-I repeat domain-containing protein 2-like [Aphis craccivora]
TRINITY_DN5437_c0_g1_i4	1	113.73	4.84	0.00107	XP_027836130.1 perilipin-4-like isoform X3 [Aphis gossypii]
TRINITY_DN43019_c0_g1_i1	1	28.3	7.84	0.00112	No annotation
TRINITY_DN6464_c1_g3_i1	1	47.84	8.6	0.00114	No annotation
TRINITY_DN19337_c0_g2_i1	1	33.61	8.92	0.00117	No annotation
TRINITY_DN20022_c0_g1_i1	1	32.45	5.47	0.00138	No annotation
TRINITY_DN30174_c1_g1_i1	1	32.65	7.19	0.00152	No annotation
TRINITY_DN88324_c0_g1_i2	1	28.59	8.82	0.00162	XP_026822788.1 uncharacterized protein LOC113560873 isoform X2 [Rhopalosiphum maidis]
TRINITY_DN191491_c0_g1_i1	1	17.65	8.12	0.00167	No annotation
TRINITY_DN11163_c0_g1_i1	1	18.7	6.4	0.0017	No annotation
TRINITY_DN4753_c0_g1_i1	1	23.63	-6.57	0.00172	No annotation
TRINITY_DN11383_c0_g1_i1	1	27.02	7.77	0.00181	No annotation
TRINITY_DN17653_c1_g1_i1	1	55.87	2.51	0.00192	No annotation
TRINITY_DN679_c0_g1_i2	1	466.66	-1.89	0.00195	XP_026822519.1 uncharacterized protein LOC113560686 [Rhopalosiphum maidis]
TRINITY_DN23469_c0_g1_i1	1	14.82	7.87	0.00198	No annotation
TRINITY_DN253638_c0_g1_i1	1	25.68	8.67	0.00203	No annotation
TRINITY_DN1172_c0_g1_i9	1	44.23	6.6	0.00224	No annotation
TRINITY_DN6102_c0_g2_i1	1	52.18	2.31	0.00231	No annotation
TRINITY_DN35298_c0_g1_i2	1	26.9	4.39	0.00231	No annotation
TRINITY_DN36735_c0_g1_i1	1	46.15	6.8	0.00271	No annotation
TRINITY_DN49691_c0_g1_i1	1	17.63	7.15	0.00293	No annotation
TRINITY_DN8971_c0_g1_i1	1	39.71	-5.3	0.00297	No annotation
TRINITY_DN60865_c1_g2_i1	1	22.01	8.44	0.00307	No annotation
TRINITY_DN17494_c0_g4_i1	1	17.92	8.15	0.0031	No annotation
TRINITY_DN190793_c0_g1_i1	1	165.25	4.18	0.00332	No annotation
TRINITY_DN13307_c3_g1_i1	1	23.48	7.57	0.00337	No annotation
TRINITY_DN35907_c0_g1_i1	1	19.38	8.26	0.00337	No annotation
TRINITY_DN108371_c0_g1_i2	1	17.04	8.07	0.00343	No annotation
TRINITY_DN131144_c0_g1_i1	1	168.57	4.46	0.00369	No annotation
TRINITY_DN84316_c0_g1_i1	1	30.01	7.92	0.00383	XP_026820825.1 DNA topoisomerase 2 [Rhopalosiphum maidis]
TRINITY_DN8439_c0_g1_i1	1	103.13	3.74	0.00385	No annotation
TRINITY_DN142763_c0_g1_i1	1	1132.67	2.08	0.00396	No annotation
TRINITY_DN136866_c0_g1_i1	1	2421.59	2.34	0.00421	KAE9521842.1 hypothetical protein AGLY_017761 [Aphis glycines]
TRINITY_DN248731_c0_g1_i1	1	19.05	8.24	0.00427	No annotation
TRINITY_DN104334_c0_g2_i1	1	19.71	8.28	0.0046	XP_026809821.1 Bloom syndrome protein homolog [Rhopalosiphum maidis]
TRINITY_DN6532_c0_g2_i1	1	65.08	5.42	0.0048	No annotation
TRINITY_DN2147_c0_g1_i2	1	137.87	2.6	0.00489	XP_026805839.1 15-hydroxyprostaglandin dehydrogenase [NAD(+)]-like [Rhopalosiphum maidis]
TRINITY_DN1038_c0_g1_i13	1	265.67	2.27	0.00502	XP_008187175.1 uncharacterized protein LOC103310497 [Acyrthosiphon pisum]
TRINITY_DN5079_c0_g2_i1	1	20.61	8.35	0.00507	No annotation
TRINITY_DN141173_c0_g1_i2	1	25.62	6.26	0.00537	XP_026814420.1 nucleosome-remodeling factor subunit NURF301-like isoform X1 [Rhopalosiphum maidis]
TRINITY_DN5583_c1_g1_i29	1	3237.52	2.1	0.00538	XP_026814840.1 protein 5NUC-like [Rhopalosiphum maidis]
TRINITY_DN208232_c0_g1_i1	1	14.9	7.88	0.00577	No annotation
TRINITY_DN38595_c1_g1_i1	1	11.7	7.54	0.00607	No annotation
TRINITY_DN80960_c0_g2_i1	1	23.72	-5.93	0.00612	XP_050057058.1 5'-AMP-activated protein kinase subunit gamma isoform X2 [Aphis gossypii]
TRINITY_DN47165_c0_g1_i1	1	12.37	7.63	0.00614	No annotation
TRINITY_DN21889_c0_g1_i1	1	133.81	3.24	0.0062	XP_026818399.1 5-hydroxytryptamine receptor [Rhopalosiphum maidis]
TRINITY_DN523_c2_g1_i2	1	101.67	-1.86	0.00639	No annotation
TRINITY_DN38951_c5_g1_i1	1	24.05	7.6	0.00645	No annotation
TRINITY_DN18561_c0_g1_i1	1	20.84	8.36	0.00655	QJW82784.1 Glutathione S-transferase, partial [Aulacorthum solani]
TRINITY_DN32864_c0_g1_i2	1	518.19	6.76	0.0066	XP_026809935.1 uncharacterized protein LOC113551697 [Rhopalosiphum maidis]
TRINITY_DN3318_c0_g3_i2	1	86.05	1.71	0.00671	No annotation
TRINITY_DN14919_c0_g1_i1	1	95.52	3.16	0.00678	No annotation
TRINITY_DN150898_c0_g1_i2	1	45604.7	2.23	0.00683	No annotation
TRINITY_DN100334_c0_g1_i1	1	107.56	-6.09	0.00683	KAF0729379.1 protein DDB G0276689-like [Aphis craccivora]
TRINITY_DN22380_c0_g1_i1	1	15.48	-6.9	0.00812	XP_050063293.1 uncharacterized protein LOC126552626 [Aphis gossypii]
TRINITY_DN48852_c0_g1_i3	1	17.83	-7.1	0.00821	XP_026806509.1 SLIT-ROBO Rho GTPase-activating protein 1-like isoform X3 [Rhopalosiphum maidis]
TRINITY_DN5925_c0_g1_i4	1	101.58	1.62	0.0084	XP_026819858.1 MAP kinase-activating death domain protein isoform X1 [Rhopalosiphum maidis] XP_026819859.1 MAP kinase-activating death domain protein isoform X1 [Rhopalosiphum maidis] XP_026819860.1 MAP kinase-activating death domain protein isoform X1 [Rhopalosiphum maidis]
TRINITY_DN2352_c1_g1_i9	1	706.54	1.91	0.00846	XP_026818814.1 uncharacterized protein LOC113557471 isoform X1 [Rhopalosiphum maidis]
TRINITY_DN115017_c0_g1_i1	1	15.16	6.93	0.00863	No annotation
TRINITY_DN13741_c0_g1_i1	1	11.38	7.49	0.00922	No annotation
TRINITY_DN207417_c0_g1_i1	1	17.92	8.15	0.00936	No annotation
TRINITY_DN57723_c0_g1_i1	1	81829.7	4.15	0.00971	No annotation
TRINITY_DN131411_c1_g1_i1	1	18.45	5.75	0.00997	XP_026814578.1 translation initiation factor eIF-2B subunit delta isoform X1 [Rhopalosiphum maidis]
TRINITY_DN30109_c0_g2_i1	1	20.2	5.93	0.0105	No annotation
TRINITY_DN10641_c1_g1_i1	1	19.2	-7.2	0.0105	No annotation
TRINITY_DN1038_c0_g1_i10	1	285.16	2.15	0.0106	XP_008187175.1 uncharacterized protein LOC103310497 [Acyrthosiphon pisum]
TRINITY_DN180676_c0_g1_i1	1	13.29	7.71	0.0106	No annotation
TRINITY_DN18477_c0_g1_i1	1	31.68	8.97	0.0106	No annotation
TRINITY_DN22461_c0_g1_i1	1	32.95	9.03	0.0108	XP_026807759.1 UDP-N-acetylglucosamine--peptide N-acetylglucosaminyltransferase 110 kDa subunit-like isoform X1 [Rhopalosiphum maidis] XP_026807760.1 UDP-N-acetylglucosamine--peptide N-acetylglucosaminyltransferase 110 kDa subunit-like isoform X1 [Rhopalosiphum maidis] XP_026807761.1 UDP-N-acetylglucosamine--peptide N-acetylglucosaminyltransferase 110 kDa subunit-like isoform X1 [Rhopalosiphum ma…
TRINITY_DN69962_c0_g1_i1	1	12.04	7.57	0.0113	No annotation
TRINITY_DN64011_c0_g1_i3	1	25.43	6.6	0.0113	No annotation
TRINITY_DN7064_c8_g1_i1	1	17341.7	1.44	0.0119	No annotation
TRINITY_DN8595_c0_g1_i15	1	61.4	3.33	0.012	XP_026818236.1 protein misato [Rhopalosiphum maidis]
TRINITY_DN9581_c0_g2_i1	1	26.28	-5.63	0.0133	No annotation
TRINITY_DN55832_c0_g1_i1	1	33.11	9.04	0.0139	No annotation
TRINITY_DN45408_c0_g1_i2	1	624.46	1	0.0146	No annotation
TRINITY_DN26218_c0_g3_i1	1	11.98	6.6	0.0147	No annotation
TRINITY_DN170943_c0_g1_i1	1	27.47	5.81	0.0149	No annotation
TRINITY_DN1235_c0_g1_i4	1	539.24	1.02	0.0151	XP_026812941.1 acetylcholine receptor subunit alpha-like 1 [Rhopalosiphum maidis]
TRINITY_DN65025_c0_g1_i1	1	14.01	-6.75	0.0151	No annotation
TRINITY_DN6600_c0_g1_i8	1	96.94	-2.16	0.0151	XP_026818064.2 uncharacterized protein LOC113557001 [Rhopalosiphum maidis]
TRINITY_DN252809_c0_g1_i1	1	13.12	-6.66	0.0152	No annotation
TRINITY_DN35678_c0_g1_i2	1	12.5	7.62	0.0152	XP_026818120.1 uncharacterized protein LOC113557038 [Rhopalosiphum maidis]
TRINITY_DN14502_c0_g1_i8	1	16.01	5.62	0.0155	XP_016663077.1 uncharacterized protein LOC107884778 isoform X1 [Acyrthosiphon pisum] XP_029344672.1 uncharacterized protein LOC107884778 isoform X2 [Acyrthosiphon pisum]
TRINITY_DN76279_c0_g1_i2	1	18.68	5.79	0.0155	No annotation
TRINITY_DN181198_c0_g1_i1	1	29.69	8.88	0.0157	No annotation
TRINITY_DN100872_c1_g1_i1	1	30.42	8.91	0.0157	No annotation
TRINITY_DN94110_c0_g1_i6	1	28.68	8.83	0.0158	No annotation
TRINITY_DN16094_c0_g1_i1	1	29.22	-3.38	0.0159	XP_026816058.1 uncharacterized protein LOC113555734 [Rhopalosiphum maidis]
TRINITY_DN17817_c0_g1_i1	1	27.83	6.71	0.0165	No annotation
TRINITY_DN66780_c1_g1_i2	1	14.15	7.8	0.0165	No annotation
TRINITY_DN101612_c0_g2_i1	1	28.45	3.83	0.0174	No annotation
TRINITY_DN37613_c0_g1_i1	1	24.55	8.61	0.0181	XP_026808735.1 receptor-type guanylate cyclase Gyc76C-like [Rhopalosiphum maidis]
TRINITY_DN51770_c0_g1_i1	1	37.59	6.41	0.0186	No annotation
TRINITY_DN97169_c2_g1_i1	1	31.53	8.97	0.0189	XP_026812363.1 uncharacterized protein LOC113553300 [Rhopalosiphum maidis]
TRINITY_DN86009_c1_g1_i1	1	44.52	2.93	0.0192	No annotation
TRINITY_DN37220_c0_g1_i4	1	105.73	1.59	0.0197	XP_026809047.1 probable serine/threonine-protein kinase kinX isoform X2 [Rhopalosiphum maidis]
TRINITY_DN4935_c0_g1_i1	1	79.81	2.22	0.0201	No annotation
TRINITY_DN1669_c0_g1_i8	1	81	2.92	0.0201	No annotation
TRINITY_DN128734_c0_g1_i1	1	23.94	-5.11	0.0203	XP_026806171.1 pseudouridine-metabolizing bifunctional protein C1861.05 isoform X2 [Rhopalosiphum maidis]
TRINITY_DN53812_c0_g1_i1	1	200.36	1.39	0.0204	No annotation
TRINITY_DN1136_c1_g1_i9	1	125.19	2.18	0.0206	No annotation
TRINITY_DN250037_c0_g1_i1	1	17.59	8.12	0.021	No annotation
TRINITY_DN116617_c0_g1_i1	1	38.27	7.48	0.0215	XP_026809935.1 uncharacterized protein LOC113551697 [Rhopalosiphum maidis]
TRINITY_DN5347_c0_g1_i9	1	25.22	4.55	0.0216	No annotation
TRINITY_DN128201_c0_g1_i2	1	46.61	2.37	0.0216	No annotation
TRINITY_DN247452_c0_g1_i1	1	25.67	8.67	0.0217	No annotation
TRINITY_DN15612_c0_g1_i19	1	156.32	1.23	0.0217	XP_022177757.1 potassium voltage-gated channel protein Shaker, partial [Myzus persicae]
TRINITY_DN76173_c0_g1_i1	1	16.61	-6.99	0.0227	No annotation
TRINITY_DN151103_c0_g1_i1	1	12.33	-6.57	0.0228	No annotation
TRINITY_DN3822_c0_g1_i1	1	68.18	2.43	0.0232	No annotation
TRINITY_DN1023_c0_g2_i1	1	61.11	2.87	0.0232	No annotation
TRINITY_DN4550_c2_g1_i11	1	640.4	0.88	0.0232	XP_025204233.1 protein unc-13 homolog B isoform X1 [Melanaphis sacchari]
TRINITY_DN206464_c0_g1_i2	1	1.25954e+06	1.35	0.0232	No annotation
TRINITY_DN23932_c0_g1_i1	1	29.81	5.67	0.0237	No annotation
TRINITY_DN230843_c0_g1_i1	1	12.53	7.63	0.0255	No annotation
TRINITY_DN210_c0_g2_i1	1	130.9	3.62	0.0256	No annotation
TRINITY_DN21144_c0_g1_i1	1	31.62	8.97	0.0262	XP_026808429.1 lactase-phlorizin hydrolase-like [Rhopalosiphum maidis]
TRINITY_DN57123_c0_g1_i1	1	13.71	-6.72	0.0263	No annotation
TRINITY_DN151271_c0_g1_i1	1	2566.53	3.13	0.0267	No annotation
TRINITY_DN36564_c0_g1_i1	1	26.59	8.72	0.0281	XP_026804977.1 LON peptidase N-terminal domain and RING finger protein 3 [Rhopalosiphum maidis] XP_026804978.1 LON peptidase N-terminal domain and RING finger protein 3 [Rhopalosiphum maidis] XP_026804979.1 LON peptidase N-terminal domain and RING finger protein 3 [Rhopalosiphum maidis]
TRINITY_DN124772_c0_g1_i1	1	15.95	7.98	0.0281	XP_025202149.1 ornithine decarboxylase-like [Melanaphis sacchari]
TRINITY_DN10320_c1_g1_i1	1	19.96	-5.21	0.0282	No annotation
TRINITY_DN49926_c0_g1_i1	1	26.25	8.7	0.0284	No annotation
TRINITY_DN12053_c0_g1_i1	1	12.43	-6.58	0.0287	No annotation
TRINITY_DN6559_c2_g2_i1	1	26.61	8.72	0.0289	No annotation
TRINITY_DN220382_c0_g1_i1	1	25.57	8.66	0.0293	No annotation
TRINITY_DN34525_c0_g1_i1	1	28.31	8.81	0.0293	XP_015374048.1 PREDICTED: putative mediator of RNA polymerase II transcription subunit 26 [Diuraphis noxia]
TRINITY_DN3365_c0_g1_i2	1	1568.82	0.61	0.0293	XP_026806502.1 uncharacterized protein CG3556 [Rhopalosiphum maidis]
TRINITY_DN124598_c0_g1_i1	1	12.23	6.62	0.0293	No annotation
TRINITY_DN175636_c0_g1_i1	1	18.91	7.25	0.0294	KAF0764622.1 Uncharacterized protein FWK35_00011324 [Aphis craccivora]
TRINITY_DN17523_c0_g1_i4	1	28.36	-3.63	0.0298	No annotation
TRINITY_DN75589_c0_g1_i1	1	23.06	8.51	0.0298	XP_026818889.1 uncharacterized protein LOC113557519 [Rhopalosiphum maidis]
TRINITY_DN96792_c0_g1_i1	1	18.51	-5.1	0.0302	XP_026808306.1 coiled-coil domain-containing protein 63-like isoform X2 [Rhopalosiphum maidis]
TRINITY_DN80980_c1_g1_i1	1	26.76	8.73	0.0303	No annotation
TRINITY_DN3305_c10_g1_i1	1	21.57	7.45	0.0306	No annotation
TRINITY_DN54320_c0_g1_i1	1	24.92	8.63	0.0316	No annotation
TRINITY_DN6213_c0_g1_i2	1	311.29	0.96	0.0318	No annotation
TRINITY_DN157226_c0_g1_i1	1	25.18	8.64	0.032	No annotation
TRINITY_DN1235_c0_g1_i7	1	466.91	1.2	0.032	KAE9536380.1 hypothetical protein AGLY_007169 [Aphis glycines]
TRINITY_DN5831_c0_g1_i8	1	38.05	5.75	0.032	XP_026813195.1 uncharacterized protein LOC113553845 isoform X2 [Rhopalosiphum maidis]
TRINITY_DN84057_c0_g1_i1	1	17.05	-5.99	0.0324	No annotation
TRINITY_DN24686_c0_g1_i1	1	23.73	-4.55	0.0327	No annotation
TRINITY_DN5929_c0_g1_i8	1	197.79	-1.75	0.0327	XP_026822870.1 uncharacterized protein LOC113560932 [Rhopalosiphum maidis]
TRINITY_DN99308_c0_g1_i1	1	20.35	8.33	0.0327	No annotation
TRINITY_DN4609_c0_g1_i1	1	25.39	-3.95	0.0327	No annotation
TRINITY_DN10812_c1_g1_i1	1	126.95	3.05	0.0327	No annotation
TRINITY_DN1781_c13_g1_i5	1	227.76	2.49	0.034	KAF0729378.1 Integrase catalytic domain-containing protein [Aphis craccivora]
TRINITY_DN225939_c0_g1_i1	1	12.77	-6.62	0.034	No annotation
TRINITY_DN128966_c0_g1_i1	1	25.65	8.67	0.034	KAF0761468.1 putative ATP-dependent RNA helicase DDX23 [Aphis craccivora]
TRINITY_DN80358_c0_g1_i2	1	18.31	7.21	0.0341	XP_026809063.1 NADH dehydrogenase [ubiquinone] iron-sulfur protein 4, mitochondrial-like [Rhopalosiphum maidis]
TRINITY_DN14376_c0_g1_i2	1	50.58	5.87	0.0342	XP_026805158.1 dual specificity protein kinase splB-like [Rhopalosiphum maidis]
TRINITY_DN66780_c1_g1_i1	1	23.9	7.51	0.0346	No annotation
TRINITY_DN2744_c3_g1_i1	1	116.78	1.69	0.0352	No annotation
TRINITY_DN12395_c1_g1_i1	1	20.67	8.36	0.0353	No annotation
TRINITY_DN11016_c0_g1_i1	1	12.65	-6.6	0.0354	No annotation
TRINITY_DN79681_c0_g1_i1	1	14.33	-5.85	0.0354	No annotation
TRINITY_DN90643_c1_g1_i1	1	59.91	4.52	0.0359	No annotation
TRINITY_DN57504_c0_g1_i1	1	14.43	7.84	0.0367	No annotation
TRINITY_DN17366_c0_g2_i3	1	280.22	2.48	0.0369	No annotation
TRINITY_DN117074_c0_g1_i2	1	26.9	8.74	0.037	KAF0702281.1 MULE domain-containing protein [Aphis craccivora]
TRINITY_DN66725_c0_g1_i1	1	20.69	8.36	0.0372	No annotation
TRINITY_DN24730_c1_g1_i1	1	31.31	5.55	0.0377	No annotation
TRINITY_DN7758_c0_g1_i27	1	34.94	3.78	0.0379	No annotation
TRINITY_DN5223_c0_g2_i1	1	32.38	8.04	0.0383	No annotation
TRINITY_DN5643_c1_g1_i16	1	103.49	-1.83	0.0384	XP_026816952.1 acyl-protein thioesterase 2-like [Rhopalosiphum maidis]
TRINITY_DN260_c0_g1_i11	1	18.72	7.24	0.0387	XP_026807404.1 uncharacterized protein LOC113550019 [Rhopalosiphum maidis]
TRINITY_DN4550_c2_g1_i3	1	634.92	0.87	0.0388	XP_025204233.1 protein unc-13 homolog B isoform X1 [Melanaphis sacchari]
TRINITY_DN11774_c1_g2_i1	1	24.69	8.61	0.0392	No annotation
TRINITY_DN24191_c0_g1_i1	1	13.66	5.92	0.0393	No annotation
TRINITY_DN37863_c0_g1_i1	1	12.6	-6.6	0.0395	No annotation
TRINITY_DN160_c0_g1_i2	1	33.42	3.97	0.0395	CAH1737675.1 unnamed protein product [Aphis gossypii]
TRINITY_DN8019_c0_g1_i1	1	22.59	8.48	0.0396	No annotation
TRINITY_DN41573_c0_g1_i1	1	22.96	8.51	0.0397	No annotation
TRINITY_DN26018_c0_g1_i1	1	13.16	-6.66	0.0399	No annotation
TRINITY_DN5000_c0_g1_i26	1	106.1	1.88	0.04	No annotation
TRINITY_DN67593_c0_g1_i1	1	20.77	8.36	0.0403	No annotation
TRINITY_DN177464_c0_g1_i1	1	24.36	8.59	0.0405	No annotation
TRINITY_DN8160_c0_g3_i1	1	21.7	8.43	0.0406	No annotation
TRINITY_DN464_c0_g2_i2	1	5826.69	1.46	0.0406	No annotation
TRINITY_DN15901_c1_g1_i1	1	12.51	-5.66	0.0411	No annotation
TRINITY_DN965_c2_g1_i2	1	518.7	1.04	0.0414	No annotation
TRINITY_DN16639_c0_g1_i1	1	14.48	-5.87	0.0416	No annotation
TRINITY_DN965_c2_g1_i1	1	402.69	1.22	0.0428	No annotation
TRINITY_DN2775_c0_g1_i8	1	20.73	5.11	0.0431	XP_026804564.1 zinc finger protein 585B-like isoform X1 [Rhopalosiphum maidis]
TRINITY_DN29279_c0_g1_i1	1	18.67	8.22	0.0438	No annotation
TRINITY_DN4685_c2_g1_i1	1	434.91	1.15	0.0442	No annotation
TRINITY_DN16142_c0_g1_i2	1	19.58	8.28	0.0443	KAE9526556.1 hypothetical protein AGLY_013204, partial [Aphis glycines]
TRINITY_DN245678_c0_g1_i1	1	38.93	-4.27	0.0447	KAF0701721.1 zinc finger MYM-type protein 1-like, partial [Aphis craccivora]
TRINITY_DN11984_c0_g1_i6	1	15.99	-6.02	0.0447	No annotation
TRINITY_DN36189_c4_g1_i1	1	33.68	-2.79	0.0449	No annotation
TRINITY_DN15668_c1_g2_i1	1	59.55	2.81	0.0452	No annotation
TRINITY_DN1448_c0_g1_i6	1	87.91	-1.59	0.0453	No annotation
TRINITY_DN161619_c0_g1_i1	1	18.94	7.26	0.0453	XP_026819505.1 MATH and LRR domain-containing protein PFE0570w-like [Rhopalosiphum maidis]
TRINITY_DN9695_c0_g1_i2	1	11.69	7.53	0.0456	No annotation
TRINITY_DN702_c0_g1_i2	1	12.57	-6.6	0.0461	KAF0772382.1 glycerol kinase [Aphis craccivora]
TRINITY_DN4050_c1_g2_i1	1	13.93	4.88	0.0462	No annotation
TRINITY_DN6153_c0_g1_i6	1	572.77	0.83	0.0467	No annotation
TRINITY_DN159711_c0_g1_i1	1	16.97	5.59	0.0468	No annotation
TRINITY_DN3673_c0_g1_i8	1	172.28	1.18	0.0478	XP_026808884.1 potassium voltage-gated channel subfamily H member 2 isoform X7 [Rhopalosiphum maidis]
TRINITY_DN148140_c0_g1_i1	1	14.6	7.85	0.0481	No annotation
TRINITY_DN47386_c0_g1_i1	1	9.41	7.22	0.0481	No annotation
TRINITY_DN45538_c0_g1_i1	1	29.41	7.05	0.0482	No annotation
TRINITY_DN30773_c0_g1_i1	1	19.62	-3.75	0.0485	No annotation
TRINITY_DN4262_c0_g1_i21	1	157.71	1.13	0.0488	XP_026822266.1 uncharacterized protein LOC113560534 isoform X3 [Rhopalosiphum maidis]
TRINITY_DN75702_c0_g1_i1	1	21.62	-3.44	0.0492	No annotation
H date 2:
TRINITY_DN8651_c0_g1_i1	2	515.25	12.64	6.18e-15	XP_026812109.1 uncharacterized protein LOC113553136 [Rhopalosiphum maidis]
TRINITY_DN16720_c0_g2_i4	2	570.78	4.89	9.02e-09	XP_026804062.1 probable ATP-dependent RNA helicase ddx20 isoform X3 [Rhopalosiphum maidis]
TRINITY_DN20455_c0_g1_i9	2	760.79	2.48	9.1e-09	XP_026819488.1 uncharacterized protein LOC113558184 [Rhopalosiphum maidis]
TRINITY_DN3160_c0_g1_i5	2	880.71	5.38	9.92e-08	XP_026817146.1 cathepsin B-like cysteine proteinase 4 [Rhopalosiphum maidis]
TRINITY_DN28959_c0_g1_i1	2	239.39	6.4	9.92e-08	XP_026804880.1 uncharacterized protein LOC113548279 [Rhopalosiphum maidis]
TRINITY_DN84_c4_g1_i1	2	197.23	2.41	9.92e-08	XP_026816793.1 scavenger receptor class B member 1-like isoform X2 [Rhopalosiphum maidis]
TRINITY_DN1058_c0_g3_i2	2	8858.7	5.62	9.92e-08	XP_025206248.1 cathepsin B-like cysteine proteinase 3 [Melanaphis sacchari]
TRINITY_DN202515_c0_g1_i1	2	16.78	21.09	1.2e-07	XP_026822088.1 uncharacterized protein LOC113560421 [Rhopalosiphum maidis]
TRINITY_DN5276_c0_g1_i1	2	96.99	3.97	1.3e-07	XP_026819137.1 putative uncharacterized protein DDB_G0287113 [Rhopalosiphum maidis]
TRINITY_DN16720_c0_g2_i7	2	212.45	5.38	2.86e-07	XP_026804061.1 probable ATP-dependent RNA helicase ddx20 isoform X2 [Rhopalosiphum maidis]
TRINITY_DN4791_c0_g1_i1	2	519.63	5.82	3.29e-07	XP_026821068.1 cathepsin B-like [Rhopalosiphum maidis]
TRINITY_DN69867_c0_g1_i1	2	14.77	20.91	3.29e-07	No annotation
TRINITY_DN3160_c0_g1_i6	2	2086.08	3.2	5.29e-07	XP_026817146.1 cathepsin B-like cysteine proteinase 4 [Rhopalosiphum maidis]
TRINITY_DN5153_c0_g1_i3	2	1591.93	4.6	7.16e-07	XP_026815787.1 uncharacterized protein LOC113555559 [Rhopalosiphum maidis]
TRINITY_DN5845_c0_g1_i3	2	263.2	4.55	9.16e-07	XP_026822779.1 uncharacterized protein LOC113560863 [Rhopalosiphum maidis]
TRINITY_DN5571_c0_g1_i1	2	291.39	3.44	9.38e-07	XP_026804277.1 DNA-directed RNA polymerase II subunit RPB1-like [Rhopalosiphum maidis]
TRINITY_DN1022_c0_g1_i4	2	59.73	9.11	9.38e-07	XP_026821881.1 lipopolysaccharide-induced tumor necrosis factor-alpha factor homolog [Rhopalosiphum maidis]
TRINITY_DN3160_c0_g1_i4	2	844.12	3.24	1.02e-06	XP_026817146.1 cathepsin B-like cysteine proteinase 4 [Rhopalosiphum maidis]
TRINITY_DN4791_c0_g1_i2	2	368.83	5.61	1.02e-06	XP_026821068.1 cathepsin B-like [Rhopalosiphum maidis]
TRINITY_DN3232_c1_g1_i4	2	192.99	4.97	1.49e-06	XP_026805309.1 elongation of very long chain fatty acids protein 4-like [Rhopalosiphum maidis] XP_026805310.1 elongation of very long chain fatty acids protein 4-like [Rhopalosiphum maidis]
TRINITY_DN5276_c0_g1_i2	2	188	4.35	1.76e-06	XP_026819137.1 putative uncharacterized protein DDB_G0287113 [Rhopalosiphum maidis]
TRINITY_DN461_c0_g1_i2	2	379.21	2.42	1.76e-06	XP_026816479.1 cytochrome b ascorbate-dependent protein 3-like [Rhopalosiphum maidis]
TRINITY_DN6265_c0_g1_i1	2	770.75	2.31	1.92e-06	XP_026813565.1 delta-1-pyrroline-5-carboxylate synthase [Rhopalosiphum maidis]
TRINITY_DN20455_c0_g1_i4	2	659.78	2.33	2.71e-06	XP_026819488.1 uncharacterized protein LOC113558184 [Rhopalosiphum maidis]
TRINITY_DN764_c0_g1_i7	2	134.58	3.25	2.75e-06	XP_026818097.1 acyl-protein thioesterase 1-like [Rhopalosiphum maidis]
TRINITY_DN1327_c1_g1_i8	2	1130.84	2.51	4.06e-06	XP_026811204.1 uncharacterized protein LOC113552540 [Rhopalosiphum maidis]
TRINITY_DN4521_c0_g1_i1	2	95.52	3.16	4.65e-06	XP_026811669.1 uncharacterized protein LOC113552874 [Rhopalosiphum maidis]
TRINITY_DN30974_c1_g1_i2	2	85.33	9.07	5.03e-06	XP_026817768.1 histone-lysine N-methyltransferase, H3 lysine-79 specific-like [Rhopalosiphum maidis]
TRINITY_DN5596_c0_g1_i13	2	159.17	9.99	5.03e-06	XP_026821008.1 legumain-like [Rhopalosiphum maidis]
TRINITY_DN5_c0_g1_i6	2	1816.84	1.94	5.03e-06	XP_026804450.1 lactase-phlorizin hydrolase-like [Rhopalosiphum maidis]
TRINITY_DN4791_c0_g1_i4	2	140.63	5.22	5.72e-06	XP_026821068.1 cathepsin B-like [Rhopalosiphum maidis]
TRINITY_DN16720_c0_g2_i3	2	127.31	5.15	5.72e-06	XP_026804062.1 probable ATP-dependent RNA helicase ddx20 isoform X3 [Rhopalosiphum maidis]
TRINITY_DN29_c0_g1_i16	2	182.64	3.35	6.17e-06	XP_026805655.1 lectin subunit alpha-like [Rhopalosiphum maidis]
TRINITY_DN5487_c0_g1_i2	2	384.58	4.99	9.09e-06	XP_026822779.1 uncharacterized protein LOC113560863 [Rhopalosiphum maidis]
TRINITY_DN34125_c0_g1_i2	2	452.58	3.86	9.2e-06	KAE9545558.1 hypothetical protein AGLY_001101 [Aphis glycines]
TRINITY_DN8669_c0_g1_i1	2	271.78	2.5	1.13e-05	XP_026813264.1 uncharacterized protein LOC113553896 [Rhopalosiphum maidis]
TRINITY_DN16987_c0_g1_i4	2	439.72	2.43	1.14e-05	XP_026813856.1 proton-coupled folate transporter-like [Rhopalosiphum maidis]
TRINITY_DN3762_c0_g1_i1	2	292.19	2.02	1.18e-05	KAE9532658.1 hypothetical protein AGLY_009739 [Aphis glycines]
TRINITY_DN12187_c0_g1_i1	2	42.11	9.02	1.26e-05	No annotation
TRINITY_DN2100_c0_g2_i10	2	7107.95	3.91	1.3e-05	XP_026815787.1 uncharacterized protein LOC113555559 [Rhopalosiphum maidis]
TRINITY_DN3293_c0_g1_i2	2	1058.62	2.42	1.95e-05	XP_026821867.1 glycogen phosphorylase isoform X1 [Rhopalosiphum maidis]
TRINITY_DN2100_c0_g2_i7	2	1330.38	4.22	2.27e-05	XP_026815787.1 uncharacterized protein LOC113555559 [Rhopalosiphum maidis]
TRINITY_DN6265_c0_g1_i2	2	814.6	2.24	2.3e-05	XP_026813565.1 delta-1-pyrroline-5-carboxylate synthase [Rhopalosiphum maidis]
TRINITY_DN5194_c0_g1_i6	2	614.11	2.77	2.37e-05	XP_026820283.1 phosphoenolpyruvate carboxykinase [GTP]-like [Rhopalosiphum maidis]
TRINITY_DN2232_c0_g1_i1	2	660.57	2.43	2.78e-05	XP_026807286.1 cysteine dioxygenase type 1 [Rhopalosiphum maidis]
TRINITY_DN6265_c0_g1_i3	2	784.9	2.27	2.87e-05	XP_026813565.1 delta-1-pyrroline-5-carboxylate synthase [Rhopalosiphum maidis]
TRINITY_DN5845_c0_g1_i4	2	577.67	3.58	3.29e-05	XP_026822779.1 uncharacterized protein LOC113560863 [Rhopalosiphum maidis]
TRINITY_DN5153_c0_g1_i4	2	1500.54	4.18	3.57e-05	XP_026815785.1 uncharacterized protein LOC113555557 [Rhopalosiphum maidis]
TRINITY_DN74911_c0_g2_i1	2	26.12	8.33	3.85e-05	XP_026810548.1 uncharacterized protein LOC113552077 isoform X1 [Rhopalosiphum maidis] XP_026810549.1 uncharacterized protein LOC113552077 isoform X1 [Rhopalosiphum maidis]
TRINITY_DN43232_c0_g1_i9	2	379.11	3.99	4.04e-05	QPZ88884.1 cytochrome P450 CYP6CY8 [Rhopalosiphum padi]
TRINITY_DN34125_c0_g1_i1	2	363.9	3.69	4.33e-05	KAE9545558.1 hypothetical protein AGLY_001101 [Aphis glycines]
TRINITY_DN26750_c0_g1_i7	2	61.21	4.24	4.68e-05	XP_026812544.1 delta(24)-sterol reductase-like [Rhopalosiphum maidis]
TRINITY_DN26750_c0_g1_i3	2	72.24	4.33	4.68e-05	XP_026812544.1 delta(24)-sterol reductase-like [Rhopalosiphum maidis]
TRINITY_DN261_c0_g1_i8	2	214.76	3.72	4.74e-05	XP_025199529.1 cationic amino acid transporter 2-like [Melanaphis sacchari]
TRINITY_DN16987_c0_g1_i6	2	448	2.16	5.11e-05	XP_026813856.1 proton-coupled folate transporter-like [Rhopalosiphum maidis]
TRINITY_DN293_c0_g2_i1	2	201.5	4.13	5.54e-05	XP_026810290.1 probable cytochrome P450 6a13 [Rhopalosiphum maidis]
TRINITY_DN816_c0_g1_i20	2	1271.44	5.06	5.67e-05	XP_026820408.1 cathepsin B-like cysteine proteinase 3 [Rhopalosiphum maidis]
TRINITY_DN248862_c0_g1_i1	2	27.35	8.4	5.77e-05	No annotation
TRINITY_DN5085_c0_g1_i3	2	226.82	4.41	7.05e-05	XP_026811010.1 pancreatic triacylglycerol lipase-like [Rhopalosiphum maidis]
TRINITY_DN388_c1_g1_i1	2	147.14	5.19	7.3e-05	No annotation
TRINITY_DN5_c0_g1_i1	2	357.67	2.45	8.46e-05	XP_026804450.1 lactase-phlorizin hydrolase-like [Rhopalosiphum maidis]
TRINITY_DN2232_c0_g1_i5	2	714.61	2.31	8.73e-05	XP_026807286.1 cysteine dioxygenase type 1 [Rhopalosiphum maidis]
TRINITY_DN3864_c0_g1_i9	2	346.5	2.75	8.96e-05	XP_026813611.1 proton-coupled amino acid transporter-like protein CG1139 isoform X1 [Rhopalosiphum maidis]
TRINITY_DN118513_c0_g1_i7	2	437.36	3.18	9.1e-05	No annotation
TRINITY_DN5596_c0_g1_i7	2	550.37	4.72	9.1e-05	XP_026821008.1 legumain-like [Rhopalosiphum maidis]
TRINITY_DN16987_c0_g1_i2	2	413.92	2.13	9.1e-05	XP_026813856.1 proton-coupled folate transporter-like [Rhopalosiphum maidis]
TRINITY_DN84_c4_g1_i2	2	287.22	1.96	9.72e-05	XP_026816793.1 scavenger receptor class B member 1-like isoform X2 [Rhopalosiphum maidis]
TRINITY_DN5596_c0_g1_i14	2	636.04	4.91	9.72e-05	XP_026821008.1 legumain-like [Rhopalosiphum maidis]
TRINITY_DN782_c0_g1_i6	2	797.04	3.39	0.000103	KAF0721102.1 Uncharacterized protein FWK35_00026609 [Aphis craccivora]
TRINITY_DN1058_c0_g1_i3	2	254.09	4.82	0.000103	XP_026820294.1 cathepsin B-like [Rhopalosiphum maidis]
TRINITY_DN265_c1_g2_i3	2	67.45	5.7	0.000116	XP_026810609.1 glutathione hydrolase 1 proenzyme-like [Rhopalosiphum maidis]
TRINITY_DN5194_c0_g1_i11	2	323.27	2.57	0.000133	XP_026820283.1 phosphoenolpyruvate carboxykinase [GTP]-like [Rhopalosiphum maidis]
TRINITY_DN35997_c0_g4_i1	2	201.44	-2.54	0.000141	No annotation
TRINITY_DN8651_c0_g2_i1	2	35.92	8.79	0.000155	XP_026812109.1 uncharacterized protein LOC113553136 [Rhopalosiphum maidis]
TRINITY_DN144183_c0_g1_i1	2	35.93	-4.82	0.000165	No annotation
TRINITY_DN16720_c0_g2_i2	2	127.17	5.25	0.00017	XP_026804061.1 probable ATP-dependent RNA helicase ddx20 isoform X2 [Rhopalosiphum maidis]
TRINITY_DN5596_c0_g1_i19	2	40.17	8.95	0.000173	XP_026821008.1 legumain-like [Rhopalosiphum maidis]
TRINITY_DN104790_c1_g1_i2	2	275.91	5.02	0.000174	No annotation
TRINITY_DN3066_c2_g1_i6	2	728.61	1.83	0.000175	XP_026813807.1 trehalase-like isoform X3 [Rhopalosiphum maidis]
TRINITY_DN5596_c0_g1_i12	2	842.58	9.45	0.000176	XP_026821008.1 legumain-like [Rhopalosiphum maidis]
TRINITY_DN3160_c0_g1_i3	2	173	8.66	0.000177	XP_026817146.1 cathepsin B-like cysteine proteinase 4 [Rhopalosiphum maidis]
TRINITY_DN3232_c1_g1_i2	2	106.72	4.04	0.000188	XP_026805309.1 elongation of very long chain fatty acids protein 4-like [Rhopalosiphum maidis] XP_026805310.1 elongation of very long chain fatty acids protein 4-like [Rhopalosiphum maidis]
TRINITY_DN2740_c0_g1_i2	2	201.54	3.29	0.000199	CAH1724375.1 unnamed protein product [Aphis gossypii]
TRINITY_DN101291_c1_g1_i1	2	375.65	4.97	0.000199	XP_026815787.1 uncharacterized protein LOC113555559 [Rhopalosiphum maidis]
TRINITY_DN7268_c0_g1_i4	2	36.07	4.73	0.00022	KAE9541887.1 hypothetical protein AGLY_003878 [Aphis glycines]
TRINITY_DN2928_c0_g1_i3	2	59.57	4.56	0.000223	KAF0763788.1 protein split ends-like [Aphis craccivora]
TRINITY_DN3864_c0_g1_i7	2	435.52	2.98	0.000223	XP_026813611.1 proton-coupled amino acid transporter-like protein CG1139 isoform X1 [Rhopalosiphum maidis]
TRINITY_DN3205_c0_g1_i1	2	178.83	2.35	0.000232	XP_026818360.1 sialin-like isoform X1 [Rhopalosiphum maidis]
TRINITY_DN1822_c0_g1_i5	2	185.22	2.88	0.000236	XP_026811822.1 glucose dehydrogenase [FAD, quinone]-like isoform X2 [Rhopalosiphum maidis]
TRINITY_DN104790_c1_g1_i1	2	306	5.06	0.000236	No annotation
TRINITY_DN16987_c0_g1_i11	2	403.9	1.91	0.000242	XP_026813856.1 proton-coupled folate transporter-like [Rhopalosiphum maidis]
TRINITY_DN1708_c0_g1_i3	2	3537.33	3.85	0.000242	XP_026812929.1 uncharacterized protein LOC113553666 [Rhopalosiphum maidis]
TRINITY_DN6824_c0_g1_i6	2	473.87	2.24	0.000242	XP_026814449.1 facilitated trehalose transporter Tret1-like [Rhopalosiphum maidis]
TRINITY_DN5085_c0_g1_i4	2	112.56	4.54	0.00027	XP_026811010.1 pancreatic triacylglycerol lipase-like [Rhopalosiphum maidis]
TRINITY_DN3232_c1_g1_i3	2	57.79	3.87	0.00027	XP_022177768.1 elongation of very long chain fatty acids protein 4-like [Myzus persicae]
TRINITY_DN43_c1_g1_i1	2	70.59	3.46	0.00027	XP_026812044.1 uncharacterized protein LOC113553096 isoform X1 [Rhopalosiphum maidis]
TRINITY_DN265_c1_g2_i2	2	189.05	2.71	0.000274	XP_026810609.1 glutathione hydrolase 1 proenzyme-like [Rhopalosiphum maidis]
TRINITY_DN600_c0_g1_i3	2	958.4	4.78	0.000281	XP_026821006.1 legumain-like [Rhopalosiphum maidis]
TRINITY_DN7691_c0_g1_i1	2	165.35	5.22	0.000291	XP_026812103.1 uncharacterized protein LOC113553133 isoform X1 [Rhopalosiphum maidis]
TRINITY_DN93856_c0_g1_i5	2	51.42	8.93	0.000298	XP_001946933.2 LOW QUALITY PROTEIN: uncharacterized protein LOC100159897 [Acyrthosiphon pisum]
TRINITY_DN600_c0_g1_i5	2	382.02	4.28	0.000298	XP_026821006.1 legumain-like [Rhopalosiphum maidis]
TRINITY_DN4796_c0_g1_i1	2	209.4	3.57	0.000352	XP_026812287.1 uncharacterized protein LOC113553257 [Rhopalosiphum maidis]
TRINITY_DN47126_c0_g1_i1	2	289.12	-1.55	0.000358	No annotation
TRINITY_DN840_c1_g1_i4	2	421.96	1.93	0.000372	XP_026815535.1 4-coumarate--CoA ligase 3-like [Rhopalosiphum maidis]
TRINITY_DN5487_c0_g1_i4	2	395.83	4.37	0.000372	XP_026822779.1 uncharacterized protein LOC113560863 [Rhopalosiphum maidis]
TRINITY_DN164_c6_g1_i3	2	1775.54	3.02	0.000372	XP_026816531.1 cytochrome P450 4g15 isoform X2 [Rhopalosiphum maidis]
TRINITY_DN2930_c0_g2_i1	2	179.97	3.23	0.000372	XP_026816823.1 UDP-glucuronosyltransferase 2B2-like [Rhopalosiphum maidis]
TRINITY_DN7137_c0_g1_i1	2	1354.79	1.26	0.000372	KAF0763658.1 crustacean hyperglycemic hormones A isoform X2 [Aphis craccivora]
TRINITY_DN3864_c0_g1_i10	2	259.65	2.49	0.000372	XP_026813613.1 proton-coupled amino acid transporter-like protein CG1139 isoform X2 [Rhopalosiphum maidis]
TRINITY_DN3510_c0_g1_i3	2	157.01	2.19	0.000375	XP_026810786.1 pancreatic triacylglycerol lipase-like [Rhopalosiphum maidis]
TRINITY_DN6606_c0_g1_i12	2	97.07	7.16	0.000376	XP_026812559.1 titin-like isoform X2 [Rhopalosiphum maidis]
TRINITY_DN47063_c0_g1_i2	2	247.62	3.57	0.000398	XP_026812082.1 uncharacterized protein LOC113553119 [Rhopalosiphum maidis]
TRINITY_DN512_c0_g1_i5	2	109.6	3.02	0.000399	XP_050060701.1 probable multidrug resistance-associated protein lethal(2)03659 isoform X2 [Aphis gossypii]
TRINITY_DN57253_c0_g1_i10	2	447.41	2.44	0.000403	XP_001943712.1 synaptic vesicle glycoprotein 2B isoform X1 [Acyrthosiphon pisum]
TRINITY_DN43232_c0_g1_i3	2	452.76	3.17	0.00041	QPZ88884.1 cytochrome P450 CYP6CY8 [Rhopalosiphum padi]
TRINITY_DN26940_c0_g1_i1	2	24.52	7.26	0.00041	XP_026805905.1 gastric triacylglycerol lipase-like [Rhopalosiphum maidis]
TRINITY_DN6129_c0_g1_i14	2	89.54	5.25	0.000425	XP_026804101.1 major facilitator superfamily domain-containing protein 6-like isoform X1 [Rhopalosiphum maidis]
TRINITY_DN3826_c1_g1_i1	2	54.17	-4.22	0.000425	No annotation
TRINITY_DN2336_c0_g1_i7	2	24.22	-7.89	0.00043	No annotation
TRINITY_DN1513_c0_g1_i1	2	204.63	1.87	0.00045	XP_026808650.1 venom protease-like [Rhopalosiphum maidis]
TRINITY_DN20581_c0_g1_i6	2	1097.31	2.12	0.00045	XP_026815649.1 facilitated trehalose transporter Tret1-like [Rhopalosiphum maidis]
TRINITY_DN409_c4_g2_i2	2	103.47	3.82	0.000452	XP_026808487.1 probable multidrug resistance-associated protein lethal(2)03659 isoform X2 [Rhopalosiphum maidis]
TRINITY_DN2311_c0_g1_i5	2	226.62	2.84	0.000468	XP_026807085.1 uncharacterized protein LOC113549813 [Rhopalosiphum maidis]
TRINITY_DN4991_c0_g1_i2	2	308.34	4.09	0.000468	UOW66148.1 cytochrome P450 6CY13-1 [Rhopalosiphum padi]
TRINITY_DN963_c0_g1_i7	2	1711.4	1.59	0.000471	XP_001949486.2 alpha-crystallin B chain isoform X2 [Acyrthosiphon pisum]
TRINITY_DN16987_c0_g1_i12	2	321.56	2.33	0.000481	XP_026813856.1 proton-coupled folate transporter-like [Rhopalosiphum maidis]
TRINITY_DN2885_c0_g1_i1	2	1779.95	2.87	0.000489	XP_026822952.1 leucine-rich repeat-containing protein 70-like [Rhopalosiphum maidis]
TRINITY_DN7800_c0_g1_i1	2	302.58	2.77	0.000501	XP_026811204.1 uncharacterized protein LOC113552540 [Rhopalosiphum maidis]
TRINITY_DN3879_c0_g1_i11	2	175.17	3.04	0.00052	XP_026811495.1 uncharacterized protein LOC113552774 [Rhopalosiphum maidis]
TRINITY_DN5356_c0_g1_i3	2	589.85	2.9	0.000524	XP_026819487.1 LOW QUALITY PROTEIN: membrane alanyl aminopeptidase-like [Rhopalosiphum maidis]
TRINITY_DN3759_c0_g1_i4	2	1176.28	1.71	0.00053	XP_026805439.1 mitochondrial 2-oxoglutarate/malate carrier protein-like [Rhopalosiphum maidis] XP_026805440.1 mitochondrial 2-oxoglutarate/malate carrier protein-like [Rhopalosiphum maidis]
TRINITY_DN4791_c0_g1_i3	2	65.01	5.18	0.00053	XP_026821068.1 cathepsin B-like [Rhopalosiphum maidis]
TRINITY_DN3879_c0_g1_i3	2	139.04	3.34	0.00055	XP_026811495.1 uncharacterized protein LOC113552774 [Rhopalosiphum maidis]
TRINITY_DN43232_c0_g1_i10	2	609.59	3.77	0.00055	QPZ88884.1 cytochrome P450 CYP6CY8 [Rhopalosiphum padi]
TRINITY_DN27934_c0_g1_i3	2	97.32	5.49	0.000562	XP_026811683.1 carbonic anhydrase 2-like [Rhopalosiphum maidis]
TRINITY_DN1385_c1_g1_i5	2	287.3	3.02	0.000567	No annotation
TRINITY_DN167_c0_g1_i1	2	1740.28	1.19	0.000575	XP_026818132.1 phospholipase B1, membrane-associated-like [Rhopalosiphum maidis]
TRINITY_DN5636_c0_g1_i3	2	566.43	4.07	0.000575	XP_026814535.1 maltase A3-like isoform X1 [Rhopalosiphum maidis]
TRINITY_DN57253_c0_g1_i11	2	280.59	2.87	0.000587	XP_027852432.2 LOW QUALITY PROTEIN: synaptic vesicle glycoprotein 2B-like [Aphis gossypii]
TRINITY_DN9049_c0_g1_i2	2	1137.42	2.59	0.000587	XP_026816612.1 LOW QUALITY PROTEIN: MFS-type transporter SLC18B1-like [Rhopalosiphum maidis]
TRINITY_DN1344_c1_g1_i1	2	513.77	-1.48	0.000587	No annotation
TRINITY_DN3262_c0_g1_i5	2	317.43	5.01	0.000622	XP_026804612.1 uncharacterized protein LOC113548122 [Rhopalosiphum maidis]
TRINITY_DN5085_c0_g1_i1	2	180.15	4.78	0.000636	XP_026811010.1 pancreatic triacylglycerol lipase-like [Rhopalosiphum maidis]
TRINITY_DN5596_c0_g1_i6	2	501.98	4.43	0.000662	XP_026821008.1 legumain-like [Rhopalosiphum maidis]
TRINITY_DN409_c4_g1_i2	2	288.98	2.26	0.000662	XP_026816318.2 uncharacterized protein LOC113555904 [Rhopalosiphum maidis]
TRINITY_DN7268_c0_g1_i7	2	348.68	2.1	0.000673	XP_026811013.1 uncharacterized protein LOC113552354 [Rhopalosiphum maidis]
TRINITY_DN246_c0_g1_i7	2	422.45	2.37	0.000673	XP_026808622.1 esterase E4-like [Rhopalosiphum maidis]
TRINITY_DN7905_c0_g1_i1	2	187.25	5.75	0.000699	XP_026820710.1 cathepsin B-like cysteine proteinase [Rhopalosiphum maidis]
TRINITY_DN1344_c1_g2_i1	2	323.81	-1.96	0.000718	No annotation
TRINITY_DN56239_c0_g1_i1	2	19.73	7.93	0.000741	No annotation
TRINITY_DN461_c0_g1_i3	2	293.68	1.98	0.000754	XP_026816479.1 cytochrome b ascorbate-dependent protein 3-like [Rhopalosiphum maidis]
TRINITY_DN122943_c0_g1_i5	2	39.99	5.99	0.000754	XP_026805876.1 cytochrome b561-like [Rhopalosiphum maidis]
TRINITY_DN2100_c1_g1_i3	2	418.91	3.88	0.000759	XP_026815785.1 uncharacterized protein LOC113555557 [Rhopalosiphum maidis]
TRINITY_DN52460_c0_g1_i9	2	45.28	8.17	0.000771	XP_026812559.1 titin-like isoform X2 [Rhopalosiphum maidis]
TRINITY_DN27934_c0_g1_i1	2	381.58	3.07	0.000771	XP_026811683.1 carbonic anhydrase 2-like [Rhopalosiphum maidis]
TRINITY_DN2355_c1_g1_i3	2	188.8	1.74	0.000771	No annotation
TRINITY_DN24388_c0_g1_i1	2	75.02	5.15	0.000777	XP_026811204.1 uncharacterized protein LOC113552540 [Rhopalosiphum maidis]
TRINITY_DN717_c2_g1_i1	2	21.21	-7.7	0.000811	No annotation
TRINITY_DN1922_c0_g1_i3	2	121.25	5.25	0.000811	XP_026806554.1 uncharacterized protein LOC113549446 [Rhopalosiphum maidis]
TRINITY_DN3864_c0_g1_i2	2	348.1	2.47	0.000811	XP_026813611.1 proton-coupled amino acid transporter-like protein CG1139 isoform X1 [Rhopalosiphum maidis]
TRINITY_DN6606_c0_g1_i7	2	346.28	4.47	0.000811	XP_026812558.1 uncharacterized protein PF11_0213-like isoform X1 [Rhopalosiphum maidis]
TRINITY_DN10990_c0_g1_i4	2	301.44	2.23	0.000817	XP_026809733.1 4-aminobutyrate aminotransferase, mitochondrial [Rhopalosiphum maidis]
TRINITY_DN12395_c1_g1_i2	2	52.57	-6.67	0.000822	No annotation
TRINITY_DN6606_c0_g1_i4	2	359.97	4.66	0.00085	XP_026812558.1 uncharacterized protein PF11_0213-like isoform X1 [Rhopalosiphum maidis]
TRINITY_DN67604_c0_g1_i2	2	328.6	3.63	0.00085	XP_026813515.1 uncharacterized protein LOC113554044 [Rhopalosiphum maidis]
TRINITY_DN5636_c0_g1_i1	2	282.3	3.78	0.00085	XP_026814535.1 maltase A3-like isoform X1 [Rhopalosiphum maidis]
TRINITY_DN2232_c0_g1_i3	2	250.11	2.35	0.00085	XP_026807286.1 cysteine dioxygenase type 1 [Rhopalosiphum maidis]
TRINITY_DN24765_c0_g3_i1	2	61.49	-3.53	0.000855	KAF0712350.1 Transposon Ty3-G Gag-Pol polyprotein, partial [Aphis craccivora]
TRINITY_DN42097_c0_g1_i11	2	117.21	2.52	0.000926	No annotation
TRINITY_DN43232_c0_g1_i2	2	374.76	2.91	0.000939	QPZ88884.1 cytochrome P450 CYP6CY8 [Rhopalosiphum padi]
TRINITY_DN167335_c0_g1_i1	2	19.65	-7.59	0.000939	No annotation
TRINITY_DN14_c0_g1_i2	2	521.73	2.91	0.000939	No annotation
TRINITY_DN836_c1_g1_i1	2	952.83	1.27	0.000991	XP_026816169.1 NADPH--cytochrome P450 reductase isoform X1 [Rhopalosiphum maidis]
TRINITY_DN7268_c0_g1_i8	2	36.58	5.37	0.000995	XP_027836845.1 uncharacterized protein LOC114119483 isoform X1 [Aphis gossypii]
TRINITY_DN10104_c0_g1_i3	2	185.79	5.19	0.00104	XP_026816036.1 putative serine protease K12H4.7 [Rhopalosiphum maidis]
TRINITY_DN2828_c0_g3_i2	2	774.61	1.83	0.00104	XP_026808095.1 uncharacterized protein LOC113550463 [Rhopalosiphum maidis]
TRINITY_DN189998_c0_g1_i1	2	23.59	7.23	0.00104	No annotation
TRINITY_DN11620_c0_g1_i1	2	21.98	7.13	0.00105	XP_026823465.1 fatty acid synthase-like [Rhopalosiphum maidis]
TRINITY_DN600_c0_g1_i2	2	295.99	3.93	0.00108	XP_026821006.1 legumain-like [Rhopalosiphum maidis]
TRINITY_DN17473_c0_g1_i4	2	16.41	7.66	0.0011	XP_026811397.1 acetyl-coenzyme A transporter 1-like [Rhopalosiphum maidis]
TRINITY_DN377_c0_g1_i13	2	1115.69	1.21	0.0011	XP_026820961.1 1,4-alpha-glucan-branching enzyme [Rhopalosiphum maidis]
TRINITY_DN815_c0_g1_i1	2	200.32	1.67	0.00114	XP_026819724.1 dopamine beta-hydroxylase [Rhopalosiphum maidis]
TRINITY_DN18550_c0_g1_i8	2	234.73	1.54	0.00114	XP_015376201.1 PREDICTED: cystathionine gamma-lyase-like, partial [Diuraphis noxia]
TRINITY_DN11620_c0_g1_i3	2	36.7	5.38	0.00118	XP_026823465.1 fatty acid synthase-like [Rhopalosiphum maidis]
TRINITY_DN11284_c0_g1_i1	2	40.85	-3.46	0.00118	No annotation
TRINITY_DN282_c0_g1_i3	2	131.92	3.74	0.00121	XP_026810800.1 uncharacterized protein LOC113552237 [Rhopalosiphum maidis]
TRINITY_DN52460_c0_g1_i11	2	56.21	8.49	0.00129	XP_026812559.1 titin-like isoform X2 [Rhopalosiphum maidis]
TRINITY_DN9064_c0_g1_i13	2	121.93	3.68	0.00129	XP_026804732.1 uncharacterized protein LOC113548187, partial [Rhopalosiphum maidis]
TRINITY_DN6606_c0_g1_i9	2	420.12	4.79	0.00131	XP_026812558.1 uncharacterized protein PF11_0213-like isoform X1 [Rhopalosiphum maidis]
TRINITY_DN7545_c0_g1_i1	2	71.24	6.32	0.00131	XP_026819338.1 uncharacterized protein LOC113558004 [Rhopalosiphum maidis]
TRINITY_DN2254_c0_g1_i2	2	24.11	-6.91	0.00142	No annotation
TRINITY_DN7268_c0_g1_i2	2	381.36	2.33	0.00149	XP_026811013.1 uncharacterized protein LOC113552354 [Rhopalosiphum maidis]
TRINITY_DN3762_c0_g1_i3	2	247.72	1.81	0.0015	XP_026804875.1 protein-glutamate O-methyltransferase-like [Rhopalosiphum maidis]
TRINITY_DN39094_c0_g2_i1	2	22.96	-7.81	0.0015	No annotation
TRINITY_DN3219_c0_g1_i1	2	377.03	3.16	0.0015	XP_026822261.1 uncharacterized protein LOC113560531 [Rhopalosiphum maidis]
TRINITY_DN4064_c0_g1_i30	2	102	3.64	0.00153	XP_026818153.1 LOW QUALITY PROTEIN: uncharacterized protein LOC113557060 [Rhopalosiphum maidis]
TRINITY_DN10121_c1_g1_i6	2	60.23	3.23	0.00153	XP_026807307.1 bifunctional lycopene cyclase/phytoene synthase-like [Rhopalosiphum maidis] XP_026807308.1 bifunctional lycopene cyclase/phytoene synthase-like [Rhopalosiphum maidis] XP_026807309.1 bifunctional lycopene cyclase/phytoene synthase-like [Rhopalosiphum maidis] XP_026807310.1 bifunctional lycopene cyclase/phytoene synthase-like [Rhopalosiphum maidis] XP_026807311.1 bifunctional lycopen…
TRINITY_DN1171_c0_g1_i6	2	347.66	1.53	0.00154	KAF0764767.1 Uncharacterized protein FWK35_00015548 [Aphis craccivora]
TRINITY_DN6606_c0_g1_i18	2	294.18	4.61	0.00157	XP_026812558.1 uncharacterized protein PF11_0213-like isoform X1 [Rhopalosiphum maidis]
TRINITY_DN10990_c0_g1_i13	2	1130.36	1.39	0.00158	XP_026809733.1 4-aminobutyrate aminotransferase, mitochondrial [Rhopalosiphum maidis]
TRINITY_DN6758_c0_g1_i3	2	1540.24	1.75	0.00159	XP_026820729.1 uncharacterized protein LOC113559266 [Rhopalosiphum maidis]
TRINITY_DN247146_c0_g1_i1	2	19.47	7.91	0.00159	XP_029342373.1 fatty acid synthase-like [Acyrthosiphon pisum]
TRINITY_DN3293_c0_g1_i3	2	639.8	2.26	0.00159	XP_026821867.1 glycogen phosphorylase isoform X1 [Rhopalosiphum maidis]
TRINITY_DN47063_c0_g1_i1	2	158.77	3.3	0.00159	XP_026812082.1 uncharacterized protein LOC113553119 [Rhopalosiphum maidis]
TRINITY_DN5845_c0_g1_i2	2	300.9	2.98	0.00163	XP_026822779.1 uncharacterized protein LOC113560863 [Rhopalosiphum maidis]
TRINITY_DN20304_c0_g1_i10	2	1320.11	1.07	0.00166	XP_026816510.1 uncharacterized protein LOC113556017 isoform X2 [Rhopalosiphum maidis]
TRINITY_DN5504_c1_g1_i1	2	1784.87	3.42	0.00167	No annotation
TRINITY_DN1356_c0_g1_i3	2	118.98	2.7	0.00171	XP_026817268.1 kynurenine--oxoglutarate transaminase 3-like [Rhopalosiphum maidis]
TRINITY_DN10121_c1_g1_i3	2	58.51	3.21	0.00175	XP_026807307.1 bifunctional lycopene cyclase/phytoene synthase-like [Rhopalosiphum maidis] XP_026807308.1 bifunctional lycopene cyclase/phytoene synthase-like [Rhopalosiphum maidis] XP_026807309.1 bifunctional lycopene cyclase/phytoene synthase-like [Rhopalosiphum maidis] XP_026807310.1 bifunctional lycopene cyclase/phytoene synthase-like [Rhopalosiphum maidis] XP_026807311.1 bifunctional lycopen…
TRINITY_DN2894_c0_g1_i17	2	134.92	3.23	0.00176	XP_026816617.1 uncharacterized protein LOC113556083 isoform X1 [Rhopalosiphum maidis]
TRINITY_DN57253_c0_g1_i2	2	382.76	2.2	0.00182	XP_026806519.1 synaptic vesicle glycoprotein 2B-like [Rhopalosiphum maidis]
TRINITY_DN87791_c0_g2_i5	2	185.1	2.4	0.00182	No annotation
TRINITY_DN2014_c0_g3_i1	2	563.18	2.14	0.00182	XP_026816790.1 uncharacterized protein LOC113556186 [Rhopalosiphum maidis]
TRINITY_DN7068_c0_g1_i2	2	129.94	1.77	0.00184	XP_026809334.1 sodium/nucleoside cotransporter 2 [Rhopalosiphum maidis]
TRINITY_DN265_c0_g3_i1	2	1259.6	1.95	0.00184	XP_026810360.1 glutathione hydrolase 1 proenzyme-like isoform X1 [Rhopalosiphum maidis]
TRINITY_DN5945_c0_g1_i2	2	240.39	4.2	0.00187	XP_026813167.1 MD-2-related lipid-recognition protein [Rhopalosiphum maidis]
TRINITY_DN174709_c0_g1_i1	2	20.15	7.96	0.00191	No annotation
TRINITY_DN4531_c0_g1_i17	2	66.72	3.26	0.00203	XP_026814435.1 cationic amino acid transporter 2-like [Rhopalosiphum maidis]
TRINITY_DN1210_c0_g1_i10	2	191.83	2.4	0.00203	XP_026813314.1 testicular acid phosphatase homolog [Rhopalosiphum maidis]
TRINITY_DN5194_c0_g1_i9	2	397.35	2.44	0.00205	XP_026820283.1 phosphoenolpyruvate carboxykinase [GTP]-like [Rhopalosiphum maidis]
TRINITY_DN12663_c0_g1_i1	2	113.08	1.92	0.0021	XP_026811016.1 putative sodium-dependent multivitamin transporter [Rhopalosiphum maidis]
TRINITY_DN8143_c0_g1_i1	2	64.33	6.66	0.00212	XP_026820846.1 cathepsin B-like [Rhopalosiphum maidis]
TRINITY_DN409_c2_g1_i2	2	82.32	2.06	0.00218	XP_026820606.1 multidrug resistance-associated protein 4-like isoform X2 [Rhopalosiphum maidis]
TRINITY_DN10990_c0_g1_i2	2	1920.85	1.25	0.00224	XP_026809733.1 4-aminobutyrate aminotransferase, mitochondrial [Rhopalosiphum maidis]
TRINITY_DN9063_c0_g1_i5	2	150.67	2.77	0.00228	XP_026821397.1 putative sodium-dependent multivitamin transporter [Rhopalosiphum maidis]
TRINITY_DN44833_c1_g1_i17	2	56.76	3.81	0.00228	XP_026818709.1 uncharacterized protein LOC113557409 isoform X2 [Rhopalosiphum maidis]
TRINITY_DN1617_c0_g1_i1	2	1468.91	2.26	0.00231	XP_026819903.1 uncharacterized protein LOC113558605 [Rhopalosiphum maidis]
TRINITY_DN3066_c2_g1_i3	2	222.4	2.77	0.00231	XP_026813807.1 trehalase-like isoform X3 [Rhopalosiphum maidis]
TRINITY_DN6270_c0_g1_i10	2	703.95	2.37	0.00237	XP_025197973.1 solute carrier family 23 member 2 isoform X1 [Melanaphis sacchari]
TRINITY_DN31062_c0_g2_i2	2	365.55	2.15	0.00238	No annotation
TRINITY_DN2828_c0_g2_i1	2	158.74	2.3	0.0024	XP_026808095.1 uncharacterized protein LOC113550463 [Rhopalosiphum maidis]
TRINITY_DN4531_c0_g1_i16	2	83.69	3.36	0.00245	XP_026814435.1 cationic amino acid transporter 2-like [Rhopalosiphum maidis]
TRINITY_DN3205_c0_g1_i2	2	141.53	2.09	0.00245	XP_026818361.1 vesicular glutamate transporter 1-like isoform X2 [Rhopalosiphum maidis]
TRINITY_DN8126_c0_g1_i18	2	83.35	2.85	0.00245	No annotation
TRINITY_DN5194_c0_g1_i5	2	167.2	2.28	0.00247	XP_026820283.1 phosphoenolpyruvate carboxykinase [GTP]-like [Rhopalosiphum maidis]
TRINITY_DN2232_c0_g1_i8	2	664.89	2.7	0.00248	XP_026807286.1 cysteine dioxygenase type 1 [Rhopalosiphum maidis]
TRINITY_DN154495_c0_g1_i1	2	18.6	-7.51	0.00248	No annotation
TRINITY_DN6758_c0_g1_i5	2	1398.87	1.83	0.0025	XP_026820729.1 uncharacterized protein LOC113559266 [Rhopalosiphum maidis]
TRINITY_DN4128_c0_g1_i4	2	536.23	1.94	0.0025	XP_026809933.1 cationic amino acid transporter 2-like [Rhopalosiphum maidis]
TRINITY_DN9320_c0_g1_i3	2	58.54	3.87	0.0025	XP_026810205.1 inactive pancreatic lipase-related protein 1-like [Rhopalosiphum maidis]
TRINITY_DN100195_c0_g2_i2	2	243.38	2.37	0.0025	XP_026819968.1 sodium/hydrogen exchanger 9B1-like isoform X2 [Rhopalosiphum maidis]
TRINITY_DN18550_c0_g1_i9	2	538.51	1.62	0.00257	XP_026823452.1 cystathionine gamma-lyase [Rhopalosiphum maidis]
TRINITY_DN2894_c0_g1_i36	2	51.33	5.26	0.00259	XP_026816617.1 uncharacterized protein LOC113556083 isoform X1 [Rhopalosiphum maidis]
TRINITY_DN126724_c0_g1_i3	2	178.61	2.78	0.00276	XP_026804289.1 uncharacterized protein LOC113547907 isoform X1 [Rhopalosiphum maidis]
TRINITY_DN10291_c0_g1_i5	2	169.8	2.77	0.00278	XP_026821982.1 dopamine N-acetyltransferase-like [Rhopalosiphum maidis]
TRINITY_DN184132_c0_g1_i1	2	22.77	-7.21	0.0028	No annotation
TRINITY_DN57946_c5_g1_i1	2	17.54	7.76	0.00296	No annotation
TRINITY_DN29_c0_g1_i22	2	258.31	3.2	0.00301	XP_026805655.1 lectin subunit alpha-like [Rhopalosiphum maidis]
TRINITY_DN377_c0_g1_i15	2	1003.95	1.1	0.00311	XP_026820961.1 1,4-alpha-glucan-branching enzyme [Rhopalosiphum maidis]
TRINITY_DN57253_c0_g1_i4	2	375.74	2.05	0.00314	XP_026806519.1 synaptic vesicle glycoprotein 2B-like [Rhopalosiphum maidis]
TRINITY_DN2051_c0_g1_i7	2	135.34	2.88	0.00314	XP_026815836.1 alpha,alpha-trehalose-phosphate synthase [UDP-forming]-like isoform X1 [Rhopalosiphum maidis]
TRINITY_DN52460_c0_g1_i1	2	50.52	6.76	0.00315	XP_026812559.1 titin-like isoform X2 [Rhopalosiphum maidis]
TRINITY_DN1038_c0_g1_i1	2	2842.1	1.68	0.00315	KAF0767391.1 hypothetical protein FWK35_00007943 [Aphis craccivora]
TRINITY_DN9063_c0_g1_i3	2	184.77	2.71	0.00316	XP_026821397.1 putative sodium-dependent multivitamin transporter [Rhopalosiphum maidis]
TRINITY_DN113812_c0_g1_i1	2	16.07	-7.3	0.00325	No annotation
TRINITY_DN15945_c0_g1_i1	2	16.79	-7.36	0.00329	No annotation
TRINITY_DN23427_c0_g1_i2	2	13.86	7.42	0.00337	No annotation
TRINITY_DN2275_c0_g1_i15	2	174.33	2.26	0.00337	XP_026822301.1 tsukushin-like isoform X1 [Rhopalosiphum maidis]
TRINITY_DN6270_c0_g1_i12	2	665.83	2.37	0.00348	XP_025197973.1 solute carrier family 23 member 2 isoform X1 [Melanaphis sacchari]
TRINITY_DN5636_c0_g1_i2	2	319.58	3.17	0.00348	XP_026814535.1 maltase A3-like isoform X1 [Rhopalosiphum maidis]
TRINITY_DN9063_c0_g1_i2	2	138.85	3.08	0.00349	XP_026821397.1 putative sodium-dependent multivitamin transporter [Rhopalosiphum maidis]
TRINITY_DN107385_c0_g1_i1	2	63.13	3.96	0.0035	XP_026804180.1 NADH dehydrogenase [ubiquinone] iron-sulfur protein 6, mitochondrial [Rhopalosiphum maidis]
TRINITY_DN5153_c0_g1_i2	2	701.69	3.5	0.00352	XP_026815785.1 uncharacterized protein LOC113555557 [Rhopalosiphum maidis]
TRINITY_DN34180_c0_g1_i1	2	14.31	7.47	0.00365	No annotation
TRINITY_DN34089_c3_g2_i1	2	17.19	6.77	0.00366	No annotation
TRINITY_DN1702_c0_g1_i11	2	120.96	2.84	0.00366	XP_026810638.1 antichymotrypsin-2-like [Rhopalosiphum maidis]
TRINITY_DN5313_c0_g1_i7	2	514.8	1.5	0.00369	XP_026821202.1 scavenger receptor class B member 1 isoform X1 [Rhopalosiphum maidis]
TRINITY_DN2894_c0_g1_i32	2	45.56	5.2	0.00373	XP_026816617.1 uncharacterized protein LOC113556083 isoform X1 [Rhopalosiphum maidis]
TRINITY_DN10291_c0_g1_i4	2	152.19	2.9	0.00375	XP_026821982.1 dopamine N-acetyltransferase-like [Rhopalosiphum maidis]
TRINITY_DN3066_c2_g1_i9	2	733.14	1.66	0.00379	XP_026813801.1 trehalase-like isoform X2 [Rhopalosiphum maidis]
TRINITY_DN13749_c0_g1_i1	2	410.04	3.74	0.00379	XP_026813078.1 uncharacterized protein LOC113553766 [Rhopalosiphum maidis]
TRINITY_DN461_c0_g1_i7	2	461.77	2.43	0.00379	XP_026816479.1 cytochrome b ascorbate-dependent protein 3-like [Rhopalosiphum maidis]
TRINITY_DN7938_c0_g1_i1	2	453.1	-1.13	0.0038	No annotation
TRINITY_DN1734_c2_g1_i3	2	860.36	2.41	0.00385	XP_026805123.1 zinc transporter ZIP1-like [Rhopalosiphum maidis]
TRINITY_DN1244_c1_g1_i6	2	358.52	1.85	0.00393	XP_026810229.1 lipid storage droplets surface-binding protein 1 [Rhopalosiphum maidis]
TRINITY_DN42044_c0_g1_i2	2	122.99	-2.17	0.00396	No annotation
TRINITY_DN26313_c0_g1_i1	2	43.66	-2.63	0.00402	No annotation
TRINITY_DN451_c0_g1_i7	2	786.57	2.36	0.00402	XP_026814065.2 uncharacterized protein LOC113554424 [Rhopalosiphum maidis]
TRINITY_DN9486_c0_g1_i1	2	15.37	7.57	0.00402	XP_026820035.1 uncharacterized protein LOC113558719 [Rhopalosiphum maidis]
TRINITY_DN5596_c0_g1_i18	2	379.51	7.22	0.00402	XP_026821008.1 legumain-like [Rhopalosiphum maidis]
TRINITY_DN1437_c0_g1_i19	2	1120.77	2.89	0.00402	XP_026804880.1 uncharacterized protein LOC113548279 [Rhopalosiphum maidis]
TRINITY_DN18550_c0_g1_i5	2	676.87	1.55	0.00402	XP_026823452.1 cystathionine gamma-lyase [Rhopalosiphum maidis]
TRINITY_DN11810_c0_g2_i2	2	15.29	7.56	0.00404	No annotation
TRINITY_DN114867_c0_g1_i2	2	14.38	7.47	0.00406	XP_027849494.2 proteasome activator complex subunit 3-like isoform X1 [Aphis gossypii] CAH1712827.1 unnamed protein product [Aphis gossypii]
TRINITY_DN502_c9_g1_i4	2	1526.85	-1.16	0.00413	KAF0765364.1 carboxyl-terminal PDZ ligand of neuronal nitric oxide synthase protein isoform X3 [Aphis craccivora]
TRINITY_DN265_c1_g2_i1	2	209.52	2.74	0.00413	XP_026810609.1 glutathione hydrolase 1 proenzyme-like [Rhopalosiphum maidis]
TRINITY_DN1259_c2_g1_i1	2	15.92	7.62	0.00415	No annotation
TRINITY_DN2304_c0_g3_i1	2	14.93	-7.19	0.00415	No annotation
TRINITY_DN2311_c0_g1_i4	2	182.2	2.56	0.00415	XP_026807085.1 uncharacterized protein LOC113549813 [Rhopalosiphum maidis]
TRINITY_DN34426_c1_g1_i3	2	19.86	7.94	0.00416	XP_015372851.1 PREDICTED: transmembrane GTPase Marf-like [Diuraphis noxia]
TRINITY_DN15124_c0_g2_i1	2	17.38	-7.41	0.00416	No annotation
TRINITY_DN803_c0_g2_i31	2	734.68	1.07	0.00418	KAF0759937.1 glucose dehydrogenase, partial [Aphis craccivora]
TRINITY_DN3891_c0_g1_i2	2	596.19	1.72	0.00429	XP_026806503.1 uncharacterized protein LOC113549420 [Rhopalosiphum maidis]
TRINITY_DN84_c4_g1_i3	2	429.36	1.53	0.00429	XP_026816793.1 scavenger receptor class B member 1-like isoform X2 [Rhopalosiphum maidis]
TRINITY_DN31352_c0_g2_i1	2	15.53	7.59	0.00439	No annotation
TRINITY_DN5356_c0_g1_i2	2	440.59	2.5	0.00439	XP_026819487.1 LOW QUALITY PROTEIN: membrane alanyl aminopeptidase-like [Rhopalosiphum maidis]
TRINITY_DN50907_c0_g1_i5	2	926.15	2.59	0.00439	XP_026807789.1 LOW QUALITY PROTEIN: aminopeptidase N-like [Rhopalosiphum maidis]
TRINITY_DN915_c0_g1_i3	2	1164.18	2.62	0.00443	XP_026807423.1 alpha,alpha-trehalose-phosphate synthase [UDP-forming]-like isoform X1 [Rhopalosiphum maidis]
TRINITY_DN52460_c0_g1_i10	2	28.66	8.47	0.00447	XP_026812559.1 titin-like isoform X2 [Rhopalosiphum maidis]
TRINITY_DN191717_c0_g1_i1	2	17.52	7.76	0.00447	No annotation
TRINITY_DN1734_c2_g1_i1	2	781.18	2.42	0.00447	XP_026805123.1 zinc transporter ZIP1-like [Rhopalosiphum maidis]
TRINITY_DN840_c1_g1_i3	2	263.38	1.81	0.00452	XP_026815535.1 4-coumarate--CoA ligase 3-like [Rhopalosiphum maidis]
TRINITY_DN246_c0_g1_i10	2	437.67	2.15	0.00452	XP_026808622.1 esterase E4-like [Rhopalosiphum maidis]
TRINITY_DN6567_c1_g1_i5	2	141.33	2.22	0.00453	XP_026805815.1 neuroglobin-like [Rhopalosiphum maidis]
TRINITY_DN127095_c1_g1_i1	2	14.79	-7.18	0.00454	No annotation
TRINITY_DN5374_c0_g2_i7	2	129.19	2.88	0.0046	XP_026817966.1 arginine kinase [Rhopalosiphum maidis]
TRINITY_DN461_c0_g1_i4	2	307.69	2.06	0.0046	XP_026816479.1 cytochrome b ascorbate-dependent protein 3-like [Rhopalosiphum maidis]
TRINITY_DN915_c0_g1_i12	2	1184.59	2.39	0.00462	XP_026807423.1 alpha,alpha-trehalose-phosphate synthase [UDP-forming]-like isoform X1 [Rhopalosiphum maidis]
TRINITY_DN3877_c0_g1_i5	2	84.91	2.85	0.00468	XP_026819117.1 serine/threonine-protein phosphatase CPPED1-like isoform X2 [Rhopalosiphum maidis]
TRINITY_DN3066_c2_g1_i4	2	342.33	1.94	0.00468	XP_026813807.1 trehalase-like isoform X3 [Rhopalosiphum maidis]
TRINITY_DN3293_c0_g1_i4	2	982.21	2.35	0.00469	XP_026821868.1 glycogen phosphorylase isoform X2 [Rhopalosiphum maidis]
TRINITY_DN68326_c0_g1_i1	2	171.87	3.14	0.00469	XP_026812948.1 dopamine N-acetyltransferase-like [Rhopalosiphum maidis]
TRINITY_DN1277_c0_g1_i13	2	769.42	2.46	0.0047	XP_026805345.1 uncharacterized protein LOC113548589 [Rhopalosiphum maidis]
TRINITY_DN963_c0_g1_i8	2	1082.09	1.31	0.00475	XP_001949446.1 alpha-crystallin B chain isoform X1 [Acyrthosiphon pisum]
TRINITY_DN122943_c0_g1_i2	2	27.92	5.9	0.00477	XP_026805876.1 cytochrome b561-like [Rhopalosiphum maidis]
TRINITY_DN2803_c0_g1_i1	2	855.58	1.62	0.00477	XP_026815263.1 phosphoglucomutase [Rhopalosiphum maidis]
TRINITY_DN54459_c0_g1_i1	2	15.26	-7.22	0.00483	No annotation
TRINITY_DN100195_c0_g2_i5	2	196.09	2.2	0.00492	XP_026819968.1 sodium/hydrogen exchanger 9B1-like isoform X2 [Rhopalosiphum maidis]
TRINITY_DN1585_c0_g1_i1	2	622.6	1.77	0.00494	XP_026811433.1 uncharacterized protein LOC113552742 [Rhopalosiphum maidis]
TRINITY_DN2774_c0_g1_i8	2	138.25	4.09	0.00505	No annotation
TRINITY_DN10121_c1_g1_i4	2	67.64	3.14	0.00508	XP_026807307.1 bifunctional lycopene cyclase/phytoene synthase-like [Rhopalosiphum maidis] XP_026807308.1 bifunctional lycopene cyclase/phytoene synthase-like [Rhopalosiphum maidis] XP_026807309.1 bifunctional lycopene cyclase/phytoene synthase-like [Rhopalosiphum maidis] XP_026807310.1 bifunctional lycopene cyclase/phytoene synthase-like [Rhopalosiphum maidis] XP_026807311.1 bifunctional lycopen…
TRINITY_DN1558_c0_g2_i1	2	36.99	-3.19	0.00514	No annotation
TRINITY_DN4300_c0_g1_i1	2	157.86	2.44	0.00519	XP_026808896.1 uncharacterized protein LOC113551066 [Rhopalosiphum maidis]
TRINITY_DN10223_c0_g3_i5	2	89.59	2.1	0.00519	XP_022177245.1 uncharacterized protein LOC111038447 isoform X2 [Myzus persicae]
TRINITY_DN2422_c1_g1_i9	2	1805.83	1.99	0.00521	No annotation
TRINITY_DN24858_c0_g1_i1	2	20.49	7.03	0.00527	No annotation
TRINITY_DN4208_c0_g1_i3	2	168.05	2.98	0.00528	XP_026818362.1 LOW QUALITY PROTEIN: vesicular glutamate transporter 1-like [Rhopalosiphum maidis]
TRINITY_DN6996_c0_g1_i1	2	360.1	1.8	0.00538	XP_026811567.1 uncharacterized protein LOC113552820 [Rhopalosiphum maidis]
TRINITY_DN2798_c0_g1_i1	2	1373.56	-1.14	0.0055	No annotation
TRINITY_DN249577_c0_g1_i1	2	21.03	-7.68	0.00552	No annotation
TRINITY_DN9049_c0_g1_i4	2	50.77	5.04	0.00552	XP_026816612.1 LOW QUALITY PROTEIN: MFS-type transporter SLC18B1-like [Rhopalosiphum maidis]
TRINITY_DN118393_c0_g1_i1	2	14.48	-7.15	0.00558	No annotation
TRINITY_DN494_c0_g1_i1	2	161.71	3.18	0.00564	XP_026815982.1 gamma-glutamyl hydrolase B-like [Rhopalosiphum maidis]
TRINITY_DN3293_c0_g1_i5	2	909.99	2.04	0.00565	XP_026821868.1 glycogen phosphorylase isoform X2 [Rhopalosiphum maidis]
TRINITY_DN1171_c0_g1_i3	2	278.95	2.42	0.00573	CAH1711132.1 unnamed protein product [Aphis gossypii]
TRINITY_DN72854_c0_g1_i10	2	42.14	3.24	0.00589	CAH1722096.1 unnamed protein product [Aphis gossypii]
TRINITY_DN1073_c1_g1_i9	2	12.67	7.29	0.00593	No annotation
TRINITY_DN1301_c0_g1_i1	2	127.47	2.75	0.00603	XP_026813804.1 sodium-independent sulfate anion transporter-like [Rhopalosiphum maidis]
TRINITY_DN357_c0_g1_i17	2	190.18	1.75	0.00604	XP_026809731.1 uncharacterized protein LOC113551599 [Rhopalosiphum maidis]
TRINITY_DN37122_c0_g1_i1	2	22.88	5.56	0.00606	No annotation
TRINITY_DN2803_c0_g1_i4	2	701.08	1.6	0.00628	XP_026815263.1 phosphoglucomutase [Rhopalosiphum maidis]
TRINITY_DN6972_c0_g1_i9	2	441.01	1.82	0.0063	XP_027847397.2 uncharacterized protein LOC114127373 isoform X1 [Aphis gossypii]
TRINITY_DN35855_c0_g1_i2	2	14.3	7.47	0.00632	XP_026810319.1 fatty acid synthase-like [Rhopalosiphum maidis]
TRINITY_DN933_c0_g1_i10	2	1619.76	1.39	0.00645	KAE9535883.1 hypothetical protein AGLY_007784 [Aphis glycines]
TRINITY_DN4274_c0_g1_i6	2	198.22	3.54	0.00645	XP_026809990.1 LOW QUALITY PROTEIN: UDP-glucuronosyltransferase-like [Rhopalosiphum maidis]
TRINITY_DN10727_c0_g1_i2	2	54.82	3.93	0.00645	No annotation
TRINITY_DN43232_c0_g1_i8	2	506.35	2.7	0.00645	QPZ88884.1 cytochrome P450 CYP6CY8 [Rhopalosiphum padi]
TRINITY_DN2959_c0_g1_i10	2	97.77	2.56	0.00646	XP_026822529.1 major facilitator superfamily domain-containing protein 12-like isoform X1 [Rhopalosiphum maidis]
TRINITY_DN35696_c0_g1_i1	2	14.22	-7.13	0.00652	No annotation
TRINITY_DN4128_c0_g1_i5	2	400.26	1.81	0.0066	XP_026809933.1 cationic amino acid transporter 2-like [Rhopalosiphum maidis]
TRINITY_DN19559_c0_g1_i1	2	33.17	3.03	0.00672	No annotation
TRINITY_DN2504_c0_g1_i2	2	12.59	7.28	0.00676	No annotation
TRINITY_DN1524_c2_g1_i3	2	229.31	-1.83	0.00676	No annotation
TRINITY_DN51085_c0_g1_i1	2	12.64	7.28	0.00676	No annotation
TRINITY_DN933_c0_g1_i13	2	1658.8	1.5	0.00676	XP_026820164.1 hexokinase type 2-like isoform X2 [Rhopalosiphum maidis]
TRINITY_DN52460_c0_g1_i6	2	29.35	6.34	0.00685	XP_026812559.1 titin-like isoform X2 [Rhopalosiphum maidis]
TRINITY_DN3891_c0_g1_i1	2	256.31	2.55	0.00688	XP_026806503.1 uncharacterized protein LOC113549420 [Rhopalosiphum maidis]
TRINITY_DN14_c0_g1_i1	2	339.85	3.03	0.00709	No annotation
TRINITY_DN200493_c0_g1_i1	2	12.41	7.26	0.00709	No annotation
TRINITY_DN461_c0_g1_i1	2	380.99	2.48	0.00722	XP_026816479.1 cytochrome b ascorbate-dependent protein 3-like [Rhopalosiphum maidis]
TRINITY_DN763_c4_g1_i2	2	2271.26	2.35	0.00726	AZS52837.1 carboxylesterase [Rhopalosiphum padi]
TRINITY_DN24870_c0_g1_i1	2	60.83	2.63	0.00729	KAE9530679.1 hypothetical protein AGLY_011141 [Aphis glycines]
TRINITY_DN2043_c2_g1_i1	2	207	-1.66	0.00729	No annotation
TRINITY_DN1567_c0_g1_i21	2	36	4.03	0.00732	XP_026816720.1 UDP-glucuronosyltransferase 2C1-like isoform X2 [Rhopalosiphum maidis]
TRINITY_DN1327_c1_g1_i9	2	622.25	2.07	0.00732	XP_026811204.1 uncharacterized protein LOC113552540 [Rhopalosiphum maidis]
TRINITY_DN3425_c1_g1_i1	2	12.19	7.24	0.00732	No annotation
TRINITY_DN6222_c0_g1_i12	2	13.54	7.38	0.00752	KAE9538219.1 hypothetical protein AGLY_006191 [Aphis glycines]
TRINITY_DN2380_c0_g1_i9	2	315.98	1.83	0.00752	XP_026810000.1 monocarboxylate transporter 7-like isoform X1 [Rhopalosiphum maidis]
TRINITY_DN2803_c0_g1_i3	2	806.55	1.6	0.00757	XP_026815263.1 phosphoglucomutase [Rhopalosiphum maidis]
TRINITY_DN741_c0_g1_i13	2	31.63	5.18	0.00759	XP_026823262.1 fatty acyl-CoA reductase wat-like [Rhopalosiphum maidis]
TRINITY_DN647_c0_g1_i9	2	140.27	1.91	0.00759	XP_026816965.1 putative sodium-coupled neutral amino acid transporter 11 [Rhopalosiphum maidis]
TRINITY_DN1277_c0_g1_i3	2	3216.83	2.15	0.00767	XP_026805345.1 uncharacterized protein LOC113548589 [Rhopalosiphum maidis]
TRINITY_DN19296_c0_g1_i1	2	152.27	2.47	0.00791	XP_026806858.1 uncharacterized protein LOC113549659 [Rhopalosiphum maidis]
TRINITY_DN6451_c0_g1_i2	2	22.35	6.46	0.00796	XP_026809109.1 alpha-tocopherol transfer protein-like [Rhopalosiphum maidis]
TRINITY_DN4985_c0_g1_i1	2	442.08	2.13	0.00805	XP_026821861.1 sialin-like [Rhopalosiphum maidis]
TRINITY_DN3977_c0_g1_i7	2	94.67	3.19	0.00805	XP_026811375.1 lysosomal Pro-X carboxypeptidase-like [Rhopalosiphum maidis]
TRINITY_DN4796_c0_g1_i2	2	166.25	2.81	0.00805	XP_026812287.1 uncharacterized protein LOC113553257 [Rhopalosiphum maidis]
TRINITY_DN9061_c0_g1_i1	2	14.6	-7.17	0.00807	No annotation
TRINITY_DN117044_c0_g2_i1	2	11.93	7.2	0.0084	KAF0709493.1 Reverse transcriptase domain-containing protein [Aphis craccivora]
TRINITY_DN451_c0_g1_i11	2	101.87	3.86	0.0084	XP_026814065.2 uncharacterized protein LOC113554424 [Rhopalosiphum maidis]
TRINITY_DN119046_c0_g1_i1	2	13.01	7.33	0.00847	No annotation
TRINITY_DN3262_c0_g1_i1	2	229.34	4.4	0.00862	XP_026804612.1 uncharacterized protein LOC113548122 [Rhopalosiphum maidis]
TRINITY_DN8664_c0_g1_i2	2	279.25	2.96	0.00864	XP_026815652.1 hemoglobinase-like isoform X2 [Rhopalosiphum maidis]
TRINITY_DN4038_c0_g4_i1	2	14.24	7.46	0.00864	XP_026808226.1 protein yellow [Rhopalosiphum maidis]
TRINITY_DN10121_c1_g1_i5	2	71.35	2.82	0.00864	XP_026807307.1 bifunctional lycopene cyclase/phytoene synthase-like [Rhopalosiphum maidis] XP_026807308.1 bifunctional lycopene cyclase/phytoene synthase-like [Rhopalosiphum maidis] XP_026807309.1 bifunctional lycopene cyclase/phytoene synthase-like [Rhopalosiphum maidis] XP_026807310.1 bifunctional lycopene cyclase/phytoene synthase-like [Rhopalosiphum maidis] XP_026807311.1 bifunctional lycopen…
TRINITY_DN5779_c0_g1_i4	2	1164.73	1.02	0.00869	KAF0760569.1 renin receptor, partial [Aphis craccivora]
TRINITY_DN2275_c0_g1_i3	2	129.07	2.07	0.00869	XP_026822301.1 tsukushin-like isoform X1 [Rhopalosiphum maidis]
TRINITY_DN32412_c0_g2_i1	2	91.98	-3.17	0.0088	No annotation
TRINITY_DN6434_c0_g2_i1	2	160.5	2.31	0.0088	XP_026806738.1 cardio acceleratory peptide 2b [Rhopalosiphum maidis]
TRINITY_DN16683_c0_g1_i4	2	14.77	7.51	0.0089	No annotation
TRINITY_DN6972_c0_g1_i14	2	436.97	1.85	0.00892	XP_027847397.2 uncharacterized protein LOC114127373 isoform X1 [Aphis gossypii]
TRINITY_DN6972_c0_g1_i12	2	470.57	1.88	0.00894	XP_027847397.2 uncharacterized protein LOC114127373 isoform X1 [Aphis gossypii]
TRINITY_DN24388_c0_g1_i2	2	23.86	4.38	0.00894	XP_026811204.1 uncharacterized protein LOC113552540 [Rhopalosiphum maidis]
TRINITY_DN60231_c0_g1_i1	2	63.96	-3.08	0.00894	No annotation
TRINITY_DN21281_c0_g2_i1	2	16.6	-6.37	0.00894	No annotation
TRINITY_DN36080_c0_g1_i1	2	22.12	6.11	0.00896	No annotation
TRINITY_DN49655_c0_g4_i1	2	12.66	7.29	0.00897	No annotation
TRINITY_DN2930_c0_g2_i2	2	135.49	2.8	0.00906	XP_026816587.1 UDP-glucuronosyltransferase 2B2-like [Rhopalosiphum maidis]
TRINITY_DN6556_c0_g1_i2	2	36.02	3.91	0.00907	XP_026813371.1 paternally-expressed gene 3 protein-like [Rhopalosiphum maidis]
TRINITY_DN102803_c0_g1_i3	2	6171.49	-0.79	0.00907	No annotation
TRINITY_DN9063_c0_g1_i4	2	99.15	2.93	0.00913	XP_026821397.1 putative sodium-dependent multivitamin transporter [Rhopalosiphum maidis]
TRINITY_DN197933_c0_g1_i1	2	13.74	7.4	0.00921	No annotation
TRINITY_DN1101_c0_g3_i2	2	116.66	-1.76	0.00921	No annotation
TRINITY_DN9127_c0_g1_i3	2	14.25	-7.12	0.00945	XP_026815437.1 titin [Rhopalosiphum maidis]
TRINITY_DN2773_c2_g3_i1	2	360.86	-1.9	0.00945	No annotation
TRINITY_DN494_c0_g1_i10	2	136.53	2.15	0.00955	XP_026815982.1 gamma-glutamyl hydrolase B-like [Rhopalosiphum maidis]
TRINITY_DN100195_c0_g2_i7	2	230.04	2.09	0.00967	XP_026819961.1 sodium/hydrogen exchanger 9B1-like isoform X1 [Rhopalosiphum maidis]
TRINITY_DN5228_c0_g1_i1	2	388.84	-1.38	0.00967	No annotation
TRINITY_DN121752_c0_g1_i1	2	21.65	5.71	0.00974	No annotation
TRINITY_DN7029_c0_g1_i5	2	57.33	2.56	0.00976	KAF0756241.1 dopamine N-acetyltransferase-like isoform X1 [Aphis craccivora]
TRINITY_DN851_c0_g1_i8	2	1560.08	1.72	0.00976	XP_025208615.1 glutamate dehydrogenase, mitochondrial [Melanaphis sacchari]
TRINITY_DN22890_c0_g1_i3	2	107.28	3.94	0.00979	No annotation
TRINITY_DN182421_c0_g1_i1	2	12.19	7.23	0.00981	No annotation
TRINITY_DN25891_c0_g1_i1	2	11.73	7.18	0.00986	No annotation
TRINITY_DN2668_c0_g2_i1	2	367.07	2.2	0.00986	XP_026807231.1 LOW QUALITY PROTEIN: protein yellow-like [Rhopalosiphum maidis]
TRINITY_DN10104_c0_g1_i4	2	61.42	5.83	0.00991	XP_026816036.1 putative serine protease K12H4.7 [Rhopalosiphum maidis]
TRINITY_DN3205_c0_g1_i5	2	74.52	2.45	0.0101	XP_026818361.1 vesicular glutamate transporter 1-like isoform X2 [Rhopalosiphum maidis]
TRINITY_DN3293_c0_g1_i6	2	912.68	1.9	0.0101	XP_026821868.1 glycogen phosphorylase isoform X2 [Rhopalosiphum maidis]
TRINITY_DN726_c0_g2_i1	2	86.52	1.85	0.0102	XP_026816865.1 lutropin-choriogonadotropic hormone receptor-like isoform X3 [Rhopalosiphum maidis]
TRINITY_DN3132_c0_g1_i2	2	46.75	2.48	0.0104	XP_026807654.1 flocculation protein FLO11-like [Rhopalosiphum maidis]
TRINITY_DN7029_c0_g1_i6	2	75.83	2.88	0.0105	KAF0756241.1 dopamine N-acetyltransferase-like isoform X1 [Aphis craccivora]
TRINITY_DN3924_c0_g1_i1	2	961.51	2.14	0.0106	XP_026812094.1 enoyl-CoA hydratase, mitochondrial [Rhopalosiphum maidis]
TRINITY_DN5586_c0_g2_i2	2	45.13	4	0.0106	XP_026808487.1 probable multidrug resistance-associated protein lethal(2)03659 isoform X2 [Rhopalosiphum maidis]
TRINITY_DN44125_c0_g1_i1	2	15.43	-7.24	0.0107	No annotation
TRINITY_DN162_c1_g2_i2	2	1844.51	-1	0.0109	XP_026813861.1 transcription factor SPT20 homolog isoform X3 [Rhopalosiphum maidis]
TRINITY_DN647_c0_g1_i8	2	73.08	2.11	0.011	XP_026816965.1 putative sodium-coupled neutral amino acid transporter 11 [Rhopalosiphum maidis]
TRINITY_DN3924_c0_g1_i4	2	2003.59	2.14	0.011	XP_026812094.1 enoyl-CoA hydratase, mitochondrial [Rhopalosiphum maidis]
TRINITY_DN3759_c0_g1_i5	2	530.25	1.51	0.0111	KAE9544437.1 hypothetical protein AGLY_001616 [Aphis glycines]
TRINITY_DN3924_c0_g1_i5	2	1312.39	2.1	0.0112	XP_026812094.1 enoyl-CoA hydratase, mitochondrial [Rhopalosiphum maidis]
TRINITY_DN2777_c2_g1_i5	2	880.9	-1.03	0.0112	No annotation
TRINITY_DN57253_c0_g1_i15	2	702.5	1.53	0.0112	XP_026806519.1 synaptic vesicle glycoprotein 2B-like [Rhopalosiphum maidis]
TRINITY_DN933_c0_g1_i4	2	1793.31	1.79	0.0113	XP_026820163.1 hexokinase type 2-like isoform X1 [Rhopalosiphum maidis]
TRINITY_DN1171_c0_g1_i1	2	399.59	1.64	0.0113	CAH1711132.1 unnamed protein product [Aphis gossypii]
TRINITY_DN25305_c0_g1_i1	2	61.11	4.99	0.0113	XP_026813598.1 uncharacterized protein LOC113554105 [Rhopalosiphum maidis]
TRINITY_DN9320_c0_g1_i1	2	271.81	4.26	0.0113	XP_026810205.1 inactive pancreatic lipase-related protein 1-like [Rhopalosiphum maidis]
TRINITY_DN15796_c1_g1_i1	2	13.44	-7.05	0.0113	No annotation
TRINITY_DN1822_c0_g1_i1	2	211.63	2.19	0.0113	XP_026811822.1 glucose dehydrogenase [FAD, quinone]-like isoform X2 [Rhopalosiphum maidis]
TRINITY_DN222971_c0_g1_i1	2	15.58	7.58	0.0113	No annotation
TRINITY_DN3424_c1_g1_i3	2	140.13	2.33	0.0114	XP_026807320.1 phytoene desaturase-like [Rhopalosiphum maidis]
TRINITY_DN933_c0_g1_i9	2	1456.3	1.42	0.0115	XP_026820164.1 hexokinase type 2-like isoform X2 [Rhopalosiphum maidis]
TRINITY_DN1567_c0_g1_i16	2	86.24	2.84	0.0118	XP_026816310.1 UDP-glucuronosyltransferase 2B2-like [Rhopalosiphum maidis]
TRINITY_DN259286_c0_g1_i1	2	12.95	-6.99	0.0118	XP_015378431.1 PREDICTED: uncharacterized protein LOC107172652, partial [Diuraphis noxia]
TRINITY_DN1039_c2_g1_i1	2	2290.16	1.48	0.0118	XP_026817625.1 proton-coupled amino acid transporter-like protein CG1139 [Rhopalosiphum maidis]
TRINITY_DN3424_c1_g1_i4	2	126.29	2.36	0.0118	AEC46996.1 carotenoid desaturase, partial [Schizaphis graminum]
TRINITY_DN89071_c0_g1_i1	2	21.68	-5.82	0.0118	No annotation
TRINITY_DN564_c0_g1_i1	2	144.59	2.92	0.0118	XP_026813290.1 alpha-tocopherol transfer protein-like [Rhopalosiphum maidis]
TRINITY_DN77_c0_g1_i8	2	372.46	1.42	0.0118	XP_026813306.1 leukocyte elastase inhibitor-like isoform X8 [Rhopalosiphum maidis]
TRINITY_DN250889_c0_g1_i1	2	12.45	-6.93	0.0118	No annotation
TRINITY_DN8732_c0_g1_i10	2	36	3.65	0.0119	XP_026809059.1 uncharacterized protein LOC113551174 [Rhopalosiphum maidis]
TRINITY_DN20673_c0_g1_i3	2	12.27	7.24	0.0119	XP_026820350.1 uncharacterized protein LOC113558959 [Rhopalosiphum maidis]
TRINITY_DN19681_c4_g1_i9	2	18.52	-4.29	0.0121	No annotation
TRINITY_DN3112_c0_g1_i7	2	11.22	7.12	0.0123	XP_026805613.1 probable multidrug resistance-associated protein lethal(2)03659 [Rhopalosiphum maidis] XP_026805614.1 probable multidrug resistance-associated protein lethal(2)03659 [Rhopalosiphum maidis] XP_026805615.1 probable multidrug resistance-associated protein lethal(2)03659 [Rhopalosiphum maidis] XP_026805616.1 probable multidrug resistance-associated protein lethal(2)03659 [Rhopalosiphum…
TRINITY_DN1244_c1_g1_i10	2	392.35	1.82	0.0123	XP_026810229.1 lipid storage droplets surface-binding protein 1 [Rhopalosiphum maidis]
TRINITY_DN7507_c0_g1_i3	2	133.03	2.61	0.0123	XP_026808057.1 maltase A3-like [Rhopalosiphum maidis]
TRINITY_DN11329_c0_g1_i1	2	24.06	3.38	0.0123	No annotation
TRINITY_DN136818_c0_g1_i1	2	11.47	7.15	0.0123	No annotation
TRINITY_DN6972_c0_g1_i5	2	430.86	1.86	0.0125	XP_027847397.2 uncharacterized protein LOC114127373 isoform X1 [Aphis gossypii]
TRINITY_DN22976_c0_g1_i1	2	11.45	7.14	0.0125	XP_026817803.1 uncharacterized protein LOC113556833 [Rhopalosiphum maidis]
TRINITY_DN13649_c0_g1_i1	2	11.08	7.1	0.0125	No annotation
TRINITY_DN126724_c0_g1_i2	2	156.76	2.82	0.0125	XP_026804290.1 sodium/potassium/calcium exchanger 4-like isoform X2 [Rhopalosiphum maidis]
TRINITY_DN25305_c0_g1_i4	2	145.42	5.13	0.0126	XP_026813598.1 uncharacterized protein LOC113554105 [Rhopalosiphum maidis]
TRINITY_DN43659_c0_g2_i3	2	17.99	6.14	0.0126	No annotation
TRINITY_DN43326_c0_g1_i1	2	11.76	7.18	0.0127	No annotation
TRINITY_DN6758_c0_g1_i4	2	1262.65	2	0.0127	XP_025415751.1 uncharacterized protein LOC112687325 [Sipha flava]
TRINITY_DN6511_c0_g1_i5	2	214.49	2.01	0.0127	XP_026821976.1 uncharacterized protein LOC113560349 isoform X3 [Rhopalosiphum maidis]
TRINITY_DN6567_c1_g1_i1	2	424.72	1.39	0.0127	XP_026805815.1 neuroglobin-like [Rhopalosiphum maidis]
TRINITY_DN309_c0_g1_i4	2	3409.36	2.07	0.0127	XP_026820702.1 uncharacterized protein LOC113559244 isoform X1 [Rhopalosiphum maidis]
TRINITY_DN4544_c0_g1_i11	2	813.66	1.81	0.0128	XP_025199644.1 zinc transporter 2-like isoform X2 [Melanaphis sacchari]
TRINITY_DN88008_c0_g1_i1	2	18.65	-5.7	0.0129	No annotation
TRINITY_DN94592_c0_g2_i1	2	12.56	7.28	0.0129	No annotation
TRINITY_DN8915_c0_g1_i4	2	852.2	2	0.0129	XP_026822468.1 uncharacterized protein LOC113560657 [Rhopalosiphum maidis]
TRINITY_DN6556_c0_g1_i25	2	20.14	5.27	0.0129	XP_026813371.1 paternally-expressed gene 3 protein-like [Rhopalosiphum maidis]
TRINITY_DN702_c0_g2_i1	2	1550.64	-0.92	0.013	No annotation
TRINITY_DN1244_c1_g1_i2	2	418.36	1.82	0.013	XP_026810229.1 lipid storage droplets surface-binding protein 1 [Rhopalosiphum maidis]
TRINITY_DN2937_c1_g1_i4	2	118.8	2.4	0.013	XP_026811460.1 synaptic vesicle glycoprotein 2B-like [Rhopalosiphum maidis]
TRINITY_DN7436_c1_g1_i1	2	97.65	-1.72	0.013	No annotation
TRINITY_DN261_c0_g1_i7	2	116.17	2.99	0.0131	XP_025199529.1 cationic amino acid transporter 2-like [Melanaphis sacchari]
TRINITY_DN18242_c0_g1_i10	2	628.28	3.56	0.0131	XP_026817564.1 mediator of RNA polymerase II transcription subunit 15-like [Rhopalosiphum maidis]
TRINITY_DN57253_c0_g1_i9	2	120.04	2.4	0.0131	XP_026806519.1 synaptic vesicle glycoprotein 2B-like [Rhopalosiphum maidis]
TRINITY_DN1376_c3_g1_i10	2	449.69	2.98	0.0131	XP_026804519.1 bifunctional lycopene cyclase/phytoene synthase-like [Rhopalosiphum maidis] XP_026804520.1 bifunctional lycopene cyclase/phytoene synthase-like [Rhopalosiphum maidis]
TRINITY_DN133640_c0_g1_i1	2	189.09	2	0.0134	XP_026805072.1 cardioactive peptide isoform X1 [Rhopalosiphum maidis]
TRINITY_DN246_c0_g1_i18	2	96.13	3.25	0.0134	XP_026808622.1 esterase E4-like [Rhopalosiphum maidis]
TRINITY_DN2668_c0_g2_i2	2	1372.7	1.38	0.0135	XP_025197398.1 protein yellow isoform X1 [Melanaphis sacchari]
TRINITY_DN1742_c1_g1_i15	2	4395.52	3.14	0.0135	No annotation
TRINITY_DN31143_c0_g2_i1	2	12.21	-6.91	0.0135	No annotation
TRINITY_DN9965_c0_g1_i2	2	48.56	-4.08	0.0135	No annotation
TRINITY_DN6283_c0_g1_i1	2	13.99	7.43	0.0136	XP_025190478.1 uncharacterized protein LOC112591044 [Melanaphis sacchari]
TRINITY_DN30766_c0_g1_i1	2	32.27	5.66	0.0137	No annotation
TRINITY_DN2422_c1_g1_i1	2	10168	2.21	0.0138	KAF0770223.1 ACYPI005624 protein, partial [Aphis craccivora]
TRINITY_DN20304_c0_g1_i7	2	250.53	1.81	0.0138	XP_026816509.1 uncharacterized protein LOC113556017 isoform X1 [Rhopalosiphum maidis]
TRINITY_DN169_c1_g2_i1	2	33.04	7.2	0.014	No annotation
TRINITY_DN45490_c0_g1_i2	2	216.36	2.06	0.014	No annotation
TRINITY_DN229_c3_g4_i1	2	46.71	4.82	0.014	UXL78658.1 salivary effector protein 2204 [Schizaphis graminum]
TRINITY_DN35284_c0_g1_i1	2	107.26	-1.9	0.014	XP_008180158.1 uncharacterized protein LOC103308502 [Acyrthosiphon pisum]
TRINITY_DN3759_c0_g1_i1	2	370.61	1.8	0.0141	XP_026805439.1 mitochondrial 2-oxoglutarate/malate carrier protein-like [Rhopalosiphum maidis] XP_026805440.1 mitochondrial 2-oxoglutarate/malate carrier protein-like [Rhopalosiphum maidis]
TRINITY_DN1640_c0_g1_i4	2	76.46	2.29	0.0141	XP_026821164.1 phenoloxidase-activating factor 2-like [Rhopalosiphum maidis]
TRINITY_DN15635_c0_g1_i2	2	53.26	2.58	0.0141	XP_026806445.1 uncharacterized protein LOC113549371 [Rhopalosiphum maidis]
TRINITY_DN6606_c0_g1_i13	2	93.47	5.31	0.0143	XP_026812558.1 uncharacterized protein PF11_0213-like isoform X1 [Rhopalosiphum maidis]
TRINITY_DN7158_c0_g1_i8	2	65.64	-2.15	0.0143	XP_022174711.1 disks large homolog 5 [Myzus persicae]
TRINITY_DN27191_c0_g1_i4	2	400.99	2.98	0.0144	No annotation
TRINITY_DN12634_c1_g1_i3	2	2047.79	2.05	0.0145	KAF0766687.1 RNA polymerase II degradation factor 1-like, partial [Aphis craccivora]
TRINITY_DN48293_c0_g1_i1	2	11.39	7.14	0.0145	XP_026810516.1 dynein heavy chain 7, axonemal-like [Rhopalosiphum maidis]
TRINITY_DN103737_c0_g2_i1	2	87.77	-2.13	0.0146	No annotation
TRINITY_DN4300_c0_g1_i5	2	182.81	1.98	0.0147	XP_026808896.1 uncharacterized protein LOC113551066 [Rhopalosiphum maidis]
TRINITY_DN4521_c0_g1_i2	2	154.53	2.49	0.0147	XP_026811669.1 uncharacterized protein LOC113552874 [Rhopalosiphum maidis]
TRINITY_DN6270_c0_g1_i9	2	71.28	3.08	0.0148	CAH1731976.1 unnamed protein product [Aphis gossypii]
TRINITY_DN3977_c0_g1_i2	2	129.44	2.94	0.0148	XP_026811375.1 lysosomal Pro-X carboxypeptidase-like [Rhopalosiphum maidis]
TRINITY_DN122923_c0_g1_i2	2	29.96	4.36	0.0148	XP_026813135.1 uncharacterized protein LOC113553800 [Rhopalosiphum maidis]
TRINITY_DN10870_c0_g2_i1	2	16.47	-7.33	0.0149	No annotation
TRINITY_DN4274_c0_g1_i5	2	191.27	3.17	0.015	XP_026809991.1 UDP-glucuronosyltransferase 2B2-like [Rhopalosiphum maidis]
TRINITY_DN6222_c0_g1_i10	2	62.45	2.96	0.015	KAE9538219.1 hypothetical protein AGLY_006191 [Aphis glycines]
TRINITY_DN10315_c0_g1_i9	2	120.81	3.04	0.0151	XP_026815572.1 cathepsin B-like [Rhopalosiphum maidis]
TRINITY_DN100195_c0_g2_i3	2	139.31	2.51	0.0151	XP_026819968.1 sodium/hydrogen exchanger 9B1-like isoform X2 [Rhopalosiphum maidis]
TRINITY_DN56498_c0_g1_i2	2	17.88	7.78	0.0151	No annotation
TRINITY_DN172055_c0_g1_i1	2	12.63	7.28	0.0152	No annotation
TRINITY_DN124523_c0_g1_i3	2	24.22	7.37	0.0154	No annotation
TRINITY_DN3746_c0_g1_i10	2	110.2	1.76	0.0154	XP_026818107.1 cytochrome b561-like [Rhopalosiphum maidis]
TRINITY_DN6128_c0_g2_i1	2	12.69	7.3	0.0154	No annotation
TRINITY_DN933_c0_g1_i14	2	1717.61	1.6	0.0154	XP_026820164.1 hexokinase type 2-like isoform X2 [Rhopalosiphum maidis]
TRINITY_DN3182_c0_g1_i11	2	84.19	3.36	0.0154	XP_026816318.2 uncharacterized protein LOC113555904 [Rhopalosiphum maidis]
TRINITY_DN840_c1_g1_i2	2	348.84	1.62	0.0155	XP_026815535.1 4-coumarate--CoA ligase 3-like [Rhopalosiphum maidis]
TRINITY_DN180894_c0_g1_i1	2	13.62	-7.06	0.0155	No annotation
TRINITY_DN7112_c0_g1_i1	2	12.1	-6.89	0.0156	No annotation
TRINITY_DN2583_c0_g1_i4	2	76.09	3.5	0.0156	XP_026804286.1 glucose dehydrogenase [FAD, quinone]-like [Rhopalosiphum maidis]
TRINITY_DN3546_c1_g1_i1	2	525.3	-0.99	0.0156	No annotation
TRINITY_DN71013_c1_g1_i1	2	11.14	7.1	0.0157	No annotation
TRINITY_DN5668_c6_g1_i1	2	15.1	-6.23	0.0158	No annotation
TRINITY_DN243346_c0_g1_i1	2	12.58	7.28	0.0158	No annotation
TRINITY_DN11620_c0_g1_i2	2	15.42	5.25	0.0158	XP_026823465.1 fatty acid synthase-like [Rhopalosiphum maidis]
TRINITY_DN2120_c0_g1_i44	2	646.67	1.07	0.0159
TRINITY_DN3083_c0_g2_i1	2	10.95	7.08	0.0159	No annotation
TRINITY_DN2774_c0_g1_i4	2	229.17	2.71	0.0163	No annotation
TRINITY_DN11992_c0_g1_i3	2	343.44	2.96	0.0163	XP_026815628.1 cytochrome P450 4C1-like [Rhopalosiphum maidis]
TRINITY_DN485_c1_g1_i2	2	13.98	-7.1	0.0164	No annotation
TRINITY_DN126936_c1_g1_i1	2	333.21	-1.2	0.0164	No annotation
TRINITY_DN851_c0_g1_i3	2	1387.6	1.84	0.0165	XP_025208615.1 glutamate dehydrogenase, mitochondrial [Melanaphis sacchari]
TRINITY_DN628_c0_g1_i10	2	185.85	1.46	0.0166	XP_027842133.2 uncharacterized protein LOC114123385 [Aphis gossypii]
TRINITY_DN10990_c0_g1_i6	2	1449.79	1.51	0.0167	XP_026809733.1 4-aminobutyrate aminotransferase, mitochondrial [Rhopalosiphum maidis]
TRINITY_DN7175_c0_g2_i1	2	122.62	-1.84	0.0168	No annotation
TRINITY_DN29104_c0_g4_i1	2	18.27	-5.63	0.0169	No annotation
TRINITY_DN149415_c0_g1_i1	2	11.74	-6.85	0.0169	XP_025415125.1 uncharacterized protein LOC112686878 [Sipha flava]
TRINITY_DN2014_c0_g3_i2	2	968.31	1.78	0.017	XP_026816790.1 uncharacterized protein LOC113556186 [Rhopalosiphum maidis]
TRINITY_DN722_c0_g6_i1	2	1089.88	-0.98	0.017	No annotation
TRINITY_DN13719_c4_g1_i1	2	15.16	7.54	0.0171	No annotation
TRINITY_DN37878_c0_g1_i4	2	25.59	3.81	0.0171	XP_026805927.1 uncharacterized protein LOC113548996 [Rhopalosiphum maidis]
TRINITY_DN7758_c0_g1_i6	2	29.01	4.43	0.0173	XP_026818929.1 mucin-12-like isoform X6 [Rhopalosiphum maidis]
TRINITY_DN75873_c0_g1_i2	2	30.86	-3.28	0.0173	No annotation
TRINITY_DN2120_c0_g1_i34	2	645.86	1.09	0.0174
TRINITY_DN1356_c0_g1_i16	2	182.64	2.23	0.0175	XP_026817268.1 kynurenine--oxoglutarate transaminase 3-like [Rhopalosiphum maidis]
TRINITY_DN126724_c0_g1_i9	2	57.24	3.26	0.0176	XP_026804290.1 sodium/potassium/calcium exchanger 4-like isoform X2 [Rhopalosiphum maidis]
TRINITY_DN189_c2_g1_i5	2	53.66	3.17	0.0178	XP_026816508.1 acetylcholine receptor subunit alpha-like 1 [Rhopalosiphum maidis]
TRINITY_DN689_c0_g1_i25	2	75.65	2.51	0.0179	XP_026816203.1 multidrug resistance protein 1A-like isoform X1 [Rhopalosiphum maidis]
TRINITY_DN165415_c0_g1_i1	2	11.27	7.12	0.0179	No annotation
TRINITY_DN124207_c0_g1_i2	2	34.2	-3.83	0.0179	No annotation
TRINITY_DN8191_c1_g1_i1	2	15.39	-7.23	0.018	No annotation
TRINITY_DN16281_c0_g1_i1	2	17.2	6.07	0.0181	No annotation
TRINITY_DN792_c0_g2_i1	2	14	-7.1	0.0182	No annotation
TRINITY_DN8732_c0_g1_i8	2	32.33	3.6	0.0183	CAH1710126.1 unnamed protein product [Aphis gossypii]
TRINITY_DN18242_c0_g1_i1	2	443.51	3.45	0.0183	XP_026817564.1 mediator of RNA polymerase II transcription subunit 15-like [Rhopalosiphum maidis]
TRINITY_DN103588_c0_g1_i1	2	342.83	3.56	0.0185	XP_026812462.1 sterile alpha and TIR motif-containing protein 1-like [Rhopalosiphum maidis] XP_026812463.1 sterile alpha and TIR motif-containing protein 1-like [Rhopalosiphum maidis]
TRINITY_DN8732_c0_g1_i9	2	60.32	3.53	0.0186	XP_026809059.1 uncharacterized protein LOC113551174 [Rhopalosiphum maidis]
TRINITY_DN41865_c1_g1_i1	2	11.73	7.18	0.0186	No annotation
TRINITY_DN2109_c0_g1_i10	2	489.92	1.04	0.0186	XP_026818735.1 27 kDa hemolymph protein-like [Rhopalosiphum maidis]
TRINITY_DN8374_c0_g1_i2	2	128.1	2.1	0.0186	XP_026811826.1 maltase 2-like isoform X2 [Rhopalosiphum maidis]
TRINITY_DN67604_c0_g1_i8	2	1429.01	2.88	0.0186	XP_026813515.1 uncharacterized protein LOC113554044 [Rhopalosiphum maidis]
TRINITY_DN6222_c0_g1_i5	2	70.93	2.76	0.0187	XP_026806245.1 solute carrier family 22 member 5-like [Rhopalosiphum maidis]
TRINITY_DN18550_c0_g1_i7	2	296.22	1.38	0.0187	XP_026823452.1 cystathionine gamma-lyase [Rhopalosiphum maidis]
TRINITY_DN21564_c0_g1_i1	2	88.93	-2.35	0.0187	No annotation
TRINITY_DN4544_c0_g1_i7	2	842.57	1.78	0.0187	XP_026804602.1 zinc transporter 2-like [Rhopalosiphum maidis]
TRINITY_DN252836_c0_g1_i1	2	12.52	-6.94	0.0188	KAF0772818.1 FH1/FH2 domain-containing protein 3 isoform X2 [Aphis craccivora]
TRINITY_DN215_c1_g1_i8	2	196.33	1.98	0.0188	XP_026811368.1 uncharacterized protein LOC113552710 isoform X1 [Rhopalosiphum maidis] XP_026811369.1 uncharacterized protein LOC113552710 isoform X1 [Rhopalosiphum maidis]
TRINITY_DN40470_c1_g1_i1	2	88.94	8.97	0.0189	No annotation
TRINITY_DN2583_c0_g1_i2	2	94.47	3.63	0.0189	XP_026804286.1 glucose dehydrogenase [FAD, quinone]-like [Rhopalosiphum maidis]
TRINITY_DN104699_c0_g1_i1	2	15.23	-7.22	0.0189	No annotation
TRINITY_DN128008_c0_g1_i1	2	13.86	-7.08	0.0189	No annotation
TRINITY_DN53271_c1_g1_i1	2	13	-6.99	0.019	No annotation
TRINITY_DN177491_c0_g1_i1	2	12.61	6.29	0.0193	No annotation
TRINITY_DN1957_c1_g2_i1	2	10.29	6.99	0.0197	No annotation
TRINITY_DN2329_c0_g1_i9	2	468.43	1.45	0.0198	XP_026810762.1 estradiol 17-beta-dehydrogenase 11-like [Rhopalosiphum maidis]
TRINITY_DN89344_c0_g1_i1	2	10.44	7.01	0.0199	No annotation
TRINITY_DN5423_c0_g1_i9	2	214.88	1.5	0.0201	XP_026809469.1 sialin-like [Rhopalosiphum maidis]
TRINITY_DN1522_c3_g1_i8	2	84.43	2.25	0.0202	XP_026804571.1 dual oxidase maturation factor 1 [Rhopalosiphum maidis]
TRINITY_DN357_c0_g1_i1	2	146.51	1.49	0.0202	XP_026809731.1 uncharacterized protein LOC113551599 [Rhopalosiphum maidis]
TRINITY_DN529_c1_g1_i15	2	126.66	3.01	0.0204	XP_026811931.1 proton myo-inositol cotransporter-like [Rhopalosiphum maidis]
TRINITY_DN36211_c1_g1_i1	2	14.82	6.55	0.0205	No annotation
TRINITY_DN3977_c0_g1_i5	2	183.66	2.71	0.0206	XP_026811375.1 lysosomal Pro-X carboxypeptidase-like [Rhopalosiphum maidis]
TRINITY_DN7203_c0_g1_i21	2	409.92	-0.98	0.0206	No annotation
TRINITY_DN1879_c0_g1_i1	2	1526.39	1.93	0.0208	XP_026806491.1 L-xylulose reductase-like [Rhopalosiphum maidis]
TRINITY_DN6270_c0_g1_i5	2	414	2.18	0.0209	XP_025197973.1 solute carrier family 23 member 2 isoform X1 [Melanaphis sacchari]
TRINITY_DN1210_c0_g1_i11	2	166.02	2	0.0211	XP_026813314.1 testicular acid phosphatase homolog [Rhopalosiphum maidis]
TRINITY_DN4274_c0_g1_i3	2	170.08	3.64	0.0213	XP_026809990.1 LOW QUALITY PROTEIN: UDP-glucuronosyltransferase-like [Rhopalosiphum maidis]
TRINITY_DN369_c0_g1_i8	2	583.75	1.45	0.0213	XP_026821537.1 trehalase isoform X1 [Rhopalosiphum maidis]
TRINITY_DN2422_c1_g1_i8	2	3213.18	1.63	0.0213	KAF0770223.1 ACYPI005624 protein, partial [Aphis craccivora]
TRINITY_DN122943_c0_g1_i3	2	44.11	3.22	0.0215	XP_026805876.1 cytochrome b561-like [Rhopalosiphum maidis]
TRINITY_DN112117_c0_g1_i1	2	73.51	-3.87	0.0215	No annotation
TRINITY_DN21288_c0_g1_i16	2	99.55	2.47	0.0221	XP_026810234.1 short/branched chain specific acyl-CoA dehydrogenase, mitochondrial [Rhopalosiphum maidis]
TRINITY_DN69490_c0_g1_i1	2	11.05	7.09	0.0221	No annotation
TRINITY_DN7667_c0_g2_i5	2	273.34	1.89	0.0221	XP_027846229.2 glutamate decarboxylase isoform X1 [Aphis gossypii]
TRINITY_DN980_c3_g1_i11	2	98.66	3.61	0.0221	XP_026819690.1 transcription factor mef2A-like [Rhopalosiphum maidis]
[truncated: 16,202 more rows]
