# Supplementary material for: Differential gene expression between viruliferous and non-viruliferous Schizaphis graminum (Rondani)
Source: PLoS One. 2023 Nov 8;18(11):e0294013. doi: 10.1371/journal.pone.0294013 (PMC10631655; doi:10.1371/journal.pone.0294013)
Supplement: S5 Table — (XLSX) [file pone.0294013.s006.xlsx]

## Sheet: GIMLidentitiestableforB1216
KSU contig	Profile groupDay of most differential expression		Base expression	Log2 fold-change	Adjusted p-value	Blast-based annotation
Group 1: annotated = 46 unannotated = 1 total = 47 fraction annotated = 0.979
MBC8959688.1	1	1	63.477	-8.952	0.0004887	Transcription factor hamlet, partial [Schizaphis graminum]
MBC8958952.1	1	1	81.198	-8.072	0.0006447	hypothetical protein, partial [Schizaphis graminum]
MBC8976621.1	1	1	114.907	-8.794	0.0006704	Ethanolamine kinase 2 [Schizaphis graminum]
MBC8966537.1	1	1	136.346	-8.515	0.0008932	hypothetical protein [Schizaphis graminum]
MBC8959935.1	1	1	262.78	-8.441	0.001503	hypothetical protein [Schizaphis graminum]
MBC8972042.1	1	1	93.194	-7.035	0.00181	Sulfhydryl oxidase 1 [Schizaphis graminum]
MBC8964175.1	1	1	63.215	-8.44	0.002123	Alanine--tRNA ligase, partial [Schizaphis graminum]
MBC8957124.1	1	1	207.662	-8.368	0.002472	Stress protein DDR48, partial [Schizaphis graminum]
MBC8966185.1	1	0	89.63	-4.901	0.003507	THAP domain-containing protein 9 [Schizaphis graminum]
unidentified_20	1	1	56.769	-8.535	0.004515	No annotation
MBC8973593.1	1	1	122.162	-7.676	0.004708	Facilitated trehalose transporter Tret1 [Schizaphis graminum]
MBC8974813.1	1	1	130.121	-8.314	0.00541	hypothetical protein, partial [Schizaphis graminum]
MBC8972215.1	1	1	67.802	-8.208	0.005564	hypothetical protein, partial [Schizaphis graminum]
MBC8956377.1	1	1	151.819	-8.149	0.008578	Crossover junction endonuclease EME1, partial [Schizaphis graminum]
MBC8978596.1	1	1	106.95	-8.022	0.008578	Octopamine receptor [Schizaphis graminum]
MBC8968018.1	1	1	42.761	-6.23	0.009012	Opsin-1 [Schizaphis graminum]
MBC8971527.1	1	1	91.761	-8.025	0.009806	Gamma-aminobutyric acid receptor subunit rho-3, partial [Schizaphis graminum]
MBC8964295.1	1	1	32.753	-7.998	0.009806	hypothetical protein [Schizaphis graminum]
MBC8955937.1	1	1	48.638	-8.143	0.009806	Angiomotin-like protein 1 [Schizaphis graminum]
MBC8978613.1	1	1	80.388	-8.124	0.009806	Zinc finger protein 710 [Schizaphis graminum]
MBC8974800.1	1	1	91.747	-8.037	0.01083	Protein prickle, partial [Schizaphis graminum]
MBC8972323.1	1	1	63.336	-7.572	0.01083	hypothetical protein [Schizaphis graminum]
MBC8961520.1	1	1	88.945	-7.283	0.01136	Down syndrome cell adhesion molecule-like protein Dscam2 [Schizaphis graminum]
MBC8958099.1	1	1	217.892	-8.285	0.01155	Endoplasmic reticulum aminopeptidase 1, partial [Schizaphis graminum]
MBC8955665.1	1	1	65.65	-7.965	0.01523	THAP domain-containing protein 1 [Schizaphis graminum]
MBC8968253.1	1	1	61.93	-8.215	0.01658	Runt-related transcription factor 1, partial [Schizaphis graminum]
MBC8975806.1	1	1	152.273	-8.058	0.01658	hypothetical protein [Schizaphis graminum]
MBC8969277.1	1	20	38.938	-7.533	0.01886	5'-3' exoribonuclease 2 [Schizaphis graminum]
MBC8964199.1	1	1	108.736	-6.555	0.01911	Leucine-rich repeat-containing protein 15, partial [Schizaphis graminum]
MBC8960736.1	1	1	57.196	-7.836	0.01911	Glycine receptor subunit alphaZ1 [Schizaphis graminum]
MBC8956933.1	1	1	60.677	-7.882	0.01999	Homocysteine S-methyltransferase ybgG [Schizaphis graminum]
MBC8968782.1	1	1	58.484	-7.784	0.02125	hypothetical protein [Schizaphis graminum]
MBC8956925.1	1	1	28.347	-7.79	0.0214	hypothetical protein, partial [Schizaphis graminum]
MBC8966910.1	1	0	51.285	-6.239	0.02339	Protein RUFY3, partial [Schizaphis graminum]
MBC8971195.1	1	1	80.598	-6.927	0.02419	hypothetical protein [Schizaphis graminum]
MBC8972742.1	1	1	50.619	-7.772	0.02581	Copper transporter 2 [Schizaphis graminum]
MBC8971689.1	1	1	83.062	-7.673	0.03073	Pleckstrin y domain-containing family M member 2 [Schizaphis graminum]
MBC8955724.1	1	1	62.614	-8.296	0.03073	Glutamate receptor [Schizaphis graminum]
MBC8957494.1	1	1	131.882	-7.15	0.03452	Protein scarlet [Schizaphis graminum]
MBC8966710.1	1	20	17.829	-7.313	0.03589	Valine--tRNA ligase [Schizaphis graminum]
MBC8960016.1	1	1	29.383	-7.663	0.03927	Neurotrimin [Schizaphis graminum]
MBC8966252.1	1	1	124.168	-6.716	0.0412	Leucine-rich repeat-containing protein C10orf11 [Schizaphis graminum]
MBC8964148.1	1	1	30.045	-7.872	0.04197	Kv channel-interacting protein 4, partial [Schizaphis graminum]
MBC8964228.1	1	1	72.839	-7.649	0.04202	Vacuolar protein sorting-associated protein 53 [Schizaphis graminum]
MBC8964700.1	1	1	100.48	-4.767	0.04432	Protein FAM100B, partial [Schizaphis graminum]
MBC8976373.1	1	20	31.347	-7.236	0.04542	CREB-regulated transcription coactivator 1 [Schizaphis graminum]
MBC8971613.1	1	5	28.96	-6.434	0.04695	hypothetical protein [Schizaphis graminum]
Group 2: annotated = 180 unannotated = 14 total = 194 fraction annotated = 0.928
MBC8966683.1	2	5	10531	4.18	6.655e-13	actin, partial [Schizaphis graminum]
MBC8971789.1	2	2	704.031	-2.378	1.567e-12	Peroxidase, partial [Schizaphis graminum]
MBC8960699.1	2	20	452.356	-3.081	4.571e-11	hypothetical protein [Schizaphis graminum]
MBC8973953.1	2	0	2804.76	4.013	3.612e-10	Acylphosphatase-2 [Schizaphis graminum]
MBC8971078.1	2	0	139218	4.459	4.521e-08	Facilitated trehalose transporter Tret1 [Schizaphis graminum]
MBC8966830.1	2	3	498.576	-2.327	1.678e-07	hypothetical protein, partial [Schizaphis graminum]
MBC8955262.1	2	10	949.322	-5.126	2.287e-07	hypothetical protein, partial [Schizaphis graminum]
MBC8958862.1	2	5	7759.93	3.096	6.796e-07	hypothetical protein [Schizaphis graminum]
MBC8973548.1	2	0	1337.18	2.521	6.904e-07	PDZ and LIM domain protein Zasp [Schizaphis graminum]
MBC8971769.1	2	0	6351.07	2.533	1.069e-06	putative medium-chain specific acyl-CoA dehydrogenase [Schizaphis graminum]
MBC8975720.1	2	20	224.595	-2.923	2.447e-06	putative RNA-directed DNA polymerase from transposon X-element [Schizaphis graminum]
MBC8967334.1	2	0	44060.8	3.758	3.761e-06	ADP,ATP carrier protein 1 [Schizaphis graminum]
MBC8966565.1	2	5	1406.14	3.717	3.761e-06	hypothetical protein, partial [Schizaphis graminum]
MBC8967476.1	2	5	8059.99	3.812	6.221e-06	Cytochrome P450 4C1 [Schizaphis graminum]
MBC8969098.1	2	5	20583.7	1.967	2.728e-05	hypothetical protein, partial [Schizaphis graminum]
MBC8957911.1	2	5	1624.64	2.209	3.02e-05	Delta-like protein C, partial [Schizaphis graminum]
MBC8968740.1	2	0	9533.95	2.375	5.881e-05	Very long-chain specific acyl-CoA dehydrogenase [Schizaphis graminum]
MBC8975855.1	2	0	9471.93	1.843	7.934e-05	Trifunctional enzyme subunit beta [Schizaphis graminum]
MBC8969319.1	2	1	17181.2	-1.591	0.0001153	hypothetical protein [Schizaphis graminum]
MBC8964064.1	2	0	1289.1	3.944	0.0001271	Myosin heavy chain, partial [Schizaphis graminum]
MBC8959565.1	2	5	22463.5	2.896	0.0001271	hypothetical protein, partial [Schizaphis graminum]
MBC8974950.1	2	20	599.334	-2.061	0.000135	ADP-ribosylation factor-like protein 2 [Schizaphis graminum]
unidentified_103	2	5	2203.25	2.114	0.0001491	No annotation
MBC8976229.1	2	0	13092.2	2.093	0.0001549	3-ketoacyl-CoA thiolase [Schizaphis graminum]
MBC8956697.1	2	15	7972.21	-1.989	0.0001717	hypothetical protein, partial [Schizaphis graminum]
MBC8975070.1	2	20	5147.82	-1.611	0.0002301	hypothetical protein [Schizaphis graminum]
unidentified_5	2	20	1021.41	-1.489	0.0002393	No annotation
MBC8971805.1	2	5	4076.1	1.849	0.000259	Homeobox protein unc-4, partial [Schizaphis graminum]
MBC8965647.1	2	5	3267.76	2.653	0.000259	hypothetical protein [Schizaphis graminum]
MBC8958889.1	2	5	3720.46	2.29	0.000259	hypothetical protein, partial [Schizaphis graminum]
MBC8966498.1	2	5	31317	2.682	0.000259	hypothetical protein [Schizaphis graminum]
MBC8973633.1	2	10	664.264	-2.292	0.0003119	putative serine protease K12H4.7, partial [Schizaphis graminum]
MBC8972727.1	2	2	1109.89	-1.52	0.0004096	hypothetical protein, partial [Schizaphis graminum]
MBC8959086.1	2	5	3832.55	2.393	0.0004304	hypothetical protein [Schizaphis graminum]
unidentified_158	2	3	286.699	5.152	0.0004393	No annotation
MBC8963633.1	2	0	1786.93	3.247	0.0004472	PXMP2/4 family protein 4 [Schizaphis graminum]
MBC8977857.1	2	5	1816.55	1.716	0.0004801	Protein yellow [Schizaphis graminum]
MBC8977176.1	2	3	7531.9	-3.101	0.0004859	hypothetical protein, partial [Schizaphis graminum]
MBC8960677.1	2	20	2106.8	1.284	0.0004975	hypothetical protein, partial [Schizaphis graminum]
MBC8973941.1	2	1	2902.28	-2.548	0.0006704	Agrin [Schizaphis graminum]
MBC8958029.1	2	0	78164	-1.461	0.0007663	Larval cuticle protein LCP-17 [Schizaphis graminum]
MBC8964306.1	2	20	377.468	-1.924	0.0008881	hypothetical protein [Schizaphis graminum]
MBC8969486.1	2	10	4166.92	-2.599	0.001102	Omega-amidase NIT2 [Schizaphis graminum]
MBC8976305.1	2	20	1308.19	2.114	0.001128	Cathepsin B-like cysteine proteinase, partial [Schizaphis graminum]
unidentified_332	2	1	5653.33	-1.834	0.001131	No annotation
MBC8959833.1	2	2	541.783	2.232	0.001168	Nucleoporin GLE1 [Schizaphis graminum]
MBC8964611.1	2	20	8024.26	1.951	0.001262	Maltase 2, partial [Schizaphis graminum]
MBC8974227.1	2	5	2880.4	-1.307	0.00137	Zinc finger protein 749, partial [Schizaphis graminum]
MBC8975211.1	2	5	12826.9	2.123	0.00137	Myophilin [Schizaphis graminum]
MBC8975342.1	2	0	988.732	3.268	0.001482	Annulin [Schizaphis graminum]
MBC8962281.1	2	5	818.963	2.692	0.001847	Syntaxin [Schizaphis graminum]
MBC8966546.1	2	5	2026.4	1.921	0.00189	Mitochondria-eating protein [Schizaphis graminum]
MBC8956003.1	2	0	3246.52	2.756	0.002084	putative 4-coumarate--CoA ligase 3 [Schizaphis graminum]
MBC8972895.1	2	20	2838.08	-1.385	0.002084	Leucine-rich repeats and immunoglobulin-like domains protein 2 [Schizaphis graminum]
MBC8969311.1	2	1	629.374	2.058	0.002123	Alpha-tocopherol transfer protein-like protein [Schizaphis graminum]
MBC8964449.1	2	3	1249.96	-1.24	0.002383	Protein unc-13 A [Schizaphis graminum]
unidentified_190	2	20	1741.69	1.857	0.002473	No annotation
unidentified_22	2	20	1595.28	-1.174	0.002473	No annotation
MBC8978419.1	2	10	3277.79	-1.24	0.002563	hypothetical protein [Schizaphis graminum]
MBC8955318.1	2	0	3167.47	0.96	0.002565	Catalase [Schizaphis graminum]
MBC8967193.1	2	0	505.948	-3.342	0.002745	Retrovirus-related Pol polyprotein from type-1 retrotransposable element R1 [Schizaphis graminum]
MBC8967119.1	2	0	571.109	3.927	0.002745	CCAAT/enhancer-binding protein beta, partial [Schizaphis graminum]
MBC8958894.1	2	1	14428.9	-2.962	0.002773	Cuticlin-1, partial [Schizaphis graminum]
MBC8960009.1	2	1	443.287	1.921	0.002804	putative cytochrome P450 6a14 [Schizaphis graminum]
MBC8970316.1	2	10	288.441	-5.493	0.002808	hypothetical protein, partial [Schizaphis graminum]
MBC8962931.1	2	10	2726.12	-1.704	0.002808	Fatty acid-binding protein [Schizaphis graminum]
MBC8977263.1	2	1	686.054	-3.125	0.00312	Atrial natriuretic peptide-converting enzyme [Schizaphis graminum]
unidentified_266	2	3	19498.7	2.057	0.00312	No annotation
MBC8975162.1	2	2	2044.98	-1.421	0.003131	Muscle LIM protein Mlp84B [Schizaphis graminum]
MBC8955629.1	2	1	3038.95	2.018	0.003307	Hemocyte protein-glutamine gamma-glutamyltransferase [Schizaphis graminum]
MBC8967267.1	2	5	5255.1	2.138	0.003655	putative multidrug resistance-associated protein lethal(2)03659, partial [Schizaphis graminum]
MBC8973042.1	2	0	3045.91	4.516	0.003655	Protein cereblon [Schizaphis graminum]
MBC8956892.1	2	5	945.514	2.052	0.003655	hypothetical protein [Schizaphis graminum]
MBC8975264.1	2	0	394.03	-2.353	0.003891	hypothetical protein [Schizaphis graminum]
MBC8969481.1	2	10	505.081	-3.429	0.004051	hypothetical protein [Schizaphis graminum]
MBC8974569.1	2	0	706.776	2.538	0.004442	Myosin heavy chain [Schizaphis graminum]
MBC8961436.1	2	0	288.211	2.36	0.004726	Glycerol kinase [Schizaphis graminum]
MBC8971736.1	2	5	1656.2	2.742	0.005202	ABC transporter G family member 23 [Schizaphis graminum]
MBC8966297.1	2	5	7477.58	1.241	0.005202	Dynein assembly factor 3 [Schizaphis graminum]
MBC8968594.1	2	5	3711.15	1.385	0.005339	Ig-like and fibronectin type-III domain-containing protein C25G4.10 [Schizaphis graminum]
MBC8975734.1	2	0	6867.25	1.546	0.005597	Electron transfer flavoprotein-ubiquinone oxidoreductase [Schizaphis graminum]
MBC8973972.1	2	5	1701.07	1.733	0.005615	hypothetical protein [Schizaphis graminum]
MBC8962851.1	2	3	7173.73	1.152	0.005884	Spermidine synthase [Schizaphis graminum]
MBC8973557.1	2	0	1702.57	1.84	0.006043	Zinc finger protein 423, partial [Schizaphis graminum]
MBC8974399.1	2	10	98.224	-5.014	0.006344	T-complex protein 1 subunit gamma, partial [Schizaphis graminum]
MBC8959294.1	2	3	6028.84	-2.446	0.006463	hypothetical protein, partial [Schizaphis graminum]
MBC8961066.1	2	5	2382.59	2.805	0.006739	hypothetical protein [Schizaphis graminum]
MBC8978134.1	2	2	480.314	2.218	0.007151	hypothetical protein [Schizaphis graminum]
MBC8957472.1	2	5	374.788	-1.892	0.00717	Cytochrome P450 307a1 [Schizaphis graminum]
MBC8970696.1	2	20	1073.53	1.659	0.007207	hypothetical protein, partial [Schizaphis graminum]
MBC8978194.1	2	15	2703.1	-1.494	0.007535	hypothetical protein [Schizaphis graminum]
MBC8968391.1	2	1	1514.09	-2.123	0.007655	hypothetical protein [Schizaphis graminum]
MBC8973766.1	2	1	10312.4	1.485	0.008034	Crumbs 1, partial [Schizaphis graminum]
MBC8965522.1	2	5	754.062	1.81	0.008558	Heparan sulfate 2-O-sulfotransferase pipe [Schizaphis graminum]
MBC8959545.1	2	5	6340.46	1.068	0.008907	RING finger protein nhl-1, partial [Schizaphis graminum]
MBC8955871.1	2	5	12683.4	4.214	0.009198	Serine/threonine-protein kinase 17A [Schizaphis graminum]
MBC8973562.1	2	0	2219.01	1.857	0.009198	Thymosin beta-4, partial [Schizaphis graminum]
MBC8966214.1	2	3	4801.83	-2.368	0.009213	hypothetical protein, partial [Schizaphis graminum]
MBC8976570.1	2	0	1332.7	-0.967	0.00947	ATP-dependent RNA helicase SUV3 [Schizaphis graminum]
MBC8966971.1	2	5	1269.54	1.695	0.009583	hypothetical protein [Schizaphis graminum]
MBC8972903.1	2	20	760.88	2.563	0.009606	Cuticle protein 8, partial [Schizaphis graminum]
MBC8976185.1	2	0	22968.7	-1.607	0.009654	Cuticle protein 6 [Schizaphis graminum]
MBC8970231.1	2	1	746.803	-2.248	0.009806	hypothetical protein [Schizaphis graminum]
MBC8968115.1	2	15	6685.94	-1.62	0.01022	hypothetical protein [Schizaphis graminum]
MBC8967739.1	2	20	700.514	-1.726	0.01028	Retrovirus-related Pol polyprotein from type-1 retrotransposable element R1 [Schizaphis graminum]
MBC8976940.1	2	5	1647.22	1.348	0.01069	putative cytochrome P450 301a1 [Schizaphis graminum]
MBC8956489.1	2	5	5497.02	1.571	0.01092	L-ascorbate oxidase [Schizaphis graminum]
MBC8962287.1	2	20	1782.37	1.558	0.01113	Phenoloxidase subunit A3 [Schizaphis graminum]
MBC8955951.1	2	2	545.067	2.526	0.0126	hypothetical protein [Schizaphis graminum]
MBC8963561.1	2	5	2944.72	4.532	0.01279	Alpha-tocopherol transfer protein-like protein [Schizaphis graminum]
MBC8966854.1	2	0	7203.91	1.769	0.01311	Hydroxyacyl-coenzyme A dehydrogenase [Schizaphis graminum]
MBC8973725.1	2	20	509.281	-1.278	0.01334	Exocyst complex component 4 [Schizaphis graminum]
MBC8963075.1	2	10	33.463	-8.263	0.01432	putative phosphorylase b kinase regulatory subunit beta [Schizaphis graminum]
MBC8965758.1	2	5	13627.8	1.978	0.01475	hypothetical protein [Schizaphis graminum]
MBC8974843.1	2	20	14256.5	-0.771	0.01511	Innexin inx7 [Schizaphis graminum]
MBC8974011.1	2	5	1496.17	1.566	0.01588	Ion transport peptide-like protein [Schizaphis graminum]
MBC8978577.1	2	10	428.268	-2.3	0.01589	Cuticle protein 19, partial [Schizaphis graminum]
unidentified_41	2	10	15739.8	-1.133	0.01589	No annotation
unidentified_250	2	0	7578.73	-1.589	0.0161	No annotation
MBC8973579.1	2	2	2694.28	1.424	0.01621	Synapsin [Schizaphis graminum]
MBC8971811.1	2	15	5244.05	2.106	0.01646	hypothetical protein, partial [Schizaphis graminum]
MBC8973659.1	2	1	114.433	-2.891	0.01661	Transposon TX1 uncharacterized protein [Schizaphis graminum]
MBC8962348.1	2	20	40853.8	-0.685	0.01699	Muscle-specific protein 20 [Schizaphis graminum]
MBC8963199.1	2	3	27.812	8.498	0.01703	putative replication-associated protein repA2, partial [Schizaphis graminum]
MBC8976634.1	2	3	3569.84	1.096	0.01736	hypothetical protein, partial [Schizaphis graminum]
MBC8964441.1	2	10	519.15	-3.479	0.01761	hypothetical protein, partial [Schizaphis graminum]
MBC8974879.1	2	1	776.894	-2.631	0.01802	hypothetical protein, partial [Schizaphis graminum]
MBC8978568.1	2	5	938.536	-1.381	0.01803	putative G-protein coupled receptor 125 [Schizaphis graminum]
MBC8975292.1	2	5	728.713	-1.582	0.01829	Homeotic protein antennapedia, partial [Schizaphis graminum]
MBC8970254.1	2	2	295.54	2.085	0.01876	Gamma-aminobutyric acid receptor subunit beta, partial [Schizaphis graminum]
MBC8968091.1	2	15	299.494	2.932	0.01911	hypothetical protein, partial [Schizaphis graminum]
MBC8962775.1	2	20	27565.7	-0.745	0.01923	CCHC-type zinc finger protein CG3800, partial [Schizaphis graminum]
unidentified_6	2	2	1667.04	-2.165	0.01934	No annotation
MBC8958627.1	2	5	209.102	2.474	0.01935	Serine/threonine-protein kinase SBK1 [Schizaphis graminum]
MBC8960978.1	2	20	2323.66	-1.329	0.02084	Serum response factor [Schizaphis graminum]
MBC8970789.1	2	20	288.915	-2.023	0.02139	hypothetical protein [Schizaphis graminum]
MBC8960024.1	2	20	33176.2	-0.791	0.02139	60S ribosomal protein L34, partial [Schizaphis graminum]
MBC8967239.1	2	20	753.526	1.67	0.02139	Cyclin-J, partial [Schizaphis graminum]
MBC8961750.1	2	3	4946.05	1.745	0.0233	hypothetical protein, partial [Schizaphis graminum]
MBC8955701.1	2	15	415.686	3.005	0.02334	Thiamine transporter 2, partial [Schizaphis graminum]
MBC8975325.1	2	5	3959.85	1.514	0.02339	hypothetical protein, partial [Schizaphis graminum]
MBC8975237.1	2	20	124.067	-3.444	0.02358	Spectrin alpha chain [Schizaphis graminum]
unidentified_246	2	5	2258.24	2.202	0.024	No annotation
MBC8958622.1	2	5	354.984	2.363	0.024	hypothetical protein, partial [Schizaphis graminum]
MBC8969210.1	2	5	1647.28	1.295	0.024	Lipopolysaccharide-induced tumor necrosis factor-alpha factor [Schizaphis graminum]
MBC8972818.1	2	0	109.236	-2.858	0.02515	hypothetical protein, partial [Schizaphis graminum]
MBC8961874.1	2	0	3177.7	1.664	0.02614	hypothetical protein [Schizaphis graminum]
MBC8955236.1	2	0	866.775	-2.392	0.02703	Heat shock protein 68, partial [Schizaphis graminum]
MBC8970044.1	2	5	1361.79	2.092	0.02777	putative multidrug resistance-associated protein lethal(2)03659, partial [Schizaphis graminum]
MBC8969534.1	2	1	5052.02	2.393	0.02819	Zinc finger protein 512B, partial [Schizaphis graminum]
MBC8958915.1	2	5	5457.19	1.7	0.02843	L-selectin [Schizaphis graminum]
unidentified_235	2	20	20155.1	-1.304	0.02907	No annotation
MBC8976264.1	2	20	178.462	2.49	0.02934	Alpha-2-macroglobulin receptor-associated protein [Schizaphis graminum]
MBC8963214.1	2	5	1738.34	1.834	0.02945	Patched domain-containing protein 3 [Schizaphis graminum]
unidentified_92	2	0	2895.18	2.251	0.03171	No annotation
MBC8960290.1	2	20	1897.04	3.227	0.03242	Maltase 2 [Schizaphis graminum]
MBC8963381.1	2	1	393.259	-2.008	0.03314	Pupal cuticle protein Edg-78E [Schizaphis graminum]
MBC8967963.1	2	20	887.362	-1.37	0.03551	hypothetical protein, partial [Schizaphis graminum]
MBC8969782.1	2	20	1338.23	0.873	0.03551	Ribonucleoside-diphosphate reductase large subunit [Schizaphis graminum]
MBC8972249.1	2	3	1163.41	-1.087	0.03625	Choline kinase alpha [Schizaphis graminum]
MBC8968949.1	2	20	3319.29	-0.893	0.03625	Membrane-bound alkaline phosphatase [Schizaphis graminum]
MBC8965119.1	2	20	3604.47	2.314	0.03636	Cathepsin B [Schizaphis graminum]
MBC8965686.1	2	3	1371.25	1.559	0.03636	Protein goliath [Schizaphis graminum]
MBC8973450.1	2	20	591.422	-1.306	0.03665	Poly(rC)-binding protein 3 [Schizaphis graminum]
MBC8976249.1	2	2	1825.08	1.422	0.03693	Vesicular acetylcholine transporter [Schizaphis graminum]
MBC8969414.1	2	1	10480.1	2.079	0.03831	Membrane-bound alkaline phosphatase [Schizaphis graminum]
MBC8976099.1	2	20	1829.58	-1.782	0.03949	Mushroom body large-type Kenyon cell-specific protein 1, partial [Schizaphis graminum]
MBC8972074.1	2	5	1869.06	1.983	0.03949	hypothetical protein, partial [Schizaphis graminum]
MBC8974686.1	2	1	626.035	3.469	0.03971	hypothetical protein, partial [Schizaphis graminum]
MBC8959397.1	2	5	775.207	1.874	0.03979	hypothetical protein [Schizaphis graminum]
MBC8974551.1	2	5	1807.49	1.578	0.03981	hypothetical protein, partial [Schizaphis graminum]
MBC8964528.1	2	0	3156.88	2.65	0.03981	Hydroxymethylglutaryl-CoA lyase [Schizaphis graminum]
MBC8971507.1	2	2	986.286	1.926	0.04054	Arrestin [Schizaphis graminum]
MBC8960155.1	2	0	1879.59	2.804	0.04103	Fatty acid-binding protein, partial [Schizaphis graminum]
MBC8958162.1	2	5	348.646	1.522	0.04103	Protein msta [Schizaphis graminum]
MBC8976179.1	2	3	1054.31	-1.642	0.04127	Troponin C [Schizaphis graminum]
MBC8968738.1	2	2	5998.95	1.234	0.04132	Methenyltetrahydrofolate synthase domain-containing protein [Schizaphis graminum]
MBC8965712.1	2	0	885.757	-1.237	0.04156	Collagen alpha-1(XI) chain [Schizaphis graminum]
MBC8967906.1	2	10	929.063	-1.335	0.042	hypothetical protein [Schizaphis graminum]
MBC8955381.1	2	2	888.334	1.91	0.04342	putative palmitoyltransferase ZDHHC11 [Schizaphis graminum]
MBC8971596.1	2	15	509.139	3.834	0.04354	Myrosinase 1 [Schizaphis graminum]
MBC8971383.1	2	5	870.06	1.922	0.04406	Carnitine O-palmitoyltransferase 1 [Schizaphis graminum]
MBC8966245.1	2	3	405.291	-1.668	0.04566	hypothetical protein, partial [Schizaphis graminum]
MBC8968745.1	2	10	7241.39	-1.456	0.04615	hypothetical protein [Schizaphis graminum]
MBC8973674.1	2	10	34.69	-7.941	0.04653	Nucleobindin-2, partial [Schizaphis graminum]
MBC8976006.1	2	5	924.84	1.589	0.04695	Protein spaetzle [Schizaphis graminum]
MBC8967551.1	2	5	1858.65	1.706	0.04695	Glucose dehydrogenase acceptor [Schizaphis graminum]
unidentified_217	2	0	4222.52	-1.871	0.0476	No annotation
MBC8966967.1	2	5	530.623	2.382	0.04776	Serine proteinase stubble [Schizaphis graminum]
MBC8955115.1	2	5	64.455	2.998	0.04776	Calexcitin-2 [Schizaphis graminum]
MBC8974595.1	2	5	168.204	2.414	0.04776	Myosin heavy chain, partial [Schizaphis graminum]
MBC8959862.1	2	5	397.884	2.721	0.04874	hypothetical protein, partial [Schizaphis graminum]
MBC8971466.1	2	5	227.937	1.893	0.04874	Charged multivesicular body protein 2a, partial [Schizaphis graminum]
MBC8959956.1	2	5	1389.59	2.396	0.04874	Trypsin-1 [Schizaphis graminum]
Group 3: annotated = 22 unannotated = 1 total = 23 fraction annotated = 0.957
MBC8959521.1	3	2	1017.34	-10.808	1.089e-11	Retrotransposable element Tf2 protein type 3 [Schizaphis graminum]
MBC8969976.1	3	2	362.556	-7.776	1.516e-11	Pro-Pol polyprotein [Schizaphis graminum]
MBC8965722.1	3	2	316.122	-7.611	1.738e-11	hypothetical protein [Schizaphis graminum]
MBC8978099.1	3	2	370.789	-9.286	1.365e-10	hypothetical protein [Schizaphis graminum]
unidentified_300	3	3	211.587	9.077	9.056e-10	No annotation
MBC8966988.1	3	2	228.899	-7.759	6.317e-08	hypothetical protein [Schizaphis graminum]
MBC8974669.1	3	2	279.043	-9.913	6.771e-08	hypothetical protein, partial [Schizaphis graminum]
MBC8963776.1	3	2	364.571	-6.23	2.287e-07	Transposon Ty3-I Gag-Pol polyprotein [Schizaphis graminum]
MBC8974986.1	3	2	99.543	-9.661	2.232e-06	hypothetical protein, partial [Schizaphis graminum]
MBC8969483.1	3	2	216.442	-9.252	2.342e-05	hypothetical protein, partial [Schizaphis graminum]
MBC8973745.1	3	2	41.648	-8.893	0.0002332	hypothetical protein [Schizaphis graminum]
MBC8972562.1	3	2	51.523	-8.238	0.0008486	putative maltase D, partial [Schizaphis graminum]
MBC8958861.1	3	10	243.375	-6.595	0.002745	hypothetical protein [Schizaphis graminum]
MBC8965608.1	3	2	35.379	-8.16	0.007151	Venom carboxylesterase-6, partial [Schizaphis graminum]
MBC8968334.1	3	2	29.19	-8.379	0.008489	hypothetical protein, partial [Schizaphis graminum]
MBC8958124.1	3	2	29.095	-8.375	0.01392	putative AC9 transposase [Schizaphis graminum]
MBC8971757.1	3	20	22.836	-7.504	0.01697	Zinc finger protein 862 [Schizaphis graminum]
MBC8958473.1	3	20	27.67	-7.698	0.01827	THAP domain-containing protein 9 [Schizaphis graminum]
MBC8960437.1	3	2	22.104	-7.98	0.01958	hypothetical protein, partial [Schizaphis graminum]
MBC8959315.1	3	2	43.559	-6.649	0.02137	U4/U6.U5 tri-snRNP-associated protein 1 [Schizaphis graminum]
MBC8965559.1	3	2	112.231	-8.199	0.0437	hypothetical protein, partial [Schizaphis graminum]
MBC8964259.1	3	5	17.483	-6.988	0.04561	UDP-glucuronosyltransferase 2B2 [Schizaphis graminum]
MBC8962694.1	3	2	20.294	-7.855	0.04969	Histone-lysine N-methyltransferase PRDM9, partial [Schizaphis graminum]
Group 4: annotated = 4 unannotated = 1 total = 5 fraction annotated = 0.800
MBC8957398.1	4	2	68.825	-9.142	1.151e-05	hypothetical protein [Schizaphis graminum]
MBC8971293.1	4	2	36.796	-8.714	0.0008486	Fatty-acid amide hydrolase 2 [Schizaphis graminum]
MBC8967747.1	4	2	41.55	-8.89	0.00111	Multiple inositol polyphosphate phosphatase 1 [Schizaphis graminum]
unidentified_11	4	2	37.276	-8.164	0.01638	No annotation
MBC8972469.1	4	1	55.221	-6.452	0.03223	hypothetical protein, partial [Schizaphis graminum]
Group 5: annotated = 13 unannotated = 1 total = 14 fraction annotated = 0.929
MBC8970011.1	5	20	43.056	-8.818	1.907e-05	hypothetical protein [Schizaphis graminum]
MBC8957620.1	5	2	38.108	-8.767	0.001018	RNA-directed DNA polymerase from mobile element jockey, partial [Schizaphis graminum]
MBC8964454.1	5	20	25.943	-8.088	0.001163	Trichoplein keratin filament-binding protein [Schizaphis graminum]
MBC8959279.1	5	20	38.257	-7.443	0.001465	GTP-binding protein Rheb, partial [Schizaphis graminum]
MBC8977908.1	5	20	69.136	-7.944	0.002473	hypothetical protein [Schizaphis graminum]
MBC8966974.1	5	20	20.251	-7.73	0.007207	Mediator of RNA polymerase II transcription subunit 13 [Schizaphis graminum]
MBC8976756.1	5	10	51.575	-7.229	0.008921	hypothetical protein [Schizaphis graminum]
unidentified_209	5	20	18.682	-7.614	0.01242	No annotation
MBC8968858.1	5	1	49.539	-8.594	0.01658	hypothetical protein [Schizaphis graminum]
MBC8962347.1	5	15	27.781	-8.643	0.02598	Transposon Ty3-I Gag-Pol polyprotein, partial [Schizaphis graminum]
MBC8963693.1	5	10	16.315	-7.598	0.03625	120 kDa protein in NOF-FB transposable element, partial [Schizaphis graminum]
MBC8969632.1	5	20	15.511	-7.345	0.03949	hypothetical protein, partial [Schizaphis graminum]
MBC8974644.1	5	2	33.915	-7.876	0.04129	hypothetical protein, partial [Schizaphis graminum]
MBC8972808.1	5	20	15.356	-7.331	0.04212	hypothetical protein, partial [Schizaphis graminum]
Group 6: annotated = 8 unannotated = 1 total = 9 fraction annotated = 0.889
MBC8967736.1	6	5	9227.42	7.856	5.355e-27	hypothetical protein [Schizaphis graminum]
MBC8965391.1	6	5	2947.4	6.579	4.556e-21	hypothetical protein, partial [Schizaphis graminum]
MBC8974638.1	6	0	45.892	7.981	0.000673	putative protein kinase C delta type, partial [Schizaphis graminum]
MBC8970880.1	6	0	54.019	9.219	0.002745	Protein kinase shaggy [Schizaphis graminum]
MBC8961791.1	6	10	1848.83	6.696	0.006792	Flightin [Schizaphis graminum]
MBC8965003.1	6	5	35.108	8.77	0.03267	Myrosinase 1 [Schizaphis graminum]
MBC8970525.1	6	1	38.139	7.471	0.03354	Alkaline phosphatase [Schizaphis graminum]
MBC8970024.1	6	5	33.996	7.738	0.04776	Long-chain-fatty-acid--CoA ligase 1, partial [Schizaphis graminum]
unidentified_278	6	5	29.163	7.507	0.04874	No annotation
Group 7: annotated = 19 unannotated = 0 total = 19 fraction annotated = 1.000
MBC8973312.1	7	5	593.275	7.237	6.767e-12	Sclerostin domain-containing protein 1 [Schizaphis graminum]
MBC8956353.1	7	5	30861.6	3.482	1.392e-06	hypothetical protein, partial [Schizaphis graminum]
MBC8970105.1	7	5	77.304	8.556	0.0003743	hypothetical protein [Schizaphis graminum]
MBC8961692.1	7	5	16208.6	3.008	0.0004304	hypothetical protein, partial [Schizaphis graminum]
MBC8975359.1	7	5	697.179	3.47	0.001847	Sclerostin domain-containing protein 1 [Schizaphis graminum]
MBC8967880.1	7	5	57.994	7.827	0.002057	hypothetical protein [Schizaphis graminum]
MBC8976787.1	7	5	40.607	8	0.004442	PiggyBac transposable element-derived protein 3, partial [Schizaphis graminum]
MBC8966135.1	7	5	974.848	3.291	0.006406	hypothetical protein, partial [Schizaphis graminum]
MBC8973098.1	7	5	9061.43	4.454	0.01059	hypothetical protein [Schizaphis graminum]
MBC8968660.1	7	5	33.31	7.109	0.01246	Thiamine transporter 2 [Schizaphis graminum]
MBC8975349.1	7	5	18.884	7.68	0.01698	Calcitonin gene-related peptide type 1 receptor [Schizaphis graminum]
MBC8978028.1	7	5	17.045	7.729	0.01972	Coatomer subunit beta' [Schizaphis graminum]
MBC8955375.1	7	5	23.446	7.892	0.02688	ATP-dependent DNA helicase Q1 [Schizaphis graminum]
MBC8963472.1	7	5	20.593	7.566	0.02688	Heparan-alpha-glucosaminide N-acetyltransferase [Schizaphis graminum]
MBC8972858.1	7	5	60.047	7.629	0.0273	Laminin-like protein epi-1 [Schizaphis graminum]
MBC8971713.1	7	5	4608.63	5.839	0.0315	hypothetical protein [Schizaphis graminum]
MBC8963252.1	7	5	68.682	5.316	0.03366	PDZ and LIM domain protein 5, partial [Schizaphis graminum]
MBC8967934.1	7	5	21.296	7.558	0.04408	E3 ubiquitin-protein ligase HECTD1 [Schizaphis graminum]
MBC8974907.1	7	5	33.699	7.51	0.04695	hypothetical protein, partial [Schizaphis graminum]
Group 8: annotated = 4 unannotated = 0 total = 4 fraction annotated = 1.000
MBC8965275.1	8	15	96.818	-9.592	0.000109	hypothetical protein, partial [Schizaphis graminum]
MBC8963972.1	8	15	64.294	-9.056	0.008808	hypothetical protein, partial [Schizaphis graminum]
MBC8965637.1	8	15	45.073	-8.908	0.01213	Serine protease snake [Schizaphis graminum]
MBC8956613.1	8	15	678.906	-8.672	0.04345	hypothetical protein, partial [Schizaphis graminum]
Group 9: annotated = 1 unannotated = 1 total = 2 fraction annotated = 0.500
MBC8964593.1	9	1	43.626	-7.582	0.03222	hypothetical protein, partial [Schizaphis graminum]
unidentified_48	9	10	26.427	8.092	0.03305	No annotation
Group 10: annotated = 5 unannotated = 0 total = 5 fraction annotated = 1.000
MBC8969039.1	10	1	50.914	9.574	0.0008932	hypothetical protein, partial [Schizaphis graminum]
MBC8974550.1	10	1	33.902	7.205	0.007801	Calcineurin-like phosphoesterase domain-containing protein 1 [Schizaphis graminum]
MBC8971584.1	10	1	30.468	8.778	0.01083	hypothetical protein, partial [Schizaphis graminum]
MBC8971368.1	10	1	40.96	8.105	0.02139	hypothetical protein, partial [Schizaphis graminum]
MBC8957072.1	10	2	17.057	-7.605	0.0391	putative polypeptide N-acetylgalactosaminyltransferase 9 [Schizaphis graminum]
Group 11: annotated = 8 unannotated = 0 total = 8 fraction annotated = 1.000
MBC8971404.1	11	3	65.21	-8.768	8.18e-05	5-hydroxytryptamine receptor 2B, partial [Schizaphis graminum]
MBC8957934.1	11	10	61.13	9.12	0.000196	hypothetical protein [Schizaphis graminum]
MBC8975256.1	11	3	56.148	-8.35	0.002499	General transcription factor II-I repeat domain-containing protein 2B [Schizaphis graminum]
MBC8960664.1	11	10	29.133	8.231	0.01475	Myotubularin-related protein 8 [Schizaphis graminum]
MBC8963353.1	11	10	55.989	8.085	0.01589	Peripheral plasma membrane protein CASK, partial [Schizaphis graminum]
MBC8969046.1	11	10	174.09	8.032	0.01761	hypothetical protein [Schizaphis graminum]
MBC8978441.1	11	10	93.916	6.772	0.02946	Heat shock protein 70 A1, partial [Schizaphis graminum]
MBC8964532.1	11	3	67.471	-6.767	0.03636	ETS ous factor [Schizaphis graminum]
Group 12: annotated = 2 unannotated = 0 total = 2 fraction annotated = 1.000
MBC8975996.1	12	10	24.824	-8.204	0.0164	COBW domain-containing protein 2 [Schizaphis graminum]
MBC8967146.1	12	10	31.813	-7.975	0.03068	Transposon Ty3-I Gag-Pol polyprotein [Schizaphis graminum]
Group 13: annotated = 20 unannotated = 0 total = 20 fraction annotated = 1.000
MBC8963748.1	13	20	55.652	-9.189	5.062e-07	hypothetical protein [Schizaphis graminum]
MBC8976483.1	13	1	122.035	-9.25	9.597e-07	Retrotransposable element Tf2 protein type 1 [Schizaphis graminum]
MBC8966879.1	13	0	153.101	-9.325	2.232e-06	Transposable element P transposase [Schizaphis graminum]
MBC8966015.1	13	1	121.352	-7.283	1.436e-05	hypothetical protein, partial [Schizaphis graminum]
MBC8966932.1	13	2	92.75	-7.81	0.0001135	hypothetical protein, partial [Schizaphis graminum]
MBC8966392.1	13	1	157.329	-7.867	0.0001512	hypothetical protein, partial [Schizaphis graminum]
MBC8959444.1	13	2	51.449	-9.199	0.0002332	Zinc finger MYM-type protein 1 [Schizaphis graminum]
MBC8963571.1	13	20	37.388	-7.647	0.0004975	Zinc finger MYM-type protein 1 [Schizaphis graminum]
MBC8960295.1	13	2	58.955	-8.348	0.000501	THAP domain-containing protein 2 [Schizaphis graminum]
MBC8957277.1	13	20	29.326	-8.264	0.0005833	hypothetical protein, partial [Schizaphis graminum]
MBC8962465.1	13	1	112.86	-8.491	0.002114	hypothetical protein [Schizaphis graminum]
MBC8974298.1	13	2	39.719	-8.579	0.002134	hypothetical protein [Schizaphis graminum]
MBC8976671.1	13	2	66.655	-8.616	0.003178	hypothetical protein, partial [Schizaphis graminum]
MBC8967283.1	13	10	105.305	-8.748	0.01033	14-3-3 protein zeta, partial [Schizaphis graminum]
MBC8976777.1	13	2	49.913	-8.187	0.01292	General transcription factor 3C polypeptide 6 [Schizaphis graminum]
MBC8964607.1	13	0	28.969	-8.334	0.01415	hypothetical protein, partial [Schizaphis graminum]
MBC8971308.1	13	0	27.265	-8.26	0.01468	Inter-alpha-trypsin inhibitor heavy chain H4, partial [Schizaphis graminum]
MBC8957482.1	13	0	107.039	-8.355	0.02302	hypothetical protein, partial [Schizaphis graminum]
MBC8965265.1	13	10	25.62	-7.388	0.02517	THAP domain-containing protein 9, partial [Schizaphis graminum]
MBC8955290.1	13	0	125.912	-10.468	0.04342	hypothetical protein [Schizaphis graminum]
Group 14: annotated = 11 unannotated = 0 total = 11 fraction annotated = 1.000
MBC8964071.1	14	20	96.226	-8.891	5.814e-06	hypothetical protein, partial [Schizaphis graminum]
MBC8971525.1	14	20	49.608	-8.172	0.0009439	GTPase-activating protein and VPS9 domain-containing protein 1 [Schizaphis graminum]
MBC8964877.1	14	20	97.396	-7.581	0.01349	hypothetical protein, partial [Schizaphis graminum]
MBC8963335.1	14	20	49.985	-7.636	0.01486	Exostosin-3 [Schizaphis graminum]
MBC8958958.1	14	2	55.103	7.908	0.0218	Apoptosis-inducing factor 1 [Schizaphis graminum]
MBC8966240.1	14	20	74.353	-7.439	0.02907	Protein TKR, partial [Schizaphis graminum]
MBC8976684.1	14	20	52.75	-7.55	0.03551	hypothetical protein [Schizaphis graminum]
MBC8957529.1	14	20	122.572	-7.422	0.038	Histone-lysine N-methyltransferase MLL2, partial [Schizaphis graminum]
MBC8971803.1	14	20	87.187	-7.253	0.04212	hypothetical protein [Schizaphis graminum]
MBC8974815.1	14	10	45.486	7.86	0.04538	Nuclear factor 1 X-type, partial [Schizaphis graminum]
MBC8963927.1	14	10	22.398	7.851	0.04653	Golgi-specific brefeldin A-resistance guanine nucleotide exchange factor 1 [Schizaphis graminum]
Group 15: annotated = 3 unannotated = 0 total = 3 fraction annotated = 1.000
MBC8969959.1	15	2	38.158	8.709	0.004233	Primosomal protein 1, partial [Schizaphis graminum]
MBC8975944.1	15	2	26.75	8.197	0.01082	hypothetical protein [Schizaphis graminum]
MBC8971241.1	15	20	53.769	7.143	0.0406	Eukaryotic translation initiation factor 4E transporter, partial [Schizaphis graminum]
Group 16: annotated = 4 unannotated = 0 total = 4 fraction annotated = 1.000
MBC8956387.1	16	20	23.786	-7.962	0.002268	hypothetical protein, partial [Schizaphis graminum]
MBC8962811.1	16	20	30.304	-7.702	0.01346	CGG triplet repeat-binding protein 1 [Schizaphis graminum]
MBC8969043.1	16	20	20.31	-7.734	0.01468	Fork head domain-containing protein FD4, partial [Schizaphis graminum]
MBC8973074.1	16	20	15.788	-7.371	0.02934	120 kDa protein in NOF-FB transposable element [Schizaphis graminum]
Group 17: annotated = 13 unannotated = 1 total = 14 fraction annotated = 0.929
MBC8970971.1	17	15	357.117	9.434	9.294e-05	Semaphorin-1A [Schizaphis graminum]
MBC8957819.1	17	15	294.08	9.055	0.0006335	Vacuolar protein sorting-associated protein 62 [Schizaphis graminum]
MBC8978093.1	17	15	249.646	8.658	0.003699	CCR4-NOT transcription complex subunit 7 [Schizaphis graminum]
MBC8957111.1	17	15	390.682	3.21	0.01022	M-phase inducer phosphatase [Schizaphis graminum]
MBC8960170.1	17	15	85.274	5	0.01046	Protein TSSC1 [Schizaphis graminum]
MBC8955389.1	17	15	103.763	7.418	0.0161	Vacuolar protein sorting-associated protein 16 [Schizaphis graminum]
unidentified_298	17	1	76.549	-7.871	0.01802	No annotation
MBC8964365.1	17	15	146.363	8.27	0.01871	Protein dead ringer, partial [Schizaphis graminum]
MBC8960366.1	17	20	76.586	4.323	0.02139	Cystathionine gamma-lyase [Schizaphis graminum]
MBC8961968.1	17	15	252.587	8.162	0.02598	hypothetical protein [Schizaphis graminum]
MBC8962112.1	17	20	1928.3	8.301	0.03949	Gamma-glutamyltranspeptidase 1, partial [Schizaphis graminum]
MBC8969121.1	17	15	165.966	7.996	0.04453	Protein zer-1 [Schizaphis graminum]
MBC8977789.1	17	15	60.724	8.343	0.0476	sperm flagellar membrane protein [Schizaphis graminum]
MBC8969373.1	17	15	44.217	8.414	0.04785	Zinc finger protein 266, partial [Schizaphis graminum]
Group 18: annotated = 4 unannotated = 0 total = 4 fraction annotated = 1.000
MBC8959145.1	18	0	89.06	9.938	1.584e-06	hypothetical protein, partial [Schizaphis graminum]
MBC8972758.1	18	0	44.988	8.948	0.0007127	Protein lethal(2)essential for life, partial [Schizaphis graminum]
MBC8970775.1	18	0	21.864	7.792	0.02174	Muscle M-line assembly protein unc-89 [Schizaphis graminum]
MBC8967326.1	18	0	67.223	7.742	0.02515	Tenascin-X, partial [Schizaphis graminum]
Group 19: annotated = 4 unannotated = 0 total = 4 fraction annotated = 1.000
MBC8973006.1	19	5	49.367	-7.41	0.004047	Retrovirus-related Pol polyprotein from type-1 retrotransposable element R1, partial [Schizaphis graminum]
MBC8963490.1	19	5	61.216	-8.005	0.005781	hypothetical protein [Schizaphis graminum]
MBC8972791.1	19	5	36.397	-6.913	0.01059	Pre-mRNA-splicing factor CWC22, partial [Schizaphis graminum]
MBC8977010.1	19	5	29.798	-7.527	0.01817	S-formylglutathione hydrolase [Schizaphis graminum]
Group 20: annotated = 2 unannotated = 0 total = 2 fraction annotated = 1.000
MBC8959777.1	20	2	25.025	-7.902	0.02562	putative cytochrome P450 305a1, partial [Schizaphis graminum]
MBC8973787.1	20	10	73.253	8.181	0.03095	hypothetical protein, partial [Schizaphis graminum]
