# Supplementary material for: Differential gene expression between viruliferous and non-viruliferous Schizaphis graminum (Rondani)
Source: PLoS One. 2023 Nov 8;18(11):e0294013. doi: 10.1371/journal.pone.0294013 (PMC10631655; doi:10.1371/journal.pone.0294013)
Supplement: S6 Table — (XLSX) [file pone.0294013.s007.xlsx]

## Sheet: GIMLidentitiestableforH1216
KSU contig	Profile groupDay of maximally differential expression		Base expression	Log2 fold-change	Adjusted p-value	Blast-based annotation
Group 1: annotated = 516 unannotated = 32 total = 548 fraction annotated = 0.942
MBC8958794.1	1	2	17637.1	3.489	2.265e-18	Aminopeptidase N [Schizaphis graminum]
MBC8977857.1	1	20	2569.82	3.18	1.341e-11	Protein yellow [Schizaphis graminum]
MBC8965091.1	1	0	3434.81	4.133	2.354e-11	hypothetical protein [Schizaphis graminum]
MBC8978338.1	1	5	600.923	4.202	2.178e-10	Cytochrome P450 4C1 [Schizaphis graminum]
MBC8965119.1	1	15	4002.19	2.818	7.346e-10	Cathepsin B [Schizaphis graminum]
MBC8962720.1	1	15	4734.24	2.372	7.346e-10	Cathepsin B, partial [Schizaphis graminum]
MBC8973002.1	1	0	6050.16	3.891	3.566e-09	hypothetical protein [Schizaphis graminum]
MBC8965900.1	1	20	930.393	2.238	1.208e-08	Elongation of very long chain fatty acids protein 4 [Schizaphis graminum]
MBC8967334.1	1	2	15238.9	2.617	1.79e-08	ADP,ATP carrier protein 1 [Schizaphis graminum]
MBC8973919.1	1	2	5967.5	1.801	1.79e-08	Elongation of very long chain fatty acids protein AAEL008004 [Schizaphis graminum]
MBC8969977.1	1	0	1963.76	3.38	3.631e-08	hypothetical protein [Schizaphis graminum]
MBC8958463.1	1	2	395.244	3.784	5.551e-08	hypothetical protein, partial [Schizaphis graminum]
MBC8955879.1	1	2	5890.87	3.378	1.179e-07	Cathepsin B-like cysteine proteinase 5 [Schizaphis graminum]
unidentified_5	1	15	2726.5	-1.395	2.409e-07	No annotation
MBC8958809.1	1	0	26928.1	1.91	2.654e-07	Peroxidase [Schizaphis graminum]
MBC8971078.1	1	2	22739.9	1.722	3.202e-07	Facilitated trehalose transporter Tret1 [Schizaphis graminum]
MBC8962098.1	1	3	1252.6	2.603	5.537e-07	Cuticle protein 7, partial [Schizaphis graminum]
MBC8958204.1	1	0	5153.58	3.368	5.769e-07	Glucose dehydrogenase acceptor [Schizaphis graminum]
MBC8975981.1	1	0	3477.78	3.035	5.769e-07	Cuticle protein 8 [Schizaphis graminum]
unidentified_223	1	3	1847.91	3.037	1.102e-06	No annotation
MBC8966738.1	1	3	1479.14	-2.071	1.102e-06	hypothetical protein [Schizaphis graminum]
unidentified_165	1	3	3326.55	1.955	1.102e-06	No annotation
MBC8973340.1	1	0	688.054	2.999	1.102e-06	Dehydrogenase/reductase SDR family member 11 [Schizaphis graminum]
MBC8967476.1	1	20	1803.97	1.993	1.259e-06	Cytochrome P450 4C1 [Schizaphis graminum]
MBC8973623.1	1	5	2278.35	3.261	2.828e-06	hypothetical protein, partial [Schizaphis graminum]
MBC8971023.1	1	2	3660.58	2.231	2.912e-06	Delta-1-pyrroline-5-carboxylate synthase [Schizaphis graminum]
MBC8956598.1	1	20	7235.25	-1.116	2.988e-06	Protein bric-a-brac 2 [Schizaphis graminum]
MBC8972249.1	1	15	2028.89	-1.782	3.003e-06	Choline kinase alpha [Schizaphis graminum]
MBC8965330.1	1	0	13569.5	3.019	3.092e-06	hypothetical protein [Schizaphis graminum]
MBC8973205.1	1	15	1047.99	1.5	3.655e-06	Sialin [Schizaphis graminum]
MBC8968449.1	1	20	3613.77	-1.616	3.945e-06	hypothetical protein [Schizaphis graminum]
MBC8969486.1	1	0	3797.71	-1.607	5.884e-06	Omega-amidase NIT2 [Schizaphis graminum]
MBC8962238.1	1	20	1654.12	-1.992	5.998e-06	hypothetical protein [Schizaphis graminum]
MBC8965506.1	1	2	2179.45	1.746	6.128e-06	Neuronal acetylcholine receptor subunit alpha-7 [Schizaphis graminum]
MBC8965803.1	1	20	2481.75	2.029	8.575e-06	Macrophage migration inhibitory factor [Schizaphis graminum]
MBC8976751.1	1	2	7823.86	2.561	9.182e-06	Zinc finger protein 512B, partial [Schizaphis graminum]
MBC8963555.1	1	3	1340.56	1.725	9.653e-06	hypothetical protein [Schizaphis graminum]
MBC8959801.1	1	0	1421.51	2.691	9.653e-06	Protein takeout [Schizaphis graminum]
MBC8956326.1	1	0	6683.34	2.028	1.162e-05	Chitotriosidase-1 [Schizaphis graminum]
MBC8962348.1	1	15	49070	-0.791	1.291e-05	Muscle-specific protein 20 [Schizaphis graminum]
MBC8963511.1	1	5	2679.05	-1.652	1.464e-05	Nanos 2 [Schizaphis graminum]
MBC8969796.1	1	0	6968.55	2.051	1.552e-05	Circadian clock-controlled protein [Schizaphis graminum]
MBC8971596.1	1	15	403.775	3.695	1.648e-05	Myrosinase 1 [Schizaphis graminum]
MBC8975532.1	1	0	1120.66	3.323	1.762e-05	Pro-resilin [Schizaphis graminum]
MBC8958866.1	1	2	831.46	2.921	1.909e-05	Endoplasmic reticulum aminopeptidase 2, partial [Schizaphis graminum]
MBC8972116.1	1	3	5625.4	1.701	2.187e-05	Cuticle protein 8, partial [Schizaphis graminum]
MBC8966683.1	1	20	7442.31	4.023	3.173e-05	actin, partial [Schizaphis graminum]
MBC8961109.1	1	2	889.074	3.802	3.54e-05	Pancreatic lipase-related protein 2 [Schizaphis graminum]
MBC8961362.1	1	2	163.665	4.33	3.598e-05	Delta(24)-sterol reductase [Schizaphis graminum]
MBC8957890.1	1	15	9846.21	-0.945	4.031e-05	hypothetical protein, partial [Schizaphis graminum]
MBC8961416.1	1	0	1471.33	2.467	4.095e-05	Protein takeout [Schizaphis graminum]
MBC8972077.1	1	5	1580.14	-1.646	4.176e-05	SET and MYND domain-containing protein 4 [Schizaphis graminum]
MBC8966173.1	1	5	1037.9	-2.304	4.176e-05	ADP-ribosylation factor-like protein 6-interacting protein 1 [Schizaphis graminum]
MBC8968186.1	1	0	3497.62	3.334	4.277e-05	hypothetical protein [Schizaphis graminum]
MBC8965194.1	1	5	10069.6	-1.02	4.921e-05	hypothetical protein [Schizaphis graminum]
MBC8965072.1	1	2	1164.96	3.531	5.755e-05	Cathepsin B [Schizaphis graminum]
MBC8967449.1	1	0	6649.95	3.154	5.788e-05	Zinc finger protein 512B, partial [Schizaphis graminum]
MBC8960232.1	1	20	1286.57	1.265	6.001e-05	hypothetical protein [Schizaphis graminum]
MBC8975621.1	1	20	5860.51	1.172	6.001e-05	Heat shock protein cognate 4, partial [Schizaphis graminum]
MBC8972197.1	1	3	15518.9	1.453	6.067e-05	Cuticle protein 8, partial [Schizaphis graminum]
MBC8964045.1	1	2	711.232	2.775	6.416e-05	hypothetical protein [Schizaphis graminum]
MBC8974251.1	1	0	5886.19	2.62	8.072e-05	hypothetical protein [Schizaphis graminum]
MBC8955580.1	1	2	328.049	1.965	8.403e-05	Dopamine beta-hydroxylase [Schizaphis graminum]
MBC8969544.1	1	0	2475.03	2.733	8.511e-05	Pancreatic triacylglycerol lipase [Schizaphis graminum]
MBC8971601.1	1	5	278.444	3.718	8.955e-05	3-hydroxyisobutyrate dehydrogenase [Schizaphis graminum]
MBC8957363.1	1	2	1563.61	2.266	9.022e-05	Facilitated trehalose transporter Tret1 [Schizaphis graminum]
MBC8977095.1	1	0	879.059	3.613	9.022e-05	putative multidrug resistance-associated protein lethal(2)03659, partial [Schizaphis graminum]
MBC8966342.1	1	15	4585.19	-0.993	9.022e-05	putative ATP-dependent RNA helicase kurz, partial [Schizaphis graminum]
MBC8968754.1	1	2	448.664	3.217	9.022e-05	putative multidrug resistance-associated protein lethal(2)03659, partial [Schizaphis graminum]
MBC8956171.1	1	2	1805.08	2.8	9.022e-05	Cathepsin B, partial [Schizaphis graminum]
MBC8962234.1	1	20	2043.14	-1.455	9.069e-05	Fork head domain-containing protein FD4 [Schizaphis graminum]
MBC8969794.1	1	20	270.188	3.322	9.265e-05	Long-chain-fatty-acid--CoA ligase ACSBG2 [Schizaphis graminum]
MBC8968738.1	1	5	9182.94	-1.122	9.368e-05	Methenyltetrahydrofolate synthase domain-containing protein [Schizaphis graminum]
MBC8972119.1	1	2	250.675	4.685	0.000102	Zinc finger protein 512B [Schizaphis graminum]
MBC8970543.1	1	15	8310.91	-1.018	0.0001026	MAP kinase-interacting serine/threonine-protein kinase 1 [Schizaphis graminum]
MBC8958838.1	1	0	2840.43	2.174	0.0001039	ABC transporter G family member 23 [Schizaphis graminum]
MBC8966366.1	1	2	1050.73	1.804	0.000126	UPF0364 protein C6orf211 [Schizaphis graminum]
MBC8968730.1	1	0	3847.68	2.093	0.0001309	Elongation of very long chain fatty acids protein AAEL008004 [Schizaphis graminum]
MBC8955910.1	1	20	1626.28	-2.047	0.0001383	ESX-1 secretion-associated protein EspE, partial [Schizaphis graminum]
MBC8974393.1	1	10	428.71	3.5	0.0001431	Plexin-A1 [Schizaphis graminum]
MBC8965819.1	1	20	2354.64	-1.576	0.0001481	hypothetical protein [Schizaphis graminum]
MBC8969000.1	1	0	1872.76	2.856	0.0001799	Zinc finger protein 512B, partial [Schizaphis graminum]
MBC8971348.1	1	0	3796.45	2.991	0.0001818	hypothetical protein [Schizaphis graminum]
MBC8960631.1	1	2	470.323	3.106	0.0001838	hypothetical protein, partial [Schizaphis graminum]
MBC8972568.1	1	2	263.992	2.906	0.0001838	Glycogen phosphorylase, partial [Schizaphis graminum]
unidentified_60	1	5	632.244	2.072	0.0001869	No annotation
MBC8957724.1	1	2	694.655	2.444	0.0001952	hypothetical protein [Schizaphis graminum]
unidentified_227	1	0	820.129	2.407	0.0001976	No annotation
MBC8959097.1	1	3	9127.16	1.654	0.0002126	Cuticle protein 8, partial [Schizaphis graminum]
MBC8967661.1	1	2	978.513	4.292	0.000215	Cathepsin B-like cysteine proteinase 6 [Schizaphis graminum]
MBC8958411.1	1	2	594.544	2.417	0.0002475	hypothetical protein, partial [Schizaphis graminum]
MBC8965551.1	1	5	3434.62	-1.679	0.0002475	hypothetical protein [Schizaphis graminum]
unidentified_6	1	5	5065.74	1.114	0.0002475	No annotation
unidentified_86	1	0	1452.49	2.059	0.0002581	No annotation
MBC8960285.1	1	15	623.933	1.937	0.0002614	Protein 5NUC [Schizaphis graminum]
MBC8976305.1	1	2	1970.31	1.804	0.0002614	Cathepsin B-like cysteine proteinase, partial [Schizaphis graminum]
MBC8969313.1	1	0	5300.7	2.321	0.0002737	hypothetical protein, partial [Schizaphis graminum]
MBC8966579.1	1	0	1845.41	3	0.0002915	hypothetical protein [Schizaphis graminum]
MBC8964245.1	1	2	318.783	3.839	0.0003013	putative maltase D, partial [Schizaphis graminum]
MBC8976669.1	1	0	1383.8	3.804	0.0003013	Solute carrier family 22 member 21 [Schizaphis graminum]
MBC8967772.1	1	2	2868.07	2.203	0.0003169	Cysteine dioxygenase type 1 [Schizaphis graminum]
MBC8977737.1	1	5	5204.01	2.047	0.0003325	Neuroserpin [Schizaphis graminum]
MBC8957146.1	1	0	13153.4	1.328	0.0003325	Elongation of very long chain fatty acids protein AAEL008004, partial [Schizaphis graminum]
MBC8959584.1	1	20	1436.05	-1.469	0.0003332	Homeobox protein B-H1 [Schizaphis graminum]
MBC8960985.1	1	2	794.05	3.204	0.0003348	Gamma-glutamyltranspeptidase 1, partial [Schizaphis graminum]
MBC8968705.1	1	10	766.85	3.068	0.0003435	Hemocytin, partial [Schizaphis graminum]
MBC8970790.1	1	15	1021.19	2.106	0.0003973	Glucosamine--fructose-6-phosphate aminotransferase isomerizing [Schizaphis graminum]
MBC8970973.1	1	2	2417.7	3.151	0.0003976	putative cytochrome P450 6a13, partial [Schizaphis graminum]
MBC8973644.1	1	3	124.294	3.842	0.0004001	hypothetical protein, partial [Schizaphis graminum]
MBC8967204.1	1	2	2011.56	2.325	0.0004184	Cytochrome b ascorbate-dependent protein 3 [Schizaphis graminum]
MBC8958206.1	1	2	1476.7	4.389	0.0004238	Legumain, partial [Schizaphis graminum]
MBC8964679.1	1	2	729.603	2.121	0.0004315	putative inorganic phosphate cotransporter [Schizaphis graminum]
MBC8968899.1	1	5	20383.2	0.921	0.0004381	S-adenosylmethionine decarboxylase proenzyme, partial [Schizaphis graminum]
MBC8961672.1	1	0	11235.3	1.832	0.0004675	Protein yellow [Schizaphis graminum]
MBC8964333.1	1	2	2239.63	3.476	0.0005146	Lectin subunit alpha [Schizaphis graminum]
MBC8964755.1	1	3	2634.07	1.704	0.0005707	Cuticle protein 8, partial [Schizaphis graminum]
MBC8966565.1	1	0	1402.53	3.444	0.0005707	hypothetical protein, partial [Schizaphis graminum]
MBC8970805.1	1	15	571.811	-2.859	0.0005866	Facilitated trehalose transporter Tret1 [Schizaphis graminum]
MBC8968876.1	1	2	1102.38	3.798	0.0006046	Maltase 2 [Schizaphis graminum]
MBC8965984.1	1	2	3776.97	2.247	0.0006057	Serpin B11 [Schizaphis graminum]
MBC8969559.1	1	2	916.866	3.182	0.0006486	Sodium-independent sulfate anion transporter [Schizaphis graminum]
MBC8963561.1	1	20	309.5	2.356	0.0006589	Alpha-tocopherol transfer protein-like protein [Schizaphis graminum]
MBC8960186.1	1	2	11631.9	1.406	0.0006651	hypothetical protein [Schizaphis graminum]
MBC8955927.1	1	2	1245.73	2.747	0.0007684	hypothetical protein, partial [Schizaphis graminum]
MBC8963170.1	1	5	2458.37	2.319	0.0007861	Acyl-protein thioesterase 1 [Schizaphis graminum]
MBC8969311.1	1	5	1127.4	1.91	0.0008285	Alpha-tocopherol transfer protein-like protein [Schizaphis graminum]
MBC8965664.1	1	3	12018.9	2.036	0.0008299	hypothetical protein, partial [Schizaphis graminum]
MBC8970856.1	1	2	804.851	4.003	0.0008306	Cytochrome P450 6k1 [Schizaphis graminum]
MBC8973834.1	1	2	9398.15	1.777	0.0008593	Protein spinster 1 [Schizaphis graminum]
MBC8956628.1	1	15	1311.55	1.398	0.0008729	Solute carrier family 22 member 4 [Schizaphis graminum]
MBC8966958.1	1	0	5020.31	-1.145	0.000886	putative methylmalonate-semialdehyde dehydrogenase acylating [Schizaphis graminum]
MBC8966015.1	1	2	919.784	3.236	0.0009011	hypothetical protein, partial [Schizaphis graminum]
MBC8970313.1	1	15	813.183	-1.997	0.0009147	hypothetical protein [Schizaphis graminum]
MBC8972311.1	1	5	788.314	2.124	0.0009781	Prostaglandin reductase 1 [Schizaphis graminum]
MBC8955655.1	1	2	241.216	3.325	0.0009983	High affinity cationic amino acid transporter 1, partial [Schizaphis graminum]
MBC8973423.1	1	3	739.074	-2.015	0.001025	hypothetical protein [Schizaphis graminum]
unidentified_266	1	0	39561	3.422	0.001051	No annotation
MBC8971665.1	1	0	5496.5	2.753	0.001051	hypothetical protein, partial [Schizaphis graminum]
MBC8963588.1	1	2	590.649	-1.421	0.001057	Homeobox protein prospero, partial [Schizaphis graminum]
MBC8960191.1	1	5	325.114	4.312	0.001058	putative cytochrome P450 6a13, partial [Schizaphis graminum]
unidentified_4	1	20	1069.8	-1.639	0.001114	No annotation
MBC8977628.1	1	20	242.336	1.816	0.001125	THAP domain-containing protein 2 [Schizaphis graminum]
MBC8970257.1	1	20	348.477	1.687	0.001173	Ejaculatory bulb-specific protein 3 [Schizaphis graminum]
MBC8960165.1	1	2	5446.45	1.089	0.001201	UDP-glucuronosyltransferase 2B10 [Schizaphis graminum]
MBC8978531.1	1	2	732.753	2.791	0.001336	putative sodium-dependent multivitamin transporter [Schizaphis graminum]
MBC8959179.1	1	0	13637.8	1.728	0.001372	Protein takeout [Schizaphis graminum]
MBC8973726.1	1	0	9589.9	4.129	0.001401	hypothetical protein [Schizaphis graminum]
MBC8969725.1	1	2	2247.74	2.715	0.001406	MFS-type transporter C6orf192 [Schizaphis graminum]
MBC8958178.1	1	20	6600.77	1.026	0.001454	Nesprin-1 [Schizaphis graminum]
MBC8959364.1	1	0	7679.66	-2.91	0.001477	hypothetical protein, partial [Schizaphis graminum]
MBC8957233.1	1	2	2895.92	2.085	0.001518	Natterin-3 [Schizaphis graminum]
MBC8958069.1	1	2	442.189	2.308	0.001518	Fatty acyl-CoA reductase 1 [Schizaphis graminum]
MBC8958277.1	1	20	9377.21	1.005	0.001541	Muscle LIM protein Mlp84B [Schizaphis graminum]
MBC8967270.1	1	15	521.682	-1.997	0.001586	Aminopeptidase N, partial [Schizaphis graminum]
MBC8964775.1	1	3	381.739	-2.629	0.001616	hypothetical protein [Schizaphis graminum]
MBC8959669.1	1	0	1823.13	1.906	0.001616	Elongation of very long chain fatty acids protein 4 [Schizaphis graminum]
MBC8970537.1	1	10	572.262	-1.826	0.001617	Opsin [Schizaphis graminum]
unidentified_346	1	0	1312.35	-2.492	0.001644	No annotation
MBC8955871.1	1	0	2661.63	1.958	0.001697	Serine/threonine-protein kinase 17A [Schizaphis graminum]
MBC8972125.1	1	2	229.357	3.902	0.001702	Sterile alpha and TIR motif-containing protein 1 [Schizaphis graminum]
MBC8956479.1	1	2	1100.89	3.069	0.001759	Lectin, partial [Schizaphis graminum]
MBC8967577.1	1	2	308.617	3.822	0.00176	putative maltase D [Schizaphis graminum]
MBC8961875.1	1	5	180.977	2.244	0.001769	Transient-receptor-potential-like protein [Schizaphis graminum]
MBC8972211.1	1	2	213.539	3.531	0.001975	Lectin, partial [Schizaphis graminum]
MBC8965115.1	1	10	605.191	3.657	0.001994	putative inorganic polyphosphate/ATP-NAD kinase, partial [Schizaphis graminum]
MBC8958123.1	1	20	3760.39	0.813	0.002007	Microtubule-associated protein futsch, partial [Schizaphis graminum]
MBC8959402.1	1	0	1461.2	1.649	0.002023	ABC transporter G family member 20 [Schizaphis graminum]
MBC8975198.1	1	15	265.932	-2.102	0.002184	Phosphatidate phosphatase LPIN3 [Schizaphis graminum]
MBC8978126.1	1	2	6036.41	1.318	0.002233	Glutamate dehydrogenase, partial [Schizaphis graminum]
MBC8974099.1	1	0	963.101	2.24	0.002239	Fatty acyl-CoA reductase 1 [Schizaphis graminum]
MBC8961874.1	1	20	3784.77	1.352	0.00237	hypothetical protein [Schizaphis graminum]
MBC8960915.1	1	15	467.521	-1.75	0.00237	G-protein-signaling modulator 2 [Schizaphis graminum]
MBC8971210.1	1	3	13037.6	2.18	0.002422	Zonadhesin, partial [Schizaphis graminum]
MBC8975990.1	1	5	946.518	-2.153	0.002548	hypothetical protein [Schizaphis graminum]
MBC8966875.1	1	2	623.723	1.72	0.002589	hypothetical protein [Schizaphis graminum]
MBC8963760.1	1	5	469.914	3.759	0.002624	putative multidrug resistance-associated protein lethal(2)03659, partial [Schizaphis graminum]
MBC8960290.1	1	15	989.377	2.431	0.002663	Maltase 2 [Schizaphis graminum]
MBC8973548.1	1	20	877.347	1.388	0.002741	PDZ and LIM domain protein Zasp [Schizaphis graminum]
MBC8970360.1	1	0	3503.92	1.065	0.00289	hypothetical protein [Schizaphis graminum]
MBC8968740.1	1	5	3816.77	1.308	0.002929	Very long-chain specific acyl-CoA dehydrogenase [Schizaphis graminum]
MBC8974374.1	1	2	998.548	-1.615	0.003062	hypothetical protein [Schizaphis graminum]
MBC8976010.1	1	20	920.72	-1.556	0.003182	Lysine histidine transporter 1 [Schizaphis graminum]
MBC8971736.1	1	20	826.836	1.384	0.003182	ABC transporter G family member 23 [Schizaphis graminum]
MBC8956395.1	1	2	2612.16	3.075	0.003186	hypothetical protein [Schizaphis graminum]
MBC8975154.1	1	2	577.013	1.827	0.00327	putative sodium-dependent multivitamin transporter [Schizaphis graminum]
MBC8963552.1	1	2	635.487	3.044	0.00327	Vesicular glutamate transporter 1 [Schizaphis graminum]
MBC8967200.1	1	2	2202.76	2.576	0.00329	Carbonic anhydrase 7 [Schizaphis graminum]
MBC8968474.1	1	2	194.786	2.863	0.00333	Kynurenine--oxoglutarate transaminase 3, partial [Schizaphis graminum]
MBC8969160.1	1	20	3900.74	0.957	0.003346	Serpin B3 [Schizaphis graminum]
MBC8958784.1	1	2	416.133	2.139	0.003386	Homocysteine S-methyltransferase [Schizaphis graminum]
unidentified_228	1	0	22034.8	4.023	0.003455	No annotation
MBC8973713.1	1	3	694.959	2.131	0.003492	Cuticle protein 19, partial [Schizaphis graminum]
MBC8978132.1	1	2	497.578	2.92	0.00357	Lysosomal Pro-X carboxypeptidase [Schizaphis graminum]
MBC8966669.1	1	15	1034.78	-1.896	0.003592	Inositol oxygenase [Schizaphis graminum]
MBC8971831.1	1	10	1117.94	2.968	0.003607	Acetylcholine receptor subunit alpha-like 2 [Schizaphis graminum]
MBC8975307.1	1	15	2765.97	0.889	0.003822	Dyslexia-associated protein KIAA0319-like protein [Schizaphis graminum]
MBC8967288.1	1	20	636.351	-1.579	0.003978	Helix-loop-helix protein 13, partial [Schizaphis graminum]
MBC8975824.1	1	2	161.519	2.898	0.004082	putative methylthioribulose-1-phosphate dehydratase, partial [Schizaphis graminum]
MBC8971007.1	1	20	1703.01	-1.704	0.004127	hypothetical protein [Schizaphis graminum]
MBC8959255.1	1	2	964.467	2.409	0.00433	hypothetical protein [Schizaphis graminum]
MBC8970970.1	1	5	813.889	2.622	0.004343	Ornithine aminotransferase [Schizaphis graminum]
MBC8977300.1	1	1	5995.13	1.228	0.00435	hypothetical protein [Schizaphis graminum]
MBC8975218.1	1	2	662.392	2.699	0.004421	Legumain [Schizaphis graminum]
MBC8974532.1	1	2	1700.17	1.762	0.004519	Aminopeptidase N, partial [Schizaphis graminum]
MBC8955153.1	1	2	12330.7	-0.89	0.004571	Methylcytosine dioxygenase TET3, partial [Schizaphis graminum]
MBC8973953.1	1	20	505.304	2.181	0.004597	Acylphosphatase-2 [Schizaphis graminum]
MBC8959262.1	1	20	6730.78	-0.846	0.004624	Innexin inx1 [Schizaphis graminum]
MBC8969555.1	1	2	2605.38	1.807	0.004909	Sodium-coupled monocarboxylate transporter 1 [Schizaphis graminum]
MBC8969741.1	1	5	2899.11	1.662	0.004967	Nose resistant to fluoxetine protein 6 [Schizaphis graminum]
MBC8960045.1	1	3	1849.43	1.295	0.00519	putative fatty acyl-CoA reductase CG5065 [Schizaphis graminum]
MBC8963926.1	1	2	886.657	2.851	0.005207	Phosphoenolpyruvate carboxykinase GTP, partial [Schizaphis graminum]
MBC8977579.1	1	20	495.891	-1.792	0.005217	B-cell lymphoma/leukemia 11B [Schizaphis graminum]
MBC8973991.1	1	2	2953.44	-1.176	0.005429	Dystrophin-like protein 1, partial [Schizaphis graminum]
MBC8961122.1	1	0	373.525	2.502	0.005473	Short-chain dehydrogenase/reductase family 16C member 6 [Schizaphis graminum]
MBC8956366.1	1	20	1498.71	-1.208	0.005473	Neurogenin-1, partial [Schizaphis graminum]
MBC8974828.1	1	20	3197.49	-1.113	0.005476	Transcription factor Adf-1, partial [Schizaphis graminum]
MBC8964087.1	1	2	2387.44	1.941	0.005484	Gamma-glutamyltranspeptidase 1 [Schizaphis graminum]
MBC8977406.1	1	0	836.904	1.632	0.005504	Nose resistant to fluoxetine protein 6 [Schizaphis graminum]
MBC8975782.1	1	2	698.209	2.861	0.005536	Transcription factor IIIB subunit, partial [Schizaphis graminum]
MBC8973703.1	1	2	10896.7	1.225	0.005538	Cytochrome b-c1 complex subunit Rieske [Schizaphis graminum]
MBC8975007.1	1	2	7886.64	-1.093	0.005577	Heterogeneous nuclear ribonucleoprotein A1 [Schizaphis graminum]
MBC8967381.1	1	5	421.158	2.82	0.005598	Cytochrome b-c1 complex subunit Rieske, partial [Schizaphis graminum]
MBC8971063.1	1	20	835.857	1.131	0.00562	hypothetical protein [Schizaphis graminum]
MBC8971657.1	1	0	804.61	2.43	0.005757	Cuticle protein 8 [Schizaphis graminum]
MBC8971402.1	1	0	6833.18	-0.816	0.005811	putative ribosome biogenesis protein RLP24 [Schizaphis graminum]
unidentified_201	1	0	15401.3	2.903	0.005909	No annotation
MBC8975837.1	1	2	1092.49	2.506	0.005979	Zinc transporter ZIP1 [Schizaphis graminum]
MBC8972866.1	1	5	3.28034e+06	3.735	0.006029	hypothetical protein, partial [Schizaphis graminum]
MBC8967906.1	1	20	2865.18	-1.263	0.006111	hypothetical protein [Schizaphis graminum]
MBC8978493.1	1	0	28720.9	3.229	0.00615	hypothetical protein, partial [Schizaphis graminum]
MBC8977687.1	1	2	6843.15	2.247	0.006179	Cytochrome P450 4g15, partial [Schizaphis graminum]
MBC8970635.1	1	5	10921.3	-0.904	0.006254	Histone-binding protein N1/N2 [Schizaphis graminum]
MBC8968988.1	1	0	2283.49	1.876	0.006292	B(0,+)-type amino acid transporter, partial [Schizaphis graminum]
MBC8966790.1	1	2	1257.03	2.251	0.006317	hypothetical protein, partial [Schizaphis graminum]
MBC8977898.1	1	2	62.789	-3.188	0.006317	Sec1 family domain-containing protein 2 [Schizaphis graminum]
unidentified_365	1	2	3377.58	4.104	0.006317	No annotation
MBC8976484.1	1	2	2288.19	2.894	0.006467	Neural/ectodermal development factor IMP-L2 [Schizaphis graminum]
MBC8967627.1	1	2	8277.73	1.119	0.006526	hypothetical protein [Schizaphis graminum]
MBC8977642.1	1	2	1813.52	1.952	0.006537	Acyl-CoA Delta(11) desaturase [Schizaphis graminum]
MBC8971750.1	1	5	1089.61	-1.907	0.007144	Nuclear pore complex protein Nup153 [Schizaphis graminum]
MBC8978419.1	1	3	5568.94	-1.615	0.007236	hypothetical protein [Schizaphis graminum]
MBC8975682.1	1	0	520.783	3.652	0.007272	hypothetical protein, partial [Schizaphis graminum]
MBC8962216.1	1	2	305.626	2.589	0.007412	Legumain [Schizaphis graminum]
MBC8969534.1	1	0	6177.14	3.864	0.00747	Zinc finger protein 512B, partial [Schizaphis graminum]
MBC8957276.1	1	15	590.332	-1.317	0.007497	Prohormone-1 [Schizaphis graminum]
MBC8971010.1	1	15	1040.52	-1.403	0.007507	hypothetical protein, partial [Schizaphis graminum]
unidentified_21	1	1	5286.22	1.384	0.00752	No annotation
MBC8973406.1	1	20	704.496	-1.496	0.007528	Retrotransposable element Tf2 protein type 1, partial [Schizaphis graminum]
MBC8955629.1	1	5	1555.07	2.329	0.007528	Hemocyte protein-glutamine gamma-glutamyltransferase [Schizaphis graminum]
unidentified_88	1	10	212.729	2.667	0.007567	No annotation
MBC8962757.1	1	3	1950.8	2.231	0.007657	hypothetical protein, partial [Schizaphis graminum]
MBC8966642.1	1	15	386.78	2.619	0.007771	Retrovirus-related Pol polyprotein from transposon 17.6, partial [Schizaphis graminum]
MBC8972162.1	1	20	726.471	-2.123	0.007795	hypothetical protein [Schizaphis graminum]
MBC8965536.1	1	3	5589.91	1.301	0.008061	hypothetical protein [Schizaphis graminum]
MBC8977483.1	1	2	2711.97	1.763	0.008252	hypothetical protein [Schizaphis graminum]
MBC8956003.1	1	2	1174.58	1.969	0.008258	putative 4-coumarate--CoA ligase 3 [Schizaphis graminum]
MBC8966953.1	1	2	4325.6	1.589	0.008301	hypothetical protein, partial [Schizaphis graminum]
MBC8973164.1	1	20	4475.23	0.957	0.008488	Guanine nucleotide-binding protein subunit beta-like protein, partial [Schizaphis graminum]
MBC8970626.1	1	20	3276.55	0.782	0.008488	hypothetical protein [Schizaphis graminum]
MBC8963008.1	1	20	1860.86	0.939	0.008492	E3 ubiquitin-protein ligase AMFR [Schizaphis graminum]
MBC8977644.1	1	3	18963.1	-1.031	0.008492	Cuticlin-1 [Schizaphis graminum]
MBC8964236.1	1	2	292.406	3.404	0.008506	Leucine-rich repeat neuronal protein 2, partial [Schizaphis graminum]
MBC8964392.1	1	20	3526.28	-0.873	0.008616	hypothetical protein [Schizaphis graminum]
MBC8962869.1	1	2	1938	2.623	0.008616	hypothetical protein [Schizaphis graminum]
MBC8972662.1	1	20	3610.37	0.745	0.008616	TBC1 domain family member 15, partial [Schizaphis graminum]
MBC8967158.1	1	20	2367.89	1.271	0.008616	ATP-binding cassette sub-family G member 1, partial [Schizaphis graminum]
MBC8970569.1	1	2	1292.22	1.438	0.008624	hypothetical protein, partial [Schizaphis graminum]
MBC8972089.1	1	15	1579.2	-0.947	0.008624	hypothetical protein [Schizaphis graminum]
MBC8960437.1	1	0	159.053	3.588	0.008624	hypothetical protein, partial [Schizaphis graminum]
MBC8966334.1	1	0	2114.26	-2.55	0.008658	hypothetical protein, partial [Schizaphis graminum]
MBC8977321.1	1	15	396.736	1.452	0.008662	Flavin-containing monooxygenase FMO GS-OX-like 1 [Schizaphis graminum]
MBC8971713.1	1	0	4974.66	2.803	0.008662	hypothetical protein [Schizaphis graminum]
MBC8977777.1	1	5	255.758	-1.794	0.008722	UDP-glucose 4-epimerase [Schizaphis graminum]
MBC8955762.1	1	2	12561.9	1.391	0.008893	L-xylulose reductase [Schizaphis graminum]
MBC8961750.1	1	0	6303.41	1.988	0.008912	hypothetical protein, partial [Schizaphis graminum]
MBC8970239.1	1	3	210.847	2.077	0.008972	Beta-galactosidase [Schizaphis graminum]
MBC8976888.1	1	2	594.014	2.899	0.009273	Mitochondrial ornithine transporter 1 [Schizaphis graminum]
MBC8978452.1	1	2	15837.9	1.277	0.009439	putative isocitrate dehydrogenase NAD subunit alpha [Schizaphis graminum]
MBC8975329.1	1	0	877.287	2.015	0.009583	Beta-1,4-N-acetylgalactosaminyltransferase [Schizaphis graminum]
MBC8973284.1	1	2	328.827	3.562	0.009932	Hexokinase type 2, partial [Schizaphis graminum]
MBC8970745.1	1	20	11700.6	0.696	0.009979	6-phosphofructo-2-kinase/fructose-2, partial [Schizaphis graminum]
MBC8973068.1	1	5	532.926	-1.816	0.01	hypothetical protein, partial [Schizaphis graminum]
MBC8974011.1	1	0	1811.42	1.362	0.01005	Ion transport peptide-like protein [Schizaphis graminum]
MBC8956788.1	1	2	2005.63	2.237	0.01024	Ferritin subunit [Schizaphis graminum]
MBC8972273.1	1	2	1765.38	1.798	0.01046	Low affinity cationic amino acid transporter 2 [Schizaphis graminum]
MBC8975661.1	1	2	2518.33	-1.164	0.01046	Serpin B6, partial [Schizaphis graminum]
MBC8969406.1	1	20	1368.27	-1.57	0.01066	hypothetical protein [Schizaphis graminum]
MBC8958397.1	1	2	6178.8	2.215	0.01067	hypothetical protein [Schizaphis graminum]
MBC8977660.1	1	20	32741.4	0.818	0.01082	60S ribosomal protein L28 [Schizaphis graminum]
MBC8965855.1	1	20	1579.01	-1.263	0.01085	Transcription factor Sp9, partial [Schizaphis graminum]
MBC8957752.1	1	3	450.193	2.195	0.01091	Cuticle protein 19, partial [Schizaphis graminum]
unidentified_51	1	15	1103.01	-3.341	0.01094	No annotation
MBC8962118.1	1	2	881.801	3.181	0.01094	hypothetical protein, partial [Schizaphis graminum]
MBC8961987.1	1	2	36186.8	0.754	0.01121	Succinate dehydrogenase ubiquinone flavoprotein subunit [Schizaphis graminum]
MBC8955342.1	1	20	1300.41	0.903	0.01131	Tetratricopeptide repeat protein 4 [Schizaphis graminum]
MBC8956631.1	1	20	607.159	-1.708	0.01134	hypothetical protein, partial [Schizaphis graminum]
MBC8967776.1	1	2	3430.35	1.097	0.01134	putative zinc finger and SCAN domain-containing protein 5D, partial [Schizaphis graminum]
MBC8959790.1	1	10	2011.87	1.542	0.01134	hypothetical protein [Schizaphis graminum]
MBC8973882.1	1	0	68913.8	-0.814	0.01134	40S ribosomal protein S19 [Schizaphis graminum]
MBC8963633.1	1	20	435.204	1.789	0.01134	PXMP2/4 family protein 4 [Schizaphis graminum]
MBC8960782.1	1	2	78794.8	1.462	0.01134	Myosin light chain alkali [Schizaphis graminum]
MBC8972505.1	1	0	5163.47	1.498	0.01134	putative ferric-chelate reductase 1 [Schizaphis graminum]
MBC8972915.1	1	20	616.865	1.218	0.01134	Glutamate receptor, partial [Schizaphis graminum]
MBC8967256.1	1	20	5359.47	0.783	0.01146	5-aminolevulinate synthase [Schizaphis graminum]
MBC8971507.1	1	2	1010.62	1.404	0.01148	Arrestin [Schizaphis graminum]
MBC8955907.1	1	5	155.1	-5.151	0.0115	E3 ubiquitin-protein ligase UHRF1, partial [Schizaphis graminum]
MBC8970166.1	1	2	730.895	1.828	0.01154	putative inorganic phosphate cotransporter [Schizaphis graminum]
MBC8958208.1	1	2	4851.79	2.905	0.0117	hypothetical protein [Schizaphis graminum]
MBC8963122.1	1	20	3559.16	-0.732	0.0117	Protein piwi, partial [Schizaphis graminum]
MBC8958229.1	1	5	374.018	1.761	0.01171	Ubiquitin-like-conjugating enzyme ATG3 [Schizaphis graminum]
MBC8976527.1	1	20	686.498	1.44	0.01177	putative chitinase 3, partial [Schizaphis graminum]
MBC8971120.1	1	20	2898.61	0.913	0.0118	Rhythmically expressed protein [Schizaphis graminum]
MBC8970044.1	1	5	1183.56	1.698	0.0118	putative multidrug resistance-associated protein lethal(2)03659, partial [Schizaphis graminum]
unidentified_22	1	2	2211.93	-1.407	0.0118	No annotation
MBC8959782.1	1	2	7857.08	1.604	0.0118	hypothetical protein, partial [Schizaphis graminum]
MBC8962722.1	1	20	4412.41	-0.925	0.01182	Cuticle protein 8, partial [Schizaphis graminum]
MBC8970125.1	1	5	2808.84	1.605	0.01187	Gamma-interferon-inducible lysosomal thiol reductase [Schizaphis graminum]
MBC8978581.1	1	2	2882.45	1.482	0.01209	Protein TIS11 [Schizaphis graminum]
MBC8961600.1	1	0	2388.02	1.097	0.0121	hypothetical protein, partial [Schizaphis graminum]
MBC8963361.1	1	2	262.725	2.604	0.0121	putative multidrug resistance-associated protein lethal(2)03659, partial [Schizaphis graminum]
MBC8969510.1	1	2	954.055	1.848	0.0121	Complement component 1 Q subcomponent-binding protein [Schizaphis graminum]
MBC8966259.1	1	2	1038.48	1.896	0.0121	hypothetical protein [Schizaphis graminum]
MBC8969860.1	1	20	6778.27	0.731	0.01218	Guanine nucleotide-binding protein-like 3 [Schizaphis graminum]
MBC8957746.1	1	20	1222.86	-1.317	0.01218	hypothetical protein [Schizaphis graminum]
MBC8971333.1	1	2	122.086	2.09	0.01228	Protein quiver [Schizaphis graminum]
MBC8959723.1	1	10	801.776	-2.408	0.01229	hypothetical protein, partial [Schizaphis graminum]
MBC8957980.1	1	2	386.149	4.439	0.0126	hypothetical protein [Schizaphis graminum]
MBC8969511.1	1	2	339.595	1.794	0.01263	hypothetical protein, partial [Schizaphis graminum]
MBC8962069.1	1	2	254.099	2.14	0.01268	hypothetical protein, partial [Schizaphis graminum]
MBC8966988.1	1	20	1408.42	-1.096	0.0127	hypothetical protein [Schizaphis graminum]
MBC8959497.1	1	2	4551.7	1.899	0.0127	hypothetical protein [Schizaphis graminum]
MBC8960535.1	1	20	38704.4	-0.607	0.01274	Heat shock protein HSP 90-beta, partial [Schizaphis graminum]
MBC8975000.1	1	2	178.537	3.061	0.01287	Aminopeptidase N, partial [Schizaphis graminum]
MBC8956546.1	1	20	703.513	-1.393	0.0129	Sodium/hydrogen exchanger 9B1 [Schizaphis graminum]
unidentified_107	1	0	2256.23	4.809	0.01302	No annotation
MBC8965073.1	1	0	1470.59	-1.649	0.01311	Histone H1-III [Schizaphis graminum]
unidentified_0	1	3	1140.49	1.844	0.01316	No annotation
MBC8964608.1	1	0	3974.65	2.118	0.01316	hypothetical protein [Schizaphis graminum]
MBC8972283.1	1	0	2721.83	1.617	0.01327	Retinol dehydrogenase 14 [Schizaphis graminum]
MBC8968362.1	1	15	113.698	-5.749	0.01338	Thiamine transporter 2 [Schizaphis graminum]
MBC8962845.1	1	3	1183.35	1.803	0.01339	hypothetical protein [Schizaphis graminum]
MBC8957758.1	1	15	409.943	-1.822	0.01346	Proclotting enzyme [Schizaphis graminum]
MBC8978243.1	1	2	2000.19	1.597	0.01346	putative odorant-binding protein A10 [Schizaphis graminum]
MBC8955476.1	1	15	497.913	1.381	0.01379	putative methyltransferase 235L [Schizaphis graminum]
MBC8972760.1	1	5	751.825	1.44	0.01396	hypothetical protein [Schizaphis graminum]
MBC8975252.1	1	1	4825.51	1.086	0.0143	Progestin and adipoQ receptor family member 3 [Schizaphis graminum]
MBC8964920.1	1	15	3255.56	-3.224	0.01462	putative methyltransferase 235L [Schizaphis graminum]
MBC8959803.1	1	2	3955.05	1.029	0.01468	Monocarboxylate transporter 14 [Schizaphis graminum]
MBC8978089.1	1	0	10263.1	1.988	0.0148	hypothetical protein [Schizaphis graminum]
MBC8975321.1	1	0	12746.6	-2.084	0.0148	hypothetical protein, partial [Schizaphis graminum]
MBC8968680.1	1	20	8249.26	-0.674	0.01492	Carbonyl reductase NADPH 3 [Schizaphis graminum]
MBC8973562.1	1	5	1185.07	2.372	0.01493	Thymosin beta-4, partial [Schizaphis graminum]
MBC8959980.1	1	0	213.368	3.871	0.01493	hypothetical protein [Schizaphis graminum]
MBC8963253.1	1	2	255.802	3.02	0.0157	hypothetical protein [Schizaphis graminum]
MBC8964585.1	1	15	249.819	2.439	0.01581	Myelin expression factor 2, partial [Schizaphis graminum]
MBC8961794.1	1	0	1349.3	-1.937	0.01587	hypothetical protein [Schizaphis graminum]
MBC8963923.1	1	20	3421.55	-0.877	0.01588	Enhancer of split mbeta protein [Schizaphis graminum]
MBC8973237.1	1	20	780.402	1.473	0.01588	ABC transporter G family member 23, partial [Schizaphis graminum]
MBC8973282.1	1	20	9727.64	-0.673	0.01588	Protein toll [Schizaphis graminum]
MBC8973719.1	1	5	664.669	2.67	0.01645	putative cytochrome P450 6a13 [Schizaphis graminum]
MBC8961995.1	1	0	584.64	-2.953	0.0166	Histone H2B 7 [Schizaphis graminum]
MBC8961207.1	1	15	1136.98	-1.524	0.01681	Choline/ethanolamine kinase [Schizaphis graminum]
MBC8958296.1	1	2	1173.61	1.483	0.01682	hypothetical protein [Schizaphis graminum]
MBC8970498.1	1	20	2175.44	0.839	0.01682	AN1-type zinc finger protein 2B [Schizaphis graminum]
unidentified_170	1	15	2551.64	-1.756	0.01701	No annotation
MBC8957464.1	1	15	13606.4	-2.334	0.01701	Asparagine synthetase glutamine-hydrolyzing [Schizaphis graminum]
MBC8958007.1	1	2	416.327	2.858	0.01721	hypothetical protein [Schizaphis graminum]
MBC8958639.1	1	2	927.723	1.609	0.01721	putative sodium-coupled neutral amino acid transporter 11 [Schizaphis graminum]
MBC8975708.1	1	0	2777.59	1.58	0.01812	hypothetical protein [Schizaphis graminum]
MBC8971835.1	1	5	2113.64	-1.347	0.01813	Protein bicaudal C [Schizaphis graminum]
MBC8972564.1	1	0	340.018	-3.427	0.01847	Protein cereblon [Schizaphis graminum]
MBC8957654.1	1	0	116.362	-3.47	0.01847	Erythroid differentiation-related factor 1 [Schizaphis graminum]
MBC8977074.1	1	15	724.508	1.403	0.01854	Neuroglobin [Schizaphis graminum]
MBC8964817.1	1	20	9542.47	0.66	0.01857	Protein flightless-1 [Schizaphis graminum]
MBC8968579.1	1	20	133.104	2.037	0.01857	Proclotting enzyme [Schizaphis graminum]
unidentified_92	1	2	2329.25	-1.402	0.01879	No annotation
MBC8969518.1	1	2	1135.6	2.222	0.01904	Molybdenum cofactor sulfurase [Schizaphis graminum]
MBC8963113.1	1	0	771.969	-2.682	0.01905	hypothetical protein [Schizaphis graminum]
MBC8965079.1	1	2	3211.15	1.269	0.01905	NADH dehydrogenase ubiquinone 1 alpha subcomplex subunit 5 [Schizaphis graminum]
MBC8975325.1	1	0	4483.94	1.176	0.01913	hypothetical protein, partial [Schizaphis graminum]
MBC8967195.1	1	20	42807.6	-1.79	0.01944	hypothetical protein [Schizaphis graminum]
MBC8959789.1	1	2	1256.65	1.404	0.01955	Prothoracicostatic peptide [Schizaphis graminum]
MBC8964309.1	1	15	3554.37	0.646	0.01989	DnaJ subfamily C member 13 [Schizaphis graminum]
MBC8967502.1	1	0	2332.73	1.224	0.01995	Techylectin-5B [Schizaphis graminum]
MBC8963732.1	1	0	2270.79	1.806	0.01995	Protein KBP [Schizaphis graminum]
MBC8959960.1	1	0	1293.65	2.408	0.01995	Cuticle protein 7 [Schizaphis graminum]
MBC8976979.1	1	0	8530.5	2.539	0.01995	hypothetical protein, partial [Schizaphis graminum]
MBC8969836.1	1	5	1864.56	1.113	0.02024	Hrp65 protein, partial [Schizaphis graminum]
MBC8959272.1	1	0	217.115	3.769	0.02038	UDP-glucuronosyltransferase 2C1, partial [Schizaphis graminum]
unidentified_271	1	10	10328.7	1.293	0.02044	No annotation
MBC8977711.1	1	2	782.902	-1.212	0.02088	Histone-lysine N-methyltransferase eggless [Schizaphis graminum]
MBC8973766.1	1	2	6522.69	1.115	0.0209	Crumbs 1, partial [Schizaphis graminum]
MBC8974321.1	1	20	5540.31	-1.18	0.02093	Heat shock protein 83, partial [Schizaphis graminum]
MBC8959580.1	1	5	1440.57	1.575	0.02103	Facilitated trehalose transporter Tret1 [Schizaphis graminum]
MBC8977582.1	1	20	495.963	1.752	0.02118	Pathogenesis-related protein 5 [Schizaphis graminum]
MBC8976397.1	1	10	521.299	-2.054	0.02177	hypothetical protein [Schizaphis graminum]
MBC8966290.1	1	2	6201.2	1.335	0.02192	Glycogen phosphorylase, partial [Schizaphis graminum]
MBC8956332.1	1	2	2950.38	0.783	0.02214	Protein YIPF3 [Schizaphis graminum]
MBC8956786.1	1	2	13062.7	2.879	0.02254	Tropomyosin-2, partial [Schizaphis graminum]
MBC8959727.1	1	5	7587.91	-1.808	0.02257	hypothetical protein [Schizaphis graminum]
MBC8960411.1	1	15	4224.4	-0.675	0.02257	RNA-binding protein 42 [Schizaphis graminum]
MBC8967700.1	1	2	12434.7	1.771	0.0227	Esterase FE4, partial [Schizaphis graminum]
MBC8972408.1	1	20	1072.79	1.06	0.02301	Serine/threonine-protein kinase Doa [Schizaphis graminum]
MBC8975609.1	1	5	819.602	1.627	0.02315	Fatty acid synthase [Schizaphis graminum]
MBC8956871.1	1	20	40782.6	0.637	0.02357	LETM1 and EF-hand domain-containing protein anon-60Da, partial [Schizaphis graminum]
MBC8967835.1	1	5	254.482	-1.906	0.02379	DnaJ subfamily B member 3 [Schizaphis graminum]
MBC8968387.1	1	0	2436.69	1.35	0.02379	Larval cuticle protein A2B, partial [Schizaphis graminum]
MBC8966474.1	1	0	1239.98	3.345	0.02379	Myosin heavy chain [Schizaphis graminum]
unidentified_135	1	20	446.672	-1.508	0.02383	No annotation
unidentified_251	1	2	12311.2	2.921	0.02385	No annotation
MBC8957057.1	1	2	304.348	4.143	0.02409	hypothetical protein, partial [Schizaphis graminum]
MBC8955401.1	1	2	839.257	3.089	0.02418	Bifunctional lycopene cyclase/phytoene synthase [Schizaphis graminum]
MBC8975706.1	1	2	589.741	1.73	0.02432	Protein 5NUC [Schizaphis graminum]
MBC8964483.1	1	2	1177.46	2.992	0.02455	Zinc finger protein 512B [Schizaphis graminum]
MBC8967750.1	1	20	2594.46	-0.944	0.02467	Homeotic protein distal-less [Schizaphis graminum]
MBC8956318.1	1	2	2789.41	1.987	0.02519	putative enoyl-CoA hydratase [Schizaphis graminum]
MBC8970193.1	1	2	1440.07	-1.139	0.02529	E3 ubiquitin-protein ligase HERC2, partial [Schizaphis graminum]
MBC8958312.1	1	0	6246.47	2.296	0.02626	Peritrophin-48 [Schizaphis graminum]
unidentified_98	1	15	4471.27	-1.248	0.02646	No annotation
MBC8972377.1	1	20	4125.9	0.845	0.0267	hypothetical protein [Schizaphis graminum]
MBC8974569.1	1	0	886.708	2.865	0.02673	Myosin heavy chain [Schizaphis graminum]
MBC8964528.1	1	20	861.429	1.185	0.02686	Hydroxymethylglutaryl-CoA lyase [Schizaphis graminum]
MBC8955276.1	1	2	1253.81	1.605	0.0269	Transferrin [Schizaphis graminum]
MBC8972144.1	1	2	302.446	2.935	0.0269	hypothetical protein [Schizaphis graminum]
MBC8970541.1	1	15	1005.14	-0.839	0.02703	hypothetical protein [Schizaphis graminum]
MBC8976215.1	1	10	603.085	1.55	0.02717	Myophilin [Schizaphis graminum]
MBC8978134.1	1	2	531.584	2.375	0.02717	hypothetical protein [Schizaphis graminum]
MBC8973876.1	1	2	30113.2	2.238	0.02721	hypothetical protein [Schizaphis graminum]
MBC8976333.1	1	15	501.357	1.473	0.02722	hypothetical protein, partial [Schizaphis graminum]
MBC8973523.1	1	20	3929.42	0.714	0.02724	Carboxypeptidase E [Schizaphis graminum]
MBC8955991.1	1	2	7603.98	-0.829	0.02724	Protein toll [Schizaphis graminum]
MBC8978030.1	1	5	390.602	2.544	0.0273	Prostatic acid phosphatase, partial [Schizaphis graminum]
MBC8955532.1	1	10	180.282	2.569	0.0273	Serine/threonine-protein phosphatase 2B catalytic subunit 3 [Schizaphis graminum]
MBC8976737.1	1	15	11192.3	0.573	0.02732	T-complex protein 1 subunit delta [Schizaphis graminum]
MBC8969784.1	1	20	7266.99	-0.642	0.02735	Coatomer subunit alpha [Schizaphis graminum]
MBC8974018.1	1	20	818.13	-1.292	0.02735	putative RNA-directed DNA polymerase from transposon X-element [Schizaphis graminum]
MBC8976281.1	1	20	3870.77	0.589	0.02735	60S ribosomal export protein NMD3 [Schizaphis graminum]
MBC8969414.1	1	0	11786.8	1.51	0.02841	Membrane-bound alkaline phosphatase [Schizaphis graminum]
MBC8959151.1	1	5	8387.53	-1.462	0.02848	NADH-ubiquinone oxidoreductase chain 5, partial [Schizaphis graminum]
MBC8960252.1	1	2	881.588	2.717	0.02849	Fatty acid synthase [Schizaphis graminum]
MBC8972491.1	1	2	18909.5	1.407	0.02849	Hexokinase type 2 [Schizaphis graminum]
MBC8976916.1	1	2	413.727	1.904	0.02859	4-hydroxybutyrate coenzyme A transferase [Schizaphis graminum]
MBC8974305.1	1	5	4591.9	1.787	0.02891	Neprilysin-2 [Schizaphis graminum]
unidentified_326	1	5	1061.88	-2.551	0.02891	No annotation
MBC8965588.1	1	5	1709.01	1.294	0.02907	Retinol dehydrogenase 11 [Schizaphis graminum]
MBC8969323.1	1	15	341.04	1.592	0.02917	Arylsulfatase B, partial [Schizaphis graminum]
MBC8955475.1	1	2	725.427	2.127	0.02917	Solute carrier family 25 member 35 [Schizaphis graminum]
MBC8970366.1	1	15	48746.1	0.545	0.02917	Calreticulin, partial [Schizaphis graminum]
MBC8960406.1	1	20	271.578	1.334	0.02935	Mitogen-activated protein kinase kinase kinase 5, partial [Schizaphis graminum]
MBC8964397.1	1	0	2366.07	1.909	0.02972	Cuticle protein 8, partial [Schizaphis graminum]
MBC8972578.1	1	2	163.48	2.202	0.03063	Myosuppressin [Schizaphis graminum]
MBC8975078.1	1	2	4225.47	-1.029	0.0309	SWI/SNF-related matrix-associated actin-dependent regulator of chromatin subfamily B [Schizaphis graminum]
MBC8974973.1	1	5	673.227	2.836	0.0309	Low affinity cationic amino acid transporter 2 [Schizaphis graminum]
MBC8978411.1	1	2	8279.35	1.122	0.03112	ATP synthase subunit d [Schizaphis graminum]
MBC8976999.1	1	2	451.741	1.625	0.03114	Poly(A) RNA polymerase gld-2 A, partial [Schizaphis graminum]
MBC8966174.1	1	20	52446.8	0.669	0.03118	60S ribosomal protein L26 [Schizaphis graminum]
MBC8970236.1	1	2	1993.55	2.038	0.03128	Proton-coupled amino acid transporter 4 [Schizaphis graminum]
MBC8969619.1	1	2	601.876	2.133	0.03156	UTP--glucose-1-phosphate uridylyltransferase [Schizaphis graminum]
MBC8962740.1	1	2	6800.71	3.245	0.03156	hypothetical protein [Schizaphis graminum]
MBC8968414.1	1	0	4576.75	3.118	0.0316	hypothetical protein, partial [Schizaphis graminum]
MBC8978123.1	1	0	658.64	-1.614	0.03168	DNA polymerase delta subunit 2 [Schizaphis graminum]
MBC8970113.1	1	2	525.805	1.642	0.03189	Hyaluronidase [Schizaphis graminum]
MBC8964132.1	1	0	1522.77	3.53	0.03201	hypothetical protein [Schizaphis graminum]
MBC8976634.1	1	0	5169.08	1.776	0.03207	hypothetical protein, partial [Schizaphis graminum]
MBC8976887.1	1	5	713.883	1.983	0.0323	hypothetical protein [Schizaphis graminum]
MBC8976754.1	1	2	353.995	2.498	0.0324	Zinc finger BED domain-containing protein 4 [Schizaphis graminum]
MBC8966384.1	1	5	3088.86	3.912	0.03258	hypothetical protein, partial [Schizaphis graminum]
MBC8964241.1	1	0	45050	-0.697	0.03323	60S ribosomal protein L36 [Schizaphis graminum]
MBC8976692.1	1	0	4015.68	0.646	0.03355	Ectonucleoside triphosphate diphosphohydrolase 5 [Schizaphis graminum]
MBC8973768.1	1	2	92113	1.882	0.03365	Myosin regulatory light chain 2 [Schizaphis graminum]
MBC8975903.1	1	0	4551.59	-0.776	0.03404	60S ribosomal protein L17 [Schizaphis graminum]
unidentified_18	1	2	1104.7	1.313	0.03467	No annotation
MBC8960725.1	1	20	7895.86	0.764	0.03475	Heat shock protein 70 B2 [Schizaphis graminum]
MBC8978194.1	1	2	2741.07	2.254	0.03498	hypothetical protein [Schizaphis graminum]
MBC8966120.1	1	20	376.363	1.292	0.03505	Neuropilin and tolloid-like protein 1, partial [Schizaphis graminum]
MBC8973753.1	1	20	16959.8	0.668	0.03505	40S ribosomal protein S7 [Schizaphis graminum]
MBC8970237.1	1	5	2969.43	-1.005	0.03556	hypothetical protein [Schizaphis graminum]
MBC8973168.1	1	2	1660.62	1.641	0.03583	Serine protease 42 [Schizaphis graminum]
MBC8969976.1	1	20	2403.43	-0.992	0.03586	Pro-Pol polyprotein [Schizaphis graminum]
MBC8971308.1	1	5	151.656	5.625	0.0366	Inter-alpha-trypsin inhibitor heavy chain H4, partial [Schizaphis graminum]
MBC8958371.1	1	20	1648.8	0.896	0.03693	hypothetical protein, partial [Schizaphis graminum]
MBC8966294.1	1	2	7201.87	1.793	0.03755	hypothetical protein [Schizaphis graminum]
MBC8967490.1	1	5	6558.01	-1.65	0.03773	hypothetical protein [Schizaphis graminum]
MBC8964408.1	1	2	450.036	3.171	0.03797	hypothetical protein, partial [Schizaphis graminum]
MBC8961853.1	1	15	1451.11	-0.751	0.03797	putative glycosyltransferase AER61 [Schizaphis graminum]
MBC8956902.1	1	10	3247.99	2.007	0.0382	Secreted protein acidic and rich in cysteine [Schizaphis graminum]
MBC8978358.1	1	2	662.649	2.149	0.03852	HIG1 domain family member 2A [Schizaphis graminum]
MBC8959006.1	1	2	109.224	2.225	0.03873	Microtubule-associated protein futsch, partial [Schizaphis graminum]
MBC8957824.1	1	2	240.605	2.669	0.03877	Succinate-semialdehyde dehydrogenase [Schizaphis graminum]
MBC8966392.1	1	2	1762.26	-1.026	0.03877	hypothetical protein, partial [Schizaphis graminum]
MBC8966400.1	1	15	214.741	-2.45	0.03928	Lysosomal aspartic protease [Schizaphis graminum]
unidentified_316	1	0	2043.62	4.694	0.03931	No annotation
unidentified_173	1	20	687.049	-1.05	0.03934	No annotation
MBC8972991.1	1	5	1172.99	-1.523	0.03981	THAP domain-containing protein 1 A [Schizaphis graminum]
MBC8958304.1	1	5	1185.92	1.047	0.04039	Lipase 3 [Schizaphis graminum]
MBC8958109.1	1	2	689.945	-1.504	0.04044	hypothetical protein, partial [Schizaphis graminum]
MBC8967783.1	1	5	654.964	2.663	0.0405	hypothetical protein [Schizaphis graminum]
MBC8977116.1	1	15	279.273	1.558	0.04051	Glyoxylate reductase/hydroxypyruvate reductase [Schizaphis graminum]
MBC8967075.1	1	2	796.637	1.339	0.04059	Retrovirus-related Pol polyprotein from transposon 412 [Schizaphis graminum]
MBC8970187.1	1	15	6197.55	0.638	0.04157	Nuclear pore complex protein Nup205 [Schizaphis graminum]
MBC8974266.1	1	2	1355.76	0.939	0.04166	Beta-1,4-N-acetylgalactosaminyltransferase [Schizaphis graminum]
MBC8971255.1	1	2	904.597	1.538	0.04186	Mitochondrial sodium/hydrogen exchanger 9B2, partial [Schizaphis graminum]
MBC8968085.1	1	2	1299.93	-2.205	0.04186	hypothetical protein [Schizaphis graminum]
MBC8964548.1	1	5	1378.57	-1.709	0.04189	Cyclin-B1-1 [Schizaphis graminum]
MBC8955318.1	1	5	10196.2	0.936	0.04189	Catalase [Schizaphis graminum]
MBC8956341.1	1	15	153.316	-2.642	0.04227	Chromobox 1, partial [Schizaphis graminum]
MBC8955898.1	1	2	1252.3	3.258	0.04249	hypothetical protein [Schizaphis graminum]
MBC8972020.1	1	5	5375.71	-0.766	0.04257	ATP-dependent RNA helicase vasa [Schizaphis graminum]
MBC8957482.1	1	2	956	3.258	0.04299	hypothetical protein, partial [Schizaphis graminum]
MBC8972792.1	1	10	634.092	2.049	0.0435	Four and a half LIM domains protein 2 [Schizaphis graminum]
MBC8976476.1	1	5	283.067	-2.861	0.0435	hypothetical protein, partial [Schizaphis graminum]
MBC8976865.1	1	3	14763	2.521	0.04396	Protein split ends, partial [Schizaphis graminum]
MBC8966126.1	1	5	188.911	2.591	0.04397	hypothetical protein, partial [Schizaphis graminum]
MBC8956230.1	1	20	269.394	1.7	0.04429	Ankyrin-2, partial [Schizaphis graminum]
MBC8957593.1	1	10	62.667	-4.113	0.04433	putative ribosomal RNA methyltransferase CG11447 [Schizaphis graminum]
MBC8975247.1	1	2	12190.8	1.042	0.045	ATP synthase subunit delta [Schizaphis graminum]
MBC8955410.1	1	2	322.466	-2.011	0.04506	Forkhead box protein J1 [Schizaphis graminum]
MBC8977210.1	1	2	3719.67	1.887	0.04506	hypothetical protein [Schizaphis graminum]
MBC8973661.1	1	2	319.794	2.463	0.04506	14-3-3 protein zeta, partial [Schizaphis graminum]
MBC8976647.1	1	2	33.173	5.359	0.04506	RNA binding protein fox-1 1, partial [Schizaphis graminum]
MBC8968679.1	1	2	9459.45	1.169	0.04506	Lactase-phlorizin hydrolase [Schizaphis graminum]
MBC8974338.1	1	3	294.518	1.616	0.04514	Alpha-tocopherol transfer protein-like protein [Schizaphis graminum]
MBC8971177.1	1	20	3681.34	0.65	0.04517	Serine--tRNA ligase [Schizaphis graminum]
MBC8957034.1	1	2	1288.94	1.726	0.04519	Platelet-derived growth factor subunit B [Schizaphis graminum]
MBC8976319.1	1	15	399.812	1.494	0.04561	Succinyl-CoA:3-ketoacid-coenzyme A transferase 1 [Schizaphis graminum]
MBC8973471.1	1	15	3209.67	-0.685	0.046	RNA 3'-terminal phosphate cyclase-like protein [Schizaphis graminum]
MBC8964064.1	1	0	1429.34	4.155	0.04642	Myosin heavy chain, partial [Schizaphis graminum]
MBC8977894.1	1	20	232.955	1.43	0.04642	Carbonic anhydrase-related protein 10 [Schizaphis graminum]
MBC8977586.1	1	20	190.394	-2.94	0.04642	Lipoma HMGIC fusion partner-like 2 protein [Schizaphis graminum]
MBC8974764.1	1	2	257.248	2.223	0.04717	Epidermal retinol dehydrogenase 2 [Schizaphis graminum]
MBC8958172.1	1	20	1399.67	-0.905	0.04728	Runt-related transcription factor 3 [Schizaphis graminum]
MBC8975772.1	1	20	350.968	-1.505	0.04728	hypothetical protein [Schizaphis graminum]
MBC8969636.1	1	5	4163.44	-0.868	0.04751	hypothetical protein [Schizaphis graminum]
MBC8970356.1	1	5	10756.6	0.966	0.04751	Fatty acid synthase [Schizaphis graminum]
MBC8959954.1	1	0	7714.73	-0.679	0.04753	Prostaglandin E synthase 2 [Schizaphis graminum]
MBC8975396.1	1	2	378.892	2.953	0.04793	Maltase A3 [Schizaphis graminum]
MBC8969280.1	1	2	2122.38	3.163	0.04793	hypothetical protein [Schizaphis graminum]
MBC8968503.1	1	20	4832.96	0.595	0.04803	ATP-binding cassette sub-family G member 4, partial [Schizaphis graminum]
unidentified_349	1	2	35615.1	4.491	0.04873	No annotation
unidentified_133	1	0	16118.6	-2.25	0.04898	No annotation
MBC8962843.1	1	2	2447.64	1.191	0.04957	Tricarboxylate transport protein, partial [Schizaphis graminum]
MBC8974675.1	1	0	607.81	-2.948	0.04961	hypothetical protein [Schizaphis graminum]
MBC8965711.1	1	15	828.772	-1.546	0.04962	Choline/ethanolamine kinase [Schizaphis graminum]
MBC8958063.1	1	15	329.245	-1.52	0.04962	MAGUK p55 subfamily member 6 [Schizaphis graminum]
unidentified_305	1	2	2363.39	-1.199	0.04962	No annotation
MBC8960081.1	1	15	3087.49	-0.62	0.04962	DNA-directed RNA polymerase II subunit RPB3 [Schizaphis graminum]
MBC8970649.1	1	15	4064.19	-0.693	0.04962	hypothetical protein [Schizaphis graminum]
MBC8960659.1	1	2	2099.05	1.112	0.04962	Proclotting enzyme [Schizaphis graminum]
Group 2: annotated = 49 unannotated = 1 total = 50 fraction annotated = 0.980
MBC8977402.1	2	2	551.848	10.417	1.145e-08	hypothetical protein, partial [Schizaphis graminum]
MBC8971909.1	2	2	678.479	7.327	1.389e-08	hypothetical protein, partial [Schizaphis graminum]
MBC8972060.1	2	2	64.586	9.59	2.483e-07	hypothetical protein, partial [Schizaphis graminum]
MBC8972712.1	2	2	7065.9	5.707	2.483e-07	hypothetical protein, partial [Schizaphis graminum]
MBC8964675.1	2	2	77.621	9.036	2.528e-06	Sodium/potassium/calcium exchanger 5 [Schizaphis graminum]
MBC8975581.1	2	2	393.797	7.444	3.342e-06	hypothetical protein, partial [Schizaphis graminum]
MBC8978018.1	2	2	581.417	4.242	4.592e-06	hypothetical protein [Schizaphis graminum]
MBC8962816.1	2	2	21760.1	4.508	4.592e-06	hypothetical protein, partial [Schizaphis graminum]
MBC8975686.1	2	2	119537	3.615	2.026e-05	Protein PCOTH, partial [Schizaphis graminum]
MBC8958868.1	2	2	22146.8	3.672	6.416e-05	hypothetical protein [Schizaphis graminum]
MBC8967007.1	2	2	17246.3	4.063	0.0002336	hypothetical protein, partial [Schizaphis graminum]
MBC8975693.1	2	2	216.473	6.329	0.0002345	hypothetical protein [Schizaphis graminum]
MBC8973143.1	2	2	119.386	8.595	0.0007861	Valacyclovir hydrolase [Schizaphis graminum]
MBC8977312.1	2	2	19966.4	3.694	0.0008514	hypothetical protein [Schizaphis graminum]
MBC8968115.1	2	2	7883.8	3.893	0.0009011	hypothetical protein [Schizaphis graminum]
MBC8959370.1	2	2	63.007	8.621	0.001283	hypothetical protein [Schizaphis graminum]
MBC8966214.1	2	2	8611.13	3.741	0.001445	hypothetical protein, partial [Schizaphis graminum]
MBC8977893.1	2	2	441.372	5.729	0.001445	Glucose dehydrogenase acceptor, partial [Schizaphis graminum]
MBC8959294.1	2	2	9997.46	3.994	0.001773	hypothetical protein, partial [Schizaphis graminum]
MBC8966383.1	2	2	126.261	6.553	0.001814	Aquaporin AQPAe.a [Schizaphis graminum]
MBC8963981.1	2	2	43.234	8.261	0.001818	hypothetical protein [Schizaphis graminum]
MBC8958720.1	2	10	71.516	-8.643	0.001994	15-hydroxyprostaglandin dehydrogenase NAD(+) [Schizaphis graminum]
MBC8970642.1	2	2	187.165	5.785	0.003186	Cardioactive peptide [Schizaphis graminum]
MBC8975314.1	2	2	20.555	7.938	0.004082	hypothetical protein [Schizaphis graminum]
MBC8964711.1	2	2	26.858	8.127	0.005536	hypothetical protein, partial [Schizaphis graminum]
MBC8977176.1	2	2	12608.1	3.362	0.005536	hypothetical protein, partial [Schizaphis graminum]
MBC8962252.1	2	2	654.424	3.78	0.005764	hypothetical protein [Schizaphis graminum]
MBC8965640.1	2	2	126.19	3.428	0.006179	Protein Tob1, partial [Schizaphis graminum]
MBC8972867.1	2	2	350.602	4.665	0.006317	hypothetical protein, partial [Schizaphis graminum]
MBC8970111.1	2	2	50.301	7.667	0.006869	Proteasome activator complex subunit 3, partial [Schizaphis graminum]
MBC8960027.1	2	2	1110	4.925	0.008211	Phosphate carrier protein [Schizaphis graminum]
MBC8977083.1	2	2	51.309	8.498	0.008624	Maltase 2, partial [Schizaphis graminum]
MBC8963107.1	2	2	37.978	6.202	0.008805	Major facilitator superfamily domain-containing protein 6, partial [Schizaphis graminum]
MBC8977613.1	2	3	63.974	-7.109	0.009781	4-aminobutyrate aminotransferase, partial [Schizaphis graminum]
MBC8961681.1	2	2	2222.96	5.666	0.01065	Endoplasmic reticulum aminopeptidase 1, partial [Schizaphis graminum]
MBC8972451.1	2	2	395.47	5.886	0.01118	hypothetical protein, partial [Schizaphis graminum]
MBC8957490.1	2	2	88.965	5.378	0.01242	hypothetical protein, partial [Schizaphis graminum]
MBC8965776.1	2	2	1601.71	4.603	0.01274	putative pyruvate dehydrogenase E1 component subunit alpha, partial [Schizaphis graminum]
MBC8977294.1	2	2	124.481	5.031	0.01287	Esterase FE4, partial [Schizaphis graminum]
MBC8965203.1	2	2	2331.38	3.877	0.01343	hypothetical protein, partial [Schizaphis graminum]
MBC8959851.1	2	2	134.823	4.202	0.01752	Sterile alpha and TIR motif-containing protein 1, partial [Schizaphis graminum]
MBC8964815.1	2	2	83.721	5.78	0.02246	hypothetical protein, partial [Schizaphis graminum]
MBC8976489.1	2	2	58.19	5.794	0.02575	hypothetical protein [Schizaphis graminum]
MBC8958022.1	2	2	13.138	7.29	0.02701	Multidrug resistance-associated protein 9, partial [Schizaphis graminum]
MBC8956697.1	2	2	9534.11	3.408	0.02752	hypothetical protein, partial [Schizaphis graminum]
MBC8971135.1	2	2	2525.34	3.216	0.02917	hypothetical protein [Schizaphis graminum]
MBC8977411.1	2	2	948.34	3.443	0.03833	Zinc finger protein 512B [Schizaphis graminum]
unidentified_150	2	2	141.779	7.18	0.04041	No annotation
MBC8964759.1	2	2	427.504	5.392	0.04274	UDP-glucuronosyltransferase 2B2 [Schizaphis graminum]
MBC8978029.1	2	15	56.565	4.126	0.0429	Ubiquitin carboxyl-terminal hydrolase 2 [Schizaphis graminum]
Group 3: annotated = 19 unannotated = 1 total = 20 fraction annotated = 0.950
MBC8975927.1	3	0	3504.22	5.454	5.678e-15	Cathepsin B-like cysteine proteinase, partial [Schizaphis graminum]
MBC8956166.1	3	2	1727.38	5.005	3.734e-12	Cathepsin B, partial [Schizaphis graminum]
MBC8966833.1	3	2	1074.38	5.532	4.132e-08	Cathepsin B [Schizaphis graminum]
MBC8974863.1	3	2	12349.5	5.535	9.346e-07	Cathepsin B-like cysteine proteinase [Schizaphis graminum]
MBC8963223.1	3	2	2743.12	5.295	2.514e-06	Legumain [Schizaphis graminum]
MBC8957858.1	3	0	3489.49	6.462	4.91e-05	Cathepsin B-like cysteine proteinase [Schizaphis graminum]
MBC8960625.1	3	0	510.17	5.166	0.0008306	Pancreatic triacylglycerol lipase [Schizaphis graminum]
MBC8961175.1	3	2	294.197	5.642	0.001336	UDP-glucuronosyltransferase 2B15, partial [Schizaphis graminum]
MBC8960997.1	3	15	219.984	4.538	0.003236	hypothetical protein, partial [Schizaphis graminum]
MBC8955437.1	3	2	288.14	3.841	0.00403	Cathepsin B-like cysteine proteinase 4 [Schizaphis graminum]
MBC8956156.1	3	15	89.302	4.05	0.005774	UDP-glucuronosyltransferase 2B2, partial [Schizaphis graminum]
MBC8960726.1	3	3	138.944	-7.527	0.01339	hypothetical protein [Schizaphis graminum]
MBC8955803.1	3	2	28.64	7.404	0.0158	hypothetical protein, partial [Schizaphis graminum]
MBC8977533.1	3	3	21.626	-7.226	0.01609	E3 ubiquitin-protein ligase hyd [Schizaphis graminum]
MBC8968515.1	3	15	19.431	7.153	0.02056	AP2-associated protein kinase 1 [Schizaphis graminum]
unidentified_166	3	3	21.705	-7.3	0.02174	No annotation
MBC8956897.1	3	15	29.445	6.236	0.02418	hypothetical protein [Schizaphis graminum]
MBC8970290.1	3	3	42.312	-6.435	0.0251	Talin-2, partial [Schizaphis graminum]
MBC8960899.1	3	3	24.043	-7.448	0.0289	hypothetical protein, partial [Schizaphis graminum]
MBC8961166.1	3	3	40.495	-7.096	0.04409	hypothetical protein, partial [Schizaphis graminum]
Group 4: annotated = 23 unannotated = 0 total = 23 fraction annotated = 1.000
MBC8964764.1	4	0	345.721	9.95	1.923e-05	Pupal cuticle protein 27, partial [Schizaphis graminum]
MBC8959245.1	4	0	210.035	9.608	0.0001743	Trichoplein keratin filament-binding protein [Schizaphis graminum]
MBC8965678.1	4	0	145.233	8.98	0.000227	hypothetical protein [Schizaphis graminum]
MBC8976632.1	4	0	139.439	8.779	0.0008905	Myotubularin-related protein 8 [Schizaphis graminum]
MBC8974016.1	4	0	60.589	9.202	0.0008905	Acetyl-CoA carboxylase [Schizaphis graminum]
MBC8976800.1	4	0	37.736	8.665	0.001506	hypothetical protein, partial [Schizaphis graminum]
MBC8977063.1	4	0	103.711	8.638	0.002374	hypothetical protein [Schizaphis graminum]
MBC8968857.1	4	0	126.643	8.65	0.005896	Neuronal PAS domain-containing protein 4, partial [Schizaphis graminum]
MBC8960333.1	4	0	122.446	5.783	0.007532	hypothetical protein, partial [Schizaphis graminum]
MBC8963819.1	4	0	109.856	8.336	0.008535	hypothetical protein, partial [Schizaphis graminum]
MBC8975075.1	4	0	103.58	7.793	0.01061	Protein phosphatase methylesterase 1 [Schizaphis graminum]
MBC8960910.1	4	0	87.968	7.392	0.02142	DDB1- and CUL4-associated factor-like 1 [Schizaphis graminum]
MBC8965265.1	4	0	137.784	8.069	0.02626	THAP domain-containing protein 9, partial [Schizaphis graminum]
MBC8977229.1	4	0	71.407	8.074	0.02673	Protein spaetzle [Schizaphis graminum]
MBC8969376.1	4	0	110.655	6.796	0.02673	Ubiquitin carboxyl-terminal hydrolase 32 [Schizaphis graminum]
MBC8970722.1	4	0	135.877	8.118	0.02673	hypothetical protein [Schizaphis graminum]
MBC8965941.1	4	0	31.892	8.12	0.02741	Mediator of RNA polymerase II transcription subunit 6 [Schizaphis graminum]
MBC8968729.1	4	0	49.494	8.053	0.03201	Protein disabled [Schizaphis graminum]
MBC8975582.1	4	0	220.188	8.22	0.03201	hypothetical protein, partial [Schizaphis graminum]
MBC8965101.1	4	0	50.186	8.17	0.03207	Solute carrier family 35 member F4, partial [Schizaphis graminum]
MBC8976296.1	4	0	43.367	8.146	0.03923	Nuclear receptor coactivator 2, partial [Schizaphis graminum]
MBC8955232.1	4	2	12.558	-6.991	0.03947	Syntrophin-1, partial [Schizaphis graminum]
MBC8956611.1	4	0	77.1	9.131	0.04788	Glucose dehydrogenase acceptor [Schizaphis graminum]
Group 5: annotated = 3 unannotated = 0 total = 3 fraction annotated = 1.000
MBC8957597.1	5	5	23.411	8.175	0.0008285	UDP-glucuronosyltransferase 2B15, partial [Schizaphis graminum]
MBC8964409.1	5	2	28.57	8.208	0.00176	Lipid storage droplets surface-binding protein 1 [Schizaphis graminum]
MBC8962809.1	5	0	41.669	-8.871	0.03498	Maltase 2 [Schizaphis graminum]
Group 6: annotated = 22 unannotated = 0 total = 22 fraction annotated = 1.000
MBC8965306.1	6	2	65.802	9.563	2.582e-06	Aquaporin AQPAe.a [Schizaphis graminum]
MBC8966376.1	6	2	32.143	8.533	0.0001838	Major facilitator superfamily domain-containing protein 6 [Schizaphis graminum]
MBC8976364.1	6	2	74.671	8.543	0.0001838	hypothetical protein [Schizaphis graminum]
MBC8971954.1	6	3	58.521	5.284	0.0002128	hypothetical protein [Schizaphis graminum]
MBC8973349.1	6	2	149.167	9.092	0.0008285	Facilitated trehalose transporter Tret1 [Schizaphis graminum]
MBC8973633.1	6	5	280.13	7.175	0.0009983	putative serine protease K12H4.7, partial [Schizaphis graminum]
MBC8961112.1	6	2	51.291	8.244	0.001272	Solute carrier family 46 member 3, partial [Schizaphis graminum]
MBC8955559.1	6	5	168.083	7.779	0.001773	Mitochondrial sodium/hydrogen exchanger 9B2 [Schizaphis graminum]
MBC8972573.1	6	5	31.86	8.713	0.001927	hypothetical protein, partial [Schizaphis graminum]
MBC8956802.1	6	2	84.879	8.609	0.002337	putative cytochrome P450 6a13, partial [Schizaphis graminum]
MBC8957517.1	6	2	27.407	7.882	0.002482	hypothetical protein [Schizaphis graminum]
MBC8976054.1	6	5	46.551	7.905	0.002673	G-protein coupled receptor GRL101 [Schizaphis graminum]
MBC8955219.1	6	5	55.989	7.117	0.00379	Thyrotropin-releasing hormone-degrading ectoenzyme [Schizaphis graminum]
MBC8966789.1	6	2	36.086	7.838	0.003888	Opsin, partial [Schizaphis graminum]
MBC8957193.1	6	2	31.407	8.139	0.003991	TLR4 interactor with leucine rich repeats [Schizaphis graminum]
MBC8973085.1	6	2	71.527	7.997	0.004519	Facilitated trehalose transporter Tret1, partial [Schizaphis graminum]
MBC8958601.1	6	2	40.388	7.915	0.0125	Glycine receptor subunit alpha-2 [Schizaphis graminum]
MBC8972458.1	6	2	42.848	8.03	0.01343	6-phosphofructo-2-kinase/fructose-2 [Schizaphis graminum]
MBC8973342.1	6	0	27.208	7.467	0.02849	Titin, partial [Schizaphis graminum]
MBC8960365.1	6	5	21.46	8.291	0.0294	hypothetical protein, partial [Schizaphis graminum]
MBC8964222.1	6	5	33.118	6.906	0.04029	Epoxide hydrolase 4 [Schizaphis graminum]
MBC8961939.1	6	0	20.379	7.825	0.04793	hypothetical protein, partial [Schizaphis graminum]
Group 7: annotated = 3 unannotated = 2 total = 5 fraction annotated = 0.600
unidentified_43	7	5	6650.75	12.136	7.374e-13	No annotation
MBC8962063.1	7	0	159.727	7.427	4.842e-07	Major facilitator superfamily domain-containing protein 6 [Schizaphis graminum]
unidentified_90	7	5	6524.15	11.918	0.0003765	No annotation
MBC8956551.1	7	5	75.286	10.009	0.0007105	hypothetical protein, partial [Schizaphis graminum]
MBC8966608.1	7	5	123.613	8.568	0.04274	hypothetical protein, partial [Schizaphis graminum]
Group 8: annotated = 2 unannotated = 0 total = 2 fraction annotated = 1.000
MBC8975548.1	8	3	30.237	-7.653	0.003455	Ankyrin repeat domain-containing protein 17, partial [Schizaphis graminum]
MBC8971674.1	8	0	19.629	7.772	0.04987	Bumetanide-sensitive sodium-(potassium)-chloride cotransporter [Schizaphis graminum]
Group 9: annotated = 11 unannotated = 0 total = 11 fraction annotated = 1.000
MBC8971811.1	9	20	357.808	10.41	2.337e-07	hypothetical protein, partial [Schizaphis graminum]
MBC8955137.1	9	15	142.557	6.783	6.011e-06	Nucleic-acid-binding protein from transposon X-element, partial [Schizaphis graminum]
MBC8958716.1	9	15	91.471	6.196	1.291e-05	Nucleic-acid-binding protein from transposon X-element [Schizaphis graminum]
MBC8972186.1	9	15	28.902	6.475	0.01418	Synaptic vesicle glycoprotein 2A [Schizaphis graminum]
MBC8972749.1	9	15	13.541	7.238	0.01527	ELAV-like protein 3 [Schizaphis graminum]
MBC8966357.1	9	20	87.274	7.432	0.02057	Ribonuclease UK114 [Schizaphis graminum]
MBC8972597.1	9	15	23.502	5.128	0.02103	VIP36-like protein [Schizaphis graminum]
MBC8971794.1	9	15	62.31	3.578	0.02917	28S ribosomal protein S35 [Schizaphis graminum]
MBC8977098.1	9	15	29.107	7.052	0.03189	Cytochrome P450 4C1 [Schizaphis graminum]
MBC8976161.1	9	15	86.356	7.542	0.03775	Rho GTPase-activating protein 18 [Schizaphis graminum]
MBC8955478.1	9	1	21.007	8.154	0.04739	hypothetical protein, partial [Schizaphis graminum]
Group 10: annotated = 17 unannotated = 0 total = 17 fraction annotated = 1.000
MBC8976939.1	10	5	227.845	-7.957	0.0009147	Cathepsin B-like cysteine proteinase, partial [Schizaphis graminum]
MBC8963852.1	10	5	160.78	-8.745	0.002638	Zinc finger protein 300, partial [Schizaphis graminum]
MBC8973334.1	10	5	266.722	-7.843	0.002875	Splicing factor 3A subunit 3 [Schizaphis graminum]
MBC8957274.1	10	5	348.038	-8.089	0.003416	hypothetical protein, partial [Schizaphis graminum]
MBC8964497.1	10	5	110.437	-8.361	0.01949	Cytohesin-1 [Schizaphis graminum]
MBC8977913.1	10	5	210.144	-7.893	0.02142	putative cytochrome P450 6a13, partial [Schizaphis graminum]
MBC8969094.1	10	5	49.467	-8.299	0.0238	Zinc finger protein 383, partial [Schizaphis graminum]
MBC8966885.1	10	5	1484.63	-6.055	0.02626	Cathepsin B [Schizaphis graminum]
MBC8970668.1	10	5	100.997	-8.301	0.02848	putative glycogen starch synthase [Schizaphis graminum]
MBC8964001.1	10	5	452.166	-7.209	0.02849	hypothetical protein [Schizaphis graminum]
MBC8977577.1	10	5	347.695	-7.363	0.0294	hypothetical protein [Schizaphis graminum]
MBC8971495.1	10	5	105.272	-8.079	0.03719	Homeobox protein ceh-19, partial [Schizaphis graminum]
MBC8968484.1	10	5	159.095	-8.046	0.03981	Protein lap1 [Schizaphis graminum]
MBC8974756.1	10	5	349.392	-6.663	0.04274	Pancreatic lipase-related protein 1 [Schizaphis graminum]
MBC8970164.1	10	10	58.392	-8.064	0.0435	hypothetical protein, partial [Schizaphis graminum]
MBC8955610.1	10	5	45.461	-7.992	0.04483	Wee1-like protein kinase 2, partial [Schizaphis graminum]
MBC8973258.1	10	5	58.78	-7.998	0.04751	E3 SUMO-protein ligase NSE2 [Schizaphis graminum]
Group 11: annotated = 14 unannotated = 0 total = 14 fraction annotated = 1.000
MBC8969277.1	11	2	47.399	-7.317	0.0007861	5'-3' exoribonuclease 2 [Schizaphis graminum]
MBC8974218.1	11	15	98.303	-5.942	0.001521	Nucleolar GTP-binding protein 2 [Schizaphis graminum]
MBC8973571.1	11	15	45.122	-7.699	0.002696	hypothetical protein, partial [Schizaphis graminum]
MBC8972670.1	11	15	21.615	-7.678	0.00286	SH2 domain-containing protein 4A [Schizaphis graminum]
MBC8976833.1	11	5	21.353	8.582	0.008624	Zinc finger protein 91 [Schizaphis graminum]
MBC8969912.1	11	15	28.204	-7.372	0.008624	Beclin 1-associated autophagy-related key regulator [Schizaphis graminum]
MBC8956412.1	11	15	118.958	-7.356	0.01267	hypothetical protein [Schizaphis graminum]
MBC8976820.1	11	2	29.094	-6.553	0.02087	tRNA (uracil(54)-C(5))-methyltransferase -B [Schizaphis graminum]
MBC8977988.1	11	15	158.581	-7.063	0.04567	Major heat shock protein Ab, partial [Schizaphis graminum]
MBC8975093.1	11	3	26.476	-7.057	0.04591	Zinc finger protein 341, partial [Schizaphis graminum]
MBC8971387.1	11	15	122.53	-6.953	0.04761	D-alanine--D-alanine ligase, partial [Schizaphis graminum]
MBC8961231.1	11	2	14.191	-6.939	0.04793	Akirin, partial [Schizaphis graminum]
MBC8977663.1	11	15	55.256	-6.88	0.04962	Protein TRC8, partial [Schizaphis graminum]
MBC8975060.1	11	15	11.151	-6.937	0.04962	Longitudinals lacking protein, partial [Schizaphis graminum]
Group 12: annotated = 27 unannotated = 0 total = 27 fraction annotated = 1.000
MBC8960196.1	12	0	130.681	9.756	1.446e-06	FH2 domain-containing protein 1 [Schizaphis graminum]
MBC8974466.1	12	5	141.521	10.034	0.001726	Retinaldehyde-binding protein 1 [Schizaphis graminum]
MBC8975809.1	12	0	104.868	8.778	0.00207	Esterase FE4, partial [Schizaphis graminum]
MBC8955170.1	12	5	172.695	9.247	0.004147	Venom carboxylesterase-6, partial [Schizaphis graminum]
MBC8971579.1	12	5	104.724	9.639	0.004147	15-hydroxyprostaglandin dehydrogenase NAD(+) [Schizaphis graminum]
MBC8973658.1	12	5	158.123	9.628	0.005297	Lachesin [Schizaphis graminum]
MBC8963598.1	12	5	44.185	9.631	0.005297	hypothetical protein, partial [Schizaphis graminum]
MBC8971232.1	12	5	149.708	9.017	0.005733	Mediator of RNA polymerase II transcription subunit 12, partial [Schizaphis graminum]
MBC8975009.1	12	0	39.782	8.46	0.005896	Transforming acidic coiled-coil-containing protein 1 [Schizaphis graminum]
MBC8968861.1	12	5	91.194	9.551	0.006444	Beta, partial [Schizaphis graminum]
MBC8975527.1	12	5	71.32	8.758	0.008324	Calcineurin-binding protein cabin-1 [Schizaphis graminum]
MBC8974807.1	12	0	47.252	8.424	0.008421	Estradiol 17-beta-dehydrogenase 12 [Schizaphis graminum]
MBC8962663.1	12	5	56.561	9.568	0.01045	hypothetical protein, partial [Schizaphis graminum]
MBC8958166.1	12	5	206.517	8.554	0.01149	Metallo-beta-lactamase domain-containing protein 1 [Schizaphis graminum]
MBC8966766.1	12	5	131.457	8.519	0.01661	Esterase FE4 [Schizaphis graminum]
MBC8956521.1	12	5	176.131	6.121	0.01989	hypothetical protein, partial [Schizaphis graminum]
MBC8969955.1	12	0	92.122	8.025	0.03	hypothetical protein [Schizaphis graminum]
MBC8960120.1	12	5	80.489	9.235	0.03073	Protein wntless [Schizaphis graminum]
MBC8960948.1	12	5	103.628	8.174	0.03931	putative multidrug resistance-associated protein lethal(2)03659, partial [Schizaphis graminum]
MBC8974555.1	12	5	88.186	9.153	0.04189	DNA repair protein RAD51 3 [Schizaphis graminum]
MBC8978321.1	12	5	113.11	9.436	0.04189	Epsin-2 [Schizaphis graminum]
MBC8957582.1	12	5	90.808	9.154	0.04189	hypothetical protein [Schizaphis graminum]
MBC8959673.1	12	5	153.173	8.154	0.04198	putative multidrug resistance-associated protein lethal(2)03659, partial [Schizaphis graminum]
MBC8964502.1	12	5	135.361	6.44	0.0435	Zinc finger protein 512B, partial [Schizaphis graminum]
MBC8971583.1	12	5	40.577	9.284	0.04377	L-2-hydroxyglutarate dehydrogenase [Schizaphis graminum]
MBC8963483.1	12	5	164.096	9.321	0.04751	Protein amalgam, partial [Schizaphis graminum]
MBC8972955.1	12	5	31.925	9.162	0.04912	FMRFamide receptor [Schizaphis graminum]
Group 13: annotated = 3 unannotated = 0 total = 3 fraction annotated = 1.000
MBC8968912.1	13	2	103.397	8.12	0.002956	hypothetical protein, partial [Schizaphis graminum]
MBC8977696.1	13	1	23.454	8.568	0.01582	Transmembrane GTPase Marf, partial [Schizaphis graminum]
MBC8963887.1	13	5	28.95	7.634	0.04962	putative maltase D, partial [Schizaphis graminum]
Group 14: annotated = 7 unannotated = 0 total = 7 fraction annotated = 1.000
MBC8967736.1	14	20	6014.56	8.152	0.0001011	hypothetical protein [Schizaphis graminum]
MBC8956120.1	14	0	240.532	8.364	0.0002721	hypothetical protein [Schizaphis graminum]
MBC8966904.1	14	0	1074.71	8.239	0.0007403	Cuticle protein 6 [Schizaphis graminum]
MBC8958654.1	14	0	10736.8	10.456	0.002638	Troponin C, partial [Schizaphis graminum]
MBC8968760.1	14	20	3138.9	5.505	0.003355	hypothetical protein, partial [Schizaphis graminum]
MBC8977661.1	14	0	79.967	8.98	0.008471	hypothetical protein [Schizaphis graminum]
MBC8964024.1	14	2	47.462	7.417	0.01452	ABC transporter C family member 3, partial [Schizaphis graminum]
Group 15: annotated = 4 unannotated = 0 total = 4 fraction annotated = 1.000
MBC8969144.1	15	0	32.805	-8.519	0.005703	hypothetical protein, partial [Schizaphis graminum]
MBC8955425.1	15	0	43.738	-8.243	0.01587	hypothetical protein, partial [Schizaphis graminum]
MBC8956986.1	15	0	66.039	-8.408	0.02626	putative nicotinate-nucleotide adenylyltransferase, partial [Schizaphis graminum]
MBC8975249.1	15	0	34.005	-8.579	0.02742	hypothetical protein [Schizaphis graminum]
Group 16: annotated = 2 unannotated = 0 total = 2 fraction annotated = 1.000
MBC8967598.1	16	0	38.93	-8.762	0.01061	Ferredoxin--NADP reductase [Schizaphis graminum]
MBC8959442.1	16	0	60.558	-9.403	0.02626	Leucine--tRNA ligase, partial [Schizaphis graminum]
Group 17: annotated = 4 unannotated = 0 total = 4 fraction annotated = 1.000
MBC8975872.1	17	3	41.209	9.429	0.0004065	hypothetical protein, partial [Schizaphis graminum]
MBC8963082.1	17	3	25.486	8.734	0.001326	Thiamine transporter 1 [Schizaphis graminum]
MBC8971009.1	17	3	33.321	9.125	0.01316	THAP domain-containing protein 9, partial [Schizaphis graminum]
MBC8972300.1	17	3	34.222	8.197	0.02223	hypothetical protein, partial [Schizaphis graminum]
Group 18: annotated = 5 unannotated = 0 total = 5 fraction annotated = 1.000
MBC8977115.1	18	2	36.768	8.774	0.0007089	hypothetical protein [Schizaphis graminum]
MBC8964981.1	18	2	34.08	7.533	0.005811	Potassium voltage-gated channel protein Shaker [Schizaphis graminum]
MBC8960520.1	18	2	55.511	7.937	0.007814	hypothetical protein, partial [Schizaphis graminum]
MBC8955217.1	18	5	45.566	-8.181	0.0238	Cytoskeleton-associated protein 5, partial [Schizaphis graminum]
MBC8956163.1	18	2	18.186	7.425	0.03498	Potassium channel subfamily K member 15 [Schizaphis graminum]
Group 19: annotated = 7 unannotated = 0 total = 7 fraction annotated = 1.000
MBC8960058.1	19	15	719.428	-8.184	0.0002614	Heat shock protein 70 B2, partial [Schizaphis graminum]
MBC8971626.1	19	15	32.155	-7.751	0.002629	Cullin-3-A, partial [Schizaphis graminum]
MBC8968578.1	19	15	84.513	-7.416	0.008624	hypothetical protein [Schizaphis graminum]
MBC8957644.1	19	5	59.919	-8.577	0.01309	WD repeat-containing protein 34, partial [Schizaphis graminum]
MBC8971546.1	19	15	38.296	-6.664	0.01422	Nuclear cap-binding protein subunit 2 [Schizaphis graminum]
MBC8967496.1	19	0	29.319	-8.364	0.01701	Ras-related protein RIC1 [Schizaphis graminum]
MBC8964048.1	19	15	32.785	-7.05	0.04761	hypothetical protein, partial [Schizaphis graminum]
Group 20: annotated = 4 unannotated = 0 total = 4 fraction annotated = 1.000
MBC8972511.1	20	3	24.806	-7.493	0.01729	hypothetical protein [Schizaphis graminum]
MBC8963651.1	20	5	27.141	7.544	0.03953	Peroxisome biogenesis factor 1 [Schizaphis graminum]
MBC8975116.1	20	15	11.95	6.956	0.04761	Cytochrome P450 18a1 [Schizaphis graminum]
MBC8965628.1	20	5	26.056	6.328	0.04984	Mediator of RNA polymerase II transcription subunit 24 [Schizaphis graminum]
