# Supplementary material for: Differential gene expression between viruliferous and non-viruliferous Schizaphis graminum (Rondani)
Source: PLoS One. 2023 Nov 8;18(11):e0294013. doi: 10.1371/journal.pone.0294013 (PMC10631655; doi:10.1371/journal.pone.0294013)
Supplement: S7 Table — (XLSX) [file pone.0294013.s008.xlsx]

## Sheet: identitiessortedbygroupandpvalB
BH contig	Profile group	Date of maximally differential expression	Base expression	Log2 fold-change	Adjusted p-value	Blast-based annotation
TRINITY_DN7476_c2_g3_i1	1	1	58.28	-8.82	8.86e-07	No annotation
TRINITY_DN8426_c0_g1_i3	1	1	56.62	-8.78	2.61e-06	XP_026811400.1 LOW QUALITY PROTEIN: GATA zinc finger domain-containing protein 14-like [Rhopalosiphum maidis]
TRINITY_DN4484_c0_g1_i11	1	1	68.43	-8.04	2.09e-05	No annotation
TRINITY_DN8426_c0_g1_i1	1	1	36.98	-8.16	9.44e-05	XP_026811400.1 LOW QUALITY PROTEIN: GATA zinc finger domain-containing protein 14-like [Rhopalosiphum maidis]
TRINITY_DN7726_c0_g1_i11	1	1	37.93	-8.2	0.000111	CAH1709760.1 unnamed protein product [Aphis gossypii]
TRINITY_DN30213_c0_g1_i1	1	1	34.57	-8.07	0.00012	No annotation
TRINITY_DN3697_c1_g1_i1	1	1	46.39	-8.49	0.000141	No annotation
TRINITY_DN14125_c0_g2_i1	1	20	149.44	-1.85	0.000147	XP_025419691.1 uncharacterized protein LOC112690015 [Sipha flava]
TRINITY_DN110341_c0_g1_i2	1	1	33.01	-8	0.000176	No annotation
TRINITY_DN81804_c0_g1_i3	1	1	36.25	-7.23	0.000235	No annotation
TRINITY_DN3987_c2_g1_i5	1	1	33.1	-8	0.000249	No annotation
TRINITY_DN185_c1_g1_i1	1	1	33.15	-8	0.000335	No annotation
TRINITY_DN5693_c4_g1_i1	1	1	29.52	-7.84	0.000336	No annotation
TRINITY_DN2467_c0_g2_i1	1	1	42.28	-8.35	0.000353	XP_026819488.1 uncharacterized protein LOC113558184 [Rhopalosiphum maidis]
TRINITY_DN79964_c0_g1_i1	1	1	41.88	-8.34	0.000355	No annotation
TRINITY_DN8801_c0_g1_i6	1	1	36.77	-8.15	0.000398	XP_026816116.1 LOW QUALITY PROTEIN: proton-coupled amino acid transporter-like protein pathetic [Rhopalosiphum maidis]
TRINITY_DN36013_c0_g1_i2	1	1	27.81	-7.75	0.000475	XP_015370703.1 PREDICTED: carboxyl-terminal PDZ ligand of neuronal nitric oxide synthase protein isoform X3 [Diuraphis noxia]
TRINITY_DN1998_c0_g2_i1	1	1	41.48	-8.33	0.000475	No annotation
TRINITY_DN2034_c0_g2_i3	1	1	31.48	-7.93	0.00063	No annotation
TRINITY_DN13493_c0_g1_i1	1	1	31.19	-7.92	0.000687	No annotation
TRINITY_DN25019_c0_g1_i1	1	1	31.5	-7.03	0.00085	No annotation
TRINITY_DN28520_c1_g1_i1	1	1	25.83	-7.64	0.000942	No annotation
TRINITY_DN8293_c0_g1_i1	1	1	34.28	-8.05	0.001	No annotation
TRINITY_DN100784_c0_g1_i1	1	20	15.37	-7.34	0.00106	No annotation
TRINITY_DN14761_c1_g1_i3	1	0	43.92	-8.87	0.00108	No annotation
TRINITY_DN113133_c2_g1_i1	1	1	27.36	-7.73	0.00111	No annotation
TRINITY_DN113_c7_g1_i3	1	5	41.59	6.28	0.00119	No annotation
TRINITY_DN63704_c0_g1_i1	1	0	42.64	-8.84	0.00121	No annotation
TRINITY_DN28551_c0_g2_i1	1	1	29.81	-7.85	0.0013	No annotation
TRINITY_DN8488_c0_g1_i1	1	1	30.7	-7	0.00134	No annotation
TRINITY_DN8911_c0_g1_i1	1	1	41.64	-8.33	0.00147	No annotation
TRINITY_DN28390_c0_g1_i1	1	1	25.93	-7.65	0.00149	No annotation
TRINITY_DN66517_c0_g1_i1	1	1	25.28	-7.61	0.00174	No annotation
TRINITY_DN4422_c0_g1_i1	1	1	24.19	-7.55	0.00176	No annotation
TRINITY_DN11041_c0_g1_i1	1	5	21.57	8.03	0.0018	No annotation
TRINITY_DN15_c1_g2_i4	1	1	25.1	-7.6	0.00184	CAH1725342.1 unnamed protein product [Aphis gossypii]
TRINITY_DN13638_c0_g1_i2	1	1	25.28	-7.61	0.00194	No annotation
TRINITY_DN1616_c0_g2_i1	1	1	63.82	-6.23	0.00207	No annotation
TRINITY_DN10432_c0_g1_i1	1	1	41.46	-8.33	0.00215	No annotation
TRINITY_DN20791_c0_g1_i1	1	1	24.64	-7.58	0.00219	KAE9525575.1 hypothetical protein AGLY_014102 [Aphis glycines]
TRINITY_DN227699_c0_g1_i1	1	5	16.59	7.65	0.00226	No annotation
TRINITY_DN32808_c0_g1_i1	1	1	30.48	-7.88	0.00235	No annotation
TRINITY_DN6342_c0_g1_i2	1	1	23.15	-7.49	0.0025	No annotation
TRINITY_DN62856_c0_g1_i1	1	2	22.18	-7.93	0.00259	No annotation
TRINITY_DN67361_c0_g1_i10	1	1	27.43	-7.73	0.00261	No annotation
TRINITY_DN880_c1_g1_i9	1	1	53.34	-8.69	0.00275	XP_026814300.1 carboxypeptidase D-like isoform X2 [Rhopalosiphum maidis]
TRINITY_DN46610_c0_g1_i2	1	20	16.03	7.36	0.00301	KAE9523138.1 hypothetical protein AGLY_016452 [Aphis glycines]
TRINITY_DN36627_c0_g1_i1	1	1	40.68	-7.24	0.00318	No annotation
TRINITY_DN9542_c0_g1_i2	1	1	28.16	-7.77	0.00321	XP_022174440.1 uncharacterized protein LOC111036641 isoform X1 [Myzus persicae]
TRINITY_DN9945_c0_g4_i1	1	1	33.29	-5.24	0.00324	No annotation
TRINITY_DN13460_c1_g1_i1	1	5	14.82	7.5	0.00329	XP_022162588.1 uncharacterized protein LOC111028307 [Myzus persicae]
TRINITY_DN6650_c0_g1_i1	1	1	21.91	-7.41	0.0033	XP_026808974.1 probable G-protein coupled receptor No18 [Rhopalosiphum maidis]
TRINITY_DN12379_c0_g1_i1	1	10	28.62	8.2	0.00333	No annotation
TRINITY_DN32947_c0_g1_i1	1	5	14.49	7.46	0.00372	No annotation
TRINITY_DN34349_c0_g2_i2	1	1	21.45	5.06	0.00373	XP_025408345.1 FERM, ARHGEF and pleckstrin domain-containing protein 2-like isoform X1 [Sipha flava] XP_025408346.1 FERM, ARHGEF and pleckstrin domain-containing protein 2-like isoform X1 [Sipha flava]
TRINITY_DN12102_c0_g1_i1	1	1	31.17	-7.02	0.00373	No annotation
TRINITY_DN245120_c0_g1_i1	1	5	133.89	-2.18	0.00374	XP_026806739.1 endocuticle structural glycoprotein SgAbd-4-like [Rhopalosiphum maidis]
TRINITY_DN6488_c0_g3_i1	1	1	23.51	-7.51	0.00381	No annotation
TRINITY_DN634_c1_g1_i12	1	1	38.74	-7.17	0.00391	No annotation
TRINITY_DN7917_c1_g1_i1	1	1	22.74	-7.46	0.00445	No annotation
TRINITY_DN152976_c0_g1_i1	1	0	30.16	-7.31	0.00461	No annotation
TRINITY_DN110051_c0_g1_i1	1	5	16.55	7.65	0.00476	XP_026814461.1 uncharacterized protein LOC113554706 [Rhopalosiphum maidis]
TRINITY_DN21902_c0_g1_i13	1	1	24.16	-7.55	0.00491	No annotation
TRINITY_DN92743_c1_g1_i1	1	20	12.84	-7.08	0.00515	No annotation
TRINITY_DN156492_c0_g1_i1	1	0	20.77	-7.78	0.00522	No annotation
TRINITY_DN128404_c2_g1_i1	1	0	183.43	-3.91	0.00533	XP_026812677.1 skin secretory protein xP2-like [Rhopalosiphum maidis]
TRINITY_DN15621_c0_g1_i1	1	1	20.35	-7.3	0.0056	No annotation
TRINITY_DN10106_c0_g1_i1	1	2	114.26	-2.06	0.00592	No annotation
TRINITY_DN42353_c0_g1_i1	1	1	23.43	-7.5	0.00613	No annotation
TRINITY_DN16324_c0_g1_i6	1	10	22.17	-8.03	0.00617	No annotation
TRINITY_DN21891_c1_g1_i1	1	1	24.29	-7.55	0.00618	No annotation
TRINITY_DN30221_c0_g1_i1	1	1	20.2	-7.29	0.00619	No annotation
TRINITY_DN68181_c0_g2_i1	1	1	23.81	-7.53	0.00649	No annotation
TRINITY_DN6461_c1_g1_i1	1	1	23.2	-7.49	0.00664	No annotation
TRINITY_DN96206_c0_g1_i2	1	1	21.87	-7.4	0.00676	No annotation
TRINITY_DN11171_c0_g1_i1	1	1	18.98	-7.2	0.00766	No annotation
TRINITY_DN251_c0_g7_i1	1	1	18.85	-7.19	0.00769	No annotation
TRINITY_DN34028_c0_g1_i1	1	20	10.79	-6.83	0.00787	No annotation
TRINITY_DN76250_c1_g1_i1	1	5	13.83	7.39	0.00795	No annotation
TRINITY_DN28482_c0_g1_i1	1	1	20.12	-7.29	0.00813	No annotation
TRINITY_DN8280_c0_g1_i1	1	1	21.84	-6.51	0.00813	No annotation
TRINITY_DN7219_c3_g2_i2	1	1	28.85	-7.8	0.0082	No annotation
TRINITY_DN36405_c0_g1_i1	1	1	23.36	-7.5	0.00847	No annotation
TRINITY_DN68931_c2_g1_i1	1	1	22.76	-7.46	0.00852	No annotation
TRINITY_DN15836_c0_g1_i1	1	1	24.71	-7.58	0.00856	No annotation
TRINITY_DN87222_c0_g1_i1	1	1	20.98	-6.45	0.00869	No annotation
TRINITY_DN84005_c0_g2_i1	1	1	21.1	-7.35	0.00934	No annotation
TRINITY_DN65245_c1_g1_i1	1	0	24.38	-8.02	0.00936	No annotation
TRINITY_DN113700_c0_g1_i10	1	3	35.15	-6.65	0.00941	No annotation
TRINITY_DN191864_c0_g1_i1	1	1	22.18	-7.42	0.00983	No annotation
TRINITY_DN27899_c0_g1_i1	1	15	18.95	-8.08	0.00991	No annotation
TRINITY_DN25388_c0_g1_i2	1	20	11.02	-6.86	0.00991	No annotation
TRINITY_DN4038_c0_g4_i1	1	5	18.7	7.82	0.01	XP_026808226.1 protein yellow [Rhopalosiphum maidis]
TRINITY_DN241_c0_g1_i2	1	1	23.13	-7.48	0.0102	No annotation
TRINITY_DN21059_c0_g1_i1	1	1	31.56	-7.93	0.0102	No annotation
TRINITY_DN11249_c1_g1_i2	1	1	19.34	-7.23	0.0107	No annotation
TRINITY_DN111277_c0_g1_i3	1	1	17.54	-7.09	0.011	No annotation
TRINITY_DN34681_c0_g1_i1	1	10	22.4	7.84	0.011	XP_026811099.1 DNA replication factor Cdt1-like [Rhopalosiphum maidis]
TRINITY_DN31517_c0_g1_i5	1	1	23.49	-7.51	0.0111	No annotation
TRINITY_DN66575_c0_g2_i1	1	1	22.78	-7.47	0.0116	No annotation
TRINITY_DN66573_c0_g1_i2	1	1	21.23	-7.36	0.0117	No annotation
TRINITY_DN11604_c1_g1_i11	1	1	19.75	-7.26	0.0117	No annotation
TRINITY_DN22346_c0_g1_i1	1	20	10.13	-6.74	0.012	No annotation
TRINITY_DN21014_c0_g1_i2	1	1	20.49	-7.31	0.0125	No annotation
TRINITY_DN155889_c0_g1_i1	1	2	15.08	-7.38	0.0127	No annotation
TRINITY_DN27635_c0_g2_i1	1	2	77.17	-2.94	0.013	No annotation
TRINITY_DN15928_c0_g2_i1	1	1	19.44	-7.24	0.013	No annotation
TRINITY_DN70966_c0_g2_i1	1	5	11.15	7.08	0.0134	No annotation
TRINITY_DN5412_c1_g2_i3	1	1	17.61	-7.09	0.0136	No annotation
TRINITY_DN100546_c1_g1_i2	1	1	21.66	-7.39	0.0136	No annotation
TRINITY_DN19102_c0_g1_i1	1	1	18.35	-7.15	0.0137	No annotation
TRINITY_DN77782_c0_g2_i1	1	5	13.03	-7.02	0.0138	No annotation
TRINITY_DN20172_c0_g1_i5	1	1	17.09	-7.05	0.014	No annotation
TRINITY_DN820_c0_g1_i5	1	1	22.29	-7.43	0.0142	No annotation
TRINITY_DN135624_c0_g1_i1	1	1	17.53	-7.08	0.0144	No annotation
TRINITY_DN87260_c0_g1_i1	1	1	18.68	-6.14	0.0146	XP_026821687.1 uncharacterized protein LOC113560116 [Rhopalosiphum maidis]
TRINITY_DN14600_c0_g2_i2	1	20	13.25	-7.13	0.0146	No annotation
TRINITY_DN101056_c0_g1_i3	1	1	17.17	-7.06	0.0147	No annotation
TRINITY_DN12037_c0_g2_i1	1	0	16.19	7.53	0.0152	KAF0769776.1 dopamine receptor 2 [Aphis craccivora]
TRINITY_DN6054_c0_g1_i1	1	1	27.77	-6.86	0.0154	No annotation
TRINITY_DN8892_c0_g1_i1	1	1	21.49	-7.38	0.0155	No annotation
TRINITY_DN15956_c0_g1_i2	1	1	23.39	-7.5	0.0155	No annotation
TRINITY_DN40812_c0_g1_i1	1	1	21.94	-7.41	0.0155	No annotation
TRINITY_DN20900_c0_g1_i1	1	1	21.06	-7.35	0.0164	No annotation
TRINITY_DN3650_c1_g1_i12	1	1	16.18	-6.97	0.0165	No annotation
TRINITY_DN104216_c0_g1_i2	1	1	26.32	-6.59	0.0166	No annotation
TRINITY_DN24766_c0_g2_i1	1	1	30.7	-7.01	0.0169	No annotation
TRINITY_DN30688_c0_g1_i1	1	1	17.76	-6.06	0.017	KAF0768518.1 Uncharacterized protein FWK35_00014065 [Aphis craccivora]
TRINITY_DN17073_c0_g2_i1	1	1	19.02	-7.2	0.0172	No annotation
TRINITY_DN21142_c0_g1_i1	1	1	19.62	-7.25	0.0178	No annotation
TRINITY_DN63917_c0_g2_i1	1	15	17.2	-7.94	0.0179	XP_026810710.1 coiled-coil domain-containing protein 170 isoform X3 [Rhopalosiphum maidis]
TRINITY_DN26953_c0_g1_i1	1	1	18.79	-6.29	0.0179	No annotation
TRINITY_DN12782_c1_g1_i1	1	1	23.24	-5.97	0.0179	No annotation
TRINITY_DN30673_c0_g2_i1	1	15	17.19	-7.94	0.018	No annotation
TRINITY_DN110341_c0_g1_i1	1	1	16.25	-6.98	0.0181	No annotation
TRINITY_DN7776_c0_g2_i1	1	0	14.45	-7.28	0.0181	No annotation
TRINITY_DN147_c3_g1_i1	1	1	22.87	-7.47	0.0181	No annotation
TRINITY_DN6305_c0_g2_i2	1	1	19.32	-6.33	0.0181	No annotation
TRINITY_DN12011_c0_g1_i2	1	15	18.88	-8.08	0.0182	No annotation
TRINITY_DN27612_c0_g1_i1	1	1	18.11	-7.13	0.0184	No annotation
TRINITY_DN2490_c0_g2_i1	1	1	17.08	-6.15	0.0184	XP_026813980.1 uncharacterized protein PFB0145c-like [Rhopalosiphum maidis]
TRINITY_DN86933_c0_g1_i1	1	0	34.64	-5.86	0.0185	No annotation
TRINITY_DN17548_c0_g1_i1	1	1	22.66	-7.45	0.0185	No annotation
TRINITY_DN70818_c0_g2_i1	1	1	23.16	-7.49	0.0185	No annotation
TRINITY_DN87791_c0_g2_i4	1	1	20.2	-7.29	0.0185	No annotation
TRINITY_DN1516_c1_g4_i1	1	1	64.67	-3.23	0.0186	No annotation
TRINITY_DN28232_c0_g1_i2	1	1	19.79	-7.26	0.0186	No annotation
TRINITY_DN18886_c0_g1_i1	1	20	11.62	-5.95	0.0187	No annotation
TRINITY_DN13043_c0_g1_i1	1	1	24.45	-7.57	0.0188	No annotation
TRINITY_DN45508_c0_g1_i1	1	1	17.17	-7.06	0.0188	No annotation
TRINITY_DN16382_c0_g1_i1	1	1	30.15	-6.98	0.0188	No annotation
TRINITY_DN236810_c0_g1_i1	1	20	9.8	-6.69	0.0188	XP_050065127.1 uncharacterized protein LOC126554054 [Aphis gossypii]
TRINITY_DN29_c0_g1_i7	1	20	57.5	-2.96	0.0189	XP_026805655.1 lectin subunit alpha-like [Rhopalosiphum maidis]
TRINITY_DN216362_c0_g1_i1	1	0	39.35	-7.19	0.019	XP_022164971.1 uncharacterized protein LOC111029998 isoform X2 [Myzus persicae]
TRINITY_DN31932_c0_g2_i2	1	1	15.88	-6.94	0.0191	No annotation
TRINITY_DN30681_c0_g1_i2	1	1	21.16	-6.46	0.0194	No annotation
TRINITY_DN12612_c0_g2_i1	1	1	20.53	-7.31	0.0197	No annotation
TRINITY_DN35851_c0_g1_i1	1	0	47.9	-8.09	0.0198	No annotation
TRINITY_DN111373_c0_g2_i1	1	1	25.13	-7.6	0.0201	No annotation
TRINITY_DN28709_c0_g1_i1	1	1	25.17	-6.54	0.0203	No annotation
TRINITY_DN3380_c0_g2_i2	1	1	16.72	-6.12	0.0204	XP_026817784.1 beta-1,4-galactosyltransferase 4-like [Rhopalosiphum maidis]
TRINITY_DN2099_c0_g1_i6	1	1	18.91	-7.19	0.0205	XP_026805580.1 uncharacterized protein LOC113548736 [Rhopalosiphum maidis]
TRINITY_DN4300_c1_g1_i1	1	1	19.27	-7.22	0.0205	No annotation
TRINITY_DN21201_c0_g1_i1	1	1	16.02	-6.95	0.0207	No annotation
TRINITY_DN289_c0_g1_i2	1	15	18.75	-7.09	0.0208	XP_026814612.1 sex determination protein fruitless-like isoform X41 [Rhopalosiphum maidis]
TRINITY_DN4460_c0_g1_i6	1	1	15.3	-6.89	0.0209	No annotation
TRINITY_DN62343_c0_g1_i3	1	20	9.04	-6.58	0.021	No annotation
TRINITY_DN23969_c0_g1_i1	1	1	23.98	-7.54	0.0212	No annotation
TRINITY_DN13561_c0_g1_i1	1	1	30.32	-4.02	0.0214	XP_026822588.1 E3 ubiquitin-protein ligase TRIM37-like isoform X3 [Rhopalosiphum maidis]
TRINITY_DN15765_c0_g1_i1	1	1	17.31	-7.07	0.0214	No annotation
TRINITY_DN8426_c0_g1_i5	1	1	15.61	-6.92	0.0216	XP_026811400.1 LOW QUALITY PROTEIN: GATA zinc finger domain-containing protein 14-like [Rhopalosiphum maidis]
TRINITY_DN123354_c0_g1_i1	1	1	19.02	-7.2	0.0219	XP_026805680.1 protein scarlet-like [Rhopalosiphum maidis]
TRINITY_DN1957_c0_g2_i1	1	1	16.4	-6.99	0.0224	No annotation
TRINITY_DN5968_c0_g2_i1	1	10	21.86	7.81	0.0226	XP_026810606.1 mannose-binding protein C-like isoform X1 [Rhopalosiphum maidis]
TRINITY_DN64283_c0_g3_i1	1	1	22.88	-5.96	0.0226	No annotation
TRINITY_DN21283_c0_g1_i2	1	1	15.02	-6.86	0.0227	No annotation
TRINITY_DN118473_c0_g3_i1	1	1	14.9	-6.85	0.0229	No annotation
TRINITY_DN6305_c0_g2_i1	1	1	18.53	-6.27	0.0229	No annotation
TRINITY_DN19971_c0_g2_i1	1	10	23.97	-4.97	0.0234	XP_003244780.3 uncharacterized protein LOC100574009 [Acyrthosiphon pisum]
TRINITY_DN36369_c0_g1_i1	1	1	15.72	-6.93	0.0237	KAF0759133.1 synaptic vesicular amine transporter isoform X1, partial [Aphis craccivora]
TRINITY_DN16350_c0_g3_i3	1	1	17.73	-7.1	0.0239	XP_003245869.1 uncharacterized protein LOC100571182 [Acyrthosiphon pisum]
TRINITY_DN16065_c0_g1_i1	1	1	18.1	-7.13	0.024	No annotation
TRINITY_DN14407_c0_g2_i2	1	1	16.52	-7	0.024	XP_026815437.1 titin [Rhopalosiphum maidis]
TRINITY_DN16692_c0_g1_i1	1	1	27.03	-7.71	0.0242	No annotation
TRINITY_DN32133_c1_g1_i2	1	1	14.87	-6.85	0.0244	No annotation
TRINITY_DN104334_c0_g1_i2	1	1	17.29	-7.06	0.0245	No annotation
TRINITY_DN29922_c1_g1_i1	1	1	17	-7.04	0.0248	No annotation
TRINITY_DN12413_c0_g1_i2	1	1	17.63	-6.2	0.0253	No annotation
TRINITY_DN3643_c0_g1_i2	1	1	26.63	-6.59	0.0257	No annotation
TRINITY_DN6865_c0_g1_i21	1	1	18.74	-7.18	0.0262	No annotation
TRINITY_DN6339_c0_g1_i2	1	1	20.8	-7.33	0.0266	XP_026808791.1 cell-death-related nuclease 7 [Rhopalosiphum maidis]
TRINITY_DN103227_c0_g1_i1	1	5	12.85	7.28	0.0269	XP_008179516.1 uncharacterized protein LOC103308229 [Acyrthosiphon pisum]
TRINITY_DN44174_c0_g1_i4	1	1	16.37	-6.99	0.0271	No annotation
TRINITY_DN5713_c1_g1_i2	1	1	152.87	-5.49	0.0273	KAF0754223.1 alpha-protein kinase 1 [Aphis craccivora]
TRINITY_DN7852_c0_g1_i7	1	1	50.97	-4.86	0.0278	No annotation
TRINITY_DN207860_c0_g1_i1	1	1	15.03	-6.86	0.0284	No annotation
TRINITY_DN2434_c1_g2_i1	1	1	23.16	-5.98	0.0284	No annotation
TRINITY_DN12409_c1_g1_i2	1	1	14.63	-6.82	0.0286	No annotation
TRINITY_DN2173_c0_g1_i1	1	20	25.2	3.52	0.0286	No annotation
TRINITY_DN119622_c0_g2_i1	1	1	26.97	-6.6	0.029	No annotation
TRINITY_DN2228_c1_g1_i4	1	1	15.8	-6.94	0.0293	No annotation
TRINITY_DN130872_c0_g1_i1	1	1	32.9	-7.99	0.0294	No annotation
TRINITY_DN44841_c0_g1_i1	1	1	15.44	-5.85	0.0296	No annotation
TRINITY_DN1434_c0_g1_i1	1	1	14.79	-6.84	0.0299	XP_026811837.1 coiled-coil domain-containing protein 93 [Rhopalosiphum maidis]
TRINITY_DN100546_c1_g1_i1	1	1	17.76	-7.1	0.0299	No annotation
TRINITY_DN173020_c0_g1_i1	1	1	15.23	-5.99	0.0305	KAE9523762.1 hypothetical protein AGLY_015822 [Aphis glycines]
TRINITY_DN14556_c0_g2_i1	1	1	21.62	-6.29	0.0305	No annotation
TRINITY_DN256409_c0_g1_i1	1	2	14.32	-7.3	0.0308	No annotation
TRINITY_DN173255_c0_g1_i1	1	5	13.54	7.35	0.0309	No annotation
TRINITY_DN24591_c0_g1_i1	1	20	8.77	-6.53	0.0309	No annotation
TRINITY_DN21417_c0_g2_i1	1	1	13.94	-6.76	0.031	No annotation
TRINITY_DN59742_c0_g1_i2	1	3	21.17	8.07	0.0313	XP_026811308.1 serine protease snake-like, partial [Rhopalosiphum maidis]
TRINITY_DN24061_c0_g1_i3	1	1	16.11	-6.96	0.0313	No annotation
TRINITY_DN59267_c0_g1_i2	1	1	17.62	-6.2	0.0314	No annotation
TRINITY_DN22355_c0_g1_i1	1	1	14.28	-6.79	0.0317	No annotation
TRINITY_DN99571_c0_g1_i1	1	5	10.13	6.94	0.0318	No annotation
TRINITY_DN28108_c0_g1_i2	1	5	11.68	7.14	0.032	No annotation
TRINITY_DN189488_c0_g1_i1	1	10	17.37	7.48	0.0321	XP_026810365.1 26S proteasome non-ATPase regulatory subunit 1-like isoform X1 [Rhopalosiphum maidis]
TRINITY_DN13140_c0_g2_i1	1	1	16.24	-6.98	0.0323	No annotation
TRINITY_DN112437_c0_g1_i1	1	2	18.55	-7.67	0.0325	No annotation
TRINITY_DN66063_c0_g2_i1	1	20	9.13	-6.59	0.0326	No annotation
TRINITY_DN12706_c0_g2_i1	1	1	15.92	-6.95	0.033	No annotation
TRINITY_DN116274_c0_g1_i1	1	1	22.98	-6.37	0.0333	No annotation
TRINITY_DN4119_c2_g1_i2	1	1	13.61	-6.72	0.0334	No annotation
TRINITY_DN401_c1_g1_i11	1	1	17.32	-5.55	0.0334	No annotation
TRINITY_DN13540_c0_g1_i17	1	1	14.1	-6.77	0.0336	No annotation
TRINITY_DN4717_c0_g1_i2	1	1	15.9	-6.94	0.0336	No annotation
TRINITY_DN55604_c0_g1_i1	1	1	17.5	-7.08	0.0336	No annotation
TRINITY_DN17758_c0_g1_i2	1	1	15.04	-5.97	0.0339	No annotation
TRINITY_DN4522_c0_g1_i3	1	1	118.3	-3.13	0.0341	No annotation
TRINITY_DN39145_c0_g3_i1	1	5	14.68	6.5	0.0344	No annotation
TRINITY_DN820_c0_g1_i2	1	1	16.81	-7.03	0.0347	No annotation
TRINITY_DN12710_c0_g1_i1	1	5	10.26	6.95	0.0353	No annotation
TRINITY_DN3311_c1_g2_i1	1	1	22.27	-7.43	0.0355	No annotation
TRINITY_DN17629_c0_g1_i12	1	1	13.49	-6.71	0.0357	XP_026804734.1 gamma-aminobutyric acid receptor subunit rho-3-like isoform X1 [Rhopalosiphum maidis]
TRINITY_DN5389_c0_g1_i1	1	1	30.59	-6.77	0.0359	No annotation
TRINITY_DN3244_c0_g2_i1	1	5	11.73	6.17	0.036	XP_022160576.1 uncharacterized protein LOC111026754 [Myzus persicae]
TRINITY_DN59602_c0_g1_i1	1	1	27.26	-5.18	0.036	No annotation
TRINITY_DN10830_c0_g1_i3	1	1	33.69	-5.28	0.036	No annotation
TRINITY_DN48143_c0_g1_i2	1	1	16.49	-7	0.036	No annotation
TRINITY_DN61351_c1_g1_i1	1	10	15.71	-7.53	0.0365	No annotation
TRINITY_DN25376_c0_g1_i1	1	20	7.97	-6.4	0.0365	No annotation
TRINITY_DN36999_c0_g2_i1	1	1	23.85	-6.42	0.0367	No annotation
TRINITY_DN78154_c0_g1_i1	1	1	14.02	-6.76	0.0368	No annotation
TRINITY_DN61299_c0_g1_i7	1	1	16	-6.95	0.0368	XP_026819583.2 LOW QUALITY PROTEIN: uncharacterized protein LOC113558316 [Rhopalosiphum maidis]
TRINITY_DN7635_c1_g2_i1	1	1	13.85	-6.75	0.0372	No annotation
TRINITY_DN4777_c0_g1_i30	1	1	13.69	-6.73	0.0375	XP_026806243.1 uncharacterized protein LOC113549233 isoform X2 [Rhopalosiphum maidis]
TRINITY_DN7371_c0_g1_i6	1	20	9.36	-6.63	0.0377	XP_026814357.1 crossover junction endonuclease MUS81 [Rhopalosiphum maidis]
TRINITY_DN14407_c0_g2_i12	1	1	14.85	-6.85	0.0377	XP_026815437.1 titin [Rhopalosiphum maidis]
TRINITY_DN31176_c1_g1_i1	1	10	40.79	-3.26	0.0381	No annotation
TRINITY_DN14245_c0_g1_i1	1	1	17.68	-7.1	0.0381	No annotation
TRINITY_DN3662_c0_g1_i2	1	1	20.41	-6.23	0.0382	XP_026810043.1 tigger transposable element-derived protein 4-like [Rhopalosiphum maidis]
TRINITY_DN14413_c0_g1_i1	1	20	11.81	7.1	0.0387	CAH1709322.1 unnamed protein product [Aphis gossypii]
TRINITY_DN17666_c0_g1_i1	1	20	10.9	-6.85	0.0389	No annotation
TRINITY_DN17094_c0_g1_i1	1	10	15.4	7.31	0.0393	No annotation
TRINITY_DN521_c1_g1_i5	1	20	8.07	-6.41	0.0393	No annotation
TRINITY_DN45821_c0_g1_i1	1	1	15.55	-6.91	0.0394	No annotation
TRINITY_DN10963_c1_g1_i1	1	1	43.18	-5.4	0.0395	No annotation
TRINITY_DN2861_c0_g3_i1	1	1	15.89	-6.94	0.0395	No annotation
TRINITY_DN4383_c4_g1_i1	1	1	20.18	-7.29	0.0396	No annotation
TRINITY_DN30286_c0_g1_i1	1	1	14.01	-6.76	0.0396	No annotation
TRINITY_DN52844_c0_g1_i1	1	20	10.68	-5.83	0.04	No annotation
TRINITY_DN22351_c0_g1_i2	1	1	13.11	-6.67	0.0405	No annotation
TRINITY_DN28137_c2_g1_i3	1	15	17.69	-7.98	0.0406	No annotation
TRINITY_DN154930_c0_g1_i1	1	5	9.55	6.85	0.0407	No annotation
TRINITY_DN135287_c0_g1_i1	1	0	25.52	-6.55	0.0408	No annotation
TRINITY_DN5181_c0_g2_i4	1	15	15.78	-7.82	0.0408	KAF0766378.1 Uncharacterized protein FWK35_00009423 [Aphis craccivora]
TRINITY_DN70696_c1_g1_i1	1	1	15.58	-6.91	0.0409	No annotation
TRINITY_DN21131_c1_g1_i1	1	5	9.32	6.82	0.041	No annotation
TRINITY_DN13251_c1_g2_i1	1	1	13.38	-6.69	0.0412	XP_025203813.1 uncharacterized protein LOC112600724 isoform X1 [Melanaphis sacchari]
TRINITY_DN10429_c2_g2_i1	1	5	9.84	6.89	0.0413	No annotation
TRINITY_DN23821_c0_g1_i4	1	1	14.58	-6.82	0.0415	XP_026811492.1 acetyl-coenzyme A transporter 1-like isoform X3 [Rhopalosiphum maidis]
TRINITY_DN33431_c0_g1_i1	1	1	13.07	-6.66	0.0415	No annotation
TRINITY_DN7864_c0_g1_i1	1	1	19.85	-5.44	0.0417	No annotation
TRINITY_DN7672_c0_g1_i1	1	1	14.81	-6.84	0.0418	No annotation
TRINITY_DN68250_c0_g2_i1	1	15	15.26	-7.77	0.0418	No annotation
TRINITY_DN253976_c0_g1_i1	1	2	27.28	-8.24	0.0419	XP_026818680.1 plexin-A1-like [Rhopalosiphum maidis]
TRINITY_DN184_c20_g1_i1	1	1	15.8	-6.94	0.0419	No annotation
TRINITY_DN150926_c0_g1_i1	1	1	15.29	-6.89	0.0426	No annotation
TRINITY_DN82354_c0_g3_i1	1	10	16.69	7.43	0.0428	No annotation
TRINITY_DN106010_c0_g1_i1	1	20	7.94	-6.39	0.0431	No annotation
TRINITY_DN6650_c0_g1_i2	1	1	19.16	-6.1	0.0434	XP_026808974.1 probable G-protein coupled receptor No18 [Rhopalosiphum maidis]
TRINITY_DN42063_c0_g1_i2	1	10	14.68	7.24	0.0435	XP_026817248.1 chromosome-associated kinesin KIF4 [Rhopalosiphum maidis]
TRINITY_DN51376_c1_g2_i1	1	1	12.56	-6.6	0.0438	No annotation
TRINITY_DN61299_c0_g1_i6	1	1	13.66	-6.72	0.0439	XP_026819583.2 LOW QUALITY PROTEIN: uncharacterized protein LOC113558316 [Rhopalosiphum maidis]
TRINITY_DN20477_c2_g1_i1	1	1	12.91	-6.65	0.0441	No annotation
TRINITY_DN63917_c0_g1_i22	1	1	13.48	-5.81	0.0445	XP_026810710.1 coiled-coil domain-containing protein 170 isoform X3 [Rhopalosiphum maidis]
TRINITY_DN3450_c1_g1_i1	1	20	8.95	-6.56	0.0447	KAF0690078.1 piggyBac transposable element-derived protein 4-like [Aphis craccivora]
TRINITY_DN22325_c0_g1_i2	1	20	9.75	-6.69	0.0448	No annotation
TRINITY_DN12933_c0_g1_i4	1	1	12.68	-6.62	0.0448	XP_026821175.1 inhibitor of growth protein 3-like [Rhopalosiphum maidis]
TRINITY_DN9320_c0_g1_i3	1	1	24.48	-6.44	0.0448	XP_026810205.1 inactive pancreatic lipase-related protein 1-like [Rhopalosiphum maidis]
TRINITY_DN7124_c0_g1_i2	1	1	13.45	-6.7	0.0452	XP_026821272.1 probable G-protein coupled receptor Mth-like 3 [Rhopalosiphum maidis]
TRINITY_DN22351_c0_g1_i1	1	1	13.41	-6.7	0.0458	No annotation
TRINITY_DN39936_c0_g8_i1	1	1	14.94	-6.86	0.0459	No annotation
TRINITY_DN13870_c0_g1_i1	1	0	29.34	-5.63	0.0462	XP_050064347.1 uncharacterized protein LOC126553236 [Aphis gossypii]
TRINITY_DN73738_c0_g1_i1	1	10	21.08	-4.99	0.0465	No annotation
TRINITY_DN24494_c0_g1_i1	1	0	13.31	7.25	0.0466	No annotation
TRINITY_DN42651_c1_g1_i1	1	20	10.8	-5.85	0.0466	No annotation
TRINITY_DN93374_c0_g1_i1	1	3	17.82	-7.41	0.0467	No annotation
TRINITY_DN10540_c0_g5_i1	1	5	10.15	6.95	0.047	No annotation
TRINITY_DN61299_c0_g1_i5	1	1	12.43	-6.59	0.0471	XP_026819583.2 LOW QUALITY PROTEIN: uncharacterized protein LOC113558316 [Rhopalosiphum maidis]
TRINITY_DN4827_c2_g1_i2	1	1	24.85	-3.08	0.0474	KAE9533964.1 hypothetical protein AGLY_008700 [Aphis glycines]
TRINITY_DN50236_c0_g2_i2	1	1	45.76	-4.61	0.0477	No annotation
TRINITY_DN1286_c0_g1_i19	1	1	20.38	-5.36	0.048	XP_025195816.1 transcription factor Dp-1-like [Melanaphis sacchari]
TRINITY_DN8003_c1_g4_i1	1	1	13.92	-6.75	0.0481	No annotation
TRINITY_DN81945_c0_g1_i2	1	1	12.53	-6.6	0.0485	No annotation
TRINITY_DN30677_c0_g1_i1	1	1	12.64	-6.61	0.0486	XP_026806254.1 uncharacterized protein LOC113549241 [Rhopalosiphum maidis]
TRINITY_DN9616_c0_g1_i2	1	1	13.88	-6.75	0.0488	XP_026819753.1 peroxidase-like [Rhopalosiphum maidis]
TRINITY_DN13552_c1_g2_i2	1	1	16.34	-5.91	0.0493	No annotation
TRINITY_DN70436_c0_g1_i1	1	1	18.97	-6.31	0.0495	No annotation
TRINITY_DN167268_c0_g1_i1	1	1	12.12	-6.55	0.0496	No annotation
TRINITY_DN17248_c1_g3_i2	1	10	19.68	7.67	0.0496	No annotation
TRINITY_DN108314_c0_g1_i1	1	1	15.15	-6.87	0.0496	XP_027848106.1 nucleolar protein 56 [Aphis gossypii]
TRINITY_DN209158_c0_g1_i1	1	1	16.39	-6.99	0.0496	No annotation
TRINITY_DN30677_c0_g1_i2	1	1	12.56	-6.6	0.0497	XP_026806254.1 uncharacterized protein LOC113549241 [Rhopalosiphum maidis]
TRINITY_DN1187_c0_g1_i4	1	1	12.97	-6.65	0.0499	XP_026821670.1 uncharacterized protein LOC113560093 [Rhopalosiphum maidis]
Group 2: annotated = 1162 unannotated = 508 total = 1670 fraction annotated = 0.696
TRINITY_DN4345_c0_g1_i1	2	20	1673.68	-3.52	9.55e-36	XP_029340965.1 zinc finger BED domain-containing protein 1-like [Acyrthosiphon pisum]
TRINITY_DN3942_c0_g1_i1	2	5	14965.5	5.8	1.68e-18	XP_026818003.1 cuticle protein 12.5-like [Rhopalosiphum maidis]
TRINITY_DN27582_c1_g1_i3	2	5	3565.31	5.82	3.91e-17	KAE9525946.1 hypothetical protein AGLY_013995 [Aphis glycines]
TRINITY_DN572_c0_g1_i1	2	20	1866.62	1.26	1.57e-16	XP_026822777.1 apolipoprotein D-like [Rhopalosiphum maidis]
TRINITY_DN27582_c1_g1_i15	2	5	1309.64	5.8	1.04e-13	No annotation
TRINITY_DN27582_c1_g1_i21	2	5	331.38	6.18	3.74e-10	XM_026950302.1 PREDICTED: Rhopalosiphum maidis cuticle protein 64-like (LOC113549135), mRNA Length=718
TRINITY_DN2246_c0_g1_i7	2	5	6063.81	3.43	1.73e-09	XP_026823356.1 male-specific lethal 1-like 1 isoform X3 [Rhopalosiphum maidis]
TRINITY_DN1800_c0_g1_i3	2	5	2696.28	4.62	1.91e-09	XP_026814394.1 leucine-rich repeat-containing protein 57 [Rhopalosiphum maidis]
TRINITY_DN10228_c0_g1_i1	2	5	5531.71	4.82	5.93e-09	KAF0763213.1 phosphate carrier protein, mitochondrial-like, partial [Aphis craccivora]
TRINITY_DN5960_c0_g1_i10	2	20	10249.6	-0.91	8.26e-09	XR_003404883.1 PREDICTED: Rhopalosiphum maidis uncharacterized LOC113548434 (LOC113548434), ncRNA Length=823
TRINITY_DN834_c5_g3_i2	2	5	247.45	-2.14	2.46e-08	XP_015367095.1 PREDICTED: homeotic protein antennapedia-like isoform X1 [Diuraphis noxia] XP_015367096.1 PREDICTED: homeotic protein antennapedia-like isoform X2 [Diuraphis noxia]
TRINITY_DN10228_c0_g1_i3	2	5	631.92	4.98	2.46e-08	KAF0763213.1 phosphate carrier protein, mitochondrial-like, partial [Aphis craccivora]
TRINITY_DN103215_c1_g1_i1	2	1	111.39	6.21	1.29e-07	No annotation
TRINITY_DN3239_c0_g1_i2	2	20	549.46	-1.86	1.46e-07	XP_015374102.1 PREDICTED: small nuclear ribonucleoprotein Sm D3 [Diuraphis noxia]
TRINITY_DN9260_c1_g1_i1	2	0	141.25	9.06	2.04e-07	XP_050065991.1 putative nuclease HARBI1 [Aphis gossypii]
TRINITY_DN74_c0_g1_i10	2	5	905.46	2.98	2.04e-07	KAE9538673.1 hypothetical protein AGLY_005772 [Aphis glycines]
TRINITY_DN7253_c4_g1_i7	2	5	25243	3.92	2.22e-07	XP_026814482.1 facilitated trehalose transporter Tret1-like [Rhopalosiphum maidis]
TRINITY_DN4309_c1_g2_i1	2	20	207.16	-1.96	2.99e-07	XM_026956518.1 PREDICTED: Rhopalosiphum maidis uncharacterized LOC113553275 (LOC113553275), mRNA Length=993
TRINITY_DN7253_c4_g1_i3	2	5	39616.2	3.74	3.37e-07	XP_026814482.1 facilitated trehalose transporter Tret1-like [Rhopalosiphum maidis]
TRINITY_DN1742_c1_g1_i13	2	20	6133.12	-2.56	3.56e-07	XM_026964284.1 PREDICTED: Rhopalosiphum maidis zinc finger protein 512B-like (LOC113558756), mRNA Length=1750
TRINITY_DN206848_c0_g1_i1	2	5	708.7	3.7	7.03e-07	XP_026818002.1 adhesive plaque matrix protein-like [Rhopalosiphum maidis]
TRINITY_DN2036_c0_g1_i24	2	20	3921.37	-1.05	7.15e-07	XR_003404908.1 PREDICTED: Rhopalosiphum maidis uncharacterized LOC113549076 (LOC113549076), ncRNA Length=898
TRINITY_DN35753_c0_g1_i1	2	20	193.32	-2.02	1.38e-06	XM_026951430.1 PREDICTED: Rhopalosiphum maidis protein yellow-like (LOC113549914), mRNA Length=1753
TRINITY_DN14141_c0_g2_i1	2	20	1936.45	-1.09	2.3e-06	No annotation
TRINITY_DN74_c0_g1_i3	2	5	1350.57	2.96	2.32e-06	KAE9538673.1 hypothetical protein AGLY_005772 [Aphis glycines]
TRINITY_DN7253_c4_g1_i2	2	5	3806.24	3.68	2.55e-06	XP_026814482.1 facilitated trehalose transporter Tret1-like [Rhopalosiphum maidis]
TRINITY_DN9123_c0_g1_i1	2	10	4379.33	-2.2	3.31e-06	XM_026966791.1 PREDICTED: Rhopalosiphum maidis acidic leucine-rich nuclear phosphoprotein 32 family member B (LOC113560739), mRNA Length=1878
TRINITY_DN8111_c0_g1_i15	2	20	338.6	-2.16	3.55e-06	XP_026808846.1 uncharacterized protein LOC113551039 isoform X1 [Rhopalosiphum maidis]
TRINITY_DN10074_c1_g1_i5	2	20	109.76	-2.29	3.8e-06	KAF0751490.1 Reverse transcriptase domain-containing protein [Aphis craccivora]
TRINITY_DN1829_c0_g1_i5	2	5	754.53	4.15	4.33e-06	UOW66128.1 cytochrome P450 380C6 [Rhopalosiphum padi]
TRINITY_DN135_c0_g1_i17	2	20	3784.63	-1.57	4.91e-06	XP_026809723.1 larval cuticle protein LCP-22-like isoform X2 [Rhopalosiphum maidis]
TRINITY_DN1137_c0_g2_i1	2	1	716.89	-1.72	4.95e-06	XP_026804472.1 uncharacterized protein LOC113548027 [Rhopalosiphum maidis]
TRINITY_DN5093_c0_g1_i2	2	5	2717.4	2.12	5.4e-06	XP_026810476.1 uncharacterized protein LOC113552022 [Rhopalosiphum maidis]
TRINITY_DN4371_c0_g1_i8	2	5	4721.18	3.84	5.49e-06	XP_025190586.1 ADP,ATP carrier protein 2 [Melanaphis sacchari]
TRINITY_DN52356_c0_g1_i1	2	20	664.79	-1.36	5.95e-06	XM_026959825.1 PREDICTED: Rhopalosiphum maidis poly(rC)-binding protein 2 (LOC113555491), transcript variant X1, mRNA Length=3697
TRINITY_DN74_c0_g1_i8	2	5	1361.42	2.92	6.02e-06	KAE9538673.1 hypothetical protein AGLY_005772 [Aphis glycines]
TRINITY_DN3071_c0_g1_i1	2	5	630.84	2.75	6.05e-06	XP_026817591.1 uncharacterized protein LOC113556692 [Rhopalosiphum maidis]
TRINITY_DN151271_c0_g1_i1	2	15	330.69	-2.04	6.12e-06	No annotation
TRINITY_DN1925_c0_g1_i27	2	1	966.38	3.17	6.96e-06	XP_026808426.1 myrosinase 1-like [Rhopalosiphum maidis]
TRINITY_DN100554_c16_g1_i1	2	20	226458	2.01	7.12e-06	AGL52554.1 cytochrome oxidase subunit I, partial [Aphis craccivora]
TRINITY_DN553_c1_g1_i26	2	20	336.53	-1.6	7.21e-06	XP_026805086.1 U5 small nuclear ribonucleoprotein 40 kDa protein [Rhopalosiphum maidis]
TRINITY_DN3071_c0_g1_i3	2	5	7320.23	3.33	7.74e-06	XP_026817591.1 uncharacterized protein LOC113556692 [Rhopalosiphum maidis]
TRINITY_DN1829_c0_g1_i31	2	5	741.15	4.35	8.02e-06	UOW66128.1 cytochrome P450 380C6 [Rhopalosiphum padi]
TRINITY_DN1_c0_g3_i3	2	5	647.26	4.57	8.17e-06	XP_026822850.1 uncharacterized protein LOC113560922 [Rhopalosiphum maidis]
TRINITY_DN114916_c0_g1_i1	2	2	100.12	-3.42	9.21e-06	XP_026804450.1 lactase-phlorizin hydrolase-like [Rhopalosiphum maidis]
TRINITY_DN7253_c4_g1_i1	2	5	2711.32	3.71	9.94e-06	XP_026814482.1 facilitated trehalose transporter Tret1-like [Rhopalosiphum maidis]
TRINITY_DN5672_c0_g1_i16	2	20	165.95	2.19	1.02e-05	XP_026809820.1 LOW QUALITY PROTEIN: gelsolin-like [Rhopalosiphum maidis]
TRINITY_DN889_c0_g1_i4	2	20	241.88	-1.72	1.03e-05	KAF0737719.1 Uncharacterized protein FWK35_00034526 [Aphis craccivora]
TRINITY_DN74_c0_g1_i5	2	5	1367.31	2.87	1.2e-05	KAE9538673.1 hypothetical protein AGLY_005772 [Aphis glycines]
TRINITY_DN31323_c0_g1_i1	2	5	77.71	8.92	1.2e-05	XM_026964273.1 PREDICTED: Rhopalosiphum maidis mediator of RNA polymerase II transcription subunit 15-like (LOC113558746), mRNA Length=3192
TRINITY_DN4371_c0_g1_i10	2	5	8950.45	3.73	1.2e-05	XP_026808410.1 ADP,ATP carrier protein 2 [Rhopalosiphum maidis]
TRINITY_DN3071_c0_g1_i9	2	5	6710.25	3.36	1.2e-05	XP_026817591.1 uncharacterized protein LOC113556692 [Rhopalosiphum maidis]
TRINITY_DN1_c0_g3_i2	2	5	1040.23	4.43	1.4e-05	XP_026822850.1 uncharacterized protein LOC113560922 [Rhopalosiphum maidis]
TRINITY_DN1829_c0_g1_i18	2	5	695.97	4.03	1.41e-05	KAE9541836.1 hypothetical protein AGLY_003827 [Aphis glycines]
TRINITY_DN1468_c1_g1_i5	2	5	172.12	2.06	1.41e-05	KAE9526839.1 hypothetical protein AGLY_013487 [Aphis glycines]
TRINITY_DN7253_c4_g1_i6	2	5	2045.28	3.51	1.41e-05	XP_026814482.1 facilitated trehalose transporter Tret1-like [Rhopalosiphum maidis]
TRINITY_DN3071_c0_g1_i2	2	5	6759.6	3.34	1.54e-05	XP_026817591.1 uncharacterized protein LOC113556692 [Rhopalosiphum maidis]
TRINITY_DN5093_c0_g1_i3	2	5	6172.47	2.36	1.71e-05	XP_026810476.1 uncharacterized protein LOC113552022 [Rhopalosiphum maidis]
TRINITY_DN1_c0_g3_i1	2	5	646.09	4.52	1.74e-05	XP_026822850.1 uncharacterized protein LOC113560922 [Rhopalosiphum maidis]
TRINITY_DN785_c14_g2_i1	2	3	1010.41	2.41	1.75e-05	XM_026958971.1 PREDICTED: Rhopalosiphum maidis cuticle protein 21-like (LOC113554886), mRNA Length=684
TRINITY_DN90009_c0_g1_i2	2	15	7134.08	-0.95	1.77e-05	XM_026955407.1 PREDICTED: Rhopalosiphum maidis cuticle protein-like (LOC113552542), mRNA Length=596
TRINITY_DN4183_c1_g1_i4	2	5	1155.53	1.94	1.77e-05	XP_026808233.1 acidic repeat-containing protein-like isoform X4 [Rhopalosiphum maidis]
TRINITY_DN7110_c0_g1_i13	2	5	348.25	1.48	1.77e-05	XP_026822907.1 magnesium transporter NIPA2 [Rhopalosiphum maidis]
TRINITY_DN3507_c0_g1_i2	2	5	2331.1	2.31	1.84e-05	XP_026815416.1 uncharacterized protein LOC113555229 [Rhopalosiphum maidis]
TRINITY_DN18525_c0_g1_i9	2	5	395.55	3.49	1.84e-05	XP_026810851.1 A disintegrin and metalloproteinase with thrombospondin motifs adt-1-like [Rhopalosiphum maidis]
TRINITY_DN1502_c0_g2_i1	2	5	77.46	2.95	1.86e-05	XP_025203973.1 uncharacterized protein LOC112600865 [Melanaphis sacchari]
TRINITY_DN1074_c0_g1_i2	2	0	525.49	2.9	2.15e-05	No annotation
TRINITY_DN10074_c1_g1_i2	2	20	81.2	-2.35	2.36e-05	KAF0751490.1 Reverse transcriptase domain-containing protein [Aphis craccivora]
TRINITY_DN6958_c0_g1_i11	2	5	666.07	4.65	2.73e-05	XP_026817393.1 alpha-tocopherol transfer protein-like [Rhopalosiphum maidis]
TRINITY_DN369_c0_g1_i2	2	5	1484.37	3.55	2.77e-05	XP_026821537.1 trehalase isoform X1 [Rhopalosiphum maidis]
TRINITY_DN18525_c0_g1_i5	2	5	414.48	3.45	3.01e-05	XP_026810851.1 A disintegrin and metalloproteinase with thrombospondin motifs adt-1-like [Rhopalosiphum maidis]
TRINITY_DN4183_c1_g1_i1	2	5	1228	1.89	3.02e-05	XP_026808233.1 acidic repeat-containing protein-like isoform X4 [Rhopalosiphum maidis]
TRINITY_DN3030_c1_g1_i1	2	5	3328.76	2.09	3.64e-05	XP_026817177.1 pro-resilin-like [Rhopalosiphum maidis]
TRINITY_DN6958_c0_g1_i12	2	5	562.37	4.73	3.68e-05	XP_026817393.1 alpha-tocopherol transfer protein-like [Rhopalosiphum maidis]
TRINITY_DN9260_c1_g1_i2	2	0	117.3	7.1	3.68e-05	XP_050065991.1 putative nuclease HARBI1 [Aphis gossypii]
TRINITY_DN1868_c0_g1_i1	2	20	420.37	-1.07	3.88e-05	XM_026965456.1 PREDICTED: Rhopalosiphum maidis zinc finger protein 628-like (LOC113559709), mRNA Length=5691
TRINITY_DN3071_c0_g1_i4	2	5	5057.31	3.2	4.24e-05	XP_026817591.1 uncharacterized protein LOC113556692 [Rhopalosiphum maidis]
TRINITY_DN42025_c0_g4_i1	2	5	264.25	2.44	4.24e-05	No annotation
TRINITY_DN369_c0_g1_i9	2	5	1449.81	3.49	4.24e-05	XP_026821537.1 trehalase isoform X1 [Rhopalosiphum maidis]
TRINITY_DN5275_c0_g1_i4	2	15	1829.39	-2.08	4.36e-05	XP_026811885.1 uncharacterized protein LOC113552996 [Rhopalosiphum maidis]
TRINITY_DN56190_c0_g1_i1	2	5	438.21	1.99	4.58e-05	XP_022171400.1 dentin sialophosphoprotein-like isoform X4 [Myzus persicae]
TRINITY_DN1022_c0_g2_i5	2	20	516.01	-1.53	4.64e-05	CAH1720894.1 unnamed protein product [Aphis gossypii]
TRINITY_DN8186_c0_g2_i1	2	5	1270.75	-1.42	4.67e-05	XP_026804968.1 uncharacterized protein LOC113548338 [Rhopalosiphum maidis]
TRINITY_DN13999_c0_g1_i1	2	20	305.68	2.27	4.78e-05	XP_026814773.1 maltase 2-like [Rhopalosiphum maidis]
TRINITY_DN969_c8_g1_i1	2	20	625.68	1.44	4.8e-05	No annotation
TRINITY_DN2245_c4_g1_i3	2	20	1043.18	-0.98	4.95e-05	KAF0765284.1 cytochrome c oxidase subunit 5B, mitochondrial [Aphis craccivora]
TRINITY_DN5093_c0_g1_i4	2	5	2879.83	2.07	5.29e-05	XP_026810476.1 uncharacterized protein LOC113552022 [Rhopalosiphum maidis]
TRINITY_DN669_c1_g1_i10	2	5	3010.83	1.41	5.7e-05	XP_026809864.1 uncharacterized protein LOC113551676 isoform X2 [Rhopalosiphum maidis]
TRINITY_DN2245_c4_g1_i1	2	20	2037.18	-1.24	5.96e-05	NP_001155834.1 cytochrome c oxidase subunit 5B, mitochondrial [Acyrthosiphon pisum] XP_026808742.1 cytochrome c oxidase subunit 5B, mitochondrial-like [Rhopalosiphum maidis] BAH71033.1 ACYPI010196 [Acyrthosiphon pisum]
TRINITY_DN48109_c0_g2_i1	2	20	209.76	2.99	6.24e-05	No annotation
TRINITY_DN26881_c0_g1_i1	2	15	142.5	8.83	6.27e-05	XM_026965160.2 PREDICTED: Rhopalosiphum maidis 1,4-alpha-glucan-branching enzyme (LOC113559389), mRNA Length=2494
TRINITY_DN26694_c0_g1_i10	2	20	118.47	-2.71	6.27e-05	XP_026807749.1 LOW QUALITY PROTEIN: leucine-rich repeat-containing protein 15-like [Rhopalosiphum maidis]
TRINITY_DN2888_c0_g1_i8	2	20	12309.5	-0.67	6.62e-05	XP_026809223.1 cold shock protein 1-like [Rhopalosiphum maidis]
TRINITY_DN104926_c0_g1_i1	2	20	77552.8	1.91	6.83e-05	UTK64182.1 cytochrome c oxidase subunit I, partial [Aphis gossypii]
TRINITY_DN2456_c0_g1_i17	2	10	476.5	-4.45	6.91e-05	XP_026817576.1 hyphal wall protein 2-like [Rhopalosiphum maidis]
TRINITY_DN785_c2_g1_i2	2	20	3473.37	1.06	7.08e-05	KAE9528586.1 hypothetical protein AGLY_012161 [Aphis glycines]
TRINITY_DN4110_c0_g1_i6	2	15	3352.86	-1.28	7.23e-05	XP_022161719.1 cuticle protein-like [Myzus persicae]
TRINITY_DN553_c1_g1_i3	2	20	364.47	-1.57	7.28e-05	XP_026805086.1 U5 small nuclear ribonucleoprotein 40 kDa protein [Rhopalosiphum maidis]
TRINITY_DN369_c0_g1_i4	2	5	1486.47	3.41	7.51e-05	XP_026821537.1 trehalase isoform X1 [Rhopalosiphum maidis]
TRINITY_DN6958_c0_g1_i4	2	5	411.3	4.46	7.66e-05	XP_026817393.1 alpha-tocopherol transfer protein-like [Rhopalosiphum maidis]
TRINITY_DN7110_c0_g1_i17	2	5	2065.37	2.19	7.66e-05	XP_026822907.1 magnesium transporter NIPA2 [Rhopalosiphum maidis]
TRINITY_DN1632_c0_g1_i1	2	10	46.94	5.44	7.95e-05	No annotation
TRINITY_DN840_c1_g1_i5	2	5	294.33	1.83	8.1e-05	XP_026815535.1 4-coumarate--CoA ligase 3-like [Rhopalosiphum maidis]
TRINITY_DN4077_c4_g1_i2	2	5	16185.5	3.06	8.6e-05	XP_026814211.1 uncharacterized protein LOC113554529 [Rhopalosiphum maidis]
TRINITY_DN4275_c0_g1_i2	2	20	2394.49	-0.98	8.78e-05	XP_001951678.2 poly(rC)-binding protein 2 isoform X3 [Acyrthosiphon pisum]
TRINITY_DN8209_c0_g1_i21	2	20	223.75	-1.32	8.92e-05	XP_026814042.1 multidrug resistance protein 1-like isoform X1 [Rhopalosiphum maidis]
TRINITY_DN4371_c0_g1_i2	2	5	10931.2	3.72	9.5e-05	XP_026808410.1 ADP,ATP carrier protein 2 [Rhopalosiphum maidis]
TRINITY_DN7110_c0_g1_i3	2	5	1672.76	2.09	9.52e-05	XP_026822907.1 magnesium transporter NIPA2 [Rhopalosiphum maidis]
TRINITY_DN7365_c0_g1_i9	2	5	212.43	2.62	0.000101	XP_026808944.1 PDZ and LIM domain protein 1 isoform X3 [Rhopalosiphum maidis]
TRINITY_DN4038_c0_g1_i1	2	5	539.5	1.82	0.000101	XP_026808226.1 protein yellow [Rhopalosiphum maidis]
TRINITY_DN1266_c1_g1_i3	2	20	310.6	1.32	0.000102	CAH1724151.1 unnamed protein product [Aphis gossypii]
TRINITY_DN1925_c0_g1_i5	2	20	121.29	2.09	0.000103	XP_026808426.1 myrosinase 1-like [Rhopalosiphum maidis]
TRINITY_DN5275_c0_g1_i3	2	15	2628.52	-1.84	0.000104	XP_026811885.1 uncharacterized protein LOC113552996 [Rhopalosiphum maidis]
TRINITY_DN898_c2_g1_i1	2	5	652.66	2.27	0.000107	XP_026808266.1 uncharacterized protein LOC113550551 [Rhopalosiphum maidis]
TRINITY_DN934_c0_g1_i7	2	20	2328.69	-0.71	0.000112	No annotation
TRINITY_DN7110_c0_g1_i5	2	5	2004.72	2.24	0.000116	XP_026822907.1 magnesium transporter NIPA2 [Rhopalosiphum maidis]
TRINITY_DN369_c0_g1_i10	2	5	1227.35	3.32	0.000117	XP_026821537.1 trehalase isoform X1 [Rhopalosiphum maidis]
TRINITY_DN15115_c0_g1_i6	2	1	262.97	1.97	0.000118	XP_026816922.1 alpha-tocopherol transfer protein-like [Rhopalosiphum maidis]
TRINITY_DN4371_c0_g1_i9	2	5	10762.3	3.74	0.000121	XP_026808410.1 ADP,ATP carrier protein 2 [Rhopalosiphum maidis]
TRINITY_DN6664_c0_g1_i9	2	20	1399.11	-1.88	0.000124	CAH1712551.1 unnamed protein product, partial [Aphis gossypii]
TRINITY_DN1550_c0_g1_i8	2	5	202.42	2.82	0.000126	KAE9541134.1 hypothetical protein AGLY_004379 [Aphis glycines]
TRINITY_DN10667_c0_g1_i9	2	3	13286.5	1.87	0.000129	XP_026811863.1 fatty acyl-CoA reductase wat-like [Rhopalosiphum maidis]
TRINITY_DN2632_c0_g2_i2	2	5	520.66	1.92	0.000131	XP_027842850.2 agrin [Aphis gossypii]
TRINITY_DN4371_c0_g1_i5	2	5	10923.7	3.78	0.000131	XP_026808410.1 ADP,ATP carrier protein 2 [Rhopalosiphum maidis]
TRINITY_DN7110_c0_g1_i20	2	5	441.98	2.51	0.000133	XP_026805449.1 probable medium-chain specific acyl-CoA dehydrogenase, mitochondrial [Rhopalosiphum maidis]
TRINITY_DN14141_c0_g2_i2	2	20	1388.68	-0.97	0.000135	No annotation
TRINITY_DN10532_c0_g1_i9	2	5	60.54	5.79	0.00014	XP_026809937.1 H(+)/Cl(-) exchange transporter 7-like, partial [Rhopalosiphum maidis]
TRINITY_DN8209_c0_g1_i8	2	20	219.61	-1.28	0.00014	XP_026814042.1 multidrug resistance protein 1-like isoform X1 [Rhopalosiphum maidis]
TRINITY_DN64_c0_g3_i1	2	20	78.04	3.22	0.000143	KAE9529259.1 hypothetical protein AGLY_011935 [Aphis glycines]
TRINITY_DN6958_c0_g1_i5	2	5	373.13	4.52	0.000144	XP_026817393.1 alpha-tocopherol transfer protein-like [Rhopalosiphum maidis]
TRINITY_DN3615_c0_g1_i7	2	5	1020.29	1.19	0.000162	XP_026806335.1 putative protein kinase C delta type homolog isoform X4 [Rhopalosiphum maidis]
TRINITY_DN823_c0_g1_i71	2	2	44.6	-3.82	0.000165	VVC35858.1 Hypothetical protein CINCED_3A006343 [Cinara cedri]
TRINITY_DN1413_c0_g1_i6	2	5	740.16	1.53	0.000169	XP_026819423.1 interleukin-1 receptor-associated kinase 4-like [Rhopalosiphum maidis] XP_026819428.1 interleukin-1 receptor-associated kinase 4-like [Rhopalosiphum maidis] XP_026819435.1 interleukin-1 receptor-associated kinase 4-like [Rhopalosiphum maidis] XP_026819439.1 interleukin-1 receptor-associated kinase 4-like [Rhopalosiphum maidis]
TRINITY_DN2131_c6_g1_i6	2	1	16640.2	2.6	0.00017	QOL10582.1 cytochrome b [Aphis gossypii]
TRINITY_DN14525_c0_g1_i1	2	1	234.25	-2.08	0.000174	XP_026818667.1 cuticle protein 2-like [Rhopalosiphum maidis]
TRINITY_DN4077_c4_g1_i3	2	5	11382.8	3.14	0.000174	XP_026814211.1 uncharacterized protein LOC113554529 [Rhopalosiphum maidis]
TRINITY_DN1829_c0_g1_i27	2	5	345.7	3.67	0.000175	UOW66128.1 cytochrome P450 380C6 [Rhopalosiphum padi]
TRINITY_DN6048_c1_g1_i6	2	5	850.3	3.51	0.000189	XP_026821332.1 annulin [Rhopalosiphum maidis]
TRINITY_DN2737_c0_g1_i3	2	20	298.49	-1.41	0.00019	No annotation
TRINITY_DN4077_c4_g1_i5	2	5	11347.2	3.15	0.000191	XP_026814211.1 uncharacterized protein LOC113554529 [Rhopalosiphum maidis]
TRINITY_DN7110_c0_g1_i10	2	5	2082.84	2.25	0.000191	XP_026822907.1 magnesium transporter NIPA2 [Rhopalosiphum maidis]
TRINITY_DN4077_c4_g1_i6	2	5	11274.1	3.14	0.000191	XP_026814211.1 uncharacterized protein LOC113554529 [Rhopalosiphum maidis]
TRINITY_DN57350_c0_g1_i2	2	5	326.05	2.06	0.000191	KAF0773462.1 delta-like protein 1, partial [Aphis craccivora]
TRINITY_DN4261_c3_g1_i1	2	5	151.99	-1.99	0.000191	No annotation
TRINITY_DN2621_c0_g1_i11	2	1	69.75	3.02	0.000197	No annotation
TRINITY_DN10532_c0_g1_i26	2	5	59.16	4.91	0.000201	XP_026809937.1 H(+)/Cl(-) exchange transporter 7-like, partial [Rhopalosiphum maidis]
TRINITY_DN8111_c0_g1_i31	2	20	347.96	-1.53	0.000201	XP_026808846.1 uncharacterized protein LOC113551039 isoform X1 [Rhopalosiphum maidis]
TRINITY_DN1829_c0_g1_i21	2	5	2077.01	3.45	0.000201	UOW66128.1 cytochrome P450 380C6 [Rhopalosiphum padi]
TRINITY_DN142763_c0_g1_i1	2	2	336.24	-2.18	0.000219	No annotation
TRINITY_DN1488_c0_g2_i1	2	20	319.44	-1.72	0.000226	XP_026822494.1 peroxisomal targeting signal 2 receptor [Rhopalosiphum maidis]
TRINITY_DN4110_c0_g1_i13	2	15	3638.41	-1.21	0.000235	XP_026812543.1 angiomotin-like [Rhopalosiphum maidis]
TRINITY_DN1189_c1_g2_i2	2	5	625.06	-1.31	0.000237	XP_026805138.1 myb-like protein AA isoform X2 [Rhopalosiphum maidis]
TRINITY_DN26187_c0_g1_i1	2	2	29.32	8.35	0.00024	No annotation
TRINITY_DN898_c6_g1_i2	2	20	646.24	-1.3	0.000245	No annotation
TRINITY_DN1385_c0_g1_i1	2	3	2240.45	-1.13	0.000252	No annotation
TRINITY_DN3831_c1_g1_i1	2	15	48.51	8.71	0.000256	No annotation
TRINITY_DN26128_c1_g2_i1	2	5	36.51	8.79	0.000263	XP_027845424.1 uncharacterized protein LOC114125831 [Aphis gossypii]
TRINITY_DN13568_c0_g1_i4	2	3	6244.59	1.04	0.000266	KAE9537200.1 hypothetical protein AGLY_006223 [Aphis glycines]
TRINITY_DN9710_c0_g1_i2	2	3	65.11	-5.09	0.000266	XP_026814463.1 protein PF14_0175-like, partial [Rhopalosiphum maidis]
TRINITY_DN2888_c0_g1_i7	2	20	14503.9	-0.71	0.000268	XP_026809223.1 cold shock protein 1-like [Rhopalosiphum maidis]
TRINITY_DN454_c0_g1_i4	2	0	2736.29	2.2	0.000268	XP_026816209.1 3-ketoacyl-CoA thiolase, mitochondrial [Rhopalosiphum maidis]
TRINITY_DN51946_c1_g1_i3	2	20	167.59	1.73	0.000277	No annotation
TRINITY_DN18525_c0_g1_i2	2	5	310.58	3.32	0.000278	XP_026810851.1 A disintegrin and metalloproteinase with thrombospondin motifs adt-1-like [Rhopalosiphum maidis]
TRINITY_DN2888_c0_g1_i6	2	20	14579.1	-0.7	0.00028	XP_026809223.1 cold shock protein 1-like [Rhopalosiphum maidis]
TRINITY_DN1008_c0_g1_i3	2	20	741.41	-0.84	0.000281	XP_026808482.1 UDP-glucuronosyltransferase 2A2-like isoform X1 [Rhopalosiphum maidis]
TRINITY_DN7110_c0_g1_i18	2	5	1648.79	2.77	0.000288	XP_026805449.1 probable medium-chain specific acyl-CoA dehydrogenase, mitochondrial [Rhopalosiphum maidis]
TRINITY_DN45_c0_g3_i2	2	15	40.36	8.45	0.000294	KAF0770667.1 Uncharacterized protein FWK35_00007230 [Aphis craccivora]
TRINITY_DN3507_c0_g1_i1	2	5	1802.21	2.39	0.000301	XP_026815416.1 uncharacterized protein LOC113555229 [Rhopalosiphum maidis]
TRINITY_DN14288_c0_g1_i8	2	5	180.04	5.08	0.000303	No annotation
TRINITY_DN42097_c0_g1_i3	2	15	44.42	8.58	0.000306	No annotation
TRINITY_DN6573_c0_g1_i3	2	20	356.12	1.08	0.000307	XP_026822075.1 mediator of RNA polymerase II transcription subunit 12-like isoform X1 [Rhopalosiphum maidis]
TRINITY_DN1739_c0_g3_i2	2	20	52.34	-2.74	0.000329	No annotation
TRINITY_DN9115_c0_g1_i12	2	15	383.36	-1.41	0.000337	AHN09735.1 C002 [Schizaphis graminum]
TRINITY_DN4641_c0_g1_i14	2	20	400.23	-1.28	0.00034	XP_026807766.1 catalase isoform X1 [Rhopalosiphum maidis]
TRINITY_DN5071_c0_g1_i1	2	20	707.65	-0.88	0.00034	No annotation
TRINITY_DN9319_c0_g1_i7	2	20	1920.49	0.63	0.000355	XP_026809437.1 peroxidase [Rhopalosiphum maidis]
TRINITY_DN47105_c0_g1_i9	2	20	40.59	3.44	0.000361	XP_025198145.1 probable prefoldin subunit 4 [Melanaphis sacchari]
TRINITY_DN1413_c0_g1_i1	2	5	729.62	1.51	0.000396	XP_026819423.1 interleukin-1 receptor-associated kinase 4-like [Rhopalosiphum maidis] XP_026819428.1 interleukin-1 receptor-associated kinase 4-like [Rhopalosiphum maidis] XP_026819435.1 interleukin-1 receptor-associated kinase 4-like [Rhopalosiphum maidis] XP_026819439.1 interleukin-1 receptor-associated kinase 4-like [Rhopalosiphum maidis]
TRINITY_DN8209_c0_g1_i22	2	20	226.18	-1.28	0.000396	XP_026814042.1 multidrug resistance protein 1-like isoform X1 [Rhopalosiphum maidis]
TRINITY_DN7110_c0_g1_i2	2	5	331.34	1.4	0.0004	XP_026822907.1 magnesium transporter NIPA2 [Rhopalosiphum maidis]
TRINITY_DN4459_c1_g1_i1	2	15	37.65	8.35	0.000402	XP_026804048.1 deoxycytidylate deaminase-like isoform X2 [Rhopalosiphum maidis]
TRINITY_DN4110_c0_g1_i3	2	15	4382.44	-1.36	0.000411	XP_026812543.1 angiomotin-like [Rhopalosiphum maidis]
TRINITY_DN89384_c0_g1_i1	2	20	451.95	1.82	0.000431	XP_026812238.1 uncharacterized protein LOC113553223 [Rhopalosiphum maidis]
TRINITY_DN10532_c0_g1_i11	2	5	51.93	8	0.000436	XP_026809937.1 H(+)/Cl(-) exchange transporter 7-like, partial [Rhopalosiphum maidis]
TRINITY_DN63664_c0_g1_i12	2	20	15050.6	-0.75	0.000465	NP_001155385.1 ribosomal protein L23-like [Acyrthosiphon pisum]
TRINITY_DN290_c0_g3_i4	2	20	665.18	-2.77	0.000473	XP_026820821.1 troponin I 2 isoform X1 [Rhopalosiphum maidis]
TRINITY_DN10532_c0_g1_i10	2	0	37.81	5.22	0.000478	XP_026809937.1 H(+)/Cl(-) exchange transporter 7-like, partial [Rhopalosiphum maidis]
TRINITY_DN4110_c0_g1_i14	2	15	4450.43	-1.3	0.000479	XP_026812543.1 angiomotin-like [Rhopalosiphum maidis]
TRINITY_DN5120_c0_g1_i30	2	5	274.05	1.4	0.000485	KAF0758025.1 acetyl-coenzyme A transporter 1-like, partial [Aphis craccivora]
TRINITY_DN2251_c2_g1_i5	2	5	397.14	1.91	0.000486	XP_026815401.1 uncharacterized protein LOC113555215 [Rhopalosiphum maidis]
TRINITY_DN1829_c0_g1_i32	2	5	200.23	3.77	0.0005	KAE9541836.1 hypothetical protein AGLY_003827 [Aphis glycines]
TRINITY_DN3030_c1_g2_i1	2	5	2098.54	2.24	0.000511	XP_026817177.1 pro-resilin-like [Rhopalosiphum maidis]
TRINITY_DN8209_c0_g1_i12	2	20	214.89	-1.24	0.000511	XP_026814042.1 multidrug resistance protein 1-like isoform X1 [Rhopalosiphum maidis]
TRINITY_DN1869_c0_g1_i2	2	2	439.24	-1.52	0.000538	XP_026805641.1 alpha-mannosidase 2 [Rhopalosiphum maidis]
TRINITY_DN1989_c0_g2_i1	2	2	291.38	2.29	0.000538	No annotation
TRINITY_DN319_c0_g1_i8	2	20	307.59	1.69	0.000539	XP_026808452.1 alkaline phosphatase-like [Rhopalosiphum maidis]
TRINITY_DN412_c0_g2_i8	2	5	293.97	2.52	0.000555	XP_026821097.1 coagulation factor IX-like isoform X1 [Rhopalosiphum maidis]
TRINITY_DN222_c0_g1_i2	2	5	4355.65	1.82	0.000559	XP_015380308.1 PREDICTED: myophilin [Diuraphis noxia]
TRINITY_DN898_c2_g1_i3	2	5	499.45	2.34	0.000589	XP_026808266.1 uncharacterized protein LOC113550551 [Rhopalosiphum maidis]
TRINITY_DN10532_c0_g1_i18	2	0	47.33	4.88	0.00059	XP_026809937.1 H(+)/Cl(-) exchange transporter 7-like, partial [Rhopalosiphum maidis]
TRINITY_DN454_c0_g1_i3	2	0	2661.41	2.38	0.00059	XP_026816209.1 3-ketoacyl-CoA thiolase, mitochondrial [Rhopalosiphum maidis]
TRINITY_DN1550_c0_g1_i10	2	5	382.41	2.69	0.000626	KAE9541134.1 hypothetical protein AGLY_004379 [Aphis glycines]
TRINITY_DN1800_c0_g1_i1	2	5	1793.34	2.68	0.000652	XP_026814394.1 leucine-rich repeat-containing protein 57 [Rhopalosiphum maidis]
TRINITY_DN4110_c0_g1_i10	2	15	5264.24	-1.45	0.000653	XP_026812543.1 angiomotin-like [Rhopalosiphum maidis]
TRINITY_DN155_c1_g2_i1	2	3	1518.88	-2.05	0.000658	No annotation
TRINITY_DN2524_c0_g1_i14	2	20	326.7	-1.17	0.000676	KAE9536548.1 hypothetical protein AGLY_007337 [Aphis glycines]
TRINITY_DN107515_c0_g1_i1	2	15	55.99	8.92	0.000684	XP_015370252.1 PREDICTED: uncharacterized protein LOC107166198 [Diuraphis noxia]
TRINITY_DN60408_c0_g1_i2	2	2	118.33	5.1	0.000738	XP_026815467.1 uncharacterized protein LOC113555261 [Rhopalosiphum maidis]
TRINITY_DN412_c0_g2_i14	2	5	360.5	2.46	0.000768	XP_026821097.1 coagulation factor IX-like isoform X1 [Rhopalosiphum maidis]
TRINITY_DN39995_c1_g1_i1	2	15	31.8	8.1	0.000772	No annotation
TRINITY_DN649_c0_g1_i15	2	5	306.13	2.22	0.000779	XP_026821851.1 very long-chain specific acyl-CoA dehydrogenase, mitochondrial [Rhopalosiphum maidis]
TRINITY_DN789_c1_g1_i8	2	20	601.97	-1.02	0.000781	XP_026817395.1 small glutamine-rich tetratricopeptide repeat-containing protein alpha [Rhopalosiphum maidis]
TRINITY_DN1119_c0_g2_i1	2	20	699.7	-0.91	0.000783	XP_026820062.1 ethanolamine kinase [Rhopalosiphum maidis]
TRINITY_DN149220_c0_g1_i1	2	1	23317.6	2.67	0.000797	YP_010175317.1 cytochrome c oxidase subunit II [Neotoxoptera formosana]
TRINITY_DN407_c2_g1_i1	2	15	58.87	8.99	0.000811	No annotation
TRINITY_DN10033_c0_g1_i1	2	5	318.38	1.98	0.00083	No annotation
TRINITY_DN1413_c0_g1_i4	2	5	735	1.44	0.00083	XP_026819446.1 hydroxysteroid dehydrogenase-like protein 2 [Rhopalosiphum maidis]
TRINITY_DN1268_c0_g2_i2	2	2	218.38	1.94	0.000831	XP_025207879.1 neuronal acetylcholine receptor subunit alpha-7-like isoform X2 [Melanaphis sacchari]
TRINITY_DN2199_c0_g1_i7	2	20	4436.88	-0.97	0.000834	XP_022167839.1 spermidine synthase-like [Myzus persicae]
TRINITY_DN17689_c0_g1_i1	2	5	17.35	7.72	0.000863	No annotation
TRINITY_DN33803_c0_g1_i4	2	20	98.5	1.96	0.00088	XP_026808426.1 myrosinase 1-like [Rhopalosiphum maidis]
TRINITY_DN222_c0_g1_i1	2	5	3788.88	1.95	0.000891	XP_015380308.1 PREDICTED: myophilin [Diuraphis noxia]
TRINITY_DN2063_c0_g2_i1	2	15	92.47	9.64	0.000923	XM_025352478.1 PREDICTED: Melanaphis sacchari histone acetyltransferase KAT8 (LOC112603747), mRNA Length=3027
TRINITY_DN161591_c0_g1_i1	2	20	211.46	2.47	0.000932	No annotation
TRINITY_DN9319_c0_g1_i8	2	20	1910.09	0.59	0.000932	XP_026809437.1 peroxidase [Rhopalosiphum maidis]
TRINITY_DN41816_c1_g1_i2	2	20	635.11	-1.39	0.000932	XP_050533197.1 myosin heavy chain, muscle isoform X28 [Daktulosphaira vitifoliae]
TRINITY_DN584_c0_g1_i3	2	20	229.96	-1.41	0.000936	No annotation
TRINITY_DN4426_c0_g1_i1	2	5	4386.95	1.57	0.000945	XP_026820951.1 trifunctional enzyme subunit beta, mitochondrial [Rhopalosiphum maidis]
TRINITY_DN649_c0_g1_i20	2	0	1664.09	2.56	0.000959	XP_026821851.1 very long-chain specific acyl-CoA dehydrogenase, mitochondrial [Rhopalosiphum maidis]
TRINITY_DN3976_c2_g1_i1	2	15	31.88	8.1	0.000977	No annotation
TRINITY_DN889_c0_g1_i6	2	20	234.93	-1.22	0.00098	KAF0737719.1 Uncharacterized protein FWK35_00034526 [Aphis craccivora]
TRINITY_DN26647_c1_g1_i1	2	1	29.64	5.44	0.000981	No annotation
TRINITY_DN2297_c2_g1_i1	2	1	216.24	-1.96	0.000981	XP_022166146.1 LIM domain transcription factor LMO4.2-like isoform X2 [Myzus persicae]
TRINITY_DN72_c0_g1_i5	2	2	153.37	4.85	0.000982	XP_026818237.1 enolase-phosphatase E1-like [Rhopalosiphum maidis]
TRINITY_DN34157_c0_g1_i1	2	10	1696.39	-1.6	0.001	XM_050202906.1 PREDICTED: Aphis gossypii eukaryotic initiation factor 4A (LOC114130289), transcript variant X3, mRNA Length=2441
TRINITY_DN4304_c0_g1_i2	2	5	166.01	-1.96	0.00101	No annotation
TRINITY_DN2456_c0_g1_i10	2	10	160.69	-3.72	0.00106	XP_026817576.1 hyphal wall protein 2-like [Rhopalosiphum maidis]
TRINITY_DN4984_c3_g1_i1	2	20	25.8	-4.22	0.00108	XP_026808802.1 homeotic protein labial-like [Rhopalosiphum maidis]
TRINITY_DN45832_c0_g2_i3	2	2	71.01	5.84	0.00108	KAF0761928.1 60S ribosomal protein L26, partial [Aphis craccivora]
TRINITY_DN5843_c1_g1_i1	2	15	69.14	-2.81	0.00111	No annotation
TRINITY_DN10104_c0_g1_i8	2	10	324.1	-2.06	0.00111	XP_026816036.1 putative serine protease K12H4.7 [Rhopalosiphum maidis]
TRINITY_DN407_c5_g1_i1	2	20	188.17	-1.89	0.00112	No annotation
TRINITY_DN1058_c0_g1_i2	2	20	215.28	1.97	0.00113	XP_026820625.1 cathepsin B-like isoform X2 [Rhopalosiphum maidis]
TRINITY_DN2998_c1_g1_i8	2	20	134.7	2.43	0.00114	XP_026823302.1 sialin-like isoform X1 [Rhopalosiphum maidis]
TRINITY_DN10532_c0_g1_i23	2	0	40.56	4.56	0.00114	XP_026809937.1 H(+)/Cl(-) exchange transporter 7-like, partial [Rhopalosiphum maidis]
TRINITY_DN407_c5_g1_i5	2	20	150.31	-2.33	0.00114	No annotation
TRINITY_DN2998_c1_g1_i3	2	20	98.44	2.54	0.00115	XP_026823302.1 sialin-like isoform X1 [Rhopalosiphum maidis]
TRINITY_DN18525_c0_g1_i6	2	5	355.96	3.41	0.00116	XP_026810851.1 A disintegrin and metalloproteinase with thrombospondin motifs adt-1-like [Rhopalosiphum maidis]
TRINITY_DN70991_c0_g2_i1	2	15	32.97	8.15	0.00117	No annotation
TRINITY_DN649_c0_g1_i7	2	5	1471.48	2.46	0.00118	XP_026821851.1 very long-chain specific acyl-CoA dehydrogenase, mitochondrial [Rhopalosiphum maidis]
TRINITY_DN67216_c1_g1_i1	2	1	81.7	3.77	0.00118	KAE9521694.1 hypothetical protein AGLY_017914 [Aphis glycines]
TRINITY_DN2018_c1_g2_i1	2	15	36.15	8.29	0.00119	No annotation
TRINITY_DN10033_c0_g1_i7	2	5	374.01	1.45	0.00119	XP_026805101.1 Ig-like and fibronectin type-III domain-containing protein 1 [Rhopalosiphum maidis]
TRINITY_DN649_c0_g1_i21	2	5	1667.04	2.54	0.00119	XP_026821851.1 very long-chain specific acyl-CoA dehydrogenase, mitochondrial [Rhopalosiphum maidis]
TRINITY_DN572_c0_g2_i6	2	20	6583.64	1.67	0.00122	XP_026822777.1 apolipoprotein D-like [Rhopalosiphum maidis]
TRINITY_DN26694_c0_g1_i11	2	20	199.15	-1.36	0.00122	XP_026807749.1 LOW QUALITY PROTEIN: leucine-rich repeat-containing protein 15-like [Rhopalosiphum maidis]
TRINITY_DN8111_c0_g1_i5	2	20	338.34	-1.47	0.00124	XP_026808846.1 uncharacterized protein LOC113551039 isoform X1 [Rhopalosiphum maidis]
TRINITY_DN6677_c0_g1_i2	2	1	81.25	4.07	0.0013	No annotation
TRINITY_DN9701_c1_g1_i1	2	5	3721.97	1.16	0.00131	XP_026812193.1 hydroxyacyl-coenzyme A dehydrogenase, mitochondrial-like [Rhopalosiphum maidis]
TRINITY_DN469_c0_g2_i7	2	10	2107.05	2.62	0.00133	XP_026813553.1 omega-amidase NIT2-like [Rhopalosiphum maidis]
TRINITY_DN11262_c0_g1_i8	2	5	459.57	2.94	0.00133	XP_026822410.1 putative uncharacterized protein DDB_G0271606 [Rhopalosiphum maidis]
TRINITY_DN4705_c0_g1_i12	2	20	495.5	-1.14	0.00133	XP_026812101.1 excitatory amino acid transporter isoform X1 [Rhopalosiphum maidis]
TRINITY_DN13568_c0_g1_i5	2	3	6357.4	1.04	0.00134	KAE9537200.1 hypothetical protein AGLY_006223 [Aphis glycines]
TRINITY_DN63267_c0_g1_i10	2	20	150.33	1.51	0.00136	XP_026804664.1 NADH dehydrogenase [ubiquinone] 1 alpha subcomplex subunit 5 [Rhopalosiphum maidis]
TRINITY_DN2621_c2_g1_i2	2	10	131.82	-4.2	0.00138	No annotation
TRINITY_DN325_c0_g2_i1	2	20	251.06	-1.71	0.0014	KAE9530773.1 hypothetical protein AGLY_011235 [Aphis glycines]
TRINITY_DN785_c1_g1_i7	2	3	415.36	2.9	0.0014	XP_022178032.1 cuticle protein 7-like [Myzus persicae]
TRINITY_DN5354_c4_g1_i14	2	15	91.6	-2.58	0.00141	XP_025197345.1 uncharacterized protein LOC112596079 [Melanaphis sacchari]
TRINITY_DN3164_c1_g1_i8	2	20	596.05	-1.41	0.00142	XP_027844718.2 uncharacterized protein LOC114125315 [Aphis gossypii]
TRINITY_DN7228_c0_g1_i2	2	5	62.65	-2.76	0.00144	No annotation
TRINITY_DN4449_c1_g1_i18	2	5	1806.65	1.55	0.00144	XP_026821000.1 tropomyosin-1, isoforms 9A/A/B isoform X23 [Rhopalosiphum maidis]
TRINITY_DN649_c0_g1_i11	2	5	281.59	1.96	0.00144	XP_026821851.1 very long-chain specific acyl-CoA dehydrogenase, mitochondrial [Rhopalosiphum maidis]
TRINITY_DN8708_c0_g1_i4	2	20	143.98	-1.7	0.00144	XP_025192724.1 uncharacterized protein LOC112592791 [Melanaphis sacchari]
TRINITY_DN10090_c2_g1_i1	2	5	25.38	-4.7	0.00146	No annotation
TRINITY_DN5245_c0_g1_i2	2	15	76.83	5.9	0.00146	XP_026805638.1 mitochondrial import inner membrane translocase subunit Tim29 [Rhopalosiphum maidis]
TRINITY_DN42115_c1_g1_i4	2	1	78.97	2.25	0.00148	No annotation
TRINITY_DN45426_c0_g2_i1	2	20	437	1.19	0.00149	XP_015366132.1 PREDICTED: 26S protease regulatory subunit 6A-B [Diuraphis noxia]
TRINITY_DN3277_c0_g2_i1	2	2	74.41	2.91	0.00151	XP_026822532.1 uncharacterized protein LOC113560698 isoform X1 [Rhopalosiphum maidis]
TRINITY_DN1834_c0_g1_i8	2	1	496.37	-2.88	0.00153	XP_026818143.1 mediator of RNA polymerase II transcription subunit 15-like [Rhopalosiphum maidis]
TRINITY_DN4110_c0_g1_i12	2	15	3136.69	-1.28	0.00157	KAF0773071.1 extensin-1-like [Aphis craccivora]
TRINITY_DN192482_c0_g1_i1	2	5	17.78	7.76	0.00158	No annotation
TRINITY_DN7365_c0_g1_i14	2	5	99.34	5.42	0.00159	XP_029342553.1 PDZ and LIM domain protein 2 [Acyrthosiphon pisum]
TRINITY_DN75017_c5_g1_i1	2	5	752.22	3.05	0.0016	No annotation
TRINITY_DN74731_c0_g2_i1	2	15	49.25	8.71	0.00161	KAF0772561.1 Reverse transcriptase domain-containing protein [Aphis craccivora]
TRINITY_DN17942_c0_g1_i5	2	2	183.59	4.56	0.00164	XP_026810713.1 myogenesis-regulating glycosidase-like [Rhopalosiphum maidis]
TRINITY_DN222_c0_g1_i3	2	5	4159.22	1.9	0.00166	XP_015380308.1 PREDICTED: myophilin [Diuraphis noxia]
TRINITY_DN695_c0_g1_i9	2	15	133.73	-2.1	0.00168	KAF0755631.1 GATA zinc finger domain-containing protein 14-like [Aphis craccivora]
TRINITY_DN135_c0_g1_i7	2	20	16806.7	-1.21	0.00171	XP_026809713.1 larval cuticle protein LCP-22-like isoform X1 [Rhopalosiphum maidis]
TRINITY_DN61502_c1_g1_i1	2	20	3901.43	-0.86	0.00175	XP_001945527.1 40S ribosomal protein S9 [Acyrthosiphon pisum]
TRINITY_DN1698_c0_g2_i3	2	5	869.73	1.24	0.00178	XP_026821880.1 lipopolysaccharide-induced tumor necrosis factor-alpha factor homolog [Rhopalosiphum maidis]
TRINITY_DN14502_c0_g1_i2	2	5	18.07	7.77	0.00178	KAF0766285.1 Uncharacterized protein FWK35_00034312, partial [Aphis craccivora]
TRINITY_DN5570_c0_g1_i3	2	1	2993.12	1.96	0.00179	XP_026821335.1 LOW QUALITY PROTEIN: uncharacterized protein LOC113559778 [Rhopalosiphum maidis]
TRINITY_DN57350_c0_g1_i1	2	5	225.24	2.3	0.0018	KAF0773462.1 delta-like protein 1, partial [Aphis craccivora]
TRINITY_DN4705_c0_g1_i13	2	5	434.71	1.36	0.0018	XP_026812101.1 excitatory amino acid transporter isoform X1 [Rhopalosiphum maidis]
TRINITY_DN79928_c0_g1_i1	2	15	32.98	8.15	0.0018	XP_026807477.1 jouberin-like [Rhopalosiphum maidis]
TRINITY_DN1927_c0_g1_i12	2	5	269.86	1.3	0.00181	XP_026815042.1 protein white [Rhopalosiphum maidis]
TRINITY_DN6367_c0_g2_i3	2	1	134.87	1.73	0.00182	No annotation
TRINITY_DN5222_c0_g3_i1	2	20	509.55	-1.05	0.00183	XM_026950266.1 PREDICTED: Rhopalosiphum maidis anaphase-promoting complex subunit 4-like (LOC113549105), mRNA Length=2493
TRINITY_DN1667_c9_g1_i1	2	15	102.51	6.72	0.00186	No annotation
TRINITY_DN89384_c0_g1_i3	2	20	944.27	1.19	0.00186	XP_026812238.1 uncharacterized protein LOC113553223 [Rhopalosiphum maidis]
TRINITY_DN3402_c0_g2_i1	2	5	310.39	1.69	0.00186	No annotation
TRINITY_DN27944_c0_g1_i1	2	15	28.74	7.95	0.00186	XP_026809254.1 LOW QUALITY PROTEIN: titin-like [Rhopalosiphum maidis]
TRINITY_DN93_c0_g1_i3	2	15	125.33	7.08	0.00187	XP_026818473.1 neprilysin-2-like isoform X2 [Rhopalosiphum maidis]
TRINITY_DN1933_c0_g2_i2	2	20	267.41	1.35	0.00188	No annotation
TRINITY_DN1119_c0_g2_i5	2	20	219.78	-1.57	0.00191	XP_026820062.1 ethanolamine kinase [Rhopalosiphum maidis]
TRINITY_DN454_c0_g1_i6	2	5	1713.88	1.86	0.00195	XP_026816209.1 3-ketoacyl-CoA thiolase, mitochondrial [Rhopalosiphum maidis]
TRINITY_DN22024_c0_g1_i13	2	5	206.47	2.02	0.00195	XP_026813248.1 long-chain-fatty-acid--CoA ligase 5 [Rhopalosiphum maidis]
TRINITY_DN6_c0_g1_i5	2	5	23.56	5.7	0.00195	No annotation
TRINITY_DN26_c0_g3_i6	2	5	154.59	1.73	0.00195	CAH1712188.1 unnamed protein product [Aphis gossypii]
TRINITY_DN123973_c0_g1_i13	2	20	13144.9	-0.72	0.00196	XP_008184885.1 40S ribosomal protein S29 [Acyrthosiphon pisum]
TRINITY_DN1113_c0_g2_i13	2	2	368.06	1.86	0.00197	No annotation
TRINITY_DN19448_c1_g1_i1	2	1	63.8	5.79	0.002	No annotation
TRINITY_DN649_c0_g1_i5	2	0	1573.56	2.57	0.002	XP_026821851.1 very long-chain specific acyl-CoA dehydrogenase, mitochondrial [Rhopalosiphum maidis]
TRINITY_DN4110_c0_g1_i1	2	15	4309.42	-1.39	0.00202	XP_026812543.1 angiomotin-like [Rhopalosiphum maidis]
TRINITY_DN77_c0_g1_i6	2	20	430.54	1.06	0.00204	XP_026813305.1 serpin B4-like isoform X7 [Rhopalosiphum maidis]
TRINITY_DN10923_c0_g1_i10	2	10	25.29	8.03	0.00205	XP_026815137.1 uncharacterized protein LOC113555042 isoform X3 [Rhopalosiphum maidis]
TRINITY_DN1263_c0_g1_i14	2	10	1340.69	-1.1	0.00205	KAE9542681.1 hypothetical protein AGLY_002592 [Aphis glycines]
TRINITY_DN454_c0_g1_i13	2	0	2069.69	2.12	0.00207	XP_026816209.1 3-ketoacyl-CoA thiolase, mitochondrial [Rhopalosiphum maidis]
TRINITY_DN11637_c0_g1_i20	2	5	804.71	1.31	0.00207	XP_026813891.1 uncharacterized protein LOC113554306 isoform X3 [Rhopalosiphum maidis]
TRINITY_DN1492_c0_g1_i21	2	20	113.46	-1.59	0.00208	XP_026822505.1 uncharacterized protein DDB_G0292186-like [Rhopalosiphum maidis]
TRINITY_DN3942_c0_g1_i3	2	5	1464.03	5.27	0.0021	XP_026818003.1 cuticle protein 12.5-like [Rhopalosiphum maidis]
TRINITY_DN4945_c1_g1_i1	2	5	376.04	2.7	0.0021	No annotation
TRINITY_DN840_c1_g1_i2	2	5	2107.63	3.28	0.0021	XP_026815535.1 4-coumarate--CoA ligase 3-like [Rhopalosiphum maidis]
TRINITY_DN1550_c0_g1_i3	2	5	383.93	2.8	0.0021	KAE9541134.1 hypothetical protein AGLY_004379 [Aphis glycines]
TRINITY_DN4321_c1_g1_i1	2	2	673.48	1.42	0.00211	No annotation
TRINITY_DN26911_c0_g2_i1	2	0	152.93	4.15	0.00212	No annotation
TRINITY_DN649_c0_g1_i2	2	0	1438.2	2.48	0.0022	KAF0754880.1 very long-chain specific acyl-CoA dehydrogenase, mitochondrial-like [Aphis craccivora]
TRINITY_DN4185_c0_g1_i15	2	5	244.28	2.24	0.00221	XP_026822577.1 differentially expressed in FDCP 6 homolog isoform X1 [Rhopalosiphum maidis]
TRINITY_DN32846_c0_g1_i6	2	0	655.61	2.44	0.00224	XP_026808113.1 mitochondrial coenzyme A transporter SLC25A42 [Rhopalosiphum maidis]
TRINITY_DN135_c0_g1_i1	2	20	16707.2	-1.22	0.00225	XP_026809713.1 larval cuticle protein LCP-22-like isoform X1 [Rhopalosiphum maidis]
TRINITY_DN39189_c1_g2_i2	2	5	390.41	-1.28	0.00226	No annotation
TRINITY_DN2361_c0_g1_i11	2	20	348.91	-2.33	0.00227	XM_026966956.1 PREDICTED: Rhopalosiphum maidis uncharacterized LOC113560848 (LOC113560848), mRNA Length=712
TRINITY_DN13154_c0_g1_i7	2	2	730.47	-1.35	0.00228	XP_026816366.1 multiple inositol polyphosphate phosphatase 1-like [Rhopalosiphum maidis] XP_026816367.1 multiple inositol polyphosphate phosphatase 1-like [Rhopalosiphum maidis]
TRINITY_DN6674_c2_g1_i3	2	20	109.07	-2.12	0.00228	XP_026819495.1 uncharacterized protein CCDC198-like [Rhopalosiphum maidis]
TRINITY_DN7772_c0_g1_i2	2	20	982.6	0.94	0.00228	XP_026809565.1 laccase-5-like [Rhopalosiphum maidis]
TRINITY_DN226684_c0_g1_i1	2	2	21.29	7.89	0.0023	No annotation
TRINITY_DN632_c0_g1_i1	2	15	32.25	8.12	0.00242	No annotation
TRINITY_DN1074_c0_g1_i1	2	0	1480.42	1.77	0.00243	KAF0758148.1 WD repeat-containing protein 26 [Aphis craccivora]
TRINITY_DN1488_c0_g2_i4	2	20	833.84	1.02	0.00244	XP_026822515.1 cuticle protein 19.8 [Rhopalosiphum maidis]
TRINITY_DN6723_c0_g1_i1	2	2	88.03	-2.37	0.00248	XP_026815607.1 lipase 3-like [Rhopalosiphum maidis]
TRINITY_DN2037_c0_g1_i11	2	20	582.6	1.52	0.00248	NP_001155450.1 coiled-coil-helix-coiled-coil-helix domain containing 2-like [Acyrthosiphon pisum] BAH71264.1 ACYPI001924 [Acyrthosiphon pisum]
TRINITY_DN12281_c1_g1_i1	2	1	796.05	2.73	0.0025	No annotation
TRINITY_DN1729_c0_g1_i5	2	20	70.98	-2.33	0.00252	XP_026817137.1 amyloid beta A4 precursor protein-binding family B member 1-interacting protein-like [Rhopalosiphum maidis]
TRINITY_DN471_c0_g1_i1	2	15	61.53	4.96	0.00255	XP_026808830.1 uncharacterized protein LOC113551028 [Rhopalosiphum maidis]
TRINITY_DN39274_c0_g1_i1	2	20	193.73	1.48	0.00257	XP_025207682.1 prefoldin subunit 6 [Melanaphis sacchari]
TRINITY_DN2271_c0_g1_i1	2	20	5903.77	-0.84	0.00258	XP_026822446.1 innexin inx7 [Rhopalosiphum maidis]
TRINITY_DN1113_c0_g2_i8	2	2	977.64	1.62	0.00258	No annotation
TRINITY_DN49_c0_g1_i2	2	20	214.87	-1.45	0.00262	XP_026811969.1 exocyst complex component 4 [Rhopalosiphum maidis]
TRINITY_DN8014_c0_g1_i9	2	0	1084.16	2.07	0.00263	KAF0773661.1 Uncharacterized protein FWK35_00010581 [Aphis craccivora]
TRINITY_DN26176_c0_g1_i4	2	5	431.53	2.67	0.00263	XP_026823018.1 uncharacterized protein LOC113561035 [Rhopalosiphum maidis]
TRINITY_DN8014_c0_g1_i5	2	0	2888.74	1.85	0.00263	KAF0773661.1 Uncharacterized protein FWK35_00010581 [Aphis craccivora]
TRINITY_DN177003_c0_g1_i1	2	20	91.42	2.03	0.00269	No annotation
TRINITY_DN369_c0_g1_i5	2	5	197.7	3.43	0.0027	XP_026804888.1 serine/threonine-protein kinase dst1-like isoform X1 [Rhopalosiphum maidis]
TRINITY_DN2424_c3_g1_i1	2	1	427.95	1.76	0.00271	No annotation
TRINITY_DN454_c0_g1_i15	2	5	2219.8	1.95	0.00276	XP_026816209.1 3-ketoacyl-CoA thiolase, mitochondrial [Rhopalosiphum maidis]
TRINITY_DN26176_c0_g1_i2	2	5	626.83	2.51	0.00279	XP_026823018.1 uncharacterized protein LOC113561035 [Rhopalosiphum maidis]
TRINITY_DN1119_c0_g2_i2	2	20	247.81	-1.53	0.00279	XP_026820062.1 ethanolamine kinase [Rhopalosiphum maidis]
TRINITY_DN96820_c0_g1_i1	2	15	45	-3.34	0.00281	No annotation
TRINITY_DN1896_c0_g2_i1	2	5	15.28	7.54	0.00281	XP_026819105.1 probable sodium/potassium/calcium exchanger CG1090 [Rhopalosiphum maidis]
TRINITY_DN1901_c0_g2_i1	2	3	1035.91	2.52	0.00282	No annotation
TRINITY_DN3022_c0_g1_i5	2	5	325.73	3.63	0.00284	No annotation
TRINITY_DN8033_c0_g1_i2	2	5	673.26	1.69	0.00287	XP_026810426.1 uncharacterized protein LOC113551994 [Rhopalosiphum maidis]
TRINITY_DN16357_c0_g1_i10	2	20	504.34	1.18	0.00289	XP_026806799.1 microtubule-associated protein Jupiter-like isoform X3 [Rhopalosiphum maidis] XP_027836749.1 microtubule-associated protein Jupiter-like isoform X7 [Aphis gossypii] CAH1726587.1 unnamed protein product [Aphis gossypii]
TRINITY_DN155947_c0_g1_i1	2	2	18.23	7.66	0.00296	No annotation
TRINITY_DN8631_c1_g1_i5	2	3	2434.73	1.9	0.00298	XP_026809540.1 proline-rich extensin-like protein EPR1 [Rhopalosiphum maidis]
TRINITY_DN4581_c0_g1_i8	2	3	119.5	-2.43	0.00298	XP_050542926.1 uncharacterized protein LOC126906359 [Daktulosphaira vitifoliae]
TRINITY_DN1839_c0_g1_i1	2	15	8837.34	-0.87	0.003	XP_003246490.1 cuticle protein 16.5 [Acyrthosiphon pisum]
TRINITY_DN8754_c0_g1_i2	2	15	38.88	8.39	0.003	No annotation
TRINITY_DN2334_c2_g1_i3	2	3	211.71	-1.62	0.00301	CAH1726190.1 unnamed protein product [Aphis gossypii]
TRINITY_DN90806_c0_g1_i1	2	3	42.66	-4.69	0.00301	No annotation
TRINITY_DN16065_c0_g2_i1	2	2	2021.83	1.52	0.00306	XP_026818410.1 synapsin [Rhopalosiphum maidis]
TRINITY_DN2387_c3_g1_i1	2	3	2255.64	2.33	0.00307	XP_026821978.1 alpha-tocopherol transfer protein-like [Rhopalosiphum maidis]
TRINITY_DN4641_c0_g1_i2	2	20	431.45	-1.19	0.00311	XP_026807766.1 catalase isoform X1 [Rhopalosiphum maidis]
TRINITY_DN1829_c0_g1_i16	2	5	222.81	3.16	0.00313	KAE9541836.1 hypothetical protein AGLY_003827 [Aphis glycines]
TRINITY_DN2422_c1_g1_i8	2	20	1851.35	2	0.00313	KAF0770223.1 ACYPI005624 protein, partial [Aphis craccivora]
TRINITY_DN1074_c0_g1_i10	2	0	1528.32	1.79	0.00313	KAF0758148.1 WD repeat-containing protein 26 [Aphis craccivora]
TRINITY_DN6048_c1_g1_i5	2	5	281.22	4.48	0.00317	XP_022183188.1 annulin-like [Myzus persicae]
TRINITY_DN1574_c0_g1_i1	2	20	1185.53	2.02	0.00327	XP_026815581.1 reticulocyte-binding protein 2 homolog a-like [Rhopalosiphum maidis]
TRINITY_DN191_c0_g1_i4	2	5	1333.97	3.33	0.00328	No annotation
TRINITY_DN32329_c0_g1_i1	2	5	114.44	3.74	0.00329	No annotation
TRINITY_DN11262_c0_g1_i7	2	5	303.32	3.85	0.00329	XP_026822410.1 putative uncharacterized protein DDB_G0271606 [Rhopalosiphum maidis]
TRINITY_DN11262_c0_g1_i4	2	5	2145.3	2.82	0.00329	XP_026822410.1 putative uncharacterized protein DDB_G0271606 [Rhopalosiphum maidis]
TRINITY_DN575_c0_g1_i10	2	5	238.01	2.17	0.00329	KAE9529987.1 hypothetical protein AGLY_011449 [Aphis glycines]
TRINITY_DN1413_c0_g1_i16	2	5	666.48	1.45	0.00329	XP_026819423.1 interleukin-1 receptor-associated kinase 4-like [Rhopalosiphum maidis] XP_026819428.1 interleukin-1 receptor-associated kinase 4-like [Rhopalosiphum maidis] XP_026819435.1 interleukin-1 receptor-associated kinase 4-like [Rhopalosiphum maidis] XP_026819439.1 interleukin-1 receptor-associated kinase 4-like [Rhopalosiphum maidis]
TRINITY_DN11262_c0_g1_i6	2	5	3131.38	2.78	0.00329	XP_026822410.1 putative uncharacterized protein DDB_G0271606 [Rhopalosiphum maidis]
TRINITY_DN34503_c7_g2_i1	2	0	428.62	2.51	0.00335	AYP61562.1 cytochrome oxidase subunit 1, partial [Chaitophorus populicola]
TRINITY_DN4459_c1_g2_i2	2	15	34.87	8.24	0.00337	XP_026804048.1 deoxycytidylate deaminase-like isoform X2 [Rhopalosiphum maidis]
TRINITY_DN82614_c0_g2_i1	2	15	28.47	7.94	0.00341	No annotation
TRINITY_DN78087_c0_g1_i1	2	15	24.94	7.75	0.00343	XP_026804030.1 uncharacterized protein LOC113547751 [Rhopalosiphum maidis]
TRINITY_DN1074_c0_g1_i4	2	0	1532.9	1.79	0.00346	KAF0758148.1 WD repeat-containing protein 26 [Aphis craccivora]
TRINITY_DN669_c1_g1_i9	2	5	2938.01	1.36	0.00347	XP_026809862.1 uncharacterized protein LOC113551676 isoform X1 [Rhopalosiphum maidis] XP_026809863.1 uncharacterized protein LOC113551676 isoform X1 [Rhopalosiphum maidis]
TRINITY_DN22024_c0_g1_i6	2	5	209.08	1.95	0.00347	KAF0756130.1 Uncharacterized protein FWK35_00015329, partial [Aphis craccivora]
TRINITY_DN5299_c0_g1_i6	2	2	144.1	-2.85	0.00347	XP_026812127.1 LOW QUALITY PROTEIN: uncharacterized protein LOC113553151 [Rhopalosiphum maidis]
TRINITY_DN12645_c0_g1_i3	2	5	18.39	6.83	0.00347	XP_026806254.1 uncharacterized protein LOC113549241 [Rhopalosiphum maidis]
TRINITY_DN3589_c0_g1_i26	2	20	415.13	-0.82	0.00353	XP_026812448.1 proton-coupled amino acid transporter-like protein pathetic isoform X2 [Rhopalosiphum maidis]
TRINITY_DN5_c0_g1_i6	2	20	1008.54	3.86	0.00357	XP_026804450.1 lactase-phlorizin hydrolase-like [Rhopalosiphum maidis]
TRINITY_DN2524_c0_g2_i1	2	2	112.45	-2.7	0.00362	No annotation
TRINITY_DN2034_c0_g2_i11	2	1	261.26	-1.72	0.00363	XP_026806229.1 uncharacterized protein LOC113549227 [Rhopalosiphum maidis]
TRINITY_DN11262_c0_g1_i1	2	5	2513.03	2.79	0.00363	XP_026822410.1 putative uncharacterized protein DDB_G0271606 [Rhopalosiphum maidis]
TRINITY_DN1756_c0_g1_i43	2	0	231.42	2.03	0.00367	KAF0747760.1 Uncharacterized protein FWK35_00026078, partial [Aphis craccivora]
TRINITY_DN15115_c0_g1_i2	2	1	205.24	2.07	0.00371	XP_026816922.1 alpha-tocopherol transfer protein-like [Rhopalosiphum maidis]
TRINITY_DN22024_c0_g1_i5	2	5	217.9	2.04	0.00372	KAF0756130.1 Uncharacterized protein FWK35_00015329, partial [Aphis craccivora]
TRINITY_DN529_c0_g2_i9	2	5	144.66	1.99	0.00372	No annotation
TRINITY_DN14472_c0_g1_i1	2	5	970.76	1.82	0.00372	No annotation
TRINITY_DN1982_c0_g1_i11	2	1	224.26	2.98	0.00373	XP_050059021.1 uncharacterized protein LOC114132992 isoform X2 [Aphis gossypii]
TRINITY_DN32_c1_g1_i6	2	5	56.7	-2.43	0.00377	XP_026804636.1 LOW QUALITY PROTEIN: uncharacterized protein LOC113548135 [Rhopalosiphum maidis]
TRINITY_DN3957_c0_g1_i4	2	20	421.51	0.86	0.00378	No annotation
TRINITY_DN10472_c0_g1_i1	2	1	3972.95	4.96	0.00384	No annotation
TRINITY_DN840_c1_g1_i3	2	5	1585.39	3.53	0.00384	XP_026815535.1 4-coumarate--CoA ligase 3-like [Rhopalosiphum maidis]
TRINITY_DN8657_c1_g1_i4	2	15	23.99	7.69	0.00394	KAF0696044.1 MULE domain-containing protein, partial [Aphis craccivora]
TRINITY_DN10525_c0_g1_i15	2	20	375.34	-1.63	0.00394	No annotation
TRINITY_DN293_c1_g1_i7	2	1	169.55	4.93	0.00394	QPZ88886.1 cytochrome P450 CYP6CY3 [Rhopalosiphum padi]
TRINITY_DN898_c2_g1_i4	2	5	516.23	2.25	0.00395	XP_026808266.1 uncharacterized protein LOC113550551 [Rhopalosiphum maidis]
TRINITY_DN32_c0_g1_i61	2	20	203.84	-1.38	0.00396	XP_026817839.1 sentrin-specific protease 1-like [Rhopalosiphum maidis]
TRINITY_DN57350_c0_g1_i12	2	5	176.06	2.08	0.00397	CAH1711214.1 unnamed protein product [Aphis gossypii]
TRINITY_DN2302_c1_g1_i3	2	2	564.32	-1.28	0.00398	No annotation
TRINITY_DN11637_c0_g1_i1	2	5	675.68	1.39	0.00403	XP_026813891.1 uncharacterized protein LOC113554306 isoform X3 [Rhopalosiphum maidis]
TRINITY_DN5079_c0_g1_i2	2	5	34.11	4.18	0.00403	XP_015368545.1 PREDICTED: uncharacterized protein LOC107165014 [Diuraphis noxia]
TRINITY_DN325_c0_g2_i2	2	20	471.17	-1.52	0.00404	KAE9530773.1 hypothetical protein AGLY_011235 [Aphis glycines]
TRINITY_DN3287_c0_g1_i3	2	1	366.4	-2.33	0.00406	XP_026822780.1 uncharacterized protein LOC113560867 isoform X1 [Rhopalosiphum maidis]
TRINITY_DN1082_c0_g1_i6	2	1	195.86	2.31	0.00411	No annotation
TRINITY_DN4362_c0_g1_i7	2	15	36.81	8.31	0.00415	XP_026812517.1 GTP-binding protein 10 homolog [Rhopalosiphum maidis]
TRINITY_DN30786_c0_g1_i1	2	5	13.79	7.39	0.00416	No annotation
TRINITY_DN42524_c0_g1_i5	2	5	249.06	1.75	0.00417	No annotation
TRINITY_DN221271_c0_g1_i1	2	5	73.31	-3.29	0.00417	No annotation
TRINITY_DN7109_c3_g1_i1	2	5	565.43	2.85	0.0042	No annotation
TRINITY_DN382_c2_g1_i2	2	20	3625.13	1.19	0.00423	ABQ00068.1 cytochrome c oxidase subunit 1, partial [Rhopalosiphum padi]
TRINITY_DN1671_c0_g1_i28	2	0	43.82	4.17	0.00423	CAH1738111.1 unnamed protein product [Aphis gossypii]
TRINITY_DN40256_c0_g1_i1	2	5	549.8	2.42	0.00424	XP_026812120.1 syntaxin-like [Rhopalosiphum maidis]
TRINITY_DN21638_c0_g4_i2	2	5	190.36	-3.52	0.00425	No annotation
TRINITY_DN9260_c0_g2_i3	2	1	276.23	3.58	0.00427	KAE9544140.1 hypothetical protein AGLY_001829 [Aphis glycines]
TRINITY_DN126965_c0_g2_i2	2	5	2272.52	1.29	0.00431	No annotation
TRINITY_DN1137_c0_g2_i2	2	1	337.71	-1.86	0.00431	XP_026804472.1 uncharacterized protein LOC113548027 [Rhopalosiphum maidis]
TRINITY_DN17294_c0_g1_i1	2	10	25.98	8.07	0.00442	No annotation
TRINITY_DN2845_c0_g1_i16	2	20	145.82	-1.77	0.00443	XP_026807267.1 glutamate receptor ionotropic, kainate 3-like isoform X3 [Rhopalosiphum maidis]
TRINITY_DN696_c0_g2_i1	2	20	170.22	-1.33	0.00444	XP_026816497.1 protein quiver-like isoform X1 [Rhopalosiphum maidis]
TRINITY_DN570_c1_g1_i1	2	20	1198.02	-0.76	0.00449	No annotation
TRINITY_DN24504_c0_g1_i2	2	10	27.14	8.13	0.00451	XP_015377520.1 PREDICTED: RNA-directed DNA polymerase from mobile element jockey-like [Diuraphis noxia]
TRINITY_DN128317_c0_g1_i1	2	10	603.5	-1.77	0.00451	No annotation
TRINITY_DN1098_c0_g1_i2	2	15	25.76	7.8	0.00461	XP_026818773.1 uncharacterized protein LOC113557446 [Rhopalosiphum maidis]
TRINITY_DN3328_c0_g2_i3	2	0	397.19	2.34	0.00461	XP_026818699.1 coenzyme Q-binding protein COQ10 homolog B, mitochondrial [Rhopalosiphum maidis]
TRINITY_DN83223_c0_g1_i2	2	0	24.81	8.16	0.00461	No annotation
TRINITY_DN2345_c0_g1_i3	2	20	426.53	1.49	0.00464	XP_022171896.1 uncharacterized protein LOC111034821 [Myzus persicae]
TRINITY_DN7772_c0_g1_i5	2	20	881.57	0.83	0.00467	XP_026809565.1 laccase-5-like [Rhopalosiphum maidis]
TRINITY_DN6318_c0_g1_i5	2	5	352.91	1.74	0.00468	XP_026813587.1 heparan sulfate 2-O-sulfotransferase pipe [Rhopalosiphum maidis]
TRINITY_DN21135_c0_g1_i1	2	5	14.17	7.42	0.00468	XP_026814540.1 tctex1 domain-containing protein 2-like [Rhopalosiphum maidis]
TRINITY_DN11637_c0_g1_i21	2	5	828.21	1.18	0.00469	XP_026813888.1 uncharacterized protein LOC113554306 isoform X1 [Rhopalosiphum maidis] XP_026813889.1 uncharacterized protein LOC113554306 isoform X1 [Rhopalosiphum maidis]
TRINITY_DN8009_c0_g2_i7	2	5	291.9	3.37	0.00469	XP_026807728.1 uncharacterized protein LOC113550216 [Rhopalosiphum maidis]
TRINITY_DN32375_c0_g1_i1	2	15	26.48	7.84	0.00474	XP_026815681.1 zinc finger protein 271-like [Rhopalosiphum maidis]
TRINITY_DN3952_c0_g1_i17	2	0	1862.05	1.81	0.00487	XP_026820455.1 glycerol-3-phosphate dehydrogenase [NAD(+)], cytoplasmic isoform X2 [Rhopalosiphum maidis]
TRINITY_DN1020_c0_g1_i4	2	2	222.9	1.45	0.00488	No annotation
TRINITY_DN1492_c0_g1_i27	2	20	138.58	-1.84	0.00488	XP_026822505.1 uncharacterized protein DDB_G0292186-like [Rhopalosiphum maidis]
TRINITY_DN90669_c0_g1_i4	2	20	20466.9	-0.69	0.0049	XP_026820527.1 translationally-controlled tumor protein homolog [Rhopalosiphum maidis]
TRINITY_DN4641_c0_g1_i9	2	20	433.21	-1.07	0.0049	XP_026807766.1 catalase isoform X1 [Rhopalosiphum maidis]
TRINITY_DN5570_c0_g1_i6	2	1	1230.75	-2.95	0.00491	XP_026821335.1 LOW QUALITY PROTEIN: uncharacterized protein LOC113559778 [Rhopalosiphum maidis]
TRINITY_DN3744_c2_g1_i1	2	1	901.97	2.65	0.00494	AAF78832.1 NADH dehydrogenase subunit 1, partial [Uroleucon rapunculoidis]
TRINITY_DN3744_c2_g1_i2	2	1	865.49	2.81	0.00494	AAF78832.1 NADH dehydrogenase subunit 1, partial [Uroleucon rapunculoidis]
TRINITY_DN1413_c0_g1_i19	2	5	662.79	1.42	0.00495	XP_026819423.1 interleukin-1 receptor-associated kinase 4-like [Rhopalosiphum maidis] XP_026819428.1 interleukin-1 receptor-associated kinase 4-like [Rhopalosiphum maidis] XP_026819435.1 interleukin-1 receptor-associated kinase 4-like [Rhopalosiphum maidis] XP_026819439.1 interleukin-1 receptor-associated kinase 4-like [Rhopalosiphum maidis]
TRINITY_DN135_c0_g2_i5	2	20	409.42	-1.48	0.00496	XP_026809723.1 larval cuticle protein LCP-22-like isoform X2 [Rhopalosiphum maidis]
TRINITY_DN3328_c0_g2_i1	2	0	613.18	2.54	0.00498	XP_026818699.1 coenzyme Q-binding protein COQ10 homolog B, mitochondrial [Rhopalosiphum maidis]
TRINITY_DN7772_c0_g1_i1	2	20	715.73	0.94	0.00499	XP_026809565.1 laccase-5-like [Rhopalosiphum maidis]
TRINITY_DN478_c0_g1_i1	2	20	181.08	2.74	0.00501	XP_026821988.1 maltase A3-like [Rhopalosiphum maidis]
TRINITY_DN2885_c0_g1_i1	2	20	303.65	1.9	0.00504	XP_026822952.1 leucine-rich repeat-containing protein 70-like [Rhopalosiphum maidis]
TRINITY_DN2039_c2_g1_i1	2	15	40.21	7	0.00507	No annotation
TRINITY_DN2632_c0_g2_i5	2	1	166.09	-2.5	0.00508	XP_026817492.1 agrin [Rhopalosiphum maidis]
TRINITY_DN8014_c0_g1_i2	2	0	1090.2	2.05	0.00516	KAF0773661.1 Uncharacterized protein FWK35_00010581 [Aphis craccivora]
TRINITY_DN7828_c0_g1_i11	2	20	7611.57	-0.63	0.00522	XP_026809913.1 40S ribosomal protein S2 [Rhopalosiphum maidis]
TRINITY_DN60776_c1_g1_i1	2	15	24.52	7.73	0.00524	No annotation
TRINITY_DN22024_c0_g1_i15	2	5	231.45	1.98	0.00526	KAF0756130.1 Uncharacterized protein FWK35_00015329, partial [Aphis craccivora]
TRINITY_DN3715_c0_g1_i2	2	20	1337.92	0.94	0.00531	XP_026809944.1 nucleolar protein 58 [Rhopalosiphum maidis]
TRINITY_DN5672_c0_g1_i17	2	20	175.34	1.73	0.00535	XP_026809820.1 LOW QUALITY PROTEIN: gelsolin-like [Rhopalosiphum maidis]
TRINITY_DN26694_c0_g1_i7	2	20	202.43	-1.26	0.00537	XP_026807749.1 LOW QUALITY PROTEIN: leucine-rich repeat-containing protein 15-like [Rhopalosiphum maidis]
TRINITY_DN4440_c3_g1_i1	2	20	3613.57	-0.8	0.00537	XM_026956968.1 PREDICTED: Rhopalosiphum maidis muscle-specific protein 20 (LOC113553579), mRNA Length=1111
TRINITY_DN6495_c0_g1_i2	2	20	38.98	2.57	0.00541	XP_026820490.1 phenoloxidase 1-like [Rhopalosiphum maidis]
TRINITY_DN19296_c0_g1_i3	2	5	1197.71	1.34	0.00542	XP_026806858.1 uncharacterized protein LOC113549659 [Rhopalosiphum maidis]
TRINITY_DN80846_c1_g1_i3	2	5	153.63	3.52	0.00542	XP_026816089.1 serine proteinase stubble [Rhopalosiphum maidis]
TRINITY_DN7158_c4_g1_i1	2	20	143.42	-1.38	0.00547	XP_026810866.1 protein vestigial [Rhopalosiphum maidis]
TRINITY_DN55735_c0_g1_i1	2	10	31.69	8.35	0.00549	No annotation
TRINITY_DN9319_c0_g1_i1	2	20	1823.74	0.58	0.00556	XP_026809437.1 peroxidase [Rhopalosiphum maidis]
TRINITY_DN3990_c0_g1_i7	2	20	110.99	-1.63	0.00557	XP_026811011.1 membrane-associated guanylate kinase, WW and PDZ domain-containing protein 3-like [Rhopalosiphum maidis]
TRINITY_DN32846_c0_g1_i9	2	0	440.53	2.76	0.00558	XP_027842978.1 mitochondrial coenzyme A transporter SLC25A42 [Aphis gossypii]
TRINITY_DN2632_c0_g2_i1	2	5	446.97	1.81	0.0056	XP_026817492.1 agrin [Rhopalosiphum maidis]
TRINITY_DN4449_c1_g1_i40	2	5	2221.58	1.27	0.0056	XP_026821000.1 tropomyosin-1, isoforms 9A/A/B isoform X23 [Rhopalosiphum maidis]
TRINITY_DN4952_c0_g1_i1	2	20	133.25	2.05	0.00561	No annotation
TRINITY_DN10033_c0_g1_i6	2	5	437.77	1.22	0.00563	XP_026805101.1 Ig-like and fibronectin type-III domain-containing protein 1 [Rhopalosiphum maidis]
TRINITY_DN2676_c0_g1_i2	2	5	293.98	2.83	0.00563	XP_026817219.1 uncharacterized protein LOC113556462 isoform X2 [Rhopalosiphum maidis]
TRINITY_DN18227_c0_g1_i1	2	15	23.12	7.64	0.00564	No annotation
TRINITY_DN5570_c0_g1_i4	2	5	2860.52	1.94	0.00566	XP_026821335.1 LOW QUALITY PROTEIN: uncharacterized protein LOC113559778 [Rhopalosiphum maidis]
TRINITY_DN75133_c0_g1_i1	2	15	37.45	8.34	0.00567	No annotation
TRINITY_DN2103_c1_g1_i1	2	15	22.87	7.63	0.00567	No annotation
TRINITY_DN27763_c0_g1_i1	2	20	46.11	2.27	0.00568	No annotation
TRINITY_DN6088_c0_g1_i2	2	2	113.23	2.55	0.00573	XP_026823382.1 uncharacterized protein LOC113561263 [Rhopalosiphum maidis]
TRINITY_DN3554_c0_g1_i3	2	10	423.49	-1.8	0.00575	No annotation
TRINITY_DN122923_c0_g1_i3	2	2	278.83	2.06	0.00575	XP_026813135.1 uncharacterized protein LOC113553800 [Rhopalosiphum maidis]
TRINITY_DN403_c0_g1_i15	2	20	364.6	-0.94	0.00579	XP_026820311.1 collagen alpha chain CG42342 isoform X4 [Rhopalosiphum maidis]
TRINITY_DN8126_c0_g1_i8	2	2	426.08	2.2	0.0058	No annotation
TRINITY_DN1590_c2_g1_i3	2	20	512.15	-1.04	0.00586	No annotation
TRINITY_DN4072_c0_g1_i3	2	20	6210.81	-0.67	0.00586	XP_025203722.1 uncharacterized protein LOC112600649 [Melanaphis sacchari]
TRINITY_DN4782_c0_g1_i13	2	5	233.14	1.47	0.00587	KAE9541208.1 hypothetical protein AGLY_004453 [Aphis glycines]
TRINITY_DN6217_c0_g1_i9	2	20	185.34	-1.38	0.00587	No annotation
TRINITY_DN38326_c0_g1_i1	2	5	141.98	2.66	0.00605	No annotation
TRINITY_DN6519_c0_g1_i1	2	10	102.2	-2.62	0.00607	No annotation
TRINITY_DN44127_c0_g1_i1	2	5	3862.03	2.25	0.00611	No annotation
TRINITY_DN17800_c0_g3_i1	2	10	22.02	7.83	0.00617	No annotation
TRINITY_DN3420_c0_g1_i10	2	10	73.11	-3	0.00617	No annotation
TRINITY_DN2297_c0_g1_i2	2	20	380.04	-1.06	0.0062	No annotation
TRINITY_DN20455_c0_g1_i1	2	20	97.59	2.33	0.0062	XP_026819488.1 uncharacterized protein LOC113558184 [Rhopalosiphum maidis]
TRINITY_DN15165_c2_g1_i1	2	5	17.12	6.71	0.00621	No annotation
TRINITY_DN7828_c0_g1_i15	2	20	7706.48	-0.64	0.00621	XP_026809913.1 40S ribosomal protein S2 [Rhopalosiphum maidis]
TRINITY_DN7863_c0_g2_i1	2	5	311.49	2.21	0.00625	XP_026810523.1 atrial natriuretic peptide-converting enzyme [Rhopalosiphum maidis]
TRINITY_DN840_c1_g1_i4	2	5	792.49	2.31	0.00625	XP_026815535.1 4-coumarate--CoA ligase 3-like [Rhopalosiphum maidis]
TRINITY_DN3952_c0_g1_i13	2	0	1832.71	1.81	0.00626	XP_026820455.1 glycerol-3-phosphate dehydrogenase [NAD(+)], cytoplasmic isoform X2 [Rhopalosiphum maidis]
TRINITY_DN3482_c0_g1_i2	2	20	441.26	1.19	0.00634	XP_026823066.1 uncharacterized protein LOC113561062 [Rhopalosiphum maidis]
TRINITY_DN10399_c0_g1_i1	2	15	24.75	7.74	0.00635	No annotation
TRINITY_DN1176_c3_g2_i1	2	15	40.95	8.47	0.00635	No annotation
TRINITY_DN46776_c1_g1_i2	2	5	12.87	7.28	0.00636	No annotation
TRINITY_DN4133_c2_g1_i7	2	5	1369.75	2.9	0.00636	XP_026822152.1 protein THEM6-like [Rhopalosiphum maidis]
TRINITY_DN23936_c0_g1_i1	2	5	24.17	6.41	0.0064	No annotation
TRINITY_DN2424_c3_g1_i2	2	3	421.5	1.62	0.00644	No annotation
TRINITY_DN5699_c0_g1_i2	2	1	260.87	1.59	0.00644	XP_026815462.1 protein henna [Rhopalosiphum maidis]
TRINITY_DN3846_c2_g1_i1	2	20	330.93	-1.38	0.00652	XP_026810440.1 allatostatins [Rhopalosiphum maidis]
TRINITY_DN18027_c0_g1_i42	2	20	93.76	4.06	0.00653	XP_026812626.1 ubiquitin carboxyl-terminal hydrolase MINDY-3 homolog isoform X2 [Rhopalosiphum maidis]
TRINITY_DN3952_c0_g1_i24	2	0	1698.62	1.7	0.00653	XP_026820455.1 glycerol-3-phosphate dehydrogenase [NAD(+)], cytoplasmic isoform X2 [Rhopalosiphum maidis]
TRINITY_DN4202_c0_g1_i4	2	20	163.3	-1.5	0.00655	No annotation
TRINITY_DN97931_c0_g4_i1	2	15	25.91	7.81	0.00656	No annotation
TRINITY_DN5208_c0_g1_i5	2	15	22.22	7.58	0.00656	No annotation
TRINITY_DN112164_c0_g1_i2	2	10	2351.76	-1.84	0.00657	XP_026804308.1 fatty acid-binding protein, muscle-like [Rhopalosiphum maidis]
TRINITY_DN7110_c0_g1_i16	2	5	702.13	1.81	0.00663	XP_026822907.1 magnesium transporter NIPA2 [Rhopalosiphum maidis]
TRINITY_DN14401_c0_g1_i1	2	0	22.68	5.12	0.00669	No annotation
TRINITY_DN7462_c0_g1_i9	2	15	29.78	8.01	0.00676	XP_026815283.1 eukaryotic translation initiation factor 5 [Rhopalosiphum maidis]
TRINITY_DN85388_c0_g1_i1	2	5	18.18	6.81	0.00678	XP_026811063.1 LOW QUALITY PROTEIN: uncharacterized protein LOC113552359 [Rhopalosiphum maidis]
TRINITY_DN8960_c0_g1_i1	2	5	143.95	-2.34	0.00678	No annotation
TRINITY_DN7863_c0_g2_i3	2	5	267.78	2.41	0.00678	XP_026810523.1 atrial natriuretic peptide-converting enzyme [Rhopalosiphum maidis]
TRINITY_DN6958_c0_g1_i3	2	5	67.26	4.26	0.00686	XP_026817393.1 alpha-tocopherol transfer protein-like [Rhopalosiphum maidis]
TRINITY_DN90_c0_g1_i43	2	3	827.2	-1.14	0.00689	XP_026820176.1 ankyrin-2-like isoform X2 [Rhopalosiphum maidis]
TRINITY_DN1385_c0_g1_i30	2	3	2545.15	-0.97	0.00689	No annotation
TRINITY_DN5625_c1_g2_i5	2	5	131.09	-2.15	0.00689	XP_029343084.1 cardioacceleratory peptide receptor [Acyrthosiphon pisum]
TRINITY_DN14288_c0_g1_i11	2	5	50.57	3.91	0.00695	No annotation
TRINITY_DN22024_c0_g1_i1	2	5	161.04	2.06	0.00702	KAF0756130.1 Uncharacterized protein FWK35_00015329, partial [Aphis craccivora]
TRINITY_DN7137_c0_g1_i1	2	5	985.36	1.49	0.00703	KAF0763658.1 crustacean hyperglycemic hormones A isoform X2 [Aphis craccivora]
TRINITY_DN1177_c1_g1_i1	2	15	913.12	-1.33	0.00703	XP_008188313.1 uncharacterized protein LOC100166780 isoform X3 [Acyrthosiphon pisum]
TRINITY_DN18271_c0_g1_i2	2	20	176.29	1.44	0.00707	XP_026817881.1 succinate--hydroxymethylglutarate CoA-transferase [Rhopalosiphum maidis]
TRINITY_DN32227_c0_g1_i16	2	5	145.32	1.38	0.00707	UOW66124.1 cytochrome P450 301A1 [Rhopalosiphum padi]
TRINITY_DN2134_c0_g1_i1	2	1	94.3	3.29	0.00708	No annotation
TRINITY_DN3053_c0_g1_i10	2	20	199.25	1.37	0.00713	KAE9521831.1 hypothetical protein AGLY_017766 [Aphis glycines]
TRINITY_DN38860_c0_g1_i1	2	10	22.12	7.84	0.00716	No annotation
TRINITY_DN3342_c0_g1_i1	2	10	488.34	-1.84	0.00716	No annotation
TRINITY_DN99153_c0_g1_i1	2	10	26.88	8.11	0.00716	No annotation
TRINITY_DN37682_c0_g1_i3	2	2	285.9	1.97	0.0072	XP_026822514.1 arrestin homolog [Rhopalosiphum maidis]
TRINITY_DN1696_c1_g1_i3	2	0	3788.06	3.22	0.00721	XP_026813575.1 CCAAT/enhancer-binding protein [Rhopalosiphum maidis]
TRINITY_DN5115_c0_g1_i2	2	5	399.88	1.25	0.00726	XP_026811336.1 uncharacterized protein LOC113552694 [Rhopalosiphum maidis]
TRINITY_DN619_c0_g1_i2	2	15	255.58	-1.54	0.00728	No annotation
TRINITY_DN137353_c0_g1_i1	2	1	412.63	4.76	0.00728	KAE9543728.1 hypothetical protein AGLY_002124 [Aphis glycines]
TRINITY_DN302_c0_g1_i10	2	5	348.71	-1.13	0.00728	XP_026823460.1 activin receptor type-2B isoform X1 [Rhopalosiphum maidis]
TRINITY_DN6752_c0_g2_i1	2	0	34.34	4.14	0.00733	No annotation
TRINITY_DN3952_c0_g1_i1	2	0	1889.75	1.76	0.0074	XP_026820455.1 glycerol-3-phosphate dehydrogenase [NAD(+)], cytoplasmic isoform X2 [Rhopalosiphum maidis]
TRINITY_DN46041_c0_g1_i4	2	20	210.19	-1.37	0.00746	No annotation
TRINITY_DN1419_c0_g1_i1	2	5	559.22	1.16	0.00747	No annotation
TRINITY_DN10033_c0_g1_i4	2	5	389.27	1.07	0.00751	CAH1723119.1 unnamed protein product [Aphis gossypii]
TRINITY_DN96844_c1_g1_i1	2	10	20.45	-7.92	0.00754	No annotation
TRINITY_DN37983_c0_g1_i1	2	1	26.65	6.07	0.00756	No annotation
TRINITY_DN6821_c2_g1_i1	2	1	7548.96	1.48	0.00756	XP_026811860.1 stabilin-2 [Rhopalosiphum maidis]
TRINITY_DN1756_c0_g1_i25	2	0	251.74	2.12	0.00765	KAF0747760.1 Uncharacterized protein FWK35_00026078, partial [Aphis craccivora]
TRINITY_DN454_c0_g1_i7	2	0	2126.67	1.88	0.00765	XP_026816209.1 3-ketoacyl-CoA thiolase, mitochondrial [Rhopalosiphum maidis]
TRINITY_DN2894_c0_g1_i17	2	2	595.16	2.22	0.00766	XP_026816617.1 uncharacterized protein LOC113556083 isoform X1 [Rhopalosiphum maidis]
TRINITY_DN5023_c0_g2_i4	2	1	4217.24	2.87	0.0077	AFI71883.1 cytochrome oxidase subunit II, partial [Aulacorthum solani]
TRINITY_DN136110_c0_g2_i2	2	10	14132.8	-1.77	0.00771	AMK95678.1 cytochrome oxidase subunit 1, partial [Chaitophorus pusillus]
TRINITY_DN25518_c0_g1_i5	2	20	59.56	-2.25	0.00772	No annotation
TRINITY_DN6327_c5_g1_i2	2	3	230.68	-1.44	0.00774	AAK09373.1 acetylcholinesterase precursor [Schizaphis graminum]
TRINITY_DN4449_c1_g1_i6	2	5	2062.74	1.31	0.00774	XP_022180995.1 tropomyosin isoform X3 [Myzus persicae]
TRINITY_DN10735_c0_g1_i2	2	2	86.37	2.29	0.00774	XP_029345655.1 glutamate receptor ionotropic, NMDA 2B isoform X2 [Acyrthosiphon pisum]
TRINITY_DN164_c1_g2_i1	2	20	182.34	-1.18	0.00776	No annotation
TRINITY_DN382_c2_g1_i1	2	20	1561.98	1.19	0.00776	AHZ60398.1 cytochrome oxidase subunit I, partial [Aphis pulegii]
TRINITY_DN19894_c1_g1_i1	2	15	39.7	5.99	0.00779	No annotation
TRINITY_DN13384_c0_g1_i1	2	5	313.56	-1.66	0.00779	No annotation
TRINITY_DN464_c0_g2_i10	2	5	14941.7	2.68	0.00779	No annotation
TRINITY_DN627_c1_g1_i7	2	15	34.29	8.21	0.00781	No annotation
TRINITY_DN2334_c2_g1_i2	2	3	170.89	-1.8	0.00782	XP_026823404.1 uncharacterized protein LOC113561279 [Rhopalosiphum maidis]
TRINITY_DN3871_c2_g1_i1	2	5	218.93	-1.34	0.00784	XP_026811058.1 uncharacterized protein LOC113552382 [Rhopalosiphum maidis]
TRINITY_DN14520_c1_g2_i1	2	10	20.93	-7.95	0.00791	No annotation
TRINITY_DN191_c0_g1_i9	2	5	1298	3.17	0.00796	No annotation
TRINITY_DN35971_c0_g1_i1	2	20	17.05	6.65	0.00797	XP_026813027.1 nose resistant to fluoxetine protein 6-like [Rhopalosiphum maidis]
TRINITY_DN2424_c1_g3_i37	2	3	866.47	1.54	0.008	XP_022178029.1 cuticle protein 7-like [Myzus persicae]
TRINITY_DN6239_c1_g1_i1	2	15	368.12	2.87	0.00802	No annotation
TRINITY_DN10217_c1_g1_i1	2	20	31.2	-3.52	0.00802	KAE9524424.1 hypothetical protein AGLY_015145 [Aphis glycines]
TRINITY_DN30247_c0_g1_i1	2	0	21.02	7.91	0.00806	No annotation
TRINITY_DN1940_c0_g1_i13	2	1	264	1.71	0.00808	No annotation
TRINITY_DN8167_c1_g1_i1	2	15	113.27	5.85	0.00812	No annotation
TRINITY_DN3552_c0_g1_i9	2	15	103.97	6.74	0.00812	XP_026817164.1 uncharacterized protein LOC113556428 isoform X1 [Rhopalosiphum maidis]
TRINITY_DN61843_c0_g1_i3	2	15	28.24	7.93	0.00819	VVC42838.1 Endonuclease/exonuclease/phosphatase,Reverse transcriptase domain [Cinara cedri]
TRINITY_DN966_c0_g1_i5	2	20	506.34	-1.08	0.00821	XP_025197580.1 UPF0184 protein C9orf16 homolog [Melanaphis sacchari]
TRINITY_DN3164_c1_g1_i5	2	20	616.22	-1.29	0.00831	XP_027844718.2 uncharacterized protein LOC114125315 [Aphis gossypii]
TRINITY_DN6169_c0_g1_i4	2	2	134.86	1.98	0.00833	XP_026811771.1 short-chain dehydrogenase/reductase family 16C member 6-like [Rhopalosiphum maidis]
TRINITY_DN9604_c1_g1_i1	2	5	626.83	1.4	0.00835	No annotation
TRINITY_DN26052_c0_g1_i1	2	15	59.47	9	0.00835	XP_026806877.1 protein PF14_0175, partial [Rhopalosiphum maidis]
TRINITY_DN15571_c0_g1_i2	2	5	15.47	7.55	0.0084	XP_026815269.1 G-protein coupled receptor Mth2-like [Rhopalosiphum maidis]
TRINITY_DN778_c0_g2_i1	2	5	1482.27	2.14	0.0084	No annotation
TRINITY_DN3554_c0_g1_i4	2	5	124.5	-3.62	0.00841	No annotation
TRINITY_DN1087_c2_g2_i3	2	5	1968.42	2.96	0.00841	XP_026822575.1 lipase 3-like [Rhopalosiphum maidis]
TRINITY_DN7863_c0_g2_i6	2	5	348.26	2.02	0.00841	XP_026810523.1 atrial natriuretic peptide-converting enzyme [Rhopalosiphum maidis]
TRINITY_DN469_c0_g2_i3	2	10	1027.25	2.7	0.00843	XP_026813553.1 omega-amidase NIT2-like [Rhopalosiphum maidis]
TRINITY_DN57350_c0_g1_i14	2	5	199.71	2.2	0.00848	KAF0773462.1 delta-like protein 1, partial [Aphis craccivora]
TRINITY_DN13154_c0_g1_i3	2	5	86.93	2.92	0.00856	XP_026816366.1 multiple inositol polyphosphate phosphatase 1-like [Rhopalosiphum maidis] XP_026816367.1 multiple inositol polyphosphate phosphatase 1-like [Rhopalosiphum maidis]
TRINITY_DN2661_c2_g1_i7	2	5	217.15	-1.45	0.00856	XP_026814484.1 protein expanded [Rhopalosiphum maidis]
TRINITY_DN8104_c0_g1_i4	2	5	417.67	-1.06	0.0086	XP_026804686.1 dual specificity protein kinase TTK-like [Rhopalosiphum maidis]
TRINITY_DN13999_c0_g1_i5	2	20	548.8	2.43	0.00865	XP_026814773.1 maltase 2-like [Rhopalosiphum maidis]
TRINITY_DN32227_c0_g1_i15	2	5	203.24	1.37	0.00866	XP_001948959.2 probable cytochrome P450 301a1, mitochondrial isoform X1 [Acyrthosiphon pisum]
TRINITY_DN22024_c0_g1_i2	2	5	180.37	1.95	0.00866	XP_026813248.1 long-chain-fatty-acid--CoA ligase 5 [Rhopalosiphum maidis]
TRINITY_DN124344_c0_g1_i1	2	5	19.82	6.93	0.00866	No annotation
TRINITY_DN124138_c0_g1_i2	2	20	3621.98	2.9	0.00869	XP_026808336.1 GRB10-interacting GYF protein 2 isoform X3 [Rhopalosiphum maidis]
TRINITY_DN136203_c0_g1_i1	2	1	1469.83	4.17	0.00885	No annotation
TRINITY_DN3625_c3_g1_i1	2	20	332.95	-1.43	0.00889	No annotation
TRINITY_DN4460_c3_g2_i5	2	3	741.54	-1.08	0.0089	No annotation
TRINITY_DN591_c0_g2_i1	2	10	29.95	7.29	0.00894	XP_026806636.1 CREB-regulated transcription coactivator 1-like isoform X5 [Rhopalosiphum maidis]
TRINITY_DN14058_c0_g1_i9	2	20	1839.56	-1.15	0.00897	XP_026811434.1 phosphatase and actin regulator 4-like [Rhopalosiphum maidis]
TRINITY_DN2058_c0_g1_i6	2	20	112.68	-1.3	0.00897	XP_026808598.1 uncharacterized protein LOC113550868 isoform X1 [Rhopalosiphum maidis]
TRINITY_DN159_c0_g1_i22	2	20	209.11	2.14	0.00897	XP_026806853.1 E3 ubiquitin-protein ligase Mdm2-like [Rhopalosiphum maidis]
TRINITY_DN5643_c0_g1_i4	2	0	120.38	-3.19	0.00899	No annotation
TRINITY_DN2096_c0_g1_i8	2	20	210.7	-1.44	0.00907	No annotation
TRINITY_DN43510_c0_g1_i4	2	20	88	3.79	0.00913	KAF0702815.1 Uncharacterized protein FWK35_00036147 [Aphis craccivora]
TRINITY_DN206529_c0_g1_i4	2	20	1111.73	-0.66	0.00922	No annotation
TRINITY_DN249_c0_g1_i4	2	20	557.18	-1.58	0.00927	XP_022163296.1 cytochrome b5-like [Myzus persicae]
TRINITY_DN4734_c0_g1_i6	2	20	501.2	-1.06	0.00931	XP_026808451.1 LOW QUALITY PROTEIN: alkaline phosphatase-like [Rhopalosiphum maidis]
TRINITY_DN4042_c0_g1_i19	2	20	53.88	-1.96	0.00933	XP_026806295.1 uncharacterized protein LOC113549272 [Rhopalosiphum maidis]
TRINITY_DN3346_c9_g1_i2	2	0	11591.6	2.07	0.00933	No annotation
TRINITY_DN1607_c0_g1_i3	2	5	159.59	-1.43	0.00935	No annotation
TRINITY_DN1574_c0_g1_i13	2	20	2486.63	2.02	0.00937	XP_026815581.1 reticulocyte-binding protein 2 homolog a-like [Rhopalosiphum maidis]
TRINITY_DN2457_c0_g1_i16	2	15	21.17	7.52	0.00938	KAF0755977.1 fructose-1,6-bisphosphatase 1 isoform X1 [Aphis craccivora]
TRINITY_DN38003_c1_g1_i1	2	20	14.61	7.4	0.0094	KAF0737861.1 putative transposase-like protein HI 1328.1 [Aphis craccivora]
TRINITY_DN24273_c0_g1_i16	2	20	107.17	-3.23	0.00942	No annotation
TRINITY_DN7203_c0_g1_i13	2	20	5904.55	-0.83	0.0096	XP_025410451.1 60S ribosomal protein L34 [Sipha flava]
TRINITY_DN649_c0_g1_i19	2	5	346.7	2	0.00961	XP_026821851.1 very long-chain specific acyl-CoA dehydrogenase, mitochondrial [Rhopalosiphum maidis]
TRINITY_DN603_c0_g1_i7	2	20	1450.46	2.55	0.00974	XP_026815581.1 reticulocyte-binding protein 2 homolog a-like [Rhopalosiphum maidis]
TRINITY_DN369_c0_g1_i8	2	1	619.75	1.23	0.00976	XP_026821537.1 trehalase isoform X1 [Rhopalosiphum maidis]
TRINITY_DN3382_c1_g3_i1	2	0	220.44	-3.05	0.00977	VVC46488.1 Endonuclease/exonuclease/phosphatase,Reverse transcriptase domain [Cinara cedri]
TRINITY_DN3447_c0_g1_i2	2	20	99.57	-1.99	0.00983	CAH1714641.1 unnamed protein product [Aphis gossypii]
TRINITY_DN4185_c0_g1_i18	2	5	162.13	2.26	0.00989	XP_026822577.1 differentially expressed in FDCP 6 homolog isoform X1 [Rhopalosiphum maidis]
TRINITY_DN669_c1_g1_i7	2	5	2273.71	1.4	0.00991	XP_026809864.1 uncharacterized protein LOC113551676 isoform X2 [Rhopalosiphum maidis]
TRINITY_DN32846_c0_g1_i2	2	0	389.81	2.28	0.0101	KAE9535566.1 hypothetical protein AGLY_007467 [Aphis glycines]
TRINITY_DN21864_c0_g1_i1	2	15	24.42	7.72	0.0101	No annotation
TRINITY_DN3420_c0_g1_i3	2	5	242.54	-3.65	0.0101	No annotation
TRINITY_DN3030_c1_g1_i2	2	5	88.08	2.28	0.0101	XP_026817177.1 pro-resilin-like [Rhopalosiphum maidis]
TRINITY_DN30496_c0_g1_i1	2	20	74.88	2.19	0.0102	XP_026810702.1 uncharacterized protein LOC113552169 [Rhopalosiphum maidis]
TRINITY_DN25701_c0_g1_i1	2	2	15.41	7.42	0.0103	No annotation
TRINITY_DN6092_c0_g2_i1	2	5	136.66	2.01	0.0104	XP_050061588.1 uncharacterized protein LOC126551678, partial [Aphis gossypii]
TRINITY_DN634_c1_g2_i7	2	5	756.22	2.21	0.0105	XP_026821531.1 protein FAM122A isoform X2 [Rhopalosiphum maidis]
TRINITY_DN16600_c0_g1_i6	2	15	111.72	5.91	0.0105	No annotation
TRINITY_DN7436_c0_g1_i3	2	20	206.19	1.36	0.0105	XP_027850410.2 alpha-tocopherol transfer protein-like isoform X1 [Aphis gossypii]
TRINITY_DN3867_c0_g1_i1	2	15	24.62	7.74	0.0106	XP_025420228.1 uncharacterized protein LOC112690432, partial [Sipha flava]
TRINITY_DN215537_c0_g1_i1	2	3	218.83	-3.72	0.0106	No annotation
TRINITY_DN2334_c2_g1_i1	2	3	145.65	-1.66	0.0106	CAH1726190.1 unnamed protein product [Aphis gossypii]
TRINITY_DN48219_c0_g1_i1	2	5	44.61	4.46	0.0107	No annotation
TRINITY_DN748_c0_g2_i1	2	5	444.05	1.13	0.0107	No annotation
TRINITY_DN11637_c0_g1_i6	2	5	785.58	1.31	0.0107	XP_026813890.1 uncharacterized protein LOC113554306 isoform X2 [Rhopalosiphum maidis]
TRINITY_DN1189_c1_g2_i1	2	5	502.38	-1.31	0.0107	XP_026805138.1 myb-like protein AA isoform X2 [Rhopalosiphum maidis]
TRINITY_DN68001_c0_g1_i1	2	20	178.87	-1.57	0.0107	XP_026804506.1 transcriptional repressor scratch 1-like [Rhopalosiphum maidis]
TRINITY_DN1839_c0_g1_i5	2	15	9482.45	-1.14	0.0107	XP_003246490.1 cuticle protein 16.5 [Acyrthosiphon pisum]
TRINITY_DN570_c1_g1_i4	2	1	858.04	4.29	0.0107	No annotation
TRINITY_DN1752_c0_g1_i4	2	20	390.25	0.79	0.0107	XP_026814732.1 uncharacterized protein LOC113554863 isoform X1 [Rhopalosiphum maidis]
TRINITY_DN2251_c2_g1_i1	2	5	328.44	1.8	0.0107	XP_026815401.1 uncharacterized protein LOC113555215 [Rhopalosiphum maidis]
TRINITY_DN1756_c0_g1_i33	2	0	317.42	1.95	0.0108	XP_026823370.1 uncharacterized protein LOC113561255 [Rhopalosiphum maidis]
TRINITY_DN70118_c0_g1_i1	2	5	2036.04	1.46	0.0108	No annotation
TRINITY_DN19559_c0_g1_i5	2	10	212.31	-1.95	0.0108	No annotation
TRINITY_DN4028_c3_g1_i11	2	5	542.45	1.91	0.0108	XP_026807201.1 probable multidrug resistance-associated protein lethal(2)03659 isoform X3 [Rhopalosiphum maidis]
TRINITY_DN2407_c0_g1_i4	2	20	146.24	-3.68	0.0109	XP_026818634.1 uncharacterized protein LOC113557361 [Rhopalosiphum maidis]
TRINITY_DN4734_c0_g1_i15	2	20	445.12	-0.99	0.0109	XP_026808451.1 LOW QUALITY PROTEIN: alkaline phosphatase-like [Rhopalosiphum maidis]
TRINITY_DN21638_c0_g4_i1	2	5	114.12	-4.05	0.011	No annotation
TRINITY_DN3512_c0_g1_i1	2	15	21	7.5	0.011	No annotation
TRINITY_DN1464_c0_g1_i10	2	20	70.49	-1.72	0.011	No annotation
TRINITY_DN6958_c0_g1_i7	2	5	316.79	3.78	0.0111	XP_026817393.1 alpha-tocopherol transfer protein-like [Rhopalosiphum maidis]
TRINITY_DN2407_c0_g1_i1	2	20	112.08	-3.78	0.0111	XP_026818634.1 uncharacterized protein LOC113557361 [Rhopalosiphum maidis]
TRINITY_DN4028_c3_g1_i6	2	5	585.94	1.95	0.0112	XP_026807199.1 probable multidrug resistance-associated protein lethal(2)03659 isoform X1 [Rhopalosiphum maidis]
TRINITY_DN522_c0_g1_i20	2	20	18.78	3.63	0.0112	KAE9539679.1 hypothetical protein AGLY_004931 [Aphis glycines]
TRINITY_DN283_c0_g1_i4	2	20	128.06	2.05	0.0112	XP_026814763.1 DNA-directed RNA polymerase II subunit RPB1-like [Rhopalosiphum maidis]
TRINITY_DN2454_c2_g3_i1	2	10	3023.75	-0.81	0.0112	XP_026810886.1 band 7 protein CG42540-like [Rhopalosiphum maidis]
TRINITY_DN15598_c0_g1_i2	2	15	21.55	7.54	0.0112	No annotation
TRINITY_DN4782_c0_g1_i16	2	5	126.29	1.99	0.0113	XP_025194693.1 nostrin [Melanaphis sacchari]
TRINITY_DN5426_c0_g1_i24	2	15	71.72	6.25	0.0113	XP_026805786.1 protein Spindly [Rhopalosiphum maidis]
TRINITY_DN70858_c1_g1_i4	2	10	99.62	-2.51	0.0113	No annotation
TRINITY_DN102290_c0_g1_i1	2	20	200.95	1.7	0.0113	No annotation
TRINITY_DN595_c0_g1_i7	2	15	110.88	-2.12	0.0113	XP_001942744.1 uncharacterized protein LOC100160815 [Acyrthosiphon pisum]
TRINITY_DN711_c1_g1_i1	2	5	215.74	-2.19	0.0114	No annotation
TRINITY_DN16921_c0_g4_i1	2	20	23.56	-4.19	0.0114	KAF0764553.1 Uncharacterized protein FWK35_00026184 [Aphis craccivora]
TRINITY_DN25087_c4_g1_i1	2	0	1126.2	2.58	0.0114	AHZ66314.1 cytochrome b, partial [Cinara schwarzii]
TRINITY_DN3106_c3_g1_i1	2	3	109.47	-2.46	0.0114	No annotation
TRINITY_DN3033_c0_g1_i4	2	20	303.3	0.97	0.0115	XP_026812470.1 uncharacterized protein LOC113553364 [Rhopalosiphum maidis]
TRINITY_DN7194_c0_g2_i1	2	15	22.69	7.61	0.0115	KAF0707045.1 Transposon Ty3-I Gag-Pol polyprotein, partial [Aphis craccivora]
TRINITY_DN3750_c0_g1_i11	2	1	230.53	2	0.0115	CAH1721784.1 unnamed protein product [Aphis gossypii]
TRINITY_DN2934_c0_g1_i9	2	2	263.3	-2.62	0.0116	XP_026809282.1 cathepsin B [Rhopalosiphum maidis]
TRINITY_DN46695_c0_g1_i9	2	20	150.78	-1.81	0.0116	KAF0766987.1 Uncharacterized protein FWK35_00002877 [Aphis craccivora]
TRINITY_DN1756_c0_g1_i26	2	0	338.01	1.94	0.0117	XP_026823370.1 uncharacterized protein LOC113561255 [Rhopalosiphum maidis]
TRINITY_DN134964_c0_g1_i1	2	5	262.69	-1.64	0.0117	VVC43361.1 Endonuclease/exonuclease/phosphatase,Reverse transcriptase domain [Cinara cedri]
TRINITY_DN6169_c0_g1_i5	2	5	275.23	3.3	0.0117	XP_026811771.1 short-chain dehydrogenase/reductase family 16C member 6-like [Rhopalosiphum maidis]
TRINITY_DN15903_c0_g1_i1	2	0	1235.92	2.19	0.0117	No annotation
TRINITY_DN10033_c0_g1_i2	2	5	402.43	1.16	0.0117	XP_026805101.1 Ig-like and fibronectin type-III domain-containing protein 1 [Rhopalosiphum maidis]
TRINITY_DN5870_c0_g1_i7	2	5	385.51	-1.01	0.0117	XP_026810592.1 adhesion G protein-coupled receptor A3 [Rhopalosiphum maidis]
TRINITY_DN4133_c2_g1_i3	2	5	1337.05	2.7	0.0117	XP_026822152.1 protein THEM6-like [Rhopalosiphum maidis]
TRINITY_DN440_c0_g1_i15	2	20	223.15	-1.12	0.0118	XP_050054903.1 voltage-gated potassium channel subunit beta-2 isoform X2 [Aphis gossypii]
TRINITY_DN2297_c0_g1_i3	2	20	415.67	-1	0.0118	No annotation
TRINITY_DN1705_c5_g2_i1	2	3	920.87	-1.46	0.0119	UER39329.1 nicotinic acetylcholine receptor alpha 1 [Sitobion miscanthi]
TRINITY_DN678_c0_g1_i2	2	1	17160	4.53	0.0119	KAF0711972.1 Uncharacterized protein FWK35_00034681, partial [Aphis craccivora]
TRINITY_DN4383_c0_g1_i9	2	20	98.66	1.64	0.012	XP_026821025.1 UBX domain-containing protein 4-like [Rhopalosiphum maidis]
TRINITY_DN9_c0_g1_i17	2	20	29.41	3.16	0.012	CAH1736127.1 unnamed protein product [Aphis gossypii]
TRINITY_DN90_c0_g1_i34	2	3	982.1	-1.05	0.0121	XP_026820175.1 ankyrin-2-like isoform X1 [Rhopalosiphum maidis]
TRINITY_DN123711_c1_g2_i1	2	20	72.77	-2.8	0.0121	XP_022164244.1 uncharacterized protein LOC111029535 [Myzus persicae]
TRINITY_DN4593_c0_g1_i2	2	15	33.28	4.35	0.0122	No annotation
TRINITY_DN3766_c0_g1_i1	2	2	40.43	7.91	0.0122	No annotation
TRINITY_DN1058_c0_g1_i4	2	20	137.41	1.66	0.0123	XP_026820294.1 cathepsin B-like [Rhopalosiphum maidis]
TRINITY_DN4128_c0_g1_i4	2	20	86.86	2.01	0.0123	XP_026809933.1 cationic amino acid transporter 2-like [Rhopalosiphum maidis]
TRINITY_DN40256_c0_g1_i2	2	5	149.96	3.03	0.0123	XP_026812120.1 syntaxin-like [Rhopalosiphum maidis]
TRINITY_DN5767_c3_g2_i3	2	20	263.96	-1.14	0.0124	No annotation
TRINITY_DN265_c0_g1_i1	2	10	1025.69	-1.16	0.0124	XP_026813149.1 glutathione hydrolase 1 proenzyme-like isoform X1 [Rhopalosiphum maidis]
TRINITY_DN2396_c0_g1_i9	2	5	624.01	0.99	0.0124	XP_026816255.1 RING finger protein nhl-1 isoform X2 [Rhopalosiphum maidis]
TRINITY_DN135640_c1_g1_i9	2	5	45071	2.25	0.0125	No annotation
TRINITY_DN412_c0_g2_i7	2	5	596.42	1.77	0.0125	XP_026821097.1 coagulation factor IX-like isoform X1 [Rhopalosiphum maidis]
TRINITY_DN1276_c0_g1_i11	2	20	324.8	-1.26	0.0126	No annotation
TRINITY_DN293_c1_g1_i1	2	1	121.95	1.92	0.0126	QPZ88887.1 cytochrome P450 CYP6CY4 [Rhopalosiphum padi]
TRINITY_DN46776_c1_g1_i1	2	5	11.68	7.15	0.0126	No annotation
TRINITY_DN644_c0_g1_i26	2	20	507.21	-0.73	0.0127	XP_026810630.1 suppressor of fused homolog [Rhopalosiphum maidis]
TRINITY_DN3022_c0_g2_i1	2	20	176.73	1.3	0.0127	XP_026817613.1 T-complex protein 1 subunit beta-like [Rhopalosiphum maidis]
TRINITY_DN30753_c0_g1_i2	2	15	162.95	2.17	0.0128	XP_025192947.1 electron transfer flavoprotein regulatory factor 1 [Melanaphis sacchari]
TRINITY_DN90565_c0_g2_i1	2	2	19.41	5.81	0.0128	No annotation
TRINITY_DN55360_c0_g1_i1	2	1	117.56	4.03	0.0128	No annotation
TRINITY_DN7863_c0_g2_i12	2	5	297.71	2.22	0.0128	XP_026810523.1 atrial natriuretic peptide-converting enzyme [Rhopalosiphum maidis]
TRINITY_DN4028_c3_g1_i16	2	5	474.51	1.91	0.0129	XP_026807201.1 probable multidrug resistance-associated protein lethal(2)03659 isoform X3 [Rhopalosiphum maidis]
TRINITY_DN409_c4_g1_i1	2	5	1830.96	1.85	0.0129	XP_026807202.1 probable multidrug resistance-associated protein lethal(2)03659 isoform X4 [Rhopalosiphum maidis]
TRINITY_DN10568_c0_g1_i12	2	15	21.78	7.56	0.0129	No annotation
TRINITY_DN130011_c0_g1_i1	2	15	45	6.12	0.0129	No annotation
TRINITY_DN10176_c0_g2_i1	2	2	107.08	-2.42	0.0129	No annotation
TRINITY_DN1413_c0_g1_i11	2	5	429	1.67	0.013	XP_026819446.1 hydroxysteroid dehydrogenase-like protein 2 [Rhopalosiphum maidis]
TRINITY_DN1189_c1_g2_i4	2	5	396.5	-1.24	0.0131	XP_026805137.1 myb-like protein AA isoform X1 [Rhopalosiphum maidis]
TRINITY_DN3952_c0_g1_i30	2	0	1794.37	1.69	0.0131	XP_026820455.1 glycerol-3-phosphate dehydrogenase [NAD(+)], cytoplasmic isoform X2 [Rhopalosiphum maidis]
TRINITY_DN4867_c0_g1_i3	2	20	151.74	-1.38	0.0131	No annotation
TRINITY_DN6495_c0_g1_i6	2	20	32.18	2.91	0.0132	XP_026820490.1 phenoloxidase 1-like [Rhopalosiphum maidis]
TRINITY_DN7203_c0_g1_i14	2	20	5889.55	-0.84	0.0132	XP_025410451.1 60S ribosomal protein L34 [Sipha flava]
TRINITY_DN1468_c3_g1_i1	2	20	224.87	1.15	0.0132	No annotation
TRINITY_DN6131_c1_g2_i1	2	20	1003.5	1.56	0.0132	XP_026808336.1 GRB10-interacting GYF protein 2 isoform X3 [Rhopalosiphum maidis]
TRINITY_DN23535_c0_g1_i1	2	20	73.27	4.2	0.0133	No annotation
TRINITY_DN898_c2_g1_i2	2	5	346.32	2.45	0.0134	XP_026808266.1 uncharacterized protein LOC113550551 [Rhopalosiphum maidis]
TRINITY_DN10409_c0_g1_i8	2	10	28.7	8.21	0.0134	XP_025197610.1 longitudinals lacking protein, isoforms A/B/D/L-like isoform X19 [Melanaphis sacchari]
TRINITY_DN35082_c0_g1_i4	2	15	26.04	7.81	0.0135	No annotation
TRINITY_DN13460_c0_g2_i1	2	20	23.4	5.61	0.0135	No annotation
TRINITY_DN1001_c2_g2_i1	2	15	22.64	7.61	0.0135	No annotation
TRINITY_DN2100_c0_g2_i6	2	15	2225.02	-0.77	0.0135	XP_026815787.1 uncharacterized protein LOC113555559 [Rhopalosiphum maidis]
TRINITY_DN123358_c0_g1_i1	2	2	28.56	-5.04	0.0136	No annotation
TRINITY_DN16285_c0_g1_i11	2	1	552.79	1.11	0.0136	KAE9536398.1 hypothetical protein AGLY_007187 [Aphis glycines]
TRINITY_DN2998_c1_g1_i6	2	20	87.31	2.44	0.0136	XP_026823302.1 sialin-like isoform X1 [Rhopalosiphum maidis]
TRINITY_DN4525_c0_g5_i1	2	1	569.33	-1.65	0.0136	No annotation
TRINITY_DN1146_c0_g1_i10	2	5	112.99	1.85	0.0136	XP_026823296.1 probable low-specificity L-threonine aldolase 2 isoform X2 [Rhopalosiphum maidis] XP_026823297.1 probable low-specificity L-threonine aldolase 2 isoform X2 [Rhopalosiphum maidis]
TRINITY_DN15115_c0_g1_i5	2	1	96.24	2.34	0.0136	XP_026816922.1 alpha-tocopherol transfer protein-like [Rhopalosiphum maidis]
TRINITY_DN3952_c0_g1_i29	2	0	1830.28	1.74	0.0138	XP_026820455.1 glycerol-3-phosphate dehydrogenase [NAD(+)], cytoplasmic isoform X2 [Rhopalosiphum maidis]
TRINITY_DN32846_c0_g1_i10	2	0	491.76	2.17	0.0138	XP_026808113.1 mitochondrial coenzyme A transporter SLC25A42 [Rhopalosiphum maidis]
TRINITY_DN4460_c1_g1_i6	2	20	1086.07	-0.75	0.0138	XP_025415136.1 uncharacterized protein LOC112686885 [Sipha flava]
TRINITY_DN1756_c0_g1_i100	2	0	284.13	2.11	0.0138	XP_026823370.1 uncharacterized protein LOC113561255 [Rhopalosiphum maidis]
TRINITY_DN7780_c1_g1_i1	2	20	784.53	-0.62	0.0139	No annotation
TRINITY_DN22282_c0_g1_i2	2	5	267.43	2.05	0.014	XP_026804480.1 patched domain-containing protein 3 [Rhopalosiphum maidis]
TRINITY_DN265_c1_g2_i1	2	20	69.78	1.95	0.014	XP_026810609.1 glutathione hydrolase 1 proenzyme-like [Rhopalosiphum maidis]
TRINITY_DN74600_c0_g1_i1	2	2	15.3	7.41	0.014	No annotation
TRINITY_DN1464_c0_g1_i6	2	20	658.72	-0.67	0.0141	XP_026805282.1 uncharacterized protein LOC113548540 [Rhopalosiphum maidis]
TRINITY_DN4092_c5_g1_i1	2	20	126.42	1.49	0.0141	XP_026820628.1 Golgi-associated plant pathogenesis-related protein 1-like [Rhopalosiphum maidis]
TRINITY_DN1340_c0_g1_i14	2	20	426.42	0.75	0.0142	XP_026818626.1 phosphatidylserine synthase 1 [Rhopalosiphum maidis]
TRINITY_DN67468_c0_g2_i1	2	5	13.23	7.32	0.0142	No annotation
TRINITY_DN57072_c0_g1_i1	2	5	1032.32	1.66	0.0143	No annotation
TRINITY_DN3990_c0_g1_i2	2	20	124.01	-1.6	0.0143	XP_026811011.1 membrane-associated guanylate kinase, WW and PDZ domain-containing protein 3-like [Rhopalosiphum maidis]
TRINITY_DN634_c1_g2_i4	2	5	847.51	2.11	0.0143	XP_026821531.1 protein FAM122A isoform X2 [Rhopalosiphum maidis]
TRINITY_DN6412_c0_g1_i10	2	1	45.16	4.45	0.0144	No annotation
TRINITY_DN6380_c0_g1_i6	2	5	2153.96	1.33	0.0144	XP_026818286.1 electron transfer flavoprotein-ubiquinone oxidoreductase, mitochondrial [Rhopalosiphum maidis]
TRINITY_DN3066_c0_g1_i1	2	10	62.9	-2.52	0.0145	KAF0772247.1 farnesol dehydrogenase-like [Aphis craccivora]
TRINITY_DN97301_c1_g3_i1	2	0	15.74	7.5	0.0145	No annotation
TRINITY_DN469_c0_g2_i5	2	10	802.05	2.58	0.0145	XP_026813553.1 omega-amidase NIT2-like [Rhopalosiphum maidis]
TRINITY_DN2390_c0_g1_i13	2	20	114.86	-2.73	0.0145	KAF0691406.1 Uncharacterized protein FWK35_00036669, partial [Aphis craccivora]
TRINITY_DN9742_c0_g1_i36	2	20	307.5	-1.93	0.0145	No annotation
TRINITY_DN5021_c0_g1_i4	2	5	3766.24	5.27	0.0145	XP_026818533.1 flightin [Rhopalosiphum maidis]
TRINITY_DN19296_c0_g1_i4	2	5	890.86	1.47	0.0145	XP_003242553.1 uncharacterized protein LOC100569867 [Acyrthosiphon pisum]
TRINITY_DN46527_c2_g1_i1	2	20	70.74	-2.8	0.0147	No annotation
TRINITY_DN37593_c0_g2_i1	2	5	19.49	7.88	0.0147	No annotation
TRINITY_DN110080_c0_g1_i1	2	5	949.99	-1.06	0.0148	KAF0761546.1 TWiK family of potassium channels protein 7 [Aphis craccivora]
TRINITY_DN603_c0_g1_i2	2	20	1285.44	2.87	0.0148	XP_026815581.1 reticulocyte-binding protein 2 homolog a-like [Rhopalosiphum maidis]
TRINITY_DN1995_c3_g1_i1	2	5	177.65	-3.24	0.0148	No annotation
TRINITY_DN2498_c0_g1_i11	2	15	20.92	7.5	0.0148	KAF0761620.1 mitochondrial genome maintenance exonuclease 1-like [Aphis craccivora]
TRINITY_DN7203_c0_g1_i10	2	20	56.63	-1.82	0.0148	No annotation
TRINITY_DN270_c0_g1_i2	2	0	3365.82	2.19	0.0148	XP_026804505.1 fatty acid-binding protein, muscle-like isoform X2 [Rhopalosiphum maidis]
TRINITY_DN4126_c0_g1_i21	2	20	98.29	2.35	0.0148	XP_050059532.1 secreted protein C [Aphis gossypii]
TRINITY_DN2612_c0_g2_i1	2	15	19.13	7.37	0.0149	KAF0750730.1 homeobox protein slou [Aphis craccivora]
TRINITY_DN8339_c0_g1_i5	2	3	948.35	1.24	0.015	XP_026821212.1 glycine-rich cell wall structural protein 1.0-like isoform X1 [Rhopalosiphum maidis]
TRINITY_DN15692_c0_g1_i3	2	3	542.96	1.49	0.015	KAF0751694.1 Uncharacterized protein FWK35_00034491 [Aphis craccivora]
TRINITY_DN1113_c0_g2_i16	2	2	116.66	3.05	0.015	No annotation
TRINITY_DN16371_c0_g1_i1	2	2	15.85	7.46	0.015	No annotation
TRINITY_DN1203_c0_g1_i1	2	1	894.96	-1.21	0.0151	No annotation
TRINITY_DN1469_c0_g1_i32	2	5	119.56	1.59	0.0151	XP_026805069.1 galectin-9B isoform X2 [Rhopalosiphum maidis]
TRINITY_DN10033_c0_g1_i3	2	5	312.8	1.32	0.0151	XP_026805101.1 Ig-like and fibronectin type-III domain-containing protein 1 [Rhopalosiphum maidis]
TRINITY_DN134876_c0_g1_i1	2	5	2022.48	2.61	0.0151	No annotation
TRINITY_DN7064_c8_g1_i1	2	5	19598.3	2.71	0.0151	No annotation
TRINITY_DN13748_c0_g1_i6	2	20	7466.06	-0.72	0.0151	XP_026822319.1 thioredoxin-2-like [Rhopalosiphum maidis]
TRINITY_DN1752_c0_g1_i9	2	20	343.75	0.88	0.0152	XP_026814733.1 uncharacterized protein LOC113554863 isoform X2 [Rhopalosiphum maidis]
TRINITY_DN1752_c0_g1_i32	2	20	390.13	1	0.0152	XP_026814732.1 uncharacterized protein LOC113554863 isoform X1 [Rhopalosiphum maidis]
TRINITY_DN4185_c0_g1_i5	2	5	176.74	2.04	0.0152	XP_026822577.1 differentially expressed in FDCP 6 homolog isoform X1 [Rhopalosiphum maidis]
TRINITY_DN2046_c0_g1_i7	2	3	4814.73	1.24	0.0153	XP_026822347.1 endocuticle structural glycoprotein SgAbd-4-like [Rhopalosiphum maidis]
TRINITY_DN409_c2_g3_i5	2	5	482.08	2.12	0.0153	XP_026807201.1 probable multidrug resistance-associated protein lethal(2)03659 isoform X3 [Rhopalosiphum maidis]
TRINITY_DN42735_c1_g1_i1	2	10	24.65	7.99	0.0153	XP_015369141.1 PREDICTED: protein BUD31 homolog isoform X1 [Diuraphis noxia]
TRINITY_DN4734_c0_g1_i16	2	20	598.09	-1	0.0153	AEV66506.1 alkaline phosphatase 2 [Aphis glycines]
TRINITY_DN26145_c0_g1_i3	2	5	2498.01	-1.22	0.0153	XP_015380466.1 PREDICTED: brain tumor protein [Diuraphis noxia]
TRINITY_DN19559_c0_g2_i1	2	2	25.59	7.17	0.0154	No annotation
TRINITY_DN10090_c1_g1_i4	2	20	164.9	-1.05	0.0154	CAH1707766.1 unnamed protein product [Aphis gossypii]
TRINITY_DN18839_c0_g1_i2	2	1	72.95	3.34	0.0154	No annotation
TRINITY_DN811_c1_g1_i1	2	5	71.88	-3.44	0.0154	No annotation
TRINITY_DN4036_c0_g3_i2	2	15	405.1	-1.35	0.0154	XP_026809125.1 uncharacterized protein LOC113551216 [Rhopalosiphum maidis]
TRINITY_DN22057_c0_g1_i1	2	20	25.41	5.71	0.0155	No annotation
TRINITY_DN627_c0_g1_i1	2	20	170.59	1.16	0.0155	XP_026812011.1 uncharacterized protein LOC113553071 [Rhopalosiphum maidis]
TRINITY_DN1413_c0_g1_i15	2	5	634	1.41	0.0156	XP_026819423.1 interleukin-1 receptor-associated kinase 4-like [Rhopalosiphum maidis] XP_026819428.1 interleukin-1 receptor-associated kinase 4-like [Rhopalosiphum maidis] XP_026819435.1 interleukin-1 receptor-associated kinase 4-like [Rhopalosiphum maidis] XP_026819439.1 interleukin-1 receptor-associated kinase 4-like [Rhopalosiphum maidis]
TRINITY_DN4072_c0_g1_i12	2	20	7962.93	-0.62	0.0156	XP_025203722.1 uncharacterized protein LOC112600649 [Melanaphis sacchari]
TRINITY_DN5612_c0_g1_i2	2	20	8491.62	-0.55	0.0156	XP_026809486.1 LOW QUALITY PROTEIN: elongation factor 1-beta'-like [Rhopalosiphum maidis]
TRINITY_DN2246_c0_g1_i18	2	5	1446.81	2.03	0.0156	XP_026823356.1 male-specific lethal 1-like 1 isoform X3 [Rhopalosiphum maidis]
TRINITY_DN2396_c0_g1_i11	2	5	595.15	0.96	0.0157	XP_026816253.1 RING finger protein nhl-1 isoform X1 [Rhopalosiphum maidis]
TRINITY_DN8329_c0_g1_i2	2	5	400.09	-1.27	0.0157	No annotation
TRINITY_DN889_c0_g1_i2	2	20	217.61	-1.15	0.0157	KAF0737719.1 Uncharacterized protein FWK35_00034526 [Aphis craccivora]
TRINITY_DN80846_c1_g1_i10	2	5	104.59	2.58	0.0158	XP_026816089.1 serine proteinase stubble [Rhopalosiphum maidis]
TRINITY_DN2837_c0_g1_i6	2	20	24.47	3.73	0.0158	No annotation
TRINITY_DN2927_c1_g2_i14	2	5	227.95	1.97	0.0158	XP_026816435.1 hepatic leukemia factor isoform X5 [Rhopalosiphum maidis]
TRINITY_DN10200_c0_g1_i5	2	20	198.33	1.06	0.0158	XP_026812554.1 DNA (cytosine-5)-methyltransferase 1-like [Rhopalosiphum maidis]
TRINITY_DN45544_c0_g1_i2	2	5	11.08	7.07	0.0158	No annotation
TRINITY_DN572_c0_g2_i7	2	20	1956.21	1.41	0.0159	XP_026822777.1 apolipoprotein D-like [Rhopalosiphum maidis]
TRINITY_DN63896_c0_g1_i4	2	1	89.9	-2.74	0.0159	No annotation
TRINITY_DN4072_c0_g1_i8	2	20	7885.85	-0.61	0.0159	XP_025203722.1 uncharacterized protein LOC112600649 [Melanaphis sacchari]
TRINITY_DN11262_c0_g1_i2	2	5	891.18	2.71	0.0159	No annotation
TRINITY_DN175592_c0_g1_i1	2	3	29.14	8.52	0.016	No annotation
TRINITY_DN1268_c0_g2_i21	2	3	358.34	-1.44	0.016	XP_025207877.1 neuronal acetylcholine receptor subunit alpha-7-like isoform X1 [Melanaphis sacchari] XP_025207878.1 neuronal acetylcholine receptor subunit alpha-7-like isoform X1 [Melanaphis sacchari]
TRINITY_DN123415_c0_g1_i1	2	3	34.33	-3.95	0.016	KAE9522459.1 hypothetical protein AGLY_017120 [Aphis glycines]
TRINITY_DN2046_c0_g1_i6	2	3	4574.2	1.24	0.016	XP_026822347.1 endocuticle structural glycoprotein SgAbd-4-like [Rhopalosiphum maidis]
TRINITY_DN1666_c1_g1_i3	2	3	235.15	1.65	0.016	XP_026816155.1 two pore potassium channel protein sup-9-like [Rhopalosiphum maidis] XP_026816156.1 two pore potassium channel protein sup-9-like [Rhopalosiphum maidis]
TRINITY_DN200_c0_g1_i1	2	3	2184.54	2.12	0.016	No annotation
TRINITY_DN4785_c0_g1_i9	2	3	134.52	2.65	0.016	No annotation
TRINITY_DN4460_c3_g2_i3	2	3	628.51	-1.46	0.016	No annotation
TRINITY_DN123793_c0_g1_i1	2	10	69.02	5.98	0.0161	XP_027837917.2 uncharacterized protein LOC114120261 isoform X1 [Aphis gossypii]
TRINITY_DN7476_c2_g1_i3	2	10	34	5.85	0.0161	No annotation
TRINITY_DN24273_c0_g1_i8	2	2	415.16	-1.54	0.0163	No annotation
TRINITY_DN5422_c0_g1_i1	2	5	588.03	-1.36	0.0163	No annotation
TRINITY_DN3518_c0_g1_i1	2	20	22.7	-4.07	0.0163	No annotation
TRINITY_DN1059_c1_g1_i1	2	20	169.79	-1.09	0.0163	XP_022168841.1 small conductance calcium-activated potassium channel protein isoform X2 [Myzus persicae]
TRINITY_DN12725_c0_g2_i1	2	15	38.42	8.37	0.0164	No annotation
TRINITY_DN2476_c1_g1_i1	2	5	156.86	1.47	0.0164	KAF0704189.1 protein ALP1-like, partial [Aphis craccivora]
TRINITY_DN38551_c0_g1_i1	2	5	65.45	-2.75	0.0164	No annotation
TRINITY_DN1791_c0_g1_i9	2	15	48.34	3.49	0.0165	XP_026806589.1 hormone-sensitive lipase [Rhopalosiphum maidis]
TRINITY_DN1278_c3_g3_i1	2	1	434.5	-1.52	0.0165	No annotation
TRINITY_DN3032_c0_g1_i10	2	20	238.62	1.04	0.0165	No annotation
TRINITY_DN1756_c0_g1_i15	2	0	322.3	1.92	0.0166	XP_026823370.1 uncharacterized protein LOC113561255 [Rhopalosiphum maidis]
TRINITY_DN1874_c0_g1_i17	2	1	163.27	1.65	0.0166	XP_026811159.1 LOW QUALITY PROTEIN: ABC transporter G family member 23-like [Rhopalosiphum maidis]
TRINITY_DN5631_c0_g3_i1	2	3	722.32	-1.07	0.0167	XP_025196979.1 Kv channel-interacting protein 4 [Melanaphis sacchari]
TRINITY_DN39189_c1_g2_i4	2	5	657.64	-1.42	0.0167	No annotation
TRINITY_DN226082_c0_g1_i1	2	20	60.2	-2.96	0.0167	XP_026809723.1 larval cuticle protein LCP-22-like isoform X2 [Rhopalosiphum maidis]
TRINITY_DN5842_c0_g1_i4	2	2	146.05	4.75	0.0167	XM_027995327.2 PREDICTED: Aphis gossypii protein charybde-like (LOC114130362), transcript variant X2, mRNA Length=3188
TRINITY_DN2621_c2_g1_i3	2	10	122.18	-3.38	0.0168	No annotation
TRINITY_DN5695_c0_g1_i9	2	20	154.95	-1.12	0.0168	No annotation
TRINITY_DN4460_c6_g1_i2	2	10	2790.31	-1.02	0.0168	No annotation
TRINITY_DN930_c1_g1_i1	2	5	376.1	1.8	0.0168	XP_026805716.1 uncharacterized protein LOC113548832 [Rhopalosiphum maidis]
TRINITY_DN6412_c0_g1_i9	2	15	20.17	7.45	0.017	XP_026806568.1 uncharacterized protein LOC113549457 [Rhopalosiphum maidis]
TRINITY_DN3012_c1_g2_i1	2	10	968.13	-0.98	0.017	No annotation
TRINITY_DN693_c0_g1_i16	2	20	295	-1.13	0.017	XP_026810939.1 protein SCAF8 isoform X2 [Rhopalosiphum maidis]
TRINITY_DN3670_c0_g1_i3	2	2	181.08	2.08	0.017	No annotation
TRINITY_DN920_c0_g1_i2	2	10	363.3	-1.56	0.0171	XP_026818658.1 uncharacterized protein LOC113557376 [Rhopalosiphum maidis]
TRINITY_DN47986_c0_g1_i1	2	15	32.49	8.13	0.0171	XP_026816803.1 dolichyl-phosphate beta-glucosyltransferase-like [Rhopalosiphum maidis] XP_026817760.1 dolichyl-phosphate beta-glucosyltransferase-like [Rhopalosiphum maidis]
TRINITY_DN14524_c0_g1_i4	2	10	22.98	6.91	0.0171	XP_022168388.1 zinc finger BED domain-containing protein 5-like isoform X2 [Myzus persicae]
TRINITY_DN4361_c0_g1_i7	2	20	127.12	2.09	0.0171	XP_026813946.1 pre-mRNA-splicing factor CWC22 homolog [Rhopalosiphum maidis]
TRINITY_DN1259_c2_g1_i1	2	10	20.11	7.7	0.0171	No annotation
TRINITY_DN1413_c0_g1_i12	2	5	679.58	1.27	0.0171	XP_026819423.1 interleukin-1 receptor-associated kinase 4-like [Rhopalosiphum maidis] XP_026819428.1 interleukin-1 receptor-associated kinase 4-like [Rhopalosiphum maidis] XP_026819435.1 interleukin-1 receptor-associated kinase 4-like [Rhopalosiphum maidis] XP_026819439.1 interleukin-1 receptor-associated kinase 4-like [Rhopalosiphum maidis]
TRINITY_DN1208_c0_g1_i2	2	5	1680.06	-0.89	0.0172	XP_026807904.1 host cell factor 1 isoform X1 [Rhopalosiphum maidis]
TRINITY_DN12722_c0_g1_i1	2	1	291.77	-1.42	0.0172	No annotation
TRINITY_DN26694_c0_g1_i3	2	20	161.81	-1.28	0.0173	No annotation
TRINITY_DN538_c1_g1_i1	2	15	52.04	6.39	0.0173	No annotation
TRINITY_DN8009_c0_g2_i3	2	5	1446.54	4.49	0.0174	XP_026807728.1 uncharacterized protein LOC113550216 [Rhopalosiphum maidis]
TRINITY_DN7060_c0_g1_i22	2	20	76.49	2.21	0.0174	XP_026808810.1 laccase-2-like [Rhopalosiphum maidis]
TRINITY_DN695_c0_g1_i12	2	15	96.81	-2.51	0.0175	KAF0755631.1 GATA zinc finger domain-containing protein 14-like [Aphis craccivora]
TRINITY_DN17786_c0_g1_i1	2	1	1862.59	1.06	0.0175	No annotation
TRINITY_DN1671_c0_g1_i5	2	5	139.37	1.96	0.0176	XP_026820123.1 obscurin-like isoform X3 [Rhopalosiphum maidis]
TRINITY_DN99984_c0_g1_i4	2	20	18019.9	2.08	0.0176	No annotation
TRINITY_DN32401_c0_g1_i1	2	15	20.9	7.5	0.0177	No annotation
TRINITY_DN9319_c0_g1_i5	2	20	1500.57	0.56	0.0177	XP_026809437.1 peroxidase [Rhopalosiphum maidis]
TRINITY_DN6945_c1_g1_i4	2	15	22.85	7.62	0.0178	No annotation
TRINITY_DN6270_c0_g1_i10	2	20	91.19	1.47	0.0178	XP_025197973.1 solute carrier family 23 member 2 isoform X1 [Melanaphis sacchari]
TRINITY_DN25384_c0_g1_i9	2	2	14.84	7.36	0.0179	No annotation
TRINITY_DN1687_c2_g1_i12	2	1	93.54	-1.87	0.0179	XP_026812126.1 uncharacterized protein LOC113553150 isoform X2 [Rhopalosiphum maidis]
TRINITY_DN1178_c1_g1_i1	2	10	2619.22	-1.95	0.018	XP_026817620.1 RNA-binding protein FUS-like [Rhopalosiphum maidis]
TRINITY_DN2251_c2_g1_i4	2	5	131.8	1.88	0.0181	XP_025204092.1 uncharacterized protein LOC112600947 [Melanaphis sacchari]
TRINITY_DN43510_c0_g2_i1	2	20	23.66	3.41	0.0181	No annotation
TRINITY_DN14058_c0_g1_i11	2	20	2134.83	-1.02	0.0181	XP_026811434.1 phosphatase and actin regulator 4-like [Rhopalosiphum maidis]
TRINITY_DN7192_c0_g1_i3	2	10	19.51	7.66	0.0181	No annotation
TRINITY_DN1913_c0_g1_i16	2	0	72543.8	2.01	0.0182	XP_015378966.1 PREDICTED: protein still life, isoform SIF type 1-like isoform X5 [Diuraphis noxia]
TRINITY_DN1911_c0_g1_i1	2	1	99.77	-2.3	0.0182	XP_026809497.1 uncharacterized protein LOC113551448 [Rhopalosiphum maidis]
TRINITY_DN778_c0_g2_i5	2	5	810.89	2.07	0.0182	XM_026952584.2 PREDICTED: Rhopalosiphum maidis GAS2-like protein pickled eggs (LOC113550628), mRNA Length=4283
TRINITY_DN261_c0_g1_i11	2	15	644.65	-1.01	0.0183	XP_026811668.1 cationic amino acid transporter 2-like isoform X2 [Rhopalosiphum maidis]
TRINITY_DN1022_c0_g2_i6	2	20	160.61	-1.45	0.0185	CAH1720894.1 unnamed protein product [Aphis gossypii]
TRINITY_DN2737_c0_g1_i8	2	20	263.02	-1.67	0.0185	No annotation
TRINITY_DN6901_c0_g1_i11	2	15	55.21	5.89	0.0185	XP_026817681.1 uncharacterized protein LOC113556752 [Rhopalosiphum maidis]
TRINITY_DN14288_c0_g1_i12	2	0	135.31	4.4	0.0185	No annotation
TRINITY_DN319_c0_g1_i18	2	20	301.97	1.55	0.0185	XP_026808452.1 alkaline phosphatase-like [Rhopalosiphum maidis]
TRINITY_DN704_c0_g1_i8	2	1	117.18	-2.72	0.0185	No annotation
TRINITY_DN6747_c0_g1_i5	2	5	10.47	6.99	0.0186	XP_026814125.1 uncharacterized protein LOC113554455 [Rhopalosiphum maidis]
TRINITY_DN319_c0_g1_i20	2	20	313.72	1.47	0.0187	XP_026808452.1 alkaline phosphatase-like [Rhopalosiphum maidis]
TRINITY_DN283_c0_g1_i9	2	20	228.46	1.38	0.0187	XP_026814763.1 DNA-directed RNA polymerase II subunit RPB1-like [Rhopalosiphum maidis]
TRINITY_DN4728_c0_g1_i8	2	5	167.33	2.95	0.0187	No annotation
TRINITY_DN22282_c0_g1_i8	2	5	305.95	1.78	0.0188	XP_026804480.1 patched domain-containing protein 3 [Rhopalosiphum maidis]
TRINITY_DN13154_c0_g1_i6	2	20	674.6	-1.1	0.0189	XP_026816366.1 multiple inositol polyphosphate phosphatase 1-like [Rhopalosiphum maidis] XP_026816367.1 multiple inositol polyphosphate phosphatase 1-like [Rhopalosiphum maidis]
TRINITY_DN17634_c0_g1_i2	2	2	16.76	6.54	0.0189	XP_026816166.1 cullin-2-like [Rhopalosiphum maidis]
TRINITY_DN8141_c0_g1_i1	2	20	393.46	1.13	0.019	XP_026815092.1 uncharacterized protein LOC113555016 [Rhopalosiphum maidis]
TRINITY_DN684_c0_g1_i10	2	15	3346.25	-1.62	0.019	KAF0766881.1 hypothetical protein FWK35_00003804 [Aphis craccivora]
TRINITY_DN5679_c1_g1_i1	2	5	367.02	-1.05	0.019	KAE9544057.1 hypothetical protein AGLY_001746 [Aphis glycines]
TRINITY_DN2533_c0_g1_i7	2	20	294.88	-0.88	0.0191	XP_026804077.1 disintegrin and metalloproteinase domain-containing protein 12 isoform X2 [Rhopalosiphum maidis]
TRINITY_DN1165_c0_g1_i1	2	20	82.31	2.66	0.0191	XP_050056165.1 uncharacterized protein LOC114121837 [Aphis gossypii]
TRINITY_DN5115_c0_g1_i3	2	5	385.97	1.22	0.0192	XP_026811336.1 uncharacterized protein LOC113552694 [Rhopalosiphum maidis]
TRINITY_DN113166_c0_g1_i1	2	2	23.25	7.02	0.0193	No annotation
TRINITY_DN922_c0_g1_i4	2	20	517.81	-0.74	0.0193	XP_026809087.1 ephrin type-B receptor 1-B isoform X2 [Rhopalosiphum maidis]
TRINITY_DN6971_c0_g2_i7	2	2	183.96	2	0.0194	XM_026954158.1 PREDICTED: Rhopalosiphum maidis acetylcholinesterase-like (LOC113551731), mRNA Length=6731
TRINITY_DN3747_c0_g1_i34	2	20	20.07	3.41	0.0194	XP_026821177.1 aspartate--tRNA ligase, cytoplasmic [Rhopalosiphum maidis]
TRINITY_DN6140_c0_g1_i2	2	2	763.28	1.82	0.0194	XP_026822738.1 regulator of G-protein signaling 11 isoform X1 [Rhopalosiphum maidis]
TRINITY_DN1063_c0_g1_i2	2	20	184.01	-1.09	0.0196	No annotation
TRINITY_DN44298_c0_g1_i7	2	15	20.87	7.49	0.0196	No annotation
TRINITY_DN12116_c1_g3_i1	2	15	18.43	7.31	0.0196	No annotation
TRINITY_DN111745_c0_g1_i5	2	2	45	-4.95	0.0196	No annotation
TRINITY_DN10813_c0_g1_i1	2	5	647.52	-0.95	0.0197	XP_026807218.1 LOW QUALITY PROTEIN: integrator complex subunit 7 [Rhopalosiphum maidis]
TRINITY_DN2668_c0_g2_i1	2	1	482.07	1.45	0.0197	XP_026807231.1 LOW QUALITY PROTEIN: protein yellow-like [Rhopalosiphum maidis]
TRINITY_DN1874_c0_g1_i11	2	1	179.67	1.57	0.0197	XP_026811159.1 LOW QUALITY PROTEIN: ABC transporter G family member 23-like [Rhopalosiphum maidis]
TRINITY_DN11637_c0_g1_i7	2	5	498.44	1.22	0.0197	XP_026813891.1 uncharacterized protein LOC113554306 isoform X3 [Rhopalosiphum maidis]
TRINITY_DN109_c0_g1_i3	2	5	24.68	3.87	0.0197	No annotation
TRINITY_DN135640_c1_g1_i5	2	5	5645.28	2.3	0.0198	No annotation
TRINITY_DN136110_c0_g2_i3	2	0	2326.52	1.95	0.0198	QID90024.1 cytochrome c oxidase subunit 1, partial [Cinara costata]
TRINITY_DN2183_c0_g1_i6	2	20	60.73	-2.22	0.0199	XP_026809195.1 acyl-CoA synthetase family member 2, mitochondrial-like [Rhopalosiphum maidis] XP_026809196.1 acyl-CoA synthetase family member 2, mitochondrial-like [Rhopalosiphum maidis] XP_026809197.1 acyl-CoA synthetase family member 2, mitochondrial-like [Rhopalosiphum maidis] XP_026809198.1 acyl-CoA synthetase family member 2, mitochondrial-like [Rhopalosiphum maidis] XP_026809199.1 acyl-CoA…
TRINITY_DN5434_c0_g1_i2	2	15	31.51	6.64	0.0199	No annotation
TRINITY_DN2246_c0_g1_i2	2	5	1391.42	2.05	0.0199	XP_026823356.1 male-specific lethal 1-like 1 isoform X3 [Rhopalosiphum maidis]
TRINITY_DN15101_c0_g1_i1	2	10	21.69	7.8	0.0199	No annotation
TRINITY_DN8009_c0_g2_i10	2	5	1114	4.72	0.02	XP_026807728.1 uncharacterized protein LOC113550216 [Rhopalosiphum maidis]
TRINITY_DN4449_c1_g1_i19	2	5	3507.92	1.05	0.0201	XP_025192550.1 tropomyosin-2 isoform X1 [Melanaphis sacchari]
TRINITY_DN23851_c0_g1_i3	2	5	12.77	7.27	0.0201	No annotation
TRINITY_DN2942_c0_g1_i2	2	20	983.92	-0.75	0.0201	No annotation
TRINITY_DN5625_c1_g2_i1	2	5	214.3	1.45	0.0201	XP_026811615.1 cardioacceleratory peptide receptor isoform X2 [Rhopalosiphum maidis]
TRINITY_DN943_c0_g2_i3	2	2	150.22	2.32	0.0201	XP_026820556.1 nucleoporin GLE1-like [Rhopalosiphum maidis]
TRINITY_DN1159_c2_g1_i2	2	3	565.64	-1.06	0.0201	No annotation
TRINITY_DN4028_c3_g1_i17	2	5	462.84	1.84	0.0202	XP_026807201.1 probable multidrug resistance-associated protein lethal(2)03659 isoform X3 [Rhopalosiphum maidis]
TRINITY_DN89498_c0_g2_i1	2	10	21.86	7.81	0.0202	CAH1707448.1 unnamed protein product [Aphis gossypii]
TRINITY_DN1240_c0_g1_i1	2	20	2443.59	-0.71	0.0202	NP_001119693.1 ribosomal protein L27 [Acyrthosiphon pisum]
TRINITY_DN1653_c0_g4_i1	2	5	660.56	-1.63	0.0202	XM_022315166.1 PREDICTED: Myzus persicae eukaryotic initiation factor 4A (LOC111034093), mRNA Length=2607
TRINITY_DN5144_c0_g1_i3	2	5	2627.89	1.4	0.0204	XP_026816017.1 thymosin beta isoform X1 [Rhopalosiphum maidis]
TRINITY_DN56915_c0_g2_i1	2	2	15.18	7.4	0.0204	No annotation
TRINITY_DN84_c0_g1_i9	2	5	1049.42	-0.83	0.0205	XP_026814822.1 DNA replication licensing factor MCM4 [Rhopalosiphum maidis]
TRINITY_DN7973_c1_g1_i6	2	20	328.56	0.87	0.0205	XP_026804339.1 acyl-CoA-binding domain-containing protein 1-like [Rhopalosiphum maidis]
TRINITY_DN4260_c0_g1_i8	2	2	167.78	-1.54	0.0205	XP_026808874.1 cartilage oligomeric matrix protein [Rhopalosiphum maidis]
TRINITY_DN1913_c0_g1_i2	2	0	72709.3	2	0.0205	XP_015378966.1 PREDICTED: protein still life, isoform SIF type 1-like isoform X5 [Diuraphis noxia]
TRINITY_DN41816_c1_g1_i4	2	1	726.77	-2.07	0.0206	No annotation
TRINITY_DN2324_c1_g2_i1	2	5	794.37	1.11	0.0207	XP_050054798.1 homeodomain-only protein-like isoform X1 [Aphis gossypii]
TRINITY_DN969_c3_g2_i3	2	5	144.77	2.07	0.0207	No annotation
TRINITY_DN11564_c0_g2_i1	2	1	577.71	-1.6	0.0208	No annotation
TRINITY_DN493_c1_g1_i2	2	20	177.75	-1.48	0.0209	No annotation
TRINITY_DN179422_c0_g1_i1	2	0	86.21	-3	0.021	No annotation
TRINITY_DN3177_c0_g2_i1	2	5	12.47	7.25	0.021	XP_026804497.1 glycoprotein 3-alpha-L-fucosyltransferase A-like [Rhopalosiphum maidis]
TRINITY_DN233532_c0_g1_i1	2	5	48.4	-2.39	0.0211	XP_029347460.1 LOW QUALITY PROTEIN: uncharacterized protein LOC100166039 [Acyrthosiphon pisum]
TRINITY_DN1922_c0_g1_i1	2	10	580.29	-3.16	0.0211	XP_026806554.1 uncharacterized protein LOC113549446 [Rhopalosiphum maidis]
TRINITY_DN39181_c0_g1_i1	2	10	21.97	7.82	0.0211	No annotation
TRINITY_DN12189_c0_g2_i1	2	20	487.55	0.84	0.0211	XP_026822389.1 probable ATP-dependent RNA helicase DDX43 [Rhopalosiphum maidis]
TRINITY_DN247137_c0_g1_i1	2	20	40.02	3.83	0.0212	XP_026808065.1 LOW QUALITY PROTEIN: methyltransferase-like protein 2, partial [Rhopalosiphum maidis]
TRINITY_DN46974_c0_g3_i1	2	20	25.08	-2.88	0.0213	No annotation
TRINITY_DN2345_c0_g1_i5	2	20	371.85	1.31	0.0213	XP_022171896.1 uncharacterized protein LOC111034821 [Myzus persicae]
TRINITY_DN25055_c0_g1_i5	2	5	15.73	6.59	0.0213	CAH1723637.1 unnamed protein product [Aphis gossypii]
TRINITY_DN11238_c0_g1_i27	2	5	46.16	-2.75	0.0215	No annotation
TRINITY_DN15891_c0_g1_i1	2	20	40.05	-2.74	0.0215	No annotation
TRINITY_DN313_c0_g2_i2	2	20	266.72	-0.94	0.0216	No annotation
TRINITY_DN5854_c0_g2_i1	2	10	19	7.61	0.0216	No annotation
TRINITY_DN1982_c0_g1_i24	2	1	181.67	2.72	0.0216	XP_050059020.1 uncharacterized protein LOC114132992 isoform X1 [Aphis gossypii]
TRINITY_DN2456_c0_g1_i13	2	10	168.53	-3.8	0.0216	XP_026817576.1 hyphal wall protein 2-like [Rhopalosiphum maidis]
TRINITY_DN6135_c0_g1_i8	2	2	49.01	5.29	0.0217	No annotation
TRINITY_DN10104_c0_g1_i3	2	10	339.1	-1.77	0.0217	XP_026816036.1 putative serine protease K12H4.7 [Rhopalosiphum maidis]
TRINITY_DN4782_c0_g1_i5	2	5	1257.64	1.63	0.0218	XP_026807831.1 nostrin [Rhopalosiphum maidis]
TRINITY_DN71201_c0_g2_i1	2	10	17.01	-7.65	0.0218	XP_026820320.1 LOW QUALITY PROTEIN: uncharacterized protein LOC113558927 [Rhopalosiphum maidis]
TRINITY_DN409_c4_g1_i4	2	5	1228.18	2.02	0.0218	XP_026807202.1 probable multidrug resistance-associated protein lethal(2)03659 isoform X4 [Rhopalosiphum maidis]
TRINITY_DN20418_c0_g1_i1	2	20	94.51	1.41	0.0218	No annotation
TRINITY_DN14288_c0_g1_i3	2	0	183.12	4.18	0.0219	No annotation
TRINITY_DN5960_c0_g1_i13	2	20	4412.85	-0.84	0.0219	No annotation
TRINITY_DN10737_c0_g1_i1	2	15	54.22	4.24	0.0219	No annotation
TRINITY_DN54021_c0_g1_i1	2	0	154863	1.93	0.022	AAL84754.1 cytochrome oxidase subunit I, partial [Schizaphis graminum]
TRINITY_DN8995_c0_g1_i12	2	5	88.93	1.87	0.022	XP_026823229.1 uncharacterized protein LOC113561163 isoform X2 [Rhopalosiphum maidis]
TRINITY_DN9126_c0_g1_i2	2	5	783.68	2.61	0.022	XP_026810363.1 uncharacterized protein LOC113551955 [Rhopalosiphum maidis]
TRINITY_DN2685_c7_g1_i1	2	1	1312.97	1.29	0.0221	KAE9532791.1 hypothetical protein AGLY_009872 [Aphis glycines]
TRINITY_DN159_c0_g1_i21	2	20	206.55	2.29	0.0222	XP_026806853.1 E3 ubiquitin-protein ligase Mdm2-like [Rhopalosiphum maidis]
TRINITY_DN113_c7_g1_i2	2	5	44.53	3.82	0.0222	No annotation
TRINITY_DN51549_c0_g1_i1	2	15	18.84	7.35	0.0222	No annotation
TRINITY_DN5443_c0_g1_i15	2	1	234.02	-1.4	0.0222	XP_001946751.1 protein rogdi isoform X1 [Acyrthosiphon pisum]
TRINITY_DN9853_c0_g1_i9	2	5	90.54	-2.12	0.0223	XP_026822974.1 uncharacterized protein LOC113561007 [Rhopalosiphum maidis]
TRINITY_DN2091_c0_g1_i2	2	5	837.18	1.37	0.0223	XP_026809254.1 LOW QUALITY PROTEIN: titin-like [Rhopalosiphum maidis]
TRINITY_DN1854_c0_g1_i7	2	15	36.45	5.21	0.0223	XP_050054778.1 uncharacterized protein LOC114131182 isoform X2 [Aphis gossypii]
TRINITY_DN111707_c2_g1_i1	2	5	448.71	-1.05	0.0224	KAF0767521.1 translation elongation factor 2 [Aphis craccivora]
TRINITY_DN9296_c0_g1_i1	2	3	50.45	-3.28	0.0224	No annotation
TRINITY_DN1790_c1_g1_i1	2	20	6509.68	1.61	0.0224	No annotation
TRINITY_DN1178_c1_g1_i2	2	10	2349.91	-2	0.0226	XP_026817620.1 RNA-binding protein FUS-like [Rhopalosiphum maidis]
TRINITY_DN83254_c0_g1_i3	2	3	145.57	2.5	0.0227	XP_026805141.1 proteasome subunit beta type-6 [Rhopalosiphum maidis]
TRINITY_DN6475_c0_g1_i1	2	5	385.11	-1.17	0.0227	XP_026810232.1 RGM domain family member B-like [Rhopalosiphum maidis]
TRINITY_DN15285_c2_g1_i1	2	15	402.12	-1.09	0.0227	XP_026806246.1 neuroglobin-1-like [Rhopalosiphum maidis]
TRINITY_DN7217_c1_g1_i1	2	20	44466.9	-0.55	0.0228	XP_025195207.1 40S ribosomal protein SA [Melanaphis sacchari]
TRINITY_DN4829_c0_g1_i5	2	20	5080.88	2.07	0.0228	XP_026809790.1 eukaryotic translation initiation factor 3 subunit A [Rhopalosiphum maidis]
TRINITY_DN26176_c0_g1_i1	2	5	392.37	2.18	0.0228	XP_026823018.1 uncharacterized protein LOC113561035 [Rhopalosiphum maidis]
TRINITY_DN135640_c1_g1_i4	2	5	9837.68	2.24	0.0228	No annotation
TRINITY_DN789_c1_g1_i10	2	20	216.97	1.16	0.0228	XP_026817395.1 small glutamine-rich tetratricopeptide repeat-containing protein alpha [Rhopalosiphum maidis]
TRINITY_DN29642_c1_g1_i1	2	2	35.91	8.64	0.0229	No annotation
TRINITY_DN40470_c3_g1_i1	2	5	262.34	2.97	0.0229	No annotation
TRINITY_DN39189_c1_g2_i3	2	5	681.82	-1.34	0.0229	No annotation
TRINITY_DN319_c0_g1_i13	2	20	191.61	2.19	0.0229	XP_026808452.1 alkaline phosphatase-like [Rhopalosiphum maidis]
TRINITY_DN106122_c0_g1_i1	2	5	500.38	2.98	0.0229	XP_029347809.1 uncharacterized protein LOC100575526 [Acyrthosiphon pisum]
TRINITY_DN12232_c0_g1_i3	2	1	664.7	1.87	0.0229	No annotation
TRINITY_DN159043_c0_g1_i2	2	1	403.42	1.6	0.023	No annotation
TRINITY_DN1312_c0_g1_i12	2	20	160.25	-1.22	0.023	XP_050061081.1 zinc finger protein rotund-like isoform X2 [Aphis gossypii]
TRINITY_DN1599_c0_g1_i11	2	5	227.49	1.78	0.023	XP_026806364.1 endothelin-converting enzyme homolog isoform X1 [Rhopalosiphum maidis]
TRINITY_DN2396_c0_g1_i1	2	5	659.84	0.9	0.023	XP_026816255.1 RING finger protein nhl-1 isoform X2 [Rhopalosiphum maidis]
TRINITY_DN1413_c0_g1_i5	2	5	659.89	1.4	0.023	XP_026819423.1 interleukin-1 receptor-associated kinase 4-like [Rhopalosiphum maidis] XP_026819428.1 interleukin-1 receptor-associated kinase 4-like [Rhopalosiphum maidis] XP_026819435.1 interleukin-1 receptor-associated kinase 4-like [Rhopalosiphum maidis] XP_026819439.1 interleukin-1 receptor-associated kinase 4-like [Rhopalosiphum maidis]
TRINITY_DN51611_c0_g1_i1	2	5	12.75	6.3	0.0231	No annotation
TRINITY_DN772_c0_g1_i8	2	5	230.39	1.41	0.0231	XP_026821076.1 uncharacterized protein LOC113559444 isoform X2 [Rhopalosiphum maidis]
TRINITY_DN5021_c0_g2_i4	2	5	491.31	6.68	0.0231	KAF0773503.1 flightin isoform X1, partial [Aphis craccivora]
TRINITY_DN4449_c1_g1_i42	2	5	2248.9	1.21	0.0231	XP_015373277.1 PREDICTED: tropomyosin-1, isoforms 9A/A/B isoform X24 [Diuraphis noxia] XP_022181015.1 tropomyosin-1, isoforms 9A/A/B isoform X23 [Myzus persicae] XP_026821001.1 tropomyosin-1, isoforms 9A/A/B isoform X25 [Rhopalosiphum maidis] XP_027839155.1 tropomyosin-1, isoforms 9A/A/B isoform X19 [Aphis gossypii]
TRINITY_DN1415_c0_g2_i6	2	20	757.24	-0.73	0.0231	XP_026817836.1 tumor protein D52-like isoform X5 [Rhopalosiphum maidis]
TRINITY_DN175_c4_g1_i1	2	20	407.24	-0.81	0.0231	No annotation
TRINITY_DN19397_c0_g1_i5	2	20	81.97	2.04	0.0231	No annotation
TRINITY_DN26694_c0_g1_i2	2	20	213.77	-1.53	0.0232	XP_026807749.1 LOW QUALITY PROTEIN: leucine-rich repeat-containing protein 15-like [Rhopalosiphum maidis]
TRINITY_DN1666_c3_g1_i1	2	20	790.5	-0.78	0.0232	KAE9538205.1 hypothetical protein AGLY_006177 [Aphis glycines]
TRINITY_DN14180_c0_g1_i2	2	15	29.68	8	0.0232	XP_026807033.1 DNA-binding protein RFX2-like [Rhopalosiphum maidis]
TRINITY_DN134964_c0_g1_i2	2	5	277.1	-1.73	0.0233	VVC43361.1 Endonuclease/exonuclease/phosphatase,Reverse transcriptase domain [Cinara cedri]
TRINITY_DN24748_c1_g1_i1	2	20	6915.45	3.28	0.0233	No annotation
TRINITY_DN572_c0_g1_i5	2	20	173.05	1.15	0.0233	XP_026822777.1 apolipoprotein D-like [Rhopalosiphum maidis]
TRINITY_DN80846_c1_g1_i2	2	5	114.76	2.78	0.0233	XP_026816089.1 serine proteinase stubble [Rhopalosiphum maidis]
TRINITY_DN40256_c0_g1_i5	2	5	108.88	2.95	0.0233	XP_022162380.1 syntaxin-like isoform X2 [Myzus persicae]
TRINITY_DN538_c2_g1_i3	2	20	137.75	-1.25	0.0233	XP_026813409.1 uncharacterized protein LOC113553990 [Rhopalosiphum maidis]
TRINITY_DN9126_c0_g1_i1	2	5	794.36	2.67	0.0233	XP_026810363.1 uncharacterized protein LOC113551955 [Rhopalosiphum maidis]
TRINITY_DN2685_c2_g2_i2	2	20	87.59	-1.53	0.0234	XP_026815892.1 A disintegrin and metalloproteinase with thrombospondin motifs 1 isoform X1 [Rhopalosiphum maidis]
TRINITY_DN1616_c0_g1_i15	2	20	153.16	1.18	0.0235	XP_026806846.1 something about silencing protein 10 [Rhopalosiphum maidis]
TRINITY_DN210795_c0_g1_i1	2	0	15.93	7.51	0.0235	No annotation
TRINITY_DN7573_c0_g1_i6	2	0	272.6	2.65	0.0235	XP_026813098.1 pro-resilin-like [Rhopalosiphum maidis]
TRINITY_DN84_c0_g1_i4	2	5	1025.14	-0.83	0.0236	XP_026814822.1 DNA replication licensing factor MCM4 [Rhopalosiphum maidis]
TRINITY_DN6692_c1_g1_i1	2	2	1032.87	1.25	0.0237	No annotation
TRINITY_DN8009_c0_g2_i5	2	5	1307.59	4.23	0.0238	XP_026807728.1 uncharacterized protein LOC113550216 [Rhopalosiphum maidis]
TRINITY_DN1574_c0_g1_i14	2	20	1100.56	1.63	0.0238	XP_026815581.1 reticulocyte-binding protein 2 homolog a-like [Rhopalosiphum maidis]
TRINITY_DN4126_c0_g1_i29	2	20	201	1.73	0.0239	XP_050059532.1 secreted protein C [Aphis gossypii]
TRINITY_DN2366_c0_g1_i1	2	20	236.95	-1.55	0.0239	XP_026808376.1 mushroom body large-type Kenyon cell-specific protein 1-like isoform X1 [Rhopalosiphum maidis]
TRINITY_DN920_c0_g1_i7	2	10	982.09	-1.13	0.024	XP_026818658.1 uncharacterized protein LOC113557376 [Rhopalosiphum maidis]
TRINITY_DN15061_c0_g1_i9	2	20	72.39	1.7	0.024	XP_026805485.1 uncharacterized protein LOC113548678 [Rhopalosiphum maidis]
TRINITY_DN6231_c0_g1_i1	2	20	90.25	-1.58	0.0242	No annotation
TRINITY_DN2020_c0_g1_i2	2	5	438.49	1.61	0.0243	XP_026819564.1 mediator of RNA polymerase II transcription subunit 15-like isoform X2 [Rhopalosiphum maidis] XP_026819568.1 mediator of RNA polymerase II transcription subunit 15-like isoform X3 [Rhopalosiphum maidis]
TRINITY_DN283_c0_g1_i13	2	20	365.01	1.56	0.0243	XP_026814763.1 DNA-directed RNA polymerase II subunit RPB1-like [Rhopalosiphum maidis]
TRINITY_DN534_c0_g1_i80	2	15	21.94	7.57	0.0243	No annotation
TRINITY_DN5057_c0_g1_i6	2	20	346.99	-0.87	0.0244	No annotation
TRINITY_DN1035_c0_g2_i1	2	20	109.36	-2.3	0.0244	XP_050058662.1 mushroom body large-type Kenyon cell-specific protein 1-like isoform X1 [Aphis gossypii]
TRINITY_DN170407_c0_g1_i1	2	1	1.75869e+06	3.88	0.0245	No annotation
TRINITY_DN1000_c1_g2_i7	2	1	96.21	2.07	0.0247	XP_026806097.1 alanine--glyoxylate aminotransferase 2-like [Rhopalosiphum maidis]
TRINITY_DN9034_c0_g1_i10	2	20	178.44	2.37	0.0247	XP_026808310.1 maltase A1-like [Rhopalosiphum maidis]
TRINITY_DN3744_c2_g2_i1	2	1	4567.07	2.52	0.0247	AGN73958.1 NADH dehydrogenase subunit 1 [Pterocomma pilosum]
TRINITY_DN596_c0_g1_i40	2	15	46	7.17	0.0248	No annotation
TRINITY_DN908_c0_g1_i1	2	10	21.79	7.81	0.0249	No annotation
TRINITY_DN10223_c0_g2_i9	2	20	306.46	1.05	0.0249	XP_026822953.1 LOW QUALITY PROTEIN: uncharacterized protein LOC113560992 [Rhopalosiphum maidis]
TRINITY_DN8352_c0_g1_i4	2	20	2198.45	-0.64	0.0249	XP_026823301.1 prostaglandin E synthase 2 [Rhopalosiphum maidis]
TRINITY_DN3445_c0_g2_i4	2	20	975.35	0.61	0.025	XP_026816174.1 protein arginine N-methyltransferase 1 [Rhopalosiphum maidis]
TRINITY_DN105791_c0_g1_i2	2	2	259.63	-1.68	0.025	XP_025199300.1 nucleolar and coiled-body phosphoprotein 1-like isoform X4 [Melanaphis sacchari]
TRINITY_DN66183_c0_g1_i5	2	2	32.27	-3.11	0.025	No annotation
TRINITY_DN727_c0_g1_i2	2	3	924.05	-1.17	0.025	XP_026821398.1 neuromodulin [Rhopalosiphum maidis]
TRINITY_DN984_c7_g1_i1	2	1	300.23	-1.47	0.025	No annotation
TRINITY_DN3635_c0_g1_i15	2	20	221.62	1.36	0.025	XP_027853226.1 protein crooked neck [Aphis gossypii]
TRINITY_DN4028_c3_g1_i10	2	5	505.66	1.8	0.025	XP_026807201.1 probable multidrug resistance-associated protein lethal(2)03659 isoform X3 [Rhopalosiphum maidis]
TRINITY_DN136521_c3_g1_i1	2	1	860.6	3.66	0.0251	No annotation
TRINITY_DN32315_c0_g1_i3	2	10	17.8	7.52	0.0251	XP_050061452.1 uncharacterized protein LOC114130099 isoform X1 [Aphis gossypii]
TRINITY_DN589_c0_g1_i1	2	20	608.81	-1.02	0.0251	No annotation
TRINITY_DN104913_c0_g1_i1	2	2	242.32	1.59	0.0251	No annotation
TRINITY_DN5_c0_g1_i4	2	1	472.63	1.92	0.0253	XP_026808429.1 lactase-phlorizin hydrolase-like [Rhopalosiphum maidis]
TRINITY_DN10832_c0_g1_i2	2	15	22.38	7.6	0.0253	No annotation
TRINITY_DN94734_c0_g1_i1	2	2	34.69	8.59	0.0254	XP_026811580.1 lysosomal alpha-mannosidase-like isoform X2 [Rhopalosiphum maidis]
TRINITY_DN4304_c0_g1_i6	2	5	685.88	-1.31	0.0254	No annotation
TRINITY_DN131038_c0_g1_i4	2	20	1287.6	0.57	0.0254	XP_026804096.1 rRNA 2'-O-methyltransferase fibrillarin [Rhopalosiphum maidis]
TRINITY_DN1639_c2_g1_i2	2	20	413.45	-1.13	0.0254	No annotation
TRINITY_DN4420_c0_g1_i6	2	3	5251.89	1.97	0.0255	KAF0766615.1 hypothetical protein FWK35_00002192 [Aphis craccivora]
TRINITY_DN24991_c0_g1_i1	2	2	192.41	1.99	0.0256	XP_026809232.1 gamma-aminobutyric acid receptor subunit beta-like isoform X1 [Rhopalosiphum maidis]
TRINITY_DN467_c1_g2_i2	2	20	36.49	-3.62	0.0256	No annotation
TRINITY_DN6664_c0_g1_i8	2	20	712.25	-0.93	0.0257	CAH1712551.1 unnamed protein product, partial [Aphis gossypii]
TRINITY_DN4413_c0_g1_i5	2	5	242.91	-1.23	0.0257	XP_022161605.1 brain tumor protein [Myzus persicae]
TRINITY_DN37704_c1_g1_i1	2	5	25.72	3.87	0.0257	No annotation
TRINITY_DN1734_c0_g1_i2	2	1	439.35	1.64	0.0257	XP_026823521.1 tRNA-dihydrouridine(20) synthase [NAD(P)+]-like isoform X1 [Rhopalosiphum maidis]
TRINITY_DN956_c1_g1_i2	2	1	4174.02	2.97	0.0257	XP_026807844.1 LOW QUALITY PROTEIN: guanylate cyclase 32E-like [Rhopalosiphum maidis]
TRINITY_DN5870_c0_g1_i4	2	5	402.49	-1.04	0.0258	XP_026810592.1 adhesion G protein-coupled receptor A3 [Rhopalosiphum maidis]
TRINITY_DN3102_c0_g1_i11	2	5	685.85	3.1	0.0259	No annotation
TRINITY_DN930_c1_g1_i6	2	5	327.92	1.92	0.0259	XP_026805716.1 uncharacterized protein LOC113548832 [Rhopalosiphum maidis]
TRINITY_DN28521_c0_g1_i1	2	5	10.22	6.95	0.0259	XP_026805883.1 uncharacterized protein LOC113548962 [Rhopalosiphum maidis]
TRINITY_DN4782_c0_g1_i10	2	5	134.7	1.83	0.0261	XP_026807831.1 nostrin [Rhopalosiphum maidis]
TRINITY_DN986_c0_g1_i24	2	20	1279.65	-0.51	0.0262	UOW66126.1 cytochrome P450 353B1 [Rhopalosiphum padi]
TRINITY_DN8740_c0_g3_i1	2	15	22.88	7.63	0.0262	No annotation
TRINITY_DN52946_c0_g1_i2	2	15	28.58	3.85	0.0262	No annotation
TRINITY_DN244_c0_g1_i19	2	20	246.98	-1	0.0265	XP_026805095.1 F-box/LRR-repeat protein 20 [Rhopalosiphum maidis]
TRINITY_DN20697_c0_g1_i2	2	2	82.71	-1.93	0.0265	CAH1723107.1 unnamed protein product [Aphis gossypii]
TRINITY_DN1087_c2_g2_i2	2	5	1248.78	2.53	0.0265	XP_026822575.1 lipase 3-like [Rhopalosiphum maidis]
TRINITY_DN155244_c0_g1_i1	2	10	20.76	7.73	0.0266	KAF0710545.1 protein ALP1-like [Aphis craccivora]
TRINITY_DN5030_c0_g1_i15	2	20	72.97	-1.5	0.0266	KAE9527074.1 hypothetical protein AGLY_013722 [Aphis glycines]
TRINITY_DN18943_c0_g1_i1	2	20	59.04	7.56	0.0267	XP_022165662.1 RNA-binding protein 1-like isoform X2 [Myzus persicae]
TRINITY_DN4420_c0_g1_i3	2	3	4045.85	2.03	0.0268	KAF0766615.1 hypothetical protein FWK35_00002192 [Aphis craccivora]
TRINITY_DN128559_c0_g1_i2	2	5	94.01	1.71	0.0268	KAE9523087.1 hypothetical protein AGLY_016515 [Aphis glycines]
TRINITY_DN196912_c0_g1_i1	2	0	16.13	7.53	0.0268	No annotation
TRINITY_DN179644_c0_g1_i1	2	10	17.13	7.46	0.0268	No annotation
TRINITY_DN293_c1_g1_i4	2	1	217.48	1.7	0.027	QPZ88887.1 cytochrome P450 CYP6CY4 [Rhopalosiphum padi]
TRINITY_DN8265_c0_g1_i2	2	2	361.58	1.85	0.027	XP_025208419.1 F-box/LRR-repeat protein 16 [Melanaphis sacchari]
TRINITY_DN2836_c1_g1_i12	2	20	97.85	2.26	0.0272	XP_026822761.1 uncharacterized protein LOC113560849 [Rhopalosiphum maidis]
TRINITY_DN3990_c0_g1_i19	2	20	100	-1.5	0.0272	XP_026811011.1 membrane-associated guanylate kinase, WW and PDZ domain-containing protein 3-like [Rhopalosiphum maidis]
TRINITY_DN4676_c0_g1_i1	2	20	114.77	1.59	0.0272	XP_022171557.1 cuticle protein 7-like [Myzus persicae]
TRINITY_DN7064_c0_g1_i11	2	2	115.84	2.09	0.0272	No annotation
TRINITY_DN4126_c0_g1_i25	2	20	144.98	2.15	0.0275	XP_050059532.1 secreted protein C [Aphis gossypii]
TRINITY_DN14859_c0_g1_i1	2	10	405.08	-1.44	0.0276	KAF0766881.1 hypothetical protein FWK35_00003804 [Aphis craccivora]
TRINITY_DN1699_c0_g1_i6	2	20	15.94	-4.22	0.0276	KAF0713057.1 Transposable element P transposase, partial [Aphis craccivora]
TRINITY_DN3535_c0_g1_i4	2	0	40.3	4.49	0.0277	XP_026822870.1 uncharacterized protein LOC113560932 [Rhopalosiphum maidis]
TRINITY_DN3505_c3_g1_i3	2	1	128.22	5.48	0.0277	XP_026805789.1 cuticle protein 7-like [Rhopalosiphum maidis]
TRINITY_DN4460_c1_g1_i17	2	20	785.26	-0.98	0.0278	XP_025415136.1 uncharacterized protein LOC112686885 [Sipha flava]
TRINITY_DN4144_c0_g1_i3	2	20	152.25	-1.33	0.0278	KAE9541064.1 hypothetical protein AGLY_004309 [Aphis glycines]
TRINITY_DN35859_c0_g3_i1	2	15	17.83	7.27	0.0278	No annotation
TRINITY_DN229629_c0_g1_i1	2	10	21.39	-5.22	0.0278	No annotation
TRINITY_DN960_c0_g1_i16	2	20	133.18	1.33	0.0278	XP_026817610.1 minor histocompatibility antigen H13 [Rhopalosiphum maidis]
TRINITY_DN12371_c1_g1_i3	2	5	10.49	6.99	0.0279	XP_025407422.1 uncharacterized protein LOC112681377 [Sipha flava]
TRINITY_DN454_c0_g1_i11	2	5	606.63	1.95	0.0279	XP_026816209.1 3-ketoacyl-CoA thiolase, mitochondrial [Rhopalosiphum maidis]
TRINITY_DN4369_c1_g1_i2	2	5	740.02	2.07	0.0279	XP_026820143.1 scavenger receptor class B member 1-like [Rhopalosiphum maidis]
TRINITY_DN6380_c0_g1_i5	2	5	1814.48	1.24	0.0279	XP_026818286.1 electron transfer flavoprotein-ubiquinone oxidoreductase, mitochondrial [Rhopalosiphum maidis]
TRINITY_DN1550_c0_g1_i2	2	5	218.25	2.26	0.0279	CAH1725126.1 unnamed protein product [Aphis gossypii]
TRINITY_DN5085_c0_g1_i1	2	15	23.21	-4.59	0.028	XP_026811010.1 pancreatic triacylglycerol lipase-like [Rhopalosiphum maidis]
TRINITY_DN43295_c0_g1_i1	2	5	11.09	7.07	0.028	No annotation
TRINITY_DN6048_c1_g1_i3	2	5	42.91	2.45	0.028	XP_026821332.1 annulin [Rhopalosiphum maidis]
TRINITY_DN3052_c0_g1_i11	2	1	466.71	1.75	0.028	XP_050056531.1 uncharacterized protein LOC126549967 [Aphis gossypii]
TRINITY_DN2034_c0_g2_i1	2	1	272.93	-1.71	0.028	XP_026806229.1 uncharacterized protein LOC113549227 [Rhopalosiphum maidis]
TRINITY_DN10710_c0_g1_i1	2	15	34.36	5.72	0.0281	No annotation
TRINITY_DN1059_c1_g1_i4	2	20	165.09	-1.05	0.0281	XP_026807519.1 small conductance calcium-activated potassium channel protein isoform X3 [Rhopalosiphum maidis]
TRINITY_DN46944_c0_g1_i1	2	20	9.03	-6.58	0.0281	No annotation
TRINITY_DN2091_c0_g1_i3	2	5	860.26	1.44	0.0281	XP_026809254.1 LOW QUALITY PROTEIN: titin-like [Rhopalosiphum maidis]
TRINITY_DN1464_c0_g1_i1	2	20	698.38	-0.65	0.0281	XP_026805282.1 uncharacterized protein LOC113548540 [Rhopalosiphum maidis]
TRINITY_DN4793_c0_g3_i3	2	20	130.44	-1.39	0.0282	No annotation
TRINITY_DN1087_c2_g1_i1	2	20	114.08	1.62	0.0282	XP_026814436.1 LOW QUALITY PROTEIN: high affinity cationic amino acid transporter 1-like [Rhopalosiphum maidis]
TRINITY_DN3082_c0_g3_i1	2	2	10324.5	0.87	0.0282	XP_026821996.1 sodium/potassium-transporting ATPase subunit alpha-like [Rhopalosiphum maidis]
TRINITY_DN6949_c0_g1_i5	2	5	989.61	-1.12	0.0283	KAE9525548.1 hypothetical protein AGLY_014075 [Aphis glycines]
TRINITY_DN3537_c0_g1_i1	2	15	946.8	-1.43	0.0284	KAF0759986.1 MULE domain-containing protein, partial [Aphis craccivora]
TRINITY_DN26971_c0_g1_i1	2	10	16.32	7.39	0.0284	XP_015370494.1 PREDICTED: neuroligin-4, Y-linked-like [Diuraphis noxia]
TRINITY_DN8659_c0_g1_i11	2	20	984.42	0.7	0.0285	XP_026818137.1 T-complex protein 1 subunit zeta [Rhopalosiphum maidis]
TRINITY_DN1165_c0_g1_i8	2	20	121.89	1.91	0.0285	XP_050056165.1 uncharacterized protein LOC114121837 [Aphis gossypii]
TRINITY_DN2257_c2_g1_i1	2	2	86.43	-3.51	0.0287	YP_073304.1 NADH dehydrogenase subunit 4 [Schizaphis graminum]
TRINITY_DN403_c0_g1_i5	2	20	355.21	-0.91	0.0287	XP_026820311.1 collagen alpha chain CG42342 isoform X4 [Rhopalosiphum maidis]
TRINITY_DN1925_c0_g1_i32	2	20	230.31	1.34	0.0288	XP_026808428.1 myrosinase 1-like [Rhopalosiphum maidis]
TRINITY_DN43510_c0_g3_i2	2	20	313.67	2.96	0.0288	KAF0718269.1 AP2/ERF domain-containing protein PFD0985w-like, partial [Aphis craccivora]
TRINITY_DN583_c0_g1_i13	2	20	75.04	2.61	0.0289	XP_015378556.1 PREDICTED: DNA-directed RNA polymerase II subunit RPB1-like [Diuraphis noxia]
TRINITY_DN677_c0_g1_i73	2	5	442.86	1.05	0.0289	XP_026811786.1 regulating synaptic membrane exocytosis protein 2 isoform X8 [Rhopalosiphum maidis]
TRINITY_DN16459_c0_g1_i2	2	20	3784.16	-0.72	0.0289	XP_026811861.1 uncharacterized protein LOC113552977 [Rhopalosiphum maidis]
TRINITY_DN80846_c1_g1_i1	2	5	132.28	2.81	0.029	XP_026816089.1 serine proteinase stubble [Rhopalosiphum maidis]
TRINITY_DN3404_c0_g1_i1	2	5	7443.73	2.31	0.029	XP_026809793.1 hydroxymethylglutaryl-CoA lyase, mitochondrial [Rhopalosiphum maidis]
TRINITY_DN54228_c0_g1_i1	2	5	67.16	2.26	0.029	XP_026822397.1 zinc finger MYM-type protein 1-like [Rhopalosiphum maidis]
TRINITY_DN714_c1_g1_i5	2	20	388.78	-0.9	0.029	XP_026811260.1 uncharacterized protein LOC113552606 [Rhopalosiphum maidis]
TRINITY_DN523_c3_g1_i2	2	5	201.13	-1.24	0.029	XP_026806787.1 protogenin B-like [Rhopalosiphum maidis]
TRINITY_DN11321_c2_g1_i1	2	10	16.39	7.39	0.029	No annotation
TRINITY_DN5628_c0_g1_i1	2	15	39.91	6.99	0.0291	XP_026822640.1 RNA polymerase II subunit A C-terminal domain phosphatase isoform X1 [Rhopalosiphum maidis]
TRINITY_DN46063_c0_g1_i1	2	15	23.9	7.69	0.0291	No annotation
TRINITY_DN1947_c1_g1_i6	2	20	1001.28	-0.59	0.0292	XP_026817003.1 innexin inx1 [Rhopalosiphum maidis]
TRINITY_DN64224_c0_g1_i2	2	20	42.63	-1.98	0.0292	KAF0708343.1 Reverse transcriptase domain-containing protein, partial [Aphis craccivora]
TRINITY_DN265_c1_g2_i2	2	20	54.98	2.02	0.0293	XP_026810609.1 glutathione hydrolase 1 proenzyme-like [Rhopalosiphum maidis]
TRINITY_DN9325_c0_g1_i2	2	20	283.03	1.46	0.0294	XP_026806982.1 C-1-tetrahydrofolate synthase, cytoplasmic [Rhopalosiphum maidis]
TRINITY_DN7906_c0_g1_i6	2	1	74.22	-2.48	0.0294	No annotation
TRINITY_DN22699_c3_g1_i1	2	20	586.66	1.4	0.0294	No annotation
TRINITY_DN5078_c0_g1_i4	2	20	512.98	-0.97	0.0294	XP_026807107.1 toll-like receptor Tollo [Rhopalosiphum maidis]
TRINITY_DN8111_c0_g1_i2	2	20	391.49	-1.35	0.0294	XP_026808846.1 uncharacterized protein LOC113551039 isoform X1 [Rhopalosiphum maidis]
TRINITY_DN3164_c1_g1_i3	2	20	929.14	-1.36	0.0294	XP_027844718.2 uncharacterized protein LOC114125315 [Aphis gossypii]
TRINITY_DN15_c0_g1_i3	2	20	100.36	2.73	0.0295	XP_026822914.1 extensin-2-like isoform X1 [Rhopalosiphum maidis]
TRINITY_DN2927_c1_g2_i6	2	5	331.92	1.91	0.0295	XP_026816435.1 hepatic leukemia factor isoform X5 [Rhopalosiphum maidis]
TRINITY_DN1325_c1_g1_i5	2	5	346.85	-1.05	0.0296	XP_050059140.1 zinc finger protein ZIC 4-like [Aphis gossypii]
TRINITY_DN23484_c0_g1_i3	2	1	566.18	-0.96	0.0296	No annotation
TRINITY_DN5086_c0_g1_i6	2	20	110.77	2.42	0.0297	XP_027836792.2 ornithine aminotransferase, mitochondrial [Aphis gossypii]
TRINITY_DN29459_c1_g1_i10	2	0	15883.7	2.19	0.0299	YP_010175317.1 cytochrome c oxidase subunit II [Neotoxoptera formosana]
TRINITY_DN61038_c0_g1_i4	2	2	415.18	-2.88	0.0299	XP_026804950.1 uncharacterized protein LOC113548329 [Rhopalosiphum maidis]
TRINITY_DN84_c0_g1_i2	2	5	1055.63	-0.81	0.0299	XP_026814822.1 DNA replication licensing factor MCM4 [Rhopalosiphum maidis]
TRINITY_DN3506_c0_g1_i24	2	20	487.11	-0.87	0.03	XP_026819892.1 ubiquitin-like-conjugating enzyme ATG3 [Rhopalosiphum maidis]
TRINITY_DN2472_c2_g1_i4	2	20	291.49	-1.57	0.03	KAF0756692.1 DNA-directed RNA polymerase II subunit RPB11 isoform X1, partial [Aphis craccivora]
TRINITY_DN61550_c0_g1_i8	2	20	358.83	-0.81	0.0301	No annotation
TRINITY_DN20221_c0_g1_i1	2	20	37.61	2.75	0.0301	No annotation
TRINITY_DN632_c1_g2_i1	2	15	18.54	7.35	0.0302	No annotation
TRINITY_DN7783_c1_g1_i8	2	20	233.96	-1.1	0.0303	XP_026817375.1 protein hairy [Rhopalosiphum maidis]
TRINITY_DN3615_c0_g1_i3	2	5	105.28	1.66	0.0303	XP_022167468.1 putative protein kinase C delta type homolog isoform X3 [Myzus persicae]
TRINITY_DN7436_c0_g1_i9	2	20	268.78	1.19	0.0303	XP_027850410.2 alpha-tocopherol transfer protein-like isoform X1 [Aphis gossypii]
TRINITY_DN1550_c0_g1_i5	2	5	61.61	2.32	0.0304	KAE9541134.1 hypothetical protein AGLY_004379 [Aphis glycines]
TRINITY_DN1571_c1_g1_i2	2	20	1357.66	-0.64	0.0304	XP_026804461.1 MAP kinase-interacting serine/threonine-protein kinase 1 [Rhopalosiphum maidis]
TRINITY_DN3813_c0_g1_i1	2	5	277.98	2.8	0.0304	XP_026810486.1 alpha-tocopherol transfer protein-like [Rhopalosiphum maidis]
TRINITY_DN9769_c0_g2_i1	2	5	97.11	-1.87	0.0304	No annotation
TRINITY_DN2194_c0_g1_i2	2	1	112.11	1.79	0.0305	XP_026817524.1 tRNA methyltransferase 10 homolog A [Rhopalosiphum maidis]
TRINITY_DN10384_c0_g1_i2	2	20	10581.7	-0.46	0.0305	XP_015376941.1 PREDICTED: 40S ribosomal protein S3a [Diuraphis noxia]
TRINITY_DN29_c1_g2_i1	2	5	20.39	4.97	0.0306	No annotation
TRINITY_DN3493_c1_g1_i1	2	5	953.48	-1.1	0.0306	No annotation
TRINITY_DN2664_c1_g2_i1	2	20	182.06	-1.11	0.0306	No annotation
TRINITY_DN6475_c0_g1_i16	2	5	346.84	-1.13	0.0306	XP_026810232.1 RGM domain family member B-like [Rhopalosiphum maidis]
TRINITY_DN2800_c6_g1_i2	2	20	122.36	-1.65	0.0307	XP_026805568.1 transcription factor mef2A isoform X2 [Rhopalosiphum maidis]
TRINITY_DN4028_c3_g1_i12	2	5	462.76	1.78	0.0307	XP_026807199.1 probable multidrug resistance-associated protein lethal(2)03659 isoform X1 [Rhopalosiphum maidis]
TRINITY_DN3955_c2_g1_i29	2	1	41.12	6.77	0.0307	No annotation
TRINITY_DN134686_c0_g1_i4	2	2	204.63	-2.72	0.0307	XP_026811649.1 protein D3-like [Rhopalosiphum maidis]
TRINITY_DN2855_c0_g1_i15	2	1	114.19	-1.52	0.0308	XP_026812578.1 multiple inositol polyphosphate phosphatase 1-like [Rhopalosiphum maidis]
TRINITY_DN5482_c0_g2_i2	2	2	14.87	7.37	0.0309	No annotation
TRINITY_DN5030_c0_g1_i13	2	20	74.07	-1.57	0.0309	KAE9527074.1 hypothetical protein AGLY_013722 [Aphis glycines]
TRINITY_DN155374_c0_g1_i1	2	10	16.9	7.44	0.0309	XP_026806973.1 uncharacterized protein LOC113549726 [Rhopalosiphum maidis]
TRINITY_DN152332_c0_g1_i1	2	1	951.98	3.55	0.031	No annotation
TRINITY_DN1248_c0_g1_i29	2	5	60.23	-2.17	0.0311	XP_026808170.1 chromatin modification-related protein YNG2-like [Rhopalosiphum maidis] XP_026823496.1 chromatin modification-related protein YNG2-like [Rhopalosiphum maidis] XP_026823497.1 chromatin modification-related protein YNG2-like [Rhopalosiphum maidis] XP_026823498.1 chromatin modification-related protein YNG2-like [Rhopalosiphum maidis]
TRINITY_DN16570_c0_g2_i4	2	5	168.51	-3.54	0.0311	No annotation
TRINITY_DN6056_c0_g1_i7	2	20	238.82	-0.98	0.0312	XP_026809882.1 28S ribosomal protein S18c, mitochondrial [Rhopalosiphum maidis]
TRINITY_DN15692_c0_g1_i4	2	3	506.85	1.37	0.0313	KAF0751694.1 Uncharacterized protein FWK35_00034491 [Aphis craccivora]
TRINITY_DN11952_c0_g1_i1	2	3	45.09	-4.67	0.0313	No annotation
TRINITY_DN4698_c0_g1_i5	2	2	52.8	-2.66	0.0313	XP_026807036.1 epoxide hydrolase 4-like [Rhopalosiphum maidis]
TRINITY_DN15940_c0_g1_i28	2	20	302.9	0.95	0.0313	XP_026822098.1 tripeptidyl-peptidase 2 [Rhopalosiphum maidis]
TRINITY_DN1606_c0_g1_i7	2	3	326.19	-1.33	0.0313	XP_026820068.1 LOW QUALITY PROTEIN: ryanodine receptor [Rhopalosiphum maidis]
TRINITY_DN56502_c0_g1_i8	2	3	47.55	-3.05	0.0313	XP_026820351.1 ras-specific guanine nucleotide-releasing factor 2-like isoform X1 [Rhopalosiphum maidis] XP_026820352.1 ras-specific guanine nucleotide-releasing factor 2-like isoform X1 [Rhopalosiphum maidis] XP_026820353.1 ras-specific guanine nucleotide-releasing factor 2-like isoform X1 [Rhopalosiphum maidis]
TRINITY_DN3032_c0_g1_i1	2	2	893.33	2.12	0.0313	No annotation
TRINITY_DN112429_c0_g1_i1	2	3	4181.42	0.89	0.0313	XP_025190770.1 pyruvate kinase-like isoform X2 [Melanaphis sacchari]
TRINITY_DN6270_c0_g1_i12	2	20	94.28	1.3	0.0315	XP_025197973.1 solute carrier family 23 member 2 isoform X1 [Melanaphis sacchari]
TRINITY_DN61550_c0_g1_i9	2	20	503.99	-0.64	0.0316	No annotation
TRINITY_DN1485_c0_g2_i2	2	20	144.68	-1.31	0.0316	No annotation
TRINITY_DN3813_c0_g1_i4	2	5	524.56	2.76	0.0317	XP_026810486.1 alpha-tocopherol transfer protein-like [Rhopalosiphum maidis]
TRINITY_DN12232_c0_g1_i2	2	1	272.04	1.89	0.0317	No annotation
TRINITY_DN4185_c0_g1_i17	2	5	372.55	1.3	0.0317	XP_026822577.1 differentially expressed in FDCP 6 homolog isoform X1 [Rhopalosiphum maidis]
TRINITY_DN8_c0_g1_i25	2	5	932.21	1.02	0.0317	KAF0711424.1 THAP-type domain-containing protein, partial [Aphis craccivora]
TRINITY_DN6618_c0_g1_i5	2	20	66.77	1.46	0.0317	XP_026813907.1 solute carrier family 25 member 35-like [Rhopalosiphum maidis]
TRINITY_DN493_c1_g1_i1	2	5	576.86	2.17	0.0318	No annotation
TRINITY_DN2124_c0_g1_i9	2	5	78.11	-2.41	0.0319	XP_026806741.1 LOW QUALITY PROTEIN: probable G-protein coupled receptor Mth-like 1 [Rhopalosiphum maidis]
TRINITY_DN5093_c0_g2_i1	2	5	8963.82	2.36	0.0319	No annotation
TRINITY_DN59787_c0_g1_i3	2	5	23.26	4.29	0.0319	No annotation
TRINITY_DN103169_c0_g1_i1	2	5	314.09	1.18	0.0319	No annotation
TRINITY_DN1964_c0_g1_i6	2	5	146.52	1.73	0.0319	XP_026817247.1 Down syndrome cell adhesion molecule-like protein Dscam2 [Rhopalosiphum maidis]
TRINITY_DN69932_c0_g1_i2	2	5	10.34	6.97	0.032	No annotation
TRINITY_DN2407_c0_g1_i3	2	5	1196.83	6.01	0.032	XP_026818634.1 uncharacterized protein LOC113557361 [Rhopalosiphum maidis]
TRINITY_DN32227_c0_g1_i26	2	5	158.66	1.33	0.032	UOW66124.1 cytochrome P450 301A1 [Rhopalosiphum padi]
TRINITY_DN1330_c0_g1_i5	2	3	27.46	6.81	0.0321	No annotation
TRINITY_DN43539_c1_g1_i1	2	15	17.11	7.21	0.0321	XP_026811258.1 cell wall protein DAN4-like [Rhopalosiphum maidis]
TRINITY_DN3968_c0_g1_i10	2	2	272.62	3.26	0.0321	XP_026812048.1 glutathione hydrolase 1 proenzyme-like [Rhopalosiphum maidis]
TRINITY_DN2270_c2_g1_i1	2	2	15.74	7.45	0.0321	No annotation
TRINITY_DN4420_c0_g1_i5	2	3	4364.48	1.95	0.0322	KAF0766615.1 hypothetical protein FWK35_00002192 [Aphis craccivora]
TRINITY_DN21662_c0_g1_i1	2	2	20.51	7.83	0.0322	No annotation
TRINITY_DN889_c0_g1_i10	2	20	244.77	-1.27	0.0323	KAF0737719.1 Uncharacterized protein FWK35_00034526 [Aphis craccivora]
TRINITY_DN8995_c0_g1_i23	2	5	112.65	1.51	0.0323	XP_026823230.1 uncharacterized protein LOC113561163 isoform X3 [Rhopalosiphum maidis]
TRINITY_DN2185_c4_g1_i11	2	5	303.91	-1.2	0.0323	XP_026815098.1 semaphorin-2A isoform X3 [Rhopalosiphum maidis]
TRINITY_DN6203_c0_g1_i14	2	20	304.67	0.8	0.0324	XP_015378782.1 PREDICTED: NHP2-like protein 1 isoform X1 [Diuraphis noxia]
TRINITY_DN575_c0_g1_i7	2	5	222.24	1.98	0.0325	KAE9529987.1 hypothetical protein AGLY_011449 [Aphis glycines]
TRINITY_DN1599_c0_g1_i46	2	5	229.84	1.76	0.0325	XP_026806364.1 endothelin-converting enzyme homolog isoform X1 [Rhopalosiphum maidis]
TRINITY_DN42334_c0_g1_i1	2	5	12.94	7.29	0.0325	No annotation
TRINITY_DN4588_c1_g2_i2	2	20	229.61	-0.96	0.0325	XP_026813542.1 uncharacterized protein LOC113554065 [Rhopalosiphum maidis]
TRINITY_DN115450_c0_g2_i1	2	2	13.98	6.31	0.0326	No annotation
TRINITY_DN3518_c0_g2_i2	2	15	18.34	7.31	0.0326	KAE9522629.1 hypothetical protein AGLY_016992 [Aphis glycines]
TRINITY_DN1580_c0_g1_i26	2	1	1412	0.73	0.0326	XP_026822139.1 uncharacterized protein LOC113560458 [Rhopalosiphum maidis]
TRINITY_DN2034_c0_g2_i2	2	15	79.41	6.34	0.0326	XM_026950428.1 PREDICTED: Rhopalosiphum maidis uncharacterized LOC113549227 (LOC113549227), mRNA Length=2379
TRINITY_DN5767_c2_g1_i1	2	5	4069.39	4.18	0.0326	No annotation
TRINITY_DN8915_c0_g1_i4	2	20	136.47	1.84	0.0326	XP_026822468.1 uncharacterized protein LOC113560657 [Rhopalosiphum maidis]
TRINITY_DN137914_c0_g1_i1	2	2	12.37	7.1	0.0327	KAF0694204.1 Integrase catalytic domain-containing protein, partial [Aphis craccivora]
TRINITY_DN22226_c0_g1_i5	2	20	210.79	-1.65	0.0327	XP_026812951.1 LOW QUALITY PROTEIN: FERM and PDZ domain-containing protein 4 [Rhopalosiphum maidis]
TRINITY_DN5870_c0_g1_i1	2	5	378.86	-1.04	0.0327	XP_026810592.1 adhesion G protein-coupled receptor A3 [Rhopalosiphum maidis]
TRINITY_DN283_c0_g1_i15	2	20	368.66	1.66	0.0327	XP_026814763.1 DNA-directed RNA polymerase II subunit RPB1-like [Rhopalosiphum maidis]
TRINITY_DN3164_c1_g1_i2	2	20	953.37	-1.38	0.0328	XP_027844718.2 uncharacterized protein LOC114125315 [Aphis gossypii]
TRINITY_DN6688_c0_g1_i8	2	10	757.98	0.99	0.0328	KAE9539451.1 hypothetical protein AGLY_004703 [Aphis glycines]
TRINITY_DN1293_c0_g2_i1	2	15	22.88	7.63	0.0328	No annotation
TRINITY_DN26971_c0_g1_i2	2	10	19.11	6.64	0.0328	XP_022160268.1 neuroligin-1-like [Myzus persicae]
TRINITY_DN3346_c2_g1_i1	2	10	1424.53	-0.92	0.0328	No annotation
TRINITY_DN771_c1_g1_i2	2	2	267.02	1.66	0.0329	XP_026810446.1 IDLSRF-like peptide [Rhopalosiphum maidis]
TRINITY_DN37682_c0_g1_i1	2	2	222.6	1.87	0.033	XP_026822514.1 arrestin homolog [Rhopalosiphum maidis]
TRINITY_DN21584_c0_g2_i1	2	10	18.12	7.54	0.0331	No annotation
TRINITY_DN8352_c0_g1_i8	2	15	650.16	-1.06	0.0331	XP_026823301.1 prostaglandin E synthase 2 [Rhopalosiphum maidis]
TRINITY_DN2194_c0_g2_i2	2	1	141.92	1.35	0.0331	XP_026817524.1 tRNA methyltransferase 10 homolog A [Rhopalosiphum maidis]
TRINITY_DN44780_c0_g1_i2	2	10	149.27	-1.72	0.0331	No annotation
TRINITY_DN8294_c0_g1_i11	2	15	20.25	7.45	0.0332	XP_026812494.1 uncharacterized protein LOC113553383 isoform X1 [Rhopalosiphum maidis]
TRINITY_DN2598_c0_g1_i2	2	5	351.39	-0.96	0.0332	XP_026815366.1 LOW QUALITY PROTEIN: toll-like receptor 7 [Rhopalosiphum maidis]
TRINITY_DN2927_c1_g2_i9	2	5	359.45	1.83	0.0333	XP_026816432.1 hepatic leukemia factor isoform X2 [Rhopalosiphum maidis]
TRINITY_DN4028_c3_g1_i4	2	5	526.19	1.84	0.0333	XP_026807201.1 probable multidrug resistance-associated protein lethal(2)03659 isoform X3 [Rhopalosiphum maidis]
TRINITY_DN6003_c0_g1_i3	2	15	27.77	5.42	0.0333	XP_026804999.1 uncharacterized protein LOC113548356 [Rhopalosiphum maidis]
TRINITY_DN13999_c0_g1_i10	2	20	259.4	1.52	0.0333	XP_026814773.1 maltase 2-like [Rhopalosiphum maidis]
TRINITY_DN1612_c0_g1_i9	2	3	2195.64	-1.19	0.0334	XP_050057824.1 putative leucine-rich repeat-containing protein DDB_G0290503 isoform X11 [Aphis gossypii]
TRINITY_DN4970_c0_g1_i1	2	1	102.88	-2.52	0.0334	XP_026818116.1 uncharacterized protein LOC113557037 [Rhopalosiphum maidis]
TRINITY_DN38690_c0_g1_i1	2	1	226.88	1.58	0.0334	No annotation
TRINITY_DN125_c0_g1_i1	2	20	6130.22	-0.58	0.0335	XP_025204070.1 40S ribosomal protein S15 [Melanaphis sacchari]
TRINITY_DN86091_c0_g1_i2	2	5	1388.59	1.61	0.0335	NP_001155798.1 C-type lectin-like precursor [Acyrthosiphon pisum]
TRINITY_DN98216_c0_g1_i1	2	15	28.19	6.48	0.0337	No annotation
TRINITY_DN5117_c0_g1_i9	2	1	418.79	-1.16	0.0337	XP_001948355.1 TNF receptor-associated factor 4 [Acyrthosiphon pisum]
TRINITY_DN11351_c0_g2_i2	2	20	11.15	-6.88	0.0338	XP_026814024.1 sodium channel protein Nach-like [Rhopalosiphum maidis]
TRINITY_DN2204_c0_g1_i2	2	1	401.57	1.15	0.0339	CAH1732227.1 unnamed protein product [Aphis gossypii]
TRINITY_DN3305_c0_g1_i1	2	20	492.86	-1.04	0.0339	No annotation
TRINITY_DN1268_c0_g2_i14	2	2	219.3	1.56	0.034	XP_025207877.1 neuronal acetylcholine receptor subunit alpha-7-like isoform X1 [Melanaphis sacchari] XP_025207878.1 neuronal acetylcholine receptor subunit alpha-7-like isoform X1 [Melanaphis sacchari]
TRINITY_DN3111_c1_g1_i3	2	20	403.77	-1.2	0.034	No annotation
TRINITY_DN2607_c0_g1_i4	2	5	368.14	1.24	0.0341	XP_026810479.1 uncharacterized protein LOC113552024 isoform X1 [Rhopalosiphum maidis]
TRINITY_DN412_c0_g2_i6	2	5	598.76	1.69	0.0341	XP_026821097.1 coagulation factor IX-like isoform X1 [Rhopalosiphum maidis]
TRINITY_DN2769_c0_g1_i13	2	1	133.57	4.23	0.0341	XP_026809526.1 tropomyosin-like [Rhopalosiphum maidis]
TRINITY_DN1471_c0_g1_i1	2	5	444.07	0.95	0.0341	XP_025199574.1 nuclear factor 1 X-type isoform X5 [Melanaphis sacchari]
TRINITY_DN4782_c0_g1_i18	2	5	270.2	1.4	0.0341	KAE9541208.1 hypothetical protein AGLY_004453 [Aphis glycines]
TRINITY_DN10397_c0_g1_i1	2	5	2103.71	1.76	0.0341	No annotation
TRINITY_DN2926_c0_g1_i9	2	5	102.49	1.6	0.0341	No annotation
TRINITY_DN3404_c0_g1_i3	2	5	2792.66	2.55	0.0342	XP_026809793.1 hydroxymethylglutaryl-CoA lyase, mitochondrial [Rhopalosiphum maidis]
TRINITY_DN13298_c0_g1_i1	2	15	16.98	7.2	0.0342	XP_026808259.1 flocculation protein FLO11-like isoform X2 [Rhopalosiphum maidis]
TRINITY_DN206529_c0_g1_i3	2	20	1409.83	-0.76	0.0344	No annotation
TRINITY_DN4728_c0_g1_i5	2	5	65.58	2.5	0.0344	No annotation
TRINITY_DN4587_c1_g1_i1	2	20	253.7	-0.98	0.0345	No annotation
TRINITY_DN9019_c0_g1_i1	2	20	192.87	-1.06	0.0345	No annotation
TRINITY_DN12436_c0_g2_i2	2	20	34.59	-3.27	0.0345	No annotation
TRINITY_DN3813_c0_g1_i3	2	5	225.02	3.09	0.0346	XP_026810486.1 alpha-tocopherol transfer protein-like [Rhopalosiphum maidis]
TRINITY_DN1208_c0_g1_i1	2	5	1692.91	-0.95	0.0346	XP_026807904.1 host cell factor 1 isoform X1 [Rhopalosiphum maidis]
TRINITY_DN42090_c0_g1_i1	2	2	29.92	8.37	0.0346	No annotation
TRINITY_DN2616_c0_g1_i5	2	20	63.23	1.58	0.0347	No annotation
TRINITY_DN90669_c0_g1_i7	2	20	5010.93	-0.64	0.0347	XP_026820527.1 translationally-controlled tumor protein homolog [Rhopalosiphum maidis]
TRINITY_DN7147_c0_g1_i6	2	1	54.93	2.89	0.0347	KAF0762158.1 protein charybde-like isoform X1 [Aphis craccivora]
TRINITY_DN1837_c0_g1_i81	2	2	24.7	-3.63	0.0347	XP_026815641.1 glutathione synthetase-like isoform X2 [Rhopalosiphum maidis]
TRINITY_DN1938_c1_g1_i4	2	15	18.19	7.3	0.0348	APG57150.1 ATP-binding cassette sub-family B member 10, partial [Rhopalosiphum padi]
TRINITY_DN4070_c0_g1_i8	2	15	681.69	-0.94	0.0348	XP_026810155.1 tetratricopeptide repeat protein 21B-like isoform X1 [Rhopalosiphum maidis] XP_026810156.1 tetratricopeptide repeat protein 21B-like isoform X1 [Rhopalosiphum maidis]
TRINITY_DN6946_c2_g1_i2	2	5	447.12	1.88	0.0348	No annotation
TRINITY_DN46530_c1_g1_i1	2	20	229.68	1.41	0.0348	KAE9524607.1 hypothetical protein AGLY_014657 [Aphis glycines]
TRINITY_DN39189_c1_g2_i5	2	5	227.61	-1.18	0.0349	No annotation
TRINITY_DN3404_c0_g1_i4	2	5	1914.89	2.48	0.0349	XP_026809793.1 hydroxymethylglutaryl-CoA lyase, mitochondrial [Rhopalosiphum maidis]
TRINITY_DN5000_c0_g1_i11	2	20	61.87	-1.88	0.035	CAH1731650.1 unnamed protein product [Aphis gossypii]
TRINITY_DN8369_c0_g1_i1	2	2	15.27	7.4	0.0351	No annotation
TRINITY_DN258367_c0_g1_i1	2	2	14.63	6.34	0.0351	No annotation
TRINITY_DN4244_c0_g1_i5	2	1	127.19	1.75	0.0351	No annotation
TRINITY_DN89344_c0_g1_i6	2	2	169.74	-1.45	0.0351	XP_026823037.1 UDP-glucuronosyltransferase 2B17-like [Rhopalosiphum maidis]
TRINITY_DN73016_c0_g1_i1	2	5	9.61	6.86	0.0352	No annotation
TRINITY_DN9260_c0_g2_i5	2	1	212.47	4.57	0.0352	KAE9529230.1 hypothetical protein AGLY_011906, partial [Aphis glycines]
TRINITY_DN80652_c0_g1_i10	2	15	16.83	7.18	0.0352	No annotation
TRINITY_DN4420_c0_g1_i4	2	3	4872.67	1.94	0.0353	KAF0766615.1 hypothetical protein FWK35_00002192 [Aphis craccivora]
TRINITY_DN8528_c0_g1_i8	2	20	211.04	-1.08	0.0353	XP_015363705.1 PREDICTED: vesicular inhibitory amino acid transporter [Diuraphis noxia]
TRINITY_DN4126_c0_g1_i5	2	20	54.44	1.88	0.0353	XP_050059532.1 secreted protein C [Aphis gossypii]
TRINITY_DN2255_c0_g1_i2	2	5	54.42	-2.15	0.0354	KAF0756013.1 Uncharacterized protein FWK35_00017279 [Aphis craccivora]
TRINITY_DN3032_c0_g1_i13	2	2	3156.41	2.19	0.0354	No annotation
TRINITY_DN1089_c0_g5_i2	2	20	2532.07	-0.5	0.0354	XP_026810514.1 uncharacterized protein LOC113552049 [Rhopalosiphum maidis]
TRINITY_DN17544_c0_g1_i2	2	15	30.17	6.58	0.0355	XP_026817921.1 S-adenosylmethionine decarboxylase proenzyme 2 isoform X1 [Rhopalosiphum maidis]
TRINITY_DN7863_c0_g2_i16	2	5	154.41	1.34	0.0355	No annotation
TRINITY_DN20902_c1_g1_i12	2	5	298.12	-1.06	0.0355	XP_026804749.1 cyclin-A2 [Rhopalosiphum maidis]
TRINITY_DN104364_c0_g1_i2	2	5	146.31	-2.93	0.0356	No annotation
TRINITY_DN44741_c0_g1_i1	2	20	636.76	0.98	0.0356	XP_026806199.1 protein nanos-like [Rhopalosiphum maidis]
TRINITY_DN6297_c0_g3_i1	2	15	17.56	7.25	0.0357	No annotation
TRINITY_DN2509_c0_g1_i18	2	20	445.2	-1.3	0.0358	KAF0762008.1 hypothetical protein FWK35_00022709 [Aphis craccivora]
TRINITY_DN4705_c0_g1_i10	2	5	415.14	0.99	0.0358	XP_026812101.1 excitatory amino acid transporter isoform X1 [Rhopalosiphum maidis]
TRINITY_DN8009_c0_g2_i2	2	5	1315.25	4.2	0.0358	XP_026807728.1 uncharacterized protein LOC113550216 [Rhopalosiphum maidis]
TRINITY_DN56326_c1_g1_i1	2	1	1114.05	1.49	0.0359	No annotation
TRINITY_DN10525_c0_g1_i7	2	1	1774.11	-1.75	0.0359	XP_026814198.1 basic proline-rich protein-like [Rhopalosiphum maidis]
TRINITY_DN277_c0_g1_i9	2	2	118.57	2.55	0.0359	No annotation
TRINITY_DN13999_c0_g1_i2	2	20	488.27	2.13	0.036	XP_026814773.1 maltase 2-like [Rhopalosiphum maidis]
TRINITY_DN7850_c3_g1_i1	2	5	237.33	-2.64	0.036	No annotation
TRINITY_DN36685_c0_g1_i4	2	2	39.71	7.8	0.0361	No annotation
TRINITY_DN2621_c0_g1_i15	2	3	1711.47	0.88	0.0361	XP_026816046.1 mucin-2 [Rhopalosiphum maidis]
TRINITY_DN2870_c0_g1_i12	2	5	861.26	1.63	0.0363	XP_015365956.1 PREDICTED: myosin-2 essential light chain-like isoform X1 [Diuraphis noxia] XP_025205624.1 myosin-2 essential light chain-like isoform X1 [Melanaphis sacchari] XP_025420449.1 myosin-2 essential light chain-like isoform X1 [Sipha flava] XP_026822153.1 myosin-2 essential light chain-like isoform X1 [Rhopalosiphum maidis] XP_027851122.1 myosin-2 essential light chain-like isoform X1 […
TRINITY_DN2296_c0_g1_i5	2	5	298.94	-1.13	0.0363	XP_026810791.1 neurogenic protein mastermind-like [Rhopalosiphum maidis]
TRINITY_DN98145_c0_g1_i2	2	20	1482.86	0.73	0.0363	No annotation
TRINITY_DN772_c0_g1_i25	2	5	375.46	0.95	0.0363	XP_026821075.1 uncharacterized protein LOC113559444 isoform X1 [Rhopalosiphum maidis]
TRINITY_DN22024_c0_g1_i18	2	5	40.82	2.12	0.0363	KAF0756130.1 Uncharacterized protein FWK35_00015329, partial [Aphis craccivora]
TRINITY_DN29882_c3_g1_i1	2	1	581.71	3.65	0.0365	No annotation
TRINITY_DN5638_c0_g3_i2	2	15	16.52	7.16	0.0365	No annotation
TRINITY_DN6603_c1_g1_i2	2	1	657.62	-1.16	0.0368	No annotation
TRINITY_DN969_c0_g1_i9	2	20	31.48	-2.67	0.0368	No annotation
TRINITY_DN136314_c1_g1_i1	2	5	43.13	2.09	0.0368	No annotation
TRINITY_DN2396_c0_g1_i8	2	5	702.71	0.9	0.0368	XP_026816255.1 RING finger protein nhl-1 isoform X2 [Rhopalosiphum maidis]
TRINITY_DN4577_c0_g1_i6	2	5	690.27	-1.14	0.0368	XP_026820031.1 protein CDV3 homolog [Rhopalosiphum maidis]
TRINITY_DN4381_c1_g1_i1	2	20	822.72	-1.01	0.0368	XP_026807880.1 larval cuticle protein A2B-like [Rhopalosiphum maidis]
TRINITY_DN108301_c0_g1_i1	2	5	223.79	2.74	0.0369	No annotation
TRINITY_DN18963_c0_g1_i20	2	2	30.57	4.05	0.037	No annotation
TRINITY_DN2245_c1_g1_i4	2	2	292.97	-1.1	0.037	No annotation
TRINITY_DN962_c0_g1_i1	2	15	18.67	7.33	0.037	XP_026806510.1 ras-related protein Rab-13-like isoform X1 [Rhopalosiphum maidis]
TRINITY_DN1146_c0_g1_i1	2	20	36.51	2.24	0.037	XP_026823296.1 probable low-specificity L-threonine aldolase 2 isoform X2 [Rhopalosiphum maidis] XP_026823297.1 probable low-specificity L-threonine aldolase 2 isoform X2 [Rhopalosiphum maidis]
TRINITY_DN83_c0_g1_i53	2	20	295.9	-0.98	0.0371	XP_026817032.1 putative uncharacterized protein DDB_G0271606 [Rhopalosiphum maidis]
TRINITY_DN14288_c0_g1_i10	2	5	68.08	3.79	0.0372	No annotation
TRINITY_DN115830_c0_g1_i4	2	0	31.08	-3.29	0.0373	XP_026823454.1 putative cystathionine gamma-lyase 2 [Rhopalosiphum maidis]
TRINITY_DN45332_c0_g1_i1	2	2	15.26	6.41	0.0374	XP_026817857.1 amino acid transporter AVT1J-like [Rhopalosiphum maidis]
TRINITY_DN70486_c1_g1_i1	2	2	18.28	7.66	0.0376	No annotation
TRINITY_DN79412_c0_g2_i1	2	5	11.1	7.07	0.0376	KAF0705534.1 THAP-type domain-containing protein, partial [Aphis craccivora]
TRINITY_DN47162_c0_g1_i1	2	3	26.7	8.4	0.0376	XP_026805767.1 uncharacterized protein LOC113548879 isoform X1 [Rhopalosiphum maidis] XP_026805768.1 uncharacterized protein LOC113548879 isoform X1 [Rhopalosiphum maidis] XP_026805769.1 uncharacterized protein LOC113548879 isoform X1 [Rhopalosiphum maidis]
TRINITY_DN1941_c1_g1_i10	2	5	149.46	1.77	0.0376	XP_026820849.1 neprilysin-1-like [Rhopalosiphum maidis]
TRINITY_DN5919_c0_g1_i1	2	5	21.58	5.73	0.0376	No annotation
TRINITY_DN1903_c0_g2_i2	2	2	152.7	-1.99	0.0376	CAH1720556.1 unnamed protein product [Aphis gossypii]
TRINITY_DN36158_c0_g1_i1	2	3	52.6	3.62	0.0376	No annotation
TRINITY_DN19296_c0_g1_i1	2	1	261.57	1.52	0.0376	XP_026806858.1 uncharacterized protein LOC113549659 [Rhopalosiphum maidis]
TRINITY_DN2517_c0_g1_i4	2	3	324.17	-1.56	0.0376	XP_026809081.1 putative uncharacterized protein DDB_G0282133 [Rhopalosiphum maidis]
TRINITY_DN23407_c0_g2_i1	2	10	37.64	8.6	0.0377	No annotation
TRINITY_DN100351_c0_g1_i1	2	1	1239.44	3.6	0.0377	No annotation
TRINITY_DN37162_c0_g1_i1	2	2	13.73	7.25	0.0377	No annotation
TRINITY_DN2509_c0_g1_i39	2	20	1062.82	-1.22	0.0377	KAF0762008.1 hypothetical protein FWK35_00022709 [Aphis craccivora]
TRINITY_DN2664_c1_g3_i2	2	2	540.93	1.75	0.0377	XP_026820291.1 voltage-dependent calcium channel subunit alpha-2/delta-3 isoform X1 [Rhopalosiphum maidis]
TRINITY_DN1453_c0_g1_i1	2	5	87.26	-2.15	0.0378	XP_026812698.1 uncharacterized protein LOC113553529 [Rhopalosiphum maidis]
TRINITY_DN4867_c0_g2_i2	2	5	1094.8	1.31	0.0378	XP_026806269.1 putative ferric-chelate reductase 1 homolog [Rhopalosiphum maidis]
TRINITY_DN695_c0_g1_i10	2	15	180.94	-1.44	0.0379	KAF0755631.1 GATA zinc finger domain-containing protein 14-like [Aphis craccivora]
TRINITY_DN15966_c0_g1_i3	2	2	163.31	2.14	0.0379	XP_026810816.1 probable palmitoyltransferase ZDHHC11 [Rhopalosiphum maidis]
TRINITY_DN4394_c0_g1_i8	2	20	82.05	1.4	0.038	XP_026813262.1 uncharacterized protein LOC113553894 [Rhopalosiphum maidis]
TRINITY_DN113_c7_g1_i1	2	5	100.38	3.71	0.0382	No annotation
TRINITY_DN11071_c1_g2_i2	2	20	179.53	-1.06	0.0383	No annotation
TRINITY_DN4742_c0_g1_i4	2	20	105.75	-1.35	0.0383	XP_026811652.1 NAD(P)H-hydrate epimerase [Rhopalosiphum maidis]
TRINITY_DN7793_c0_g1_i3	2	5	38.43	-3.44	0.0384	No annotation
TRINITY_DN4472_c0_g1_i1	2	20	33.18	2.55	0.0384	XP_026806598.1 putative inorganic phosphate cotransporter [Rhopalosiphum maidis]
TRINITY_DN74278_c2_g1_i1	2	20	9.74	-6.69	0.0387	No annotation
TRINITY_DN1925_c0_g1_i26	2	20	236.21	1.4	0.0387	XP_026808426.1 myrosinase 1-like [Rhopalosiphum maidis]
TRINITY_DN4449_c1_g1_i33	2	20	1183.72	-0.68	0.0387	XP_022181010.1 tropomyosin isoform X18 [Myzus persicae]
TRINITY_DN1464_c0_g1_i23	2	20	711.59	-0.59	0.0389	XP_026805282.1 uncharacterized protein LOC113548540 [Rhopalosiphum maidis]
TRINITY_DN13748_c0_g1_i7	2	20	2149.14	-0.43	0.039	XP_026822319.1 thioredoxin-2-like [Rhopalosiphum maidis]
TRINITY_DN634_c1_g2_i11	2	5	989.45	1.57	0.039	XP_026821530.1 protein FAM122A isoform X1 [Rhopalosiphum maidis]
TRINITY_DN11637_c0_g1_i18	2	5	493.89	1.21	0.039	XP_026813890.1 uncharacterized protein LOC113554306 isoform X2 [Rhopalosiphum maidis]
TRINITY_DN5105_c0_g1_i1	2	15	23.01	7.64	0.0391	No annotation
TRINITY_DN1827_c0_g5_i1	2	20	40.71	-3.86	0.0392	No annotation
TRINITY_DN5000_c0_g1_i21	2	20	82.47	-1.92	0.0392	CAH1731650.1 unnamed protein product [Aphis gossypii]
TRINITY_DN84_c0_g1_i1	2	5	628.1	-0.9	0.0393	XP_026814822.1 DNA replication licensing factor MCM4 [Rhopalosiphum maidis]
TRINITY_DN127481_c4_g1_i1	2	20	173.31	-1.21	0.0393	BAH71747.1 ACYPI006711 [Acyrthosiphon pisum]
TRINITY_DN1992_c0_g4_i1	2	10	15.73	7.33	0.0393	No annotation
TRINITY_DN17713_c0_g1_i2	2	5	9.38	6.83	0.0393	XP_022181345.1 zinc finger protein 577-like [Myzus persicae]
TRINITY_DN103711_c0_g1_i8	2	20	99.83	1.2	0.0394	XP_026812565.1 protein KRI1 homolog [Rhopalosiphum maidis]
TRINITY_DN427_c0_g1_i5	2	1	196	1.13	0.0395	No annotation
TRINITY_DN4654_c0_g1_i7	2	20	142.72	-1.32	0.0395	XP_026822103.1 runt-related transcription factor 1-like [Rhopalosiphum maidis]
TRINITY_DN11637_c0_g1_i4	2	5	526.37	1.2	0.0395	XP_026813891.1 uncharacterized protein LOC113554306 isoform X3 [Rhopalosiphum maidis]
TRINITY_DN19262_c1_g1_i1	2	2	26.7	6.39	0.0395	No annotation
TRINITY_DN55045_c2_g1_i1	2	1	36.34	2.41	0.0395	No annotation
TRINITY_DN8100_c0_g1_i3	2	1	78.21	-1.82	0.0395	KAF0761559.1 protein phosphatase 1 regulatory subunit 12C isoform X5 [Aphis craccivora]
TRINITY_DN46254_c1_g1_i1	2	20	129.95	-1.25	0.0396	No annotation
TRINITY_DN1468_c0_g1_i18	2	20	8293.67	-0.47	0.0396	KAE9524598.1 hypothetical protein AGLY_014648 [Aphis glycines]
TRINITY_DN7192_c1_g1_i3	2	1	98.55	-2.48	0.0397	XP_026822067.1 uncharacterized protein LOC113560408 [Rhopalosiphum maidis]
TRINITY_DN61550_c0_g1_i24	2	20	1611.54	-0.76	0.0397	No annotation
TRINITY_DN1629_c0_g1_i8	2	20	101.48	-1.82	0.0397	XP_026815232.1 histone H2A-like [Rhopalosiphum maidis]
TRINITY_DN94967_c0_g1_i2	2	2	12.1	7.07	0.0398	XP_026820715.1 nucleolar protein 10 [Rhopalosiphum maidis]
TRINITY_DN6585_c0_g1_i1	2	15	159.49	-2.74	0.0398	XP_025198989.1 uncharacterized protein LOC112597239 [Melanaphis sacchari]
TRINITY_DN1901_c1_g3_i1	2	20	107.69	1.13	0.0399	No annotation
TRINITY_DN9064_c0_g1_i10	2	15	104.85	-1.93	0.04	No annotation
TRINITY_DN4078_c0_g1_i3	2	5	62.07	2.71	0.04	No annotation
TRINITY_DN53319_c0_g1_i6	2	20	1167.86	-0.59	0.04	KAF0755575.1 putative citrate synthase 2, mitochondrial [Aphis craccivora]
TRINITY_DN3277_c0_g2_i2	2	2	75.34	2.59	0.0401	XP_026822532.1 uncharacterized protein LOC113560698 isoform X1 [Rhopalosiphum maidis]
TRINITY_DN5765_c0_g3_i1	2	10	245.17	-1.74	0.0401	No annotation
TRINITY_DN9260_c0_g2_i1	2	1	269.85	3.06	0.0402	KAE9544140.1 hypothetical protein AGLY_001829 [Aphis glycines]
TRINITY_DN4090_c0_g1_i10	2	20	467.17	-0.83	0.0403	XP_026804477.1 uncharacterized protein LOC113548031 [Rhopalosiphum maidis]
TRINITY_DN6169_c0_g1_i1	2	5	265.43	3.04	0.0403	XP_026811771.1 short-chain dehydrogenase/reductase family 16C member 6-like [Rhopalosiphum maidis]
TRINITY_DN451_c0_g1_i5	2	20	57.59	2.28	0.0404	XP_026814065.2 uncharacterized protein LOC113554424 [Rhopalosiphum maidis]
TRINITY_DN500_c0_g1_i10	2	20	17.18	-3.63	0.0404	No annotation
TRINITY_DN92282_c0_g1_i1	2	1	51.98	2.63	0.0405	No annotation
TRINITY_DN39476_c0_g3_i1	2	15	16.15	7.12	0.0405	No annotation
TRINITY_DN2323_c0_g1_i4	2	1	200.49	-1.4	0.0406	XP_026806072.1 enhancer of split mbeta protein-like [Rhopalosiphum maidis]
TRINITY_DN1235_c0_g1_i9	2	5	705.82	2.09	0.0407	XP_026812941.1 acetylcholine receptor subunit alpha-like 1 [Rhopalosiphum maidis]
TRINITY_DN20597_c0_g1_i9	2	20	133.74	-1.38	0.0408	No annotation
TRINITY_DN4586_c0_g1_i12	2	15	673.93	-1.12	0.0408	XP_026817773.1 adenylate kinase isoenzyme 1 [Rhopalosiphum maidis]
TRINITY_DN6133_c0_g1_i2	2	20	288.73	1.16	0.0409	XP_026805763.1 cytochrome b-c1 complex subunit 10-like [Rhopalosiphum maidis]
TRINITY_DN113_c0_g2_i1	2	2	731.81	0.98	0.041	No annotation
TRINITY_DN10222_c1_g1_i1	2	15	17.43	7.24	0.041	XP_026820354.1 MOB kinase activator-like 2 [Rhopalosiphum maidis]
TRINITY_DN2424_c3_g1_i5	2	20	59.16	1.87	0.0411	No annotation
TRINITY_DN4090_c0_g1_i13	2	20	341.23	-0.97	0.0412	XP_026804477.1 uncharacterized protein LOC113548031 [Rhopalosiphum maidis]
TRINITY_DN258938_c0_g1_i1	2	15	17.14	7.21	0.0412	XP_015377041.1 PREDICTED: uncharacterized protein LOC107171316 [Diuraphis noxia]
TRINITY_DN43510_c0_g1_i3	2	20	77.97	2.6	0.0412	KAF0702815.1 Uncharacterized protein FWK35_00036147 [Aphis craccivora]
TRINITY_DN7379_c0_g1_i4	2	1	357.12	-1.21	0.0412	XP_026808379.1 histone-lysine N-methyltransferase, H3 lysine-79 specific [Rhopalosiphum maidis] XP_026808380.1 histone-lysine N-methyltransferase, H3 lysine-79 specific [Rhopalosiphum maidis] XP_026808381.1 histone-lysine N-methyltransferase, H3 lysine-79 specific [Rhopalosiphum maidis]
TRINITY_DN1402_c1_g2_i1	2	15	72.65	-3.14	0.0412	No annotation
TRINITY_DN2870_c0_g1_i2	2	5	850.47	1.59	0.0412	XP_015365956.1 PREDICTED: myosin-2 essential light chain-like isoform X1 [Diuraphis noxia] XP_025205624.1 myosin-2 essential light chain-like isoform X1 [Melanaphis sacchari] XP_025420449.1 myosin-2 essential light chain-like isoform X1 [Sipha flava] XP_026822153.1 myosin-2 essential light chain-like isoform X1 [Rhopalosiphum maidis] XP_027851122.1 myosin-2 essential light chain-like isoform X1 […
TRINITY_DN18498_c2_g1_i1	2	1	47.72	5.42	0.0412	No annotation
TRINITY_DN41631_c0_g1_i1	2	15	40.36	-3.26	0.0412	No annotation
TRINITY_DN47969_c0_g1_i1	2	5	9.48	6.84	0.0413	XP_050065141.1 WAS/WASL-interacting protein family member 3-like [Aphis gossypii]
TRINITY_DN7264_c0_g1_i11	2	5	260.09	1.5	0.0413	No annotation
TRINITY_DN3643_c0_g2_i1	2	2	691.25	1.38	0.0413	XP_026816579.1 uncharacterized protein LOC113556057 [Rhopalosiphum maidis]
TRINITY_DN4394_c0_g1_i10	2	20	91.63	1.46	0.0413	XP_026813262.1 uncharacterized protein LOC113553894 [Rhopalosiphum maidis]
TRINITY_DN2091_c0_g1_i1	2	5	420.88	1.56	0.0413	KAF0763393.1 Uncharacterized protein FWK35_00017358, partial [Aphis craccivora]
TRINITY_DN39707_c0_g1_i1	2	5	44.41	2.3	0.0413	No annotation
TRINITY_DN11959_c0_g1_i4	2	5	1285.38	1.2	0.0413	XP_026808212.1 muscle-specific protein 20-like [Rhopalosiphum maidis]
TRINITY_DN2058_c0_g1_i8	2	20	117.54	-1.54	0.0414	XP_026808598.1 uncharacterized protein LOC113550868 isoform X1 [Rhopalosiphum maidis]
TRINITY_DN6318_c0_g1_i2	2	5	179.24	1.7	0.0414	XP_026813587.1 heparan sulfate 2-O-sulfotransferase pipe [Rhopalosiphum maidis]
TRINITY_DN52397_c0_g1_i1	2	5	9.76	6.89	0.0415	No annotation
TRINITY_DN7158_c3_g1_i8	2	5	349.63	1.37	0.0415	XP_026816600.1 voltage-dependent calcium channel subunit alpha-2/delta-3 isoform X4 [Rhopalosiphum maidis]
TRINITY_DN7090_c0_g1_i3	2	20	97.62	1.57	0.0415	No annotation
TRINITY_DN688_c0_g2_i1	2	1	66.09	4.93	0.0415	No annotation
TRINITY_DN3824_c0_g1_i24	2	2	28.19	5.58	0.0415	XP_026809460.1 signal recognition particle receptor subunit alpha homolog [Rhopalosiphum maidis]
TRINITY_DN21649_c0_g1_i14	2	20	503.09	-0.78	0.0415	NP_001155405.1 ribosomal protein S15A-like [Acyrthosiphon pisum]
TRINITY_DN20597_c0_g1_i18	2	20	54.24	-2.11	0.0416	No annotation
TRINITY_DN4808_c1_g2_i1	2	5	1414.94	-1.58	0.0416	No annotation
TRINITY_DN16950_c0_g1_i13	2	5	128.62	2.19	0.0416	XP_026807079.1 uncharacterized protein LOC113549809 [Rhopalosiphum maidis]
TRINITY_DN2865_c0_g1_i5	2	5	299.73	2.57	0.0416	XP_026812132.1 acyl-CoA-binding protein homolog [Rhopalosiphum maidis]
TRINITY_DN2676_c0_g1_i7	2	5	167.77	2.17	0.0416	XP_026817218.1 uncharacterized protein LOC113556462 isoform X1 [Rhopalosiphum maidis]
TRINITY_DN677_c0_g1_i116	2	5	489.03	1	0.0416	XP_026811786.1 regulating synaptic membrane exocytosis protein 2 isoform X8 [Rhopalosiphum maidis]
TRINITY_DN115106_c1_g1_i1	2	5	11.98	7.18	0.0416	No annotation
TRINITY_DN27663_c0_g1_i6	2	20	213.08	0.99	0.0417	XP_026817622.1 proton-coupled amino acid transporter-like protein pathetic [Rhopalosiphum maidis] XP_026817623.1 proton-coupled amino acid transporter-like protein pathetic [Rhopalosiphum maidis]
TRINITY_DN1847_c0_g1_i5	2	5	923.21	0.79	0.0418	XP_027847015.1 ATP-dependent 6-phosphofructokinase isoform X2 [Aphis gossypii]
TRINITY_DN10812_c0_g3_i1	2	15	15.86	7.1	0.0418	No annotation
TRINITY_DN7219_c0_g1_i10	2	20	246.2	0.99	0.0418	XP_026819387.1 importin-4-like [Rhopalosiphum maidis]
TRINITY_DN32271_c0_g1_i11	2	1	23.72	4.05	0.0419	No annotation
TRINITY_DN5587_c0_g1_i2	2	5	69.45	2.64	0.0419	No annotation
TRINITY_DN5425_c2_g1_i1	2	5	1923.57	1.57	0.0419	XP_026810413.1 uncharacterized protein LOC113551983 [Rhopalosiphum maidis]
TRINITY_DN11148_c0_g1_i2	2	15	19.42	7.39	0.042	XP_026822806.1 phosphomevalonate kinase-like isoform X1 [Rhopalosiphum maidis]
TRINITY_DN498_c0_g1_i1	2	20	57	2.07	0.0422	XP_026811238.1 histidine-rich protein PFHRP-II-like [Rhopalosiphum maidis]
TRINITY_DN12469_c0_g1_i2	2	5	12.53	7.24	0.0423	No annotation
TRINITY_DN11637_c0_g1_i22	2	5	676.71	1.12	0.0423	KAF0770664.1 Smoothelin [Aphis craccivora]
TRINITY_DN17487_c0_g1_i8	2	20	125.57	-1.15	0.0424	XP_026817641.1 ATP-dependent RNA helicase SUV3 homolog, mitochondrial [Rhopalosiphum maidis]
TRINITY_DN2616_c1_g1_i8	2	20	44.27	-2.01	0.0424	CAH1724457.1 unnamed protein product [Aphis gossypii]
TRINITY_DN72807_c0_g1_i2	2	2	107.2	-1.62	0.0425	No annotation
TRINITY_DN109880_c0_g1_i1	2	5	169.79	-1.13	0.0425	XP_026809504.1 RNA-binding protein Musashi homolog 2 isoform X2 [Rhopalosiphum maidis]
TRINITY_DN2617_c0_g1_i14	2	20	785.06	-0.57	0.0427	XP_026812393.1 U11/U12 small nuclear ribonucleoprotein 48 kDa protein-like [Rhopalosiphum maidis] XP_026812394.1 U11/U12 small nuclear ribonucleoprotein 48 kDa protein-like [Rhopalosiphum maidis]
TRINITY_DN3317_c0_g1_i2	2	20	343.96	0.89	0.0428	XP_026817642.1 toll-like receptor 3 [Rhopalosiphum maidis]
TRINITY_DN12215_c1_g1_i1	2	20	13.67	-4.22	0.0428	No annotation
TRINITY_DN4105_c0_g1_i11	2	20	200.5	-1.12	0.043	No annotation
TRINITY_DN50693_c0_g1_i1	2	15	16.25	7.13	0.043	No annotation
TRINITY_DN16987_c1_g2_i1	2	5	405.43	-1.27	0.043	No annotation
TRINITY_DN6664_c0_g1_i2	2	20	4238.9	-0.68	0.043	CAH1712551.1 unnamed protein product, partial [Aphis gossypii]
TRINITY_DN1834_c0_g1_i9	2	1	540.21	-2.54	0.0431	XP_026818143.1 mediator of RNA polymerase II transcription subunit 15-like [Rhopalosiphum maidis]
TRINITY_DN4516_c0_g1_i7	2	5	638.92	-1.1	0.0431	XP_026805862.1 uncharacterized protein LOC113548949 [Rhopalosiphum maidis]
TRINITY_DN3382_c1_g2_i2	2	5	127.54	1.49	0.0432	KAF0769873.1 Reverse transcriptase domain-containing protein [Aphis craccivora]
TRINITY_DN16710_c0_g1_i1	2	2	838.94	1.44	0.0433	XP_026819594.1 uncharacterized protein LOC113558327 [Rhopalosiphum maidis]
TRINITY_DN18019_c0_g1_i4	2	10	15.54	7.33	0.0433	No annotation
TRINITY_DN5570_c0_g1_i5	2	1	403.75	-3.07	0.0434	No annotation
TRINITY_DN83501_c0_g1_i1	2	2	17.7	7.62	0.0434	No annotation
TRINITY_DN3420_c0_g1_i5	2	10	58.8	-2.6	0.0435	No annotation
TRINITY_DN74846_c0_g1_i1	2	5	55.59	2.19	0.0435	No annotation
TRINITY_DN1677_c0_g1_i18	2	5	91.28	1.58	0.0435	XP_026811533.1 uncharacterized protein LOC113552796 isoform X2 [Rhopalosiphum maidis]
TRINITY_DN2598_c0_g1_i7	2	5	195.7	-1.2	0.0435	XP_026815366.1 LOW QUALITY PROTEIN: toll-like receptor 7 [Rhopalosiphum maidis]
TRINITY_DN2454_c0_g2_i1	2	5	335.01	2	0.0435	XP_026804810.1 LOW QUALITY PROTEIN: bromodomain-containing protein 4 [Rhopalosiphum maidis]
TRINITY_DN5862_c0_g2_i2	2	1	377.34	-2.3	0.0435	XP_026811073.1 protein spaetzle 4 [Rhopalosiphum maidis]
TRINITY_DN10639_c0_g1_i46	2	20	878.66	-0.68	0.0435	XP_026820774.1 protein fem-1 homolog A isoform X1 [Rhopalosiphum maidis]
TRINITY_DN83087_c0_g1_i1	2	20	1483.07	-1.08	0.0435	KAF0705156.1 hypothetical protein FWK35_00031549, partial [Aphis craccivora]
TRINITY_DN17746_c0_g1_i19	2	5	201.62	-1.35	0.0435	XP_016663866.1 homeobox protein prospero isoform X2 [Acyrthosiphon pisum]
TRINITY_DN3150_c0_g2_i1	2	10	138.93	-1.59	0.0436	No annotation
TRINITY_DN97070_c0_g2_i4	2	20	173.03	1.25	0.0437	No annotation
TRINITY_DN2773_c4_g1_i1	2	2	28.09	8.28	0.0437	XP_025192526.1 uncharacterized protein LOC112592622 [Melanaphis sacchari]
TRINITY_DN245_c2_g2_i2	2	20	308	-1.12	0.0438	XP_026813583.1 calphotin-like [Rhopalosiphum maidis]
TRINITY_DN1240_c0_g1_i19	2	20	2378.51	-0.65	0.0438	NP_001119693.1 ribosomal protein L27 [Acyrthosiphon pisum]
TRINITY_DN52650_c0_g1_i4	2	20	218.92	-1.04	0.0438	XP_026818125.1 probable pyruvate dehydrogenase E1 component subunit alpha, mitochondrial [Rhopalosiphum maidis]
TRINITY_DN3911_c0_g1_i4	2	5	519.23	-1.43	0.0439	XP_026816152.1 uncharacterized protein LOC113555798 [Rhopalosiphum maidis]
TRINITY_DN11185_c0_g2_i2	2	2	157.07	-1.52	0.0439	XP_026804049.1 protein dead ringer homolog [Rhopalosiphum maidis]
TRINITY_DN16919_c2_g1_i1	2	1	2197.28	3.37	0.0439	No annotation
TRINITY_DN529_c0_g2_i10	2	20	42.04	-2.44	0.0439	No annotation
TRINITY_DN16989_c0_g1_i7	2	2	458.67	-1.3	0.0439	XP_026810561.1 uncharacterized protein LOC113552081 [Rhopalosiphum maidis]
TRINITY_DN1099_c6_g1_i4	2	20	210.99	-1.04	0.044	No annotation
TRINITY_DN2947_c2_g1_i15	2	1	194	-1.2	0.044	XP_026816667.1 sushi, von Willebrand factor type A, EGF and pentraxin domain-containing protein 1 isoform X3 [Rhopalosiphum maidis]
TRINITY_DN1468_c1_g1_i2	2	20	110.27	1.35	0.044	KAE9526839.1 hypothetical protein AGLY_013487 [Aphis glycines]
TRINITY_DN4447_c0_g2_i2	2	20	40.79	-3.21	0.044	No annotation
TRINITY_DN2927_c1_g2_i12	2	5	330.14	1.74	0.044	XP_026816433.1 hepatic leukemia factor isoform X3 [Rhopalosiphum maidis]
TRINITY_DN6160_c0_g1_i1	2	20	84.31	-2.1	0.044	No annotation
TRINITY_DN9417_c0_g1_i5	2	1	61.76	1.89	0.044	KAE9528512.1 hypothetical protein AGLY_012083 [Aphis glycines]
TRINITY_DN603_c0_g1_i10	2	1	1608.02	2.25	0.0441	XP_026815581.1 reticulocyte-binding protein 2 homolog a-like [Rhopalosiphum maidis]
TRINITY_DN6883_c0_g1_i10	2	1	43.67	-2.27	0.0442	No annotation
TRINITY_DN99851_c1_g2_i2	2	2	134.39	2.02	0.0442	XP_026817953.1 lysosome-associated membrane glycoprotein 5 [Rhopalosiphum maidis]
TRINITY_DN55728_c0_g1_i1	2	20	507.73	0.86	0.0442	KAF0720903.1 Uncharacterized protein FWK35_00028785 [Aphis craccivora]
TRINITY_DN42996_c0_g1_i3	2	20	6848.16	-0.59	0.0442	XP_025206668.1 40S ribosomal protein S21 [Melanaphis sacchari]
TRINITY_DN1095_c0_g1_i10	2	0	1622	1.84	0.0443	CAH1725612.1 unnamed protein product [Aphis gossypii]
TRINITY_DN2390_c0_g1_i1	2	5	45.24	2.11	0.0443	KAF0745178.1 Uncharacterized protein FWK35_00023710, partial [Aphis craccivora]
TRINITY_DN8995_c0_g1_i85	2	5	100.94	1.44	0.0443	XP_026823228.1 uncharacterized protein LOC113561163 isoform X1 [Rhopalosiphum maidis]
TRINITY_DN1815_c0_g1_i5	2	5	610.01	0.99	0.0443	XP_026805213.1 protein MLP1 isoform X2 [Rhopalosiphum maidis]
TRINITY_DN8995_c0_g1_i64	2	5	98.55	1.43	0.0443	XP_026823230.1 uncharacterized protein LOC113561163 isoform X3 [Rhopalosiphum maidis]
TRINITY_DN15814_c0_g1_i4	2	5	2900.05	-1.28	0.0444	XP_026821941.1 DNA N6-methyl adenine demethylase-like [Rhopalosiphum maidis]
TRINITY_DN6327_c5_g1_i12	2	2	146.8	1.63	0.0445	AAK09373.1 acetylcholinesterase precursor [Schizaphis graminum]
TRINITY_DN300_c0_g2_i1	2	2	46.76	-2.54	0.0445	No annotation
TRINITY_DN5837_c0_g1_i11	2	3	1433.42	-1.47	0.0445	KAE9523243.1 hypothetical protein AGLY_016343 [Aphis glycines]
TRINITY_DN122040_c0_g1_i1	2	0	13.92	6.4	0.0446	XP_050066253.1 uncharacterized protein LOC126555342 [Aphis gossypii]
TRINITY_DN16105_c1_g1_i2	2	10	21.15	7.76	0.0446	No annotation
TRINITY_DN8186_c0_g1_i3	2	5	1604.64	-1.27	0.0448	No annotation
TRINITY_DN14583_c0_g1_i1	2	20	315.82	0.97	0.0448	XP_026819769.1 ARL-6-interacting protein 1 homolog isoform X2 [Rhopalosiphum maidis]
TRINITY_DN995_c2_g1_i1	2	20	344.46	1.07	0.0448	XP_027848669.2 protein bicaudal C homolog 1 isoform X1 [Aphis gossypii]
TRINITY_DN36762_c1_g1_i1	2	20	142.61	-1.37	0.0448	No annotation
TRINITY_DN12568_c1_g1_i2	2	10	15.16	7.28	0.0448	No annotation
TRINITY_DN1731_c0_g1_i9	2	1	155.59	3.4	0.0448	No annotation
TRINITY_DN4665_c0_g1_i3	2	1	55.19	-2.94	0.0448	No annotation
TRINITY_DN1378_c0_g1_i15	2	20	57.91	2.51	0.0449	KAF0714208.1 Uncharacterized protein FWK35_00030575, partial [Aphis craccivora]
TRINITY_DN5884_c0_g1_i4	2	5	36.63	-2.52	0.0449	No annotation
TRINITY_DN2232_c0_g1_i8	2	1	373.03	1.67	0.0449	XP_026807286.1 cysteine dioxygenase type 1 [Rhopalosiphum maidis]
TRINITY_DN1268_c0_g3_i1	2	2	380.84	1.74	0.0449	No annotation
TRINITY_DN8312_c2_g2_i2	2	20	38.25	-2.64	0.045	XP_016664893.1 THAP domain-containing protein 1-like, partial [Acyrthosiphon pisum]
TRINITY_DN2440_c0_g1_i3	2	10	14.89	7.27	0.045	No annotation
TRINITY_DN313_c0_g4_i1	2	20	63.79	-1.53	0.045	No annotation
TRINITY_DN7772_c0_g1_i4	2	20	616.19	0.89	0.045	XP_026809565.1 laccase-5-like [Rhopalosiphum maidis]
TRINITY_DN4_c0_g1_i12	2	1	3120.41	1.98	0.0451	XP_026815073.1 uncharacterized protein LOC113554989 [Rhopalosiphum maidis]
TRINITY_DN4368_c0_g2_i2	2	20	127.22	1.4	0.0451	XP_026810110.1 alpha-1,3-mannosyl-glycoprotein 2-beta-N-acetylglucosaminyltransferase-like [Rhopalosiphum maidis] XP_026810111.1 alpha-1,3-mannosyl-glycoprotein 2-beta-N-acetylglucosaminyltransferase-like [Rhopalosiphum maidis] XP_026810112.1 alpha-1,3-mannosyl-glycoprotein 2-beta-N-acetylglucosaminyltransferase-like [Rhopalosiphum maidis]
TRINITY_DN7179_c0_g1_i1	2	20	2384.6	-0.45	0.0451	XP_025205137.1 heterogeneous nuclear ribonucleoprotein A1, A2/B1 homolog [Melanaphis sacchari] XP_025205138.1 heterogeneous nuclear ribonucleoprotein A1, A2/B1 homolog [Melanaphis sacchari]
TRINITY_DN122923_c0_g1_i2	2	2	40.38	3.05	0.0451	XP_026813135.1 uncharacterized protein LOC113553800 [Rhopalosiphum maidis]
TRINITY_DN94449_c0_g1_i1	2	15	17.53	7.24	0.0451	No annotation
TRINITY_DN2476_c1_g1_i5	2	5	147.71	1.52	0.0451	KAF0704189.1 protein ALP1-like, partial [Aphis craccivora]
TRINITY_DN4092_c5_g1_i9	2	20	172.59	1.47	0.0451	XP_026820628.1 Golgi-associated plant pathogenesis-related protein 1-like [Rhopalosiphum maidis]
TRINITY_DN9539_c0_g1_i4	2	20	204.11	1.94	0.0451	XM_026961146.1 PREDICTED: Rhopalosiphum maidis cuticle protein-like (LOC113556292), mRNA Length=1534
TRINITY_DN75112_c0_g2_i1	2	15	17.16	7.21	0.0452	XP_029348159.1 uncharacterized protein LOC100574499 [Acyrthosiphon pisum]
TRINITY_DN2366_c0_g1_i4	2	20	320.49	-1.53	0.0452	XP_026808376.1 mushroom body large-type Kenyon cell-specific protein 1-like isoform X1 [Rhopalosiphum maidis]
TRINITY_DN2094_c0_g1_i7	2	20	508.03	-0.65	0.0452	XP_026822209.1 apoptosis-inducing factor 3-like isoform X2 [Rhopalosiphum maidis]
TRINITY_DN68183_c0_g1_i2	2	1	26.64	3.21	0.0453	KAF0754706.1 Uncharacterized protein FWK35_00015892 [Aphis craccivora]
TRINITY_DN28601_c0_g2_i6	2	15	253.93	-1.42	0.0453	KAF0759986.1 MULE domain-containing protein, partial [Aphis craccivora]
TRINITY_DN7079_c1_g1_i1	2	2	100.82	2	0.0453	KAF0758799.1 Transposable element P transposase [Aphis craccivora]
TRINITY_DN2975_c0_g1_i10	2	0	26.96	-5.25	0.0453	No annotation
TRINITY_DN2396_c0_g1_i12	2	5	700.83	0.94	0.0454	XP_026816255.1 RING finger protein nhl-1 isoform X2 [Rhopalosiphum maidis]
TRINITY_DN5621_c0_g2_i3	2	1	64.98	-1.8	0.0454	No annotation
TRINITY_DN11459_c0_g2_i1	2	10	24.03	-3.72	0.0455	No annotation
TRINITY_DN1004_c0_g1_i71	2	5	99.79	1.44	0.0456	XP_026815797.1 protein phosphatase 1 regulatory subunit 12C isoform X8 [Rhopalosiphum maidis]
TRINITY_DN128559_c0_g1_i5	2	5	6983.05	1.42	0.0456	KAE9523087.1 hypothetical protein AGLY_016515 [Aphis glycines]
TRINITY_DN210_c0_g1_i4	2	5	788.83	1.16	0.0456	XP_026822849.1 uncharacterized protein LOC113560921 isoform X2 [Rhopalosiphum maidis]
TRINITY_DN7873_c0_g1_i10	2	20	688.91	-0.95	0.0457	XP_026817639.1 tyrosine kinase receptor Cad96Ca [Rhopalosiphum maidis]
TRINITY_DN16704_c0_g1_i3	2	2	576.04	-1.23	0.0457	No annotation
TRINITY_DN470_c0_g1_i5	2	20	216.84	1.22	0.0457	XP_026813754.1 uncharacterized protein LOC113554215 [Rhopalosiphum maidis]
TRINITY_DN1567_c1_g1_i1	2	15	18.42	7.32	0.0458	XP_003247383.1 UDP-glucuronosyltransferase 2C1 isoform X2 [Acyrthosiphon pisum]
TRINITY_DN1095_c0_g1_i7	2	0	1605.66	1.78	0.0458	CAH1725612.1 unnamed protein product [Aphis gossypii]
TRINITY_DN52979_c0_g1_i2	2	1	100.61	-2.61	0.0459	XP_022180495.1 uncharacterized protein LOC111040791 [Myzus persicae]
TRINITY_DN93214_c1_g1_i1	2	3	259.85	1.85	0.0459	No annotation
TRINITY_DN1774_c0_g1_i18	2	15	34.64	4.42	0.0462	XP_026807940.1 venom carboxylesterase-6-like [Rhopalosiphum maidis]
TRINITY_DN13523_c0_g1_i5	2	15	144.96	1.53	0.0462	XP_026817824.1 transcription factor HNF-4 homolog isoform X1 [Rhopalosiphum maidis]
TRINITY_DN3032_c0_g1_i11	2	2	1875.38	1.77	0.0463	No annotation
TRINITY_DN2517_c0_g1_i5	2	2	93.54	4.14	0.0463	XP_026809081.1 putative uncharacterized protein DDB_G0282133 [Rhopalosiphum maidis]
TRINITY_DN1710_c0_g1_i13	2	10	18.32	7.56	0.0463	XP_026806326.1 uncharacterized protein LOC113549295 [Rhopalosiphum maidis]
TRINITY_DN1857_c0_g1_i22	2	1	165.12	-1.42	0.0463	CAH1715853.1 unnamed protein product [Aphis gossypii]
TRINITY_DN2396_c0_g1_i4	2	5	652.71	0.91	0.0464	XP_026816255.1 RING finger protein nhl-1 isoform X2 [Rhopalosiphum maidis]
TRINITY_DN128173_c0_g1_i3	2	10	28.89	4.81	0.0465	XP_027839467.1 heterogeneous nuclear ribonucleoprotein K homolog isoform X1 [Aphis gossypii] CAH1726485.1 unnamed protein product [Aphis gossypii]
TRINITY_DN7961_c0_g2_i1	2	10	32.73	-3.12	0.0465	No annotation
TRINITY_DN1820_c2_g6_i1	2	10	18.6	7.57	0.0465	No annotation
TRINITY_DN1578_c0_g1_i4	2	5	179.51	1.14	0.0465	XP_026814474.1 Down syndrome cell adhesion molecule-like protein Dscam2 isoform X1 [Rhopalosiphum maidis]
TRINITY_DN1667_c0_g1_i1	2	20	267.54	-1.08	0.0466	No annotation
TRINITY_DN4119_c1_g1_i1	2	20	76.39	-2.23	0.0467	YP_073304.1 NADH dehydrogenase subunit 4 [Schizaphis graminum]
TRINITY_DN5066_c1_g1_i3	2	5	72.56	2.79	0.0467	XP_015373135.1 PREDICTED: MICAL-like protein 2 [Diuraphis noxia]
TRINITY_DN5258_c1_g1_i1	2	3	21.11	8.06	0.0467	No annotation
TRINITY_DN5636_c0_g1_i3	2	1	55.66	-3	0.0468	XP_026814535.1 maltase A3-like isoform X1 [Rhopalosiphum maidis]
TRINITY_DN5153_c0_g1_i2	2	3	1166.32	-2.53	0.0468	XP_026815785.1 uncharacterized protein LOC113555557 [Rhopalosiphum maidis]
TRINITY_DN4420_c0_g1_i9	2	3	5221.9	1.85	0.0468	KAF0766615.1 hypothetical protein FWK35_00002192 [Aphis craccivora]
TRINITY_DN4641_c1_g1_i3	2	5	227.55	1.6	0.0468	XP_026816593.1 uncharacterized protein LOC113556067 [Rhopalosiphum maidis]
TRINITY_DN5023_c0_g2_i1	2	20	85.64	1.76	0.0469	AFI71883.1 cytochrome oxidase subunit II, partial [Aulacorthum solani]
TRINITY_DN949_c0_g1_i15	2	1	94.67	1.69	0.0469	XP_026823399.1 mitochondrial uncoupling protein 4 [Rhopalosiphum maidis]
TRINITY_DN2260_c0_g1_i2	2	20	242.17	0.95	0.0469	XP_026816993.1 putative fatty acyl-CoA reductase CG5065 [Rhopalosiphum maidis]
TRINITY_DN5_c0_g1_i8	2	20	441.86	2.12	0.047	XP_026804450.1 lactase-phlorizin hydrolase-like [Rhopalosiphum maidis]
TRINITY_DN1550_c0_g1_i7	2	5	75.94	1.78	0.047	KAE9541134.1 hypothetical protein AGLY_004379 [Aphis glycines]
TRINITY_DN112494_c0_g1_i1	2	20	177.74	-1.31	0.0472	KAF0773950.1 hypothetical protein FWK35_00003500, partial [Aphis craccivora]
TRINITY_DN4230_c0_g1_i10	2	20	604.16	0.57	0.0473	XP_026812969.1 puromycin-sensitive aminopeptidase isoform X2 [Rhopalosiphum maidis]
TRINITY_DN80060_c2_g2_i1	2	20	8.51	-6.49	0.0473	No annotation
TRINITY_DN42286_c0_g1_i1	2	15	22.71	7.62	0.0473	VVC38605.1 Hypothetical protein CINCED_3A019670 [Cinara cedri]
TRINITY_DN11134_c1_g1_i3	2	20	137.3	-1.21	0.0474	XP_026805642.1 KICSTOR complex protein ITFG2-like [Rhopalosiphum maidis]
TRINITY_DN2440_c0_g2_i3	2	20	9939.12	-0.66	0.0474	KAE9530724.1 hypothetical protein AGLY_011186 [Aphis glycines]
TRINITY_DN30496_c0_g1_i3	2	20	158.25	1.31	0.0474	XP_027852080.1 uncharacterized protein LOC114131134 [Aphis gossypii]
TRINITY_DN4375_c1_g1_i1	2	2	15.36	6.45	0.0476	No annotation
TRINITY_DN14749_c0_g1_i1	2	15	15.37	7.05	0.0476	XP_008178342.1 zinc finger MYM-type protein 1-like [Acyrthosiphon pisum]
TRINITY_DN1970_c0_g2_i4	2	10	301.59	-2.26	0.0477	KAF0765813.1 DNA-directed RNA polymerase II subunit RPB1-like [Aphis craccivora]
TRINITY_DN1599_c0_g1_i28	2	5	237.12	1.85	0.0477	XP_026806364.1 endothelin-converting enzyme homolog isoform X1 [Rhopalosiphum maidis]
TRINITY_DN4124_c0_g1_i17	2	20	511.9	-0.81	0.0477	KAE9544197.1 hypothetical protein AGLY_001376 [Aphis glycines]
TRINITY_DN277_c0_g1_i7	2	2	10.9	6.92	0.0477	XP_022183120.1 uncharacterized protein LOC111042730 [Myzus persicae]
TRINITY_DN15115_c0_g1_i3	2	1	174.33	1.84	0.0478	XP_026816922.1 alpha-tocopherol transfer protein-like [Rhopalosiphum maidis]
TRINITY_DN49689_c0_g1_i1	2	1	1379.6	1.86	0.0478	KAF0767285.1 Uncharacterized protein FWK35_00019192 [Aphis craccivora]
TRINITY_DN3039_c0_g2_i11	2	20	140.25	-1.23	0.0479	XP_026811451.1 S-formylglutathione hydrolase-like [Rhopalosiphum maidis]
TRINITY_DN2945_c0_g1_i2	2	5	735.51	1.25	0.048	No annotation
TRINITY_DN1663_c0_g1_i4	2	20	1869.99	-0.87	0.048	KAE9545250.1 hypothetical protein AGLY_000793 [Aphis glycines]
TRINITY_DN69444_c0_g1_i5	2	20	69.75	-1.46	0.048	KAF0755295.1 NADH dehydrogenase [Aphis craccivora]
TRINITY_DN4162_c0_g1_i14	2	20	138.7	1.28	0.048	XP_026813381.1 tyrosine--tRNA ligase, cytoplasmic [Rhopalosiphum maidis]
TRINITY_DN14679_c0_g1_i3	2	20	1154.27	-0.65	0.048	No annotation
TRINITY_DN9080_c0_g1_i5	2	20	3262.55	-0.58	0.048	KAE9536716.1 hypothetical protein AGLY_006949 [Aphis glycines]
TRINITY_DN145025_c0_g1_i1	2	1	14169.7	3.3	0.048	No annotation
TRINITY_DN14058_c0_g1_i1	2	20	2552.32	-0.95	0.048	XP_026811434.1 phosphatase and actin regulator 4-like [Rhopalosiphum maidis]
TRINITY_DN2118_c0_g1_i5	2	20	376.28	-1.33	0.0481	XP_026816930.1 pathogenesis-related protein 5-like [Rhopalosiphum maidis]
TRINITY_DN690_c0_g1_i6	2	20	197.12	-0.91	0.0481	XP_026809567.1 discoidin domain-containing receptor 2-like [Rhopalosiphum maidis]
TRINITY_DN91464_c0_g1_i4	2	20	2916.46	0.51	0.0481	XP_027842477.2 nascent polypeptide-associated complex subunit alpha [Aphis gossypii]
TRINITY_DN8111_c0_g1_i3	2	20	190.6	-1.42	0.0482	XP_026808846.1 uncharacterized protein LOC113551039 isoform X1 [Rhopalosiphum maidis]
TRINITY_DN114489_c0_g1_i2	2	5	412.43	-2.11	0.0483	No annotation
TRINITY_DN6283_c0_g1_i26	2	20	61.63	2.42	0.0483	XP_025190478.1 uncharacterized protein LOC112591044 [Melanaphis sacchari]
TRINITY_DN4616_c1_g1_i1	2	15	15.29	7.04	0.0483	No annotation
TRINITY_DN86091_c0_g1_i1	2	5	1222.32	1.62	0.0483	NP_001155798.1 C-type lectin-like precursor [Acyrthosiphon pisum]
TRINITY_DN28601_c0_g2_i9	2	15	416.17	-1.15	0.0484	KAF0759986.1 MULE domain-containing protein, partial [Aphis craccivora]
TRINITY_DN8995_c0_g1_i27	2	5	110.06	1.52	0.0484	XP_026823228.1 uncharacterized protein LOC113561163 isoform X1 [Rhopalosiphum maidis]
TRINITY_DN30921_c0_g1_i1	2	2	29.43	8.35	0.0484	No annotation
TRINITY_DN77437_c4_g1_i1	2	15	17.38	7.23	0.0486	No annotation
TRINITY_DN307_c0_g1_i7	2	5	2723.02	0.88	0.0486	XP_026820248.1 uncharacterized protein LOC113558868 [Rhopalosiphum maidis]
TRINITY_DN22329_c0_g1_i1	2	10	17.03	7.45	0.0486	KAF0728331.1 Uncharacterized protein FWK35_00035478, partial [Aphis craccivora]
TRINITY_DN92758_c0_g1_i2	2	2	1561.63	1.31	0.0486	XP_026820385.1 LOW QUALITY PROTEIN: succinate--CoA ligase [ADP-forming] subunit beta, mitochondrial [Rhopalosiphum maidis]
TRINITY_DN3132_c0_g1_i22	2	20	79.56	2.1	0.0487	XP_026807654.1 flocculation protein FLO11-like [Rhopalosiphum maidis]
TRINITY_DN688_c0_g1_i6	2	20	35.12	3.81	0.0488	XP_050065316.1 uncharacterized protein LOC126554270 [Aphis gossypii]
TRINITY_DN10200_c0_g1_i2	2	20	92.36	1.3	0.0488	XP_026812554.1 DNA (cytosine-5)-methyltransferase 1-like [Rhopalosiphum maidis]
TRINITY_DN1240_c0_g1_i8	2	20	2407.92	-0.66	0.049	NP_001119693.1 ribosomal protein L27 [Acyrthosiphon pisum]
TRINITY_DN4516_c0_g1_i8	2	5	727.05	-1.05	0.049	XP_026805862.1 uncharacterized protein LOC113548949 [Rhopalosiphum maidis]
TRINITY_DN22074_c0_g1_i21	2	2	115.21	-1.73	0.0491	XP_026809560.1 inactive pancreatic lipase-related protein 1-like [Rhopalosiphum maidis] XP_026809561.1 inactive pancreatic lipase-related protein 1-like [Rhopalosiphum maidis]
TRINITY_DN43510_c0_g4_i1	2	2	55.54	2.49	0.0492	No annotation
TRINITY_DN2959_c0_g1_i5	2	2	91.85	-1.62	0.0492	XP_026822530.1 major facilitator superfamily domain-containing protein 12-like isoform X2 [Rhopalosiphum maidis]
TRINITY_DN634_c1_g2_i12	2	5	1021.83	1.5	0.0493	XP_026821531.1 protein FAM122A isoform X2 [Rhopalosiphum maidis]
TRINITY_DN3171_c0_g1_i14	2	20	28.09	4.39	0.0493	XP_026821865.1 mitochondrial folate transporter/carrier isoform X3 [Rhopalosiphum maidis]
TRINITY_DN114_c2_g1_i3	2	5	299.54	-1.18	0.0493	XP_026809998.1 protein krueppel-like isoform X1 [Rhopalosiphum maidis]
TRINITY_DN53066_c0_g1_i1	2	5	8.68	6.72	0.0494	No annotation
TRINITY_DN11985_c1_g1_i2	2	3	69.19	-3.34	0.0494	XP_026812607.1 protein unc-13 homolog A isoform X2 [Rhopalosiphum maidis]
TRINITY_DN16065_c1_g1_i1	2	5	20.35	7.95	0.0494	No annotation
TRINITY_DN53938_c0_g1_i1	2	1	261.96	3.39	0.0494	No annotation
TRINITY_DN2100_c1_g1_i3	2	3	739.7	-2.54	0.0494	XP_026815785.1 uncharacterized protein LOC113555557 [Rhopalosiphum maidis]
TRINITY_DN72314_c0_g1_i1	2	15	27.56	-3.55	0.0494	No annotation
TRINITY_DN27753_c0_g1_i2	2	20	165.2	1.15	0.0495	XP_026812560.1 putative mediator of RNA polymerase II transcription subunit 26 [Rhopalosiphum maidis]
TRINITY_DN8658_c0_g1_i5	2	2	66.3	2.02	0.0495	No annotation
TRINITY_DN33811_c0_g1_i6	2	1	42.21	2.48	0.0495	No annotation
TRINITY_DN2218_c0_g1_i7	2	1	53.08	4.26	0.0496	No annotation
TRINITY_DN66988_c4_g1_i1	2	1	2158.95	1.68	0.0496	No annotation
TRINITY_DN206463_c0_g1_i1	2	1	2.68143e+06	3.4	0.0496	No annotation
TRINITY_DN116244_c0_g1_i1	2	1	77.76	5.91	0.0496	No annotation
TRINITY_DN3826_c1_g3_i1	2	1	1651.91	-1.06	0.0496	No annotation
TRINITY_DN5986_c2_g1_i1	2	10	262.53	-1.19	0.0497	XP_015373845.1 PREDICTED: uncharacterized protein LOC107168824 [Diuraphis noxia]
TRINITY_DN2456_c0_g1_i15	2	10	204.28	-3.95	0.0497	No annotation
TRINITY_DN7814_c0_g1_i18	2	0	472.77	2.04	0.0498	XP_026804360.1 clavesin-2 [Rhopalosiphum maidis]
TRINITY_DN6532_c0_g1_i1	2	20	67.02	3.16	0.0498	VVC38839.1 Pre-C2HC domain,Endonuclease/exonuclease/phosphatase,Zinc finger [Cinara cedri]
TRINITY_DN111356_c0_g1_i5	2	20	9389.32	-0.44	0.0499	XP_001949629.1 60S ribosomal protein L13a [Acyrthosiphon pisum]
TRINITY_DN447_c0_g1_i1	2	20	383.43	-0.78	0.0499	XP_025204030.1 peripheral plasma membrane protein CASK isoform X6 [Melanaphis sacchari]
TRINITY_DN319_c0_g1_i23	2	20	161.74	1.4	0.0499	No annotation
TRINITY_DN8708_c0_g1_i3	2	20	89.54	-1.59	0.0499	XP_025192724.1 uncharacterized protein LOC112592791 [Melanaphis sacchari]
TRINITY_DN5668_c0_g1_i8	2	1	37.46	3.89	0.0499	XP_029347302.1 Down syndrome cell adhesion molecule-like protein Dscam2 isoform X30 [Acyrthosiphon pisum]
TRINITY_DN107051_c0_g1_i1	2	15	15.18	7.04	0.0499	XP_001950973.1 E3 ubiquitin-protein ligase listerin [Acyrthosiphon pisum]
Group 3: annotated = 48 unannotated = 170 total = 218 fraction annotated = 0.220
TRINITY_DN47415_c0_g1_i1	3	20	99.4	-5.39	3.27e-13	KAF0708548.1 Uncharacterized protein FWK35_00037110, partial [Aphis craccivora]
TRINITY_DN28020_c0_g1_i5	3	2	69.35	-5.82	2.32e-06	XP_050054515.1 uncharacterized protein LOC126549425 [Aphis gossypii]
TRINITY_DN4185_c2_g1_i1	3	10	83.56	-5.66	4.19e-06	No annotation
TRINITY_DN6063_c0_g1_i1	3	20	38.35	-5.81	7.12e-06	KAF0746916.1 putative RNA-directed DNA polymerase, partial [Aphis craccivora]
TRINITY_DN38987_c0_g4_i1	3	20	28.58	-7.27	0.000111	CAH1730952.1 unnamed protein product [Aphis gossypii]
TRINITY_DN6347_c0_g1_i1	3	2	47.66	-6.52	0.000142	No annotation
TRINITY_DN54691_c0_g1_i1	3	20	18.98	-7.65	0.000159	XP_025407430.1 uncharacterized protein LOC112681386 [Sipha flava]
TRINITY_DN1340_c2_g1_i1	3	20	29.26	-6.41	0.00017	No annotation
TRINITY_DN1619_c2_g4_i1	3	2	31.89	-6.96	0.000306	No annotation
TRINITY_DN5061_c0_g1_i6	3	20	17.5	-7.53	0.000312	No annotation
TRINITY_DN1715_c0_g3_i1	3	20	19.18	-7.66	0.000395	No annotation
[truncated: 2,651 more rows]
