# Supplementary material for: Differential gene expression between viruliferous and non-viruliferous Schizaphis graminum (Rondani)
Source: PLoS One. 2023 Nov 8;18(11):e0294013. doi: 10.1371/journal.pone.0294013 (PMC10631655; doi:10.1371/journal.pone.0294013)
Supplement: S8 Table — (XLSX) [file pone.0294013.s009.xlsx]

## Sheet: identitiessortedbygroupandpvalH
BH contig	Profile group	Day of maximally differential expression	Base expression	Log2 fold-change	Adjusted p-value	Blast-based annotation
Group 1: annotated = 5308 unannotated = 1651 total = 6959 fraction annotated = 0.763
TRINITY_DN2388_c0_g1_i3	1	15	1535.96	2.65	1.34e-34	XP_026806939.1 solute carrier family 26 member 10-like isoform X3 [Rhopalosiphum maidis]
TRINITY_DN478_c0_g1_i2	1	15	2037.88	2.73	5.76e-27	XP_026821988.1 maltase A3-like [Rhopalosiphum maidis]
TRINITY_DN478_c0_g1_i3	1	15	2344.37	3.09	6.17e-26	XP_026821988.1 maltase A3-like [Rhopalosiphum maidis]
TRINITY_DN5873_c0_g1_i1	1	3	1378.27	3.46	1.1e-25	XP_026812906.1 glucose dehydrogenase [FAD, quinone]-like [Rhopalosiphum maidis]
TRINITY_DN2467_c0_g1_i4	1	15	3725.47	3.91	9.03e-23	XP_026820838.1 aminopeptidase N-like [Rhopalosiphum maidis]
TRINITY_DN4631_c8_g2_i1	1	5	1040.31	-1.86	1.98e-22	XP_026813357.1 uncharacterized threonine-rich GPI-anchored glycoprotein PJ4664.02-like [Rhopalosiphum maidis]
TRINITY_DN7476_c1_g2_i2	1	3	1908.11	2.49	1.83e-21	XP_025194369.1 LOW QUALITY PROTEIN: adhesive plaque matrix protein-like [Melanaphis sacchari]
TRINITY_DN4631_c8_g2_i7	1	5	879.44	-1.76	1e-19	XP_026813357.1 uncharacterized threonine-rich GPI-anchored glycoprotein PJ4664.02-like [Rhopalosiphum maidis]
TRINITY_DN3404_c0_g1_i4	1	20	1099.08	1.9	1.28e-18	XP_026809793.1 hydroxymethylglutaryl-CoA lyase, mitochondrial [Rhopalosiphum maidis]
TRINITY_DN2037_c0_g1_i11	1	20	1243.38	2.49	1.74e-18	NP_001155450.1 coiled-coil-helix-coiled-coil-helix domain containing 2-like [Acyrthosiphon pisum] BAH71264.1 ACYPI001924 [Acyrthosiphon pisum]
TRINITY_DN72186_c0_g1_i3	1	20	1045.13	2.49	1.47e-17	XP_003248625.2 heat shock 70 kDa protein cognate 4 [Acyrthosiphon pisum]
TRINITY_DN32065_c0_g1_i5	1	20	256.12	2.98	1.34e-16	XP_026806664.1 cuticle protein 5-like [Rhopalosiphum maidis]
TRINITY_DN1575_c0_g1_i8	1	20	199.43	2.9	1.58e-16	XP_026821264.1 phenoloxidase-activating factor 2-like [Rhopalosiphum maidis]
TRINITY_DN5513_c1_g1_i3	1	15	893.05	-0.89	2.13e-16	No annotation
TRINITY_DN2388_c0_g1_i7	1	15	806.15	2.4	2.66e-16	XP_026806939.1 solute carrier family 26 member 10-like isoform X3 [Rhopalosiphum maidis]
TRINITY_DN14583_c0_g1_i1	1	5	917.33	-2.18	9.22e-16	XP_026819769.1 ARL-6-interacting protein 1 homolog isoform X2 [Rhopalosiphum maidis]
TRINITY_DN3755_c0_g1_i3	1	3	1397.26	1.83	1.1e-15	CAH1712853.1 unnamed protein product [Aphis gossypii]
TRINITY_DN5291_c0_g1_i11	1	20	482.32	2.36	1.39e-15	KAF0756177.1 Uncharacterized protein FWK35_00014329 [Aphis craccivora]
TRINITY_DN6155_c0_g1_i2	1	5	1476.03	-1.61	1.44e-15	XP_026823298.1 SET and MYND domain-containing protein 4-like [Rhopalosiphum maidis]
TRINITY_DN1834_c0_g1_i7	1	5	666.68	-1.77	2.5e-15	XP_026818143.1 mediator of RNA polymerase II transcription subunit 15-like [Rhopalosiphum maidis]
TRINITY_DN1756_c0_g1_i33	1	3	928.96	2.16	2.91e-15	XP_026823370.1 uncharacterized protein LOC113561255 [Rhopalosiphum maidis]
TRINITY_DN1738_c0_g1_i11	1	20	1952.5	2.24	4.22e-15	KAF0705154.1 BCL-6 corepressor-like protein 1, partial [Aphis craccivora]
TRINITY_DN898_c6_g1_i6	1	15	2538.01	-0.51	5.73e-15	XM_026954137.1 PREDICTED: Rhopalosiphum maidis cold and drought-regulated protein CORA-like (LOC113551721), mRNA Length=521
TRINITY_DN2388_c0_g1_i4	1	15	700.88	2.75	6.01e-15	XP_026806939.1 solute carrier family 26 member 10-like isoform X3 [Rhopalosiphum maidis]
TRINITY_DN4631_c8_g2_i5	1	5	1021.97	-1.67	9.03e-15	XP_026813357.1 uncharacterized threonine-rich GPI-anchored glycoprotein PJ4664.02-like [Rhopalosiphum maidis]
TRINITY_DN1756_c0_g1_i15	1	3	896.75	2.07	1.2e-14	XP_026823370.1 uncharacterized protein LOC113561255 [Rhopalosiphum maidis]
TRINITY_DN1095_c0_g1_i10	1	3	3932.48	1.88	1.58e-14	CAH1725612.1 unnamed protein product [Aphis gossypii]
TRINITY_DN11635_c0_g1_i13	1	20	252.83	2.44	2.7e-14	XM_026953359.1 PREDICTED: Rhopalosiphum maidis threonine-rich protein-like (LOC113551235), transcript variant X1, mRNA Length=1176
TRINITY_DN4050_c0_g1_i6	1	20	312.22	3.09	3.46e-14	XR_007606759.1 PREDICTED: Aphis gossypii TAR DNA-binding protein 43-like (LOC114119348), misc_RNA Length=3539
TRINITY_DN3846_c6_g1_i1	1	3	421.73	2.36	4.63e-14	NP_001165713.1 cuticular protein 19 precursor [Acyrthosiphon pisum]
TRINITY_DN1756_c0_g1_i26	1	3	1004.1	2.22	5.59e-14	XP_026823370.1 uncharacterized protein LOC113561255 [Rhopalosiphum maidis]
TRINITY_DN1756_c0_g1_i88	1	3	269.61	3.05	6.58e-14	XP_026823370.1 uncharacterized protein LOC113561255 [Rhopalosiphum maidis]
TRINITY_DN1756_c0_g1_i20	1	3	416.14	3.59	6.71e-14	XP_026823370.1 uncharacterized protein LOC113561255 [Rhopalosiphum maidis]
TRINITY_DN26269_c0_g1_i3	1	3	948.59	2.86	7.8e-14	XP_027850927.1 general odorant-binding protein 70 [Aphis gossypii]
TRINITY_DN9123_c0_g1_i1	1	5	3812.14	-1.75	8.23e-14	XM_026966791.1 PREDICTED: Rhopalosiphum maidis acidic leucine-rich nuclear phosphoprotein 32 family member B (LOC113560739), mRNA Length=1878
TRINITY_DN1756_c0_g1_i100	1	3	725.46	2.15	9.8e-14	XP_026823370.1 uncharacterized protein LOC113561255 [Rhopalosiphum maidis]
TRINITY_DN1095_c0_g1_i7	1	3	3880.11	1.95	1.38e-13	CAH1725612.1 unnamed protein product [Aphis gossypii]
TRINITY_DN1039_c0_g1_i6	1	3	2579.83	2.21	7.35e-13	XP_026821805.1 uncharacterized protein LOC113560241 isoform X2 [Rhopalosiphum maidis]
TRINITY_DN5134_c1_g1_i2	1	20	1726.28	2.06	1.06e-12	XP_025197017.1 cytochrome c oxidase subunit 4 isoform 1, mitochondrial-like [Melanaphis sacchari]
TRINITY_DN1667_c0_g1_i4	1	5	255.05	-3.08	1.41e-12	No annotation
TRINITY_DN1756_c0_g1_i25	1	3	661.05	2.13	1.65e-12	KAF0747760.1 Uncharacterized protein FWK35_00026078, partial [Aphis craccivora]
TRINITY_DN4038_c0_g1_i1	1	3	1190.99	3.13	2.16e-12	XP_026808226.1 protein yellow [Rhopalosiphum maidis]
TRINITY_DN3369_c0_g1_i10	1	5	272.96	1.98	2.66e-12	XP_026806435.1 flavin-containing monooxygenase FMO GS-OX4-like [Rhopalosiphum maidis]
TRINITY_DN1971_c0_g1_i16	1	20	370.77	2.3	3.56e-12	XP_026813103.1 sodium- and chloride-dependent betaine transporter isoform X3 [Rhopalosiphum maidis]
TRINITY_DN189_c2_g1_i6	1	15	1178.6	2.03	5.52e-12	XP_026816508.1 acetylcholine receptor subunit alpha-like 1 [Rhopalosiphum maidis]
TRINITY_DN10228_c0_g1_i1	1	20	1013.18	3.4	7.39e-12	KAF0763213.1 phosphate carrier protein, mitochondrial-like, partial [Aphis craccivora]
TRINITY_DN3755_c0_g1_i1	1	3	1918.67	1.82	8.43e-12	XP_025203133.1 elongation of very long chain fatty acids protein AAEL008004-like [Melanaphis sacchari]
TRINITY_DN898_c6_g1_i2	1	15	756.36	-0.7	9.19e-12	No annotation
TRINITY_DN1738_c0_g1_i22	1	20	882.4	1.74	1.01e-11	XP_026812347.1 skin secretory protein xP2-like [Rhopalosiphum maidis]
TRINITY_DN2621_c2_g1_i2	1	5	167.47	-3.59	1.08e-11	No annotation
TRINITY_DN2424_c1_g3_i33	1	3	597.32	2.15	1.11e-11	KAF0759242.1 cuticle protein 7-like [Aphis craccivora]
TRINITY_DN4499_c0_g1_i3	1	20	302.94	3.08	1.22e-11	XP_008183108.1 uncharacterized protein LOC100165400 isoform X4 [Acyrthosiphon pisum]
TRINITY_DN84152_c0_g1_i1	1	20	432.5	2.31	1.46e-11	XP_027844701.2 histone acetyltransferase KAT6A isoform X1 [Aphis gossypii]
TRINITY_DN6267_c0_g1_i1	1	20	65.83	5.91	1.46e-11	XM_026966589.1 PREDICTED: Rhopalosiphum maidis b(0,+)-type amino acid transporter 1-like (LOC113560606), transcript variant X1, mRNA Length=2146
TRINITY_DN7124_c4_g1_i1	1	5	570.89	-1.85	1.52e-11	XM_027981103.2 PREDICTED: Aphis gossypii translation elongation factor 2 (LOC114119522), mRNA Length=3081
TRINITY_DN7814_c0_g1_i6	1	3	741.11	2.04	1.58e-11	XP_026804360.1 clavesin-2 [Rhopalosiphum maidis]
TRINITY_DN270_c0_g1_i1	1	20	321.93	2.63	1.61e-11	XP_026804505.1 fatty acid-binding protein, muscle-like isoform X2 [Rhopalosiphum maidis]
TRINITY_DN1653_c0_g4_i1	1	5	677.02	-3.4	1.89e-11	XM_022315166.1 PREDICTED: Myzus persicae eukaryotic initiation factor 4A (LOC111034093), mRNA Length=2607
TRINITY_DN1756_c0_g1_i59	1	3	746.14	2.14	2.06e-11	XP_026823370.1 uncharacterized protein LOC113561255 [Rhopalosiphum maidis]
TRINITY_DN2998_c1_g1_i1	1	15	667.11	1.64	3.29e-11	XP_026823302.1 sialin-like isoform X1 [Rhopalosiphum maidis]
TRINITY_DN3580_c0_g2_i1	1	5	201.18	-2.98	4.64e-11	No annotation
TRINITY_DN974_c0_g1_i1	1	20	989.2	2.5	6.46e-11	KAF0761335.1 Uncharacterized protein FWK35_00010809 [Aphis craccivora]
TRINITY_DN65009_c0_g1_i1	1	15	4396.02	-0.67	7.08e-11	No annotation
TRINITY_DN9319_c0_g1_i8	1	3	6117.25	1.62	7.46e-11	XP_026809437.1 peroxidase [Rhopalosiphum maidis]
TRINITY_DN15253_c0_g1_i11	1	20	643.36	2.38	7.6e-11	XP_026812403.1 cytochrome c oxidase subunit NDUFA4-like [Rhopalosiphum maidis]
TRINITY_DN137125_c0_g1_i1	1	20	342.82	2.16	7.6e-11	VVC37287.1 RNA helicase, DEAD-box type, Q motif,Helicase, C-terminal,ATP-dependent RNA helicase DEAD-box, conserved [Cinara cedri]
TRINITY_DN805_c0_g1_i16	1	20	170.45	2.26	8.34e-11	XP_026804828.1 WD and tetratricopeptide repeats protein 1-like [Rhopalosiphum maidis] XP_026804908.1 WD and tetratricopeptide repeats protein 1-like [Rhopalosiphum maidis]
TRINITY_DN26269_c0_g1_i1	1	3	1123.79	3.03	9.37e-11	XP_027850927.1 general odorant-binding protein 70 [Aphis gossypii]
TRINITY_DN1756_c0_g1_i43	1	3	599.02	2.02	1.21e-10	KAF0747760.1 Uncharacterized protein FWK35_00026078, partial [Aphis craccivora]
TRINITY_DN3168_c0_g1_i9	1	20	137.84	3.65	1.8e-10	XP_026815024.1 leucine-rich repeat extensin-like protein 2 [Rhopalosiphum maidis]
TRINITY_DN9319_c0_g1_i1	1	3	5917.11	1.61	2.13e-10	XP_026809437.1 peroxidase [Rhopalosiphum maidis]
TRINITY_DN17942_c0_g1_i5	1	20	231.72	3.59	2.45e-10	XP_026810713.1 myogenesis-regulating glycosidase-like [Rhopalosiphum maidis]
TRINITY_DN2467_c0_g1_i5	1	15	4715.15	3.18	2.46e-10	XP_026820838.1 aminopeptidase N-like [Rhopalosiphum maidis]
TRINITY_DN2424_c1_g3_i3	1	3	674.71	1.94	2.63e-10	NP_001156154.1 cuticular protein 5 precursor [Acyrthosiphon pisum]
TRINITY_DN785_c2_g2_i2	1	3	2214.54	1.94	2.63e-10	XP_025194475.1 cuticle protein 21-like [Melanaphis sacchari]
TRINITY_DN5161_c0_g1_i5	1	15	10514	-0.69	2.96e-10	XP_026822260.1 ADP-ribosylation factor GTPase-activating protein 2-like [Rhopalosiphum maidis]
TRINITY_DN33600_c0_g1_i1	1	5	165.07	1.68	2.99e-10	XM_026951355.1 PREDICTED: Rhopalosiphum maidis mitochondrial import receptor subunit TOM20 homolog (LOC113549869), mRNA Length=1480
TRINITY_DN12634_c2_g1_i2	1	5	570.24	-1.46	2.99e-10	XP_026809734.1 box A-binding factor-like isoform X1 [Rhopalosiphum maidis]
TRINITY_DN478_c0_g1_i1	1	15	1122.56	3.34	3.19e-10	XP_026821988.1 maltase A3-like [Rhopalosiphum maidis]
TRINITY_DN1772_c0_g1_i1	1	20	569.43	-1.42	3.49e-10	XP_025204269.1 broad-complex core protein isoforms 1/2/3/4/5-like [Melanaphis sacchari]
TRINITY_DN4371_c0_g1_i8	1	20	620.64	2.13	3.69e-10	XP_025190586.1 ADP,ATP carrier protein 2 [Melanaphis sacchari]
TRINITY_DN691_c1_g1_i1	1	20	206.27	2.4	3.78e-10	XP_026805307.1 elongation of very long chain fatty acids protein AAEL008004-like [Rhopalosiphum maidis]
TRINITY_DN5513_c1_g1_i7	1	20	3536.17	-0.84	4.69e-10	No annotation
TRINITY_DN4038_c0_g1_i6	1	3	1116.95	3.1	4.85e-10	XP_050059217.1 uncharacterized protein LOC126550848 [Aphis gossypii]
TRINITY_DN10200_c0_g1_i1	1	5	287.84	-2.45	4.91e-10	XP_026812554.1 DNA (cytosine-5)-methyltransferase 1-like [Rhopalosiphum maidis]
TRINITY_DN2467_c0_g1_i3	1	15	2448.8	4.4	5.01e-10	XP_026820838.1 aminopeptidase N-like [Rhopalosiphum maidis]
TRINITY_DN2134_c2_g1_i12	1	20	382.73	1.9	7.39e-10	XP_026809429.1 elongation of very long chain fatty acids protein AAEL008004-like [Rhopalosiphum maidis]
TRINITY_DN9319_c0_g1_i7	1	3	6419.13	1.65	1.01e-09	XP_026809437.1 peroxidase [Rhopalosiphum maidis]
TRINITY_DN15311_c0_g1_i9	1	5	1443.3	-1.28	1.01e-09	XM_026951291.1 PREDICTED: Rhopalosiphum maidis RNA-binding protein FUS-like (LOC113549819), mRNA Length=1386
TRINITY_DN50907_c0_g1_i3	1	15	2454.77	4.62	1.06e-09	XP_026807789.1 LOW QUALITY PROTEIN: aminopeptidase N-like [Rhopalosiphum maidis]
TRINITY_DN3046_c0_g2_i1	1	20	1199.23	1.12	1.4e-09	No annotation
TRINITY_DN116180_c0_g1_i4	1	3	1047.07	2.55	1.68e-09	XP_026821507.1 uncharacterized protein LOC113559924 [Rhopalosiphum maidis]
TRINITY_DN2467_c0_g1_i1	1	15	5104.12	3.23	1.77e-09	XP_026820838.1 aminopeptidase N-like [Rhopalosiphum maidis]
TRINITY_DN5513_c1_g1_i2	1	20	3417.35	-0.86	1.95e-09	No annotation
TRINITY_DN717_c0_g1_i1	1	20	519.79	-1.94	2.03e-09	XP_026805855.1 uncharacterized protein LOC113548944 [Rhopalosiphum maidis]
TRINITY_DN7814_c0_g1_i18	1	3	732.92	1.91	2.07e-09	XP_026804360.1 clavesin-2 [Rhopalosiphum maidis]
TRINITY_DN2038_c0_g1_i11	1	3	750.59	1.38	2.23e-09	XP_026810572.1 fatty acyl-CoA reductase wat-like [Rhopalosiphum maidis]
TRINITY_DN9319_c0_g1_i5	1	3	5122.17	1.56	2.23e-09	XP_026809437.1 peroxidase [Rhopalosiphum maidis]
TRINITY_DN12634_c2_g1_i1	1	5	1522.73	-1.45	2.47e-09	XP_026809734.1 box A-binding factor-like isoform X1 [Rhopalosiphum maidis]
TRINITY_DN484_c0_g1_i4	1	3	8034.88	2	3.36e-09	XM_026967550.1 PREDICTED: Rhopalosiphum maidis uncharacterized protein DDB_G0272718-like (LOC113561241), mRNA Length=567
TRINITY_DN526_c0_g1_i27	1	15	742.63	-2.14	3.44e-09	XP_026810629.1 WD repeat-containing protein 6-like [Rhopalosiphum maidis]
TRINITY_DN9539_c0_g1_i4	1	3	835.42	2.2	3.48e-09	XM_026961146.1 PREDICTED: Rhopalosiphum maidis cuticle protein-like (LOC113556292), mRNA Length=1534
TRINITY_DN15311_c0_g1_i11	1	5	1555.89	-1.31	3.7e-09	XP_026807092.1 RNA-binding protein FUS-like [Rhopalosiphum maidis]
TRINITY_DN691_c1_g1_i6	1	20	153.84	2.72	5e-09	XP_026805307.1 elongation of very long chain fatty acids protein AAEL008004-like [Rhopalosiphum maidis]
TRINITY_DN7202_c0_g1_i5	1	20	418.43	1.89	5.16e-09	XM_026953539.1 PREDICTED: Rhopalosiphum maidis proton-coupled amino acid transporter-like protein CG1139 (LOC113551345), transcript variant X2, mRNA Length=2548
TRINITY_DN526_c0_g1_i31	1	15	749.52	-2.28	5.17e-09	XP_026810629.1 WD repeat-containing protein 6-like [Rhopalosiphum maidis]
TRINITY_DN7330_c0_g1_i1	1	5	1594.35	-1.13	5.46e-09	KAE9536465.1 hypothetical protein AGLY_007254 [Aphis glycines]
TRINITY_DN1650_c0_g1_i4	1	20	1073.86	1.33	5.47e-09	XP_026806297.1 cytochrome c oxidase subunit 5A, mitochondrial [Rhopalosiphum maidis]
TRINITY_DN4477_c1_g4_i2	1	20	409.97	1.95	5.65e-09	No annotation
TRINITY_DN6990_c0_g1_i10	1	0	23043.5	2.9	5.78e-09	KAF0773754.1 protein obstructor-E isoform X1 [Aphis craccivora]
TRINITY_DN1752_c0_g1_i32	1	5	793.34	-1.19	6.15e-09	XP_026814732.1 uncharacterized protein LOC113554863 isoform X1 [Rhopalosiphum maidis]
TRINITY_DN999_c0_g1_i6	1	20	413.02	1.46	6.17e-09	XM_026958162.1 PREDICTED: Rhopalosiphum maidis dynamin (LOC113554352), transcript variant X8, mRNA Length=4704
TRINITY_DN30496_c0_g1_i1	1	3	205.87	-2.53	7.09e-09	XP_026810702.1 uncharacterized protein LOC113552169 [Rhopalosiphum maidis]
TRINITY_DN23484_c0_g1_i3	1	20	312.6	-1.5	7.09e-09	No annotation
TRINITY_DN4702_c0_g1_i9	1	20	2320.72	-0.93	7.57e-09	XP_026810203.1 pentatricopeptide repeat-containing protein 2, mitochondrial-like [Rhopalosiphum maidis]
TRINITY_DN3301_c0_g1_i1	1	20	1731.13	-1.61	8.03e-09	XP_026822050.1 fork head domain-containing protein FD4-like isoform X1 [Rhopalosiphum maidis]
TRINITY_DN1039_c0_g1_i5	1	3	3274.17	3.88	8.34e-09	XP_026821805.1 uncharacterized protein LOC113560241 isoform X2 [Rhopalosiphum maidis]
TRINITY_DN5165_c1_g1_i12	1	20	3327.8	-0.89	8.48e-09	NP_001156187.1 Histone H2AV (H2A.F/Z)-like [Acyrthosiphon pisum]
TRINITY_DN6598_c0_g1_i1	1	20	6234.74	0.74	9.09e-09	XP_026804160.1 uncharacterized protein LOC113547834 isoform X1 [Rhopalosiphum maidis]
TRINITY_DN20455_c0_g1_i9	1	2	760.79	2.48	9.1e-09	XP_026819488.1 uncharacterized protein LOC113558184 [Rhopalosiphum maidis]
TRINITY_DN1494_c0_g1_i1	1	3	472.36	1.84	9.13e-09	XP_026809605.1 uncharacterized protein LOC113551523 [Rhopalosiphum maidis]
TRINITY_DN30496_c0_g1_i2	1	3	939.01	-1	9.19e-09	XP_026810702.1 uncharacterized protein LOC113552169 [Rhopalosiphum maidis]
TRINITY_DN16459_c0_g1_i1	1	20	1252.85	1.81	9.26e-09	XP_026811861.1 uncharacterized protein LOC113552977 [Rhopalosiphum maidis]
TRINITY_DN3453_c0_g2_i1	1	3	7763.85	1.11	1.1e-08	No annotation
TRINITY_DN19288_c0_g1_i1	1	20	2459.02	1.17	1.34e-08	XM_026966850.1 PREDICTED: Rhopalosiphum maidis myosin light chain alkali (LOC113560784), transcript variant X2, mRNA Length=876
TRINITY_DN995_c2_g1_i2	1	5	515.18	-1.78	1.4e-08	XP_026817407.1 protein bicaudal C homolog 1 isoform X1 [Rhopalosiphum maidis]
TRINITY_DN44741_c0_g1_i1	1	5	2763.04	-1.71	1.4e-08	XP_026806199.1 protein nanos-like [Rhopalosiphum maidis]
TRINITY_DN1004_c0_g1_i71	1	20	168.47	2.47	1.43e-08	XP_026815797.1 protein phosphatase 1 regulatory subunit 12C isoform X8 [Rhopalosiphum maidis]
TRINITY_DN34824_c1_g1_i4	1	3	2286.56	2.3	1.45e-08	XP_026813847.1 SWI/SNF chromatin-remodeling complex subunit SNF5-like [Rhopalosiphum maidis]
TRINITY_DN1095_c0_g1_i4	1	3	227.26	2.96	1.46e-08	XP_026804359.1 DNA-directed RNA polymerase II subunit RPB1-like [Rhopalosiphum maidis]
TRINITY_DN287_c0_g1_i10	1	15	12959.2	-0.66	1.47e-08	XP_025191610.1 protein abrupt-like isoform X2 [Melanaphis sacchari]
TRINITY_DN6990_c0_g1_i11	1	0	14284.5	2.94	1.48e-08	KAF0773754.1 protein obstructor-E isoform X1 [Aphis craccivora]
TRINITY_DN7179_c0_g1_i1	1	20	1974.23	-1.19	1.53e-08	XP_025205137.1 heterogeneous nuclear ribonucleoprotein A1, A2/B1 homolog [Melanaphis sacchari] XP_025205138.1 heterogeneous nuclear ribonucleoprotein A1, A2/B1 homolog [Melanaphis sacchari]
TRINITY_DN2986_c0_g1_i16	1	15	294.04	2.56	1.72e-08	XM_027980671.2 PREDICTED: Aphis gossypii very-long-chain 3-oxoacyl-CoA reductase (LOC114119179), transcript variant X2, mRNA Length=3564
TRINITY_DN20455_c0_g1_i8	1	15	825.18	2.59	1.84e-08	XP_026819488.1 uncharacterized protein LOC113558184 [Rhopalosiphum maidis]
TRINITY_DN785_c0_g2_i3	1	3	3966.08	2.02	2.41e-08	KAE9531493.1 hypothetical protein AGLY_010699 [Aphis glycines]
TRINITY_DN287_c0_g1_i14	1	15	12898.6	-0.67	2.58e-08	KAF0762963.1 40S ribosomal protein S5, partial [Aphis craccivora]
TRINITY_DN7814_c0_g1_i14	1	3	433.88	1.83	2.61e-08	XP_026804360.1 clavesin-2 [Rhopalosiphum maidis]
TRINITY_DN16459_c0_g1_i2	1	15	4376.99	-1.02	2.75e-08	XP_026811861.1 uncharacterized protein LOC113552977 [Rhopalosiphum maidis]
TRINITY_DN2308_c1_g1_i3	1	5	491.25	-1.56	3.29e-08	XP_025191089.1 zinc finger protein PLAG1-like [Melanaphis sacchari]
TRINITY_DN42996_c0_g1_i4	1	20	4381.63	1.66	3.39e-08	XP_025206668.1 40S ribosomal protein S21 [Melanaphis sacchari]
TRINITY_DN2431_c0_g1_i1	1	20	1787.88	1.28	4.22e-08	XP_026805265.1 protein suppressor of white apricot [Rhopalosiphum maidis]
TRINITY_DN2888_c0_g1_i2	1	20	6446.53	1.29	4.35e-08	XP_026809223.1 cold shock protein 1-like [Rhopalosiphum maidis]
TRINITY_DN7253_c4_g1_i7	1	20	5919.61	1.69	4.43e-08	XP_026814482.1 facilitated trehalose transporter Tret1-like [Rhopalosiphum maidis]
TRINITY_DN1022_c0_g2_i5	1	15	961.19	-1.53	4.77e-08	CAH1720894.1 unnamed protein product [Aphis gossypii]
TRINITY_DN526_c0_g1_i39	1	15	735.41	-2.16	4.9e-08	XP_026810629.1 WD repeat-containing protein 6-like [Rhopalosiphum maidis]
TRINITY_DN390_c1_g2_i1	1	5	513.06	-1.31	4.9e-08	No annotation
TRINITY_DN3209_c0_g1_i2	1	20	306.51	2.43	5.03e-08	XP_026804146.1 protein obstructor-E [Rhopalosiphum maidis]
TRINITY_DN2998_c1_g1_i6	1	15	209.27	2.31	5.08e-08	XP_026823302.1 sialin-like isoform X1 [Rhopalosiphum maidis]
TRINITY_DN135_c0_g2_i4	1	15	5382.35	3.08	6e-08	XP_026809723.1 larval cuticle protein LCP-22-like isoform X2 [Rhopalosiphum maidis]
TRINITY_DN2998_c1_g1_i4	1	15	412.18	1.76	6.18e-08	XP_026823302.1 sialin-like isoform X1 [Rhopalosiphum maidis]
TRINITY_DN18044_c0_g1_i1	1	20	3599.02	-1.15	6.38e-08	XM_026961440.1 PREDICTED: Rhopalosiphum maidis zinc finger protein on ecdysone puffs-like (LOC113556476), transcript variant X2, mRNA Length=2894
TRINITY_DN4276_c0_g1_i1	1	20	806.11	1.4	6.45e-08	XP_026812657.1 leukocyte receptor cluster member 8 homolog isoform X1 [Rhopalosiphum maidis] XP_026812658.1 leukocyte receptor cluster member 8 homolog isoform X1 [Rhopalosiphum maidis] XP_026812659.1 leukocyte receptor cluster member 8 homolog isoform X1 [Rhopalosiphum maidis] XP_026812660.1 leukocyte receptor cluster member 8 homolog isoform X1 [Rhopalosiphum maidis] XP_026812662.1 leukocyte re…
TRINITY_DN5052_c0_g1_i11	1	20	295.66	1.83	6.56e-08	XP_015371072.1 PREDICTED: serine-arginine protein 55 isoform X1 [Diuraphis noxia]
TRINITY_DN5735_c0_g2_i1	1	15	667.76	-3.39	6.79e-08	XP_026812474.1 juvenile hormone acid O-methyltransferase-like isoform X2 [Rhopalosiphum maidis]
TRINITY_DN23232_c0_g1_i15	1	20	93.52	2.8	7.08e-08	KAE9525945.1 hypothetical protein AGLY_013994 [Aphis glycines]
TRINITY_DN2442_c2_g1_i1	1	5	2031.29	-1.12	7.43e-08	No annotation
TRINITY_DN7924_c0_g1_i1	1	15	100.09	1.45	7.8e-08	QJA10286.1 CYP4CJ1 [Rhopalosiphum padi]
TRINITY_DN14317_c0_g1_i12	1	20	770.8	1.49	7.84e-08	XR_007603691.1 PREDICTED: Aphis gossypii serine/arginine repetitive matrix protein 1 (LOC114132731), transcript variant X4, misc_RNA Length=3547
TRINITY_DN270_c0_g1_i4	1	20	446.23	2.28	7.87e-08	XP_026804504.1 fatty acid-binding protein, muscle-like isoform X1 [Rhopalosiphum maidis]
TRINITY_DN224356_c0_g1_i1	1	5	590.46	-1.77	8.04e-08	KX755410.1 Rhopalosiphum padi heat shock 70 kDa protein cognate 3 (hsc70-3) mRNA, complete cds Length=2561
TRINITY_DN5165_c1_g1_i7	1	20	3282.33	-0.88	8.09e-08	NP_001156187.1 Histone H2AV (H2A.F/Z)-like [Acyrthosiphon pisum]
TRINITY_DN2836_c1_g1_i12	1	15	311.36	2.56	8.81e-08	XP_026822761.1 uncharacterized protein LOC113560849 [Rhopalosiphum maidis]
TRINITY_DN2926_c0_g1_i8	1	15	234.51	-1.6	8.93e-08	XP_026816375.1 uncharacterized protein LOC113555939 isoform X1 [Rhopalosiphum maidis] Length=116
TRINITY_DN3160_c0_g1_i5	1	2	880.71	5.38	9.92e-08	XP_026817146.1 cathepsin B-like cysteine proteinase 4 [Rhopalosiphum maidis]
TRINITY_DN84_c4_g1_i1	1	2	197.23	2.41	9.92e-08	XP_026816793.1 scavenger receptor class B member 1-like isoform X2 [Rhopalosiphum maidis]
TRINITY_DN785_c2_g2_i3	1	3	2904.13	1.8	1.19e-07	XP_025194475.1 cuticle protein 21-like [Melanaphis sacchari]
TRINITY_DN20455_c0_g1_i2	1	15	683.72	2.4	1.22e-07	XP_026819488.1 uncharacterized protein LOC113558184 [Rhopalosiphum maidis]
TRINITY_DN669_c1_g1_i2	1	15	820.69	-0.73	1.22e-07	XP_026809864.1 uncharacterized protein LOC113551676 isoform X2 [Rhopalosiphum maidis]
TRINITY_DN741_c0_g1_i5	1	15	158.05	-2.19	1.23e-07	XP_026823262.1 fatty acyl-CoA reductase wat-like [Rhopalosiphum maidis]
TRINITY_DN287_c0_g1_i6	1	15	8890.35	-0.75	1.24e-07	XP_025191610.1 protein abrupt-like isoform X2 [Melanaphis sacchari]
TRINITY_DN103811_c0_g2_i2	1	5	398.97	-1.76	1.24e-07	XP_026820609.1 uncharacterized protein LOC113559175 [Rhopalosiphum maidis]
TRINITY_DN218_c0_g1_i15	1	5	382.67	-1.51	1.24e-07	XP_026805178.1 meiosis regulator and mRNA stability factor 1 isoform X1 [Rhopalosiphum maidis] XP_026805179.1 meiosis regulator and mRNA stability factor 1 isoform X1 [Rhopalosiphum maidis]
TRINITY_DN1616_c0_g1_i15	1	20	159.44	1.64	1.25e-07	XP_026806846.1 something about silencing protein 10 [Rhopalosiphum maidis]
TRINITY_DN21555_c0_g1_i2	1	20	186.54	1.64	1.25e-07	XP_026817054.1 LIM and SH3 domain protein Lasp [Rhopalosiphum maidis]
TRINITY_DN6664_c0_g1_i2	1	15	3845.14	-1.24	1.38e-07	CAH1712551.1 unnamed protein product, partial [Aphis gossypii]
TRINITY_DN78154_c1_g1_i1	1	20	222.13	2.32	1.49e-07	XM_026961916.1 PREDICTED: Rhopalosiphum maidis heat shock 70 kDa protein cognate 4-like (LOC113556774), mRNA Length=2296
TRINITY_DN3266_c0_g2_i1	1	3	2600.08	3.37	1.54e-07	XP_026811048.1 glucose dehydrogenase [FAD, quinone]-like [Rhopalosiphum maidis]
TRINITY_DN4135_c0_g1_i5	1	20	80.46	2.37	1.69e-07	XP_026805755.1 uncharacterized protein LOC113548864 [Rhopalosiphum maidis]
TRINITY_DN5433_c0_g1_i1	1	20	583.57	1.59	1.71e-07	XP_026805602.1 protein lin-28 homolog [Rhopalosiphum maidis]
TRINITY_DN1564_c3_g1_i7	1	20	173.49	-1.99	1.8e-07	XP_026804355.1 uncharacterized protein LOC113547954 [Rhopalosiphum maidis]
TRINITY_DN3012_c1_g2_i1	1	5	1300.2	-1.22	1.84e-07	No annotation
TRINITY_DN5973_c0_g2_i1	1	5	159.83	-3.21	1.84e-07	XP_026805736.1 NFX1-type zinc finger-containing protein 1-like [Rhopalosiphum maidis]
TRINITY_DN680_c0_g1_i1	1	5	213.79	-3.05	1.84e-07	No annotation
TRINITY_DN11631_c0_g1_i2	1	20	463.44	1.46	1.87e-07	XP_026813231.1 coiled-coil domain-containing protein 50-like [Rhopalosiphum maidis]
TRINITY_DN878_c1_g2_i8	1	20	222.09	-1.75	1.91e-07	XP_026818164.1 LOW QUALITY PROTEIN: homeobox protein B-H1-like [Rhopalosiphum maidis]
TRINITY_DN469_c0_g2_i5	1	20	191.82	-1.61	1.98e-07	XP_026813553.1 omega-amidase NIT2-like [Rhopalosiphum maidis]
TRINITY_DN49952_c0_g1_i2	1	3	85.28	3.87	2.05e-07	XP_026814775.1 cuticle protein 8-like [Rhopalosiphum maidis]
TRINITY_DN785_c0_g2_i5	1	3	3369.62	1.93	2.09e-07	KAE9531493.1 hypothetical protein AGLY_010699 [Aphis glycines]
TRINITY_DN50907_c0_g1_i4	1	15	2245.42	3.92	2.21e-07	XP_026807789.1 LOW QUALITY PROTEIN: aminopeptidase N-like [Rhopalosiphum maidis]
TRINITY_DN778_c0_g2_i5	1	20	484.82	1.23	2.24e-07	XM_026952584.2 PREDICTED: Rhopalosiphum maidis GAS2-like protein pickled eggs (LOC113550628), mRNA Length=4283
TRINITY_DN6664_c0_g1_i9	1	15	3095.23	-1.31	2.26e-07	CAH1712551.1 unnamed protein product, partial [Aphis gossypii]
TRINITY_DN1954_c0_g1_i22	1	20	379.08	1.52	2.28e-07	XP_026823193.1 uncharacterized protein LOC113561150 isoform X2 [Rhopalosiphum maidis]
TRINITY_DN717_c0_g1_i3	1	20	101.31	-2.32	2.36e-07	XP_026805855.1 uncharacterized protein LOC113548944 [Rhopalosiphum maidis]
TRINITY_DN67182_c0_g1_i2	1	20	1222.97	-0.86	2.39e-07	XM_022315166.1 PREDICTED: Myzus persicae eukaryotic initiation factor 4A (LOC111034093), mRNA Length=2607
TRINITY_DN1306_c0_g1_i4	1	3	158	3.61	2.48e-07	XP_026813025.1 major facilitator superfamily domain-containing protein 6-A-like [Rhopalosiphum maidis]
TRINITY_DN11154_c0_g1_i8	1	15	75.04	3.64	2.51e-07	XP_026811123.1 uncharacterized protein LOC113552443 [Rhopalosiphum maidis]
TRINITY_DN3476_c0_g1_i1	1	20	808.91	1.37	2.53e-07	XP_026812945.1 uncharacterized protein LOC113553680 [Rhopalosiphum maidis]
TRINITY_DN2926_c0_g1_i3	1	15	172.17	-1.89	2.54e-07	XP_026816375.1 uncharacterized protein LOC113555939 isoform X1 [Rhopalosiphum maidis] Length=116
TRINITY_DN3266_c0_g2_i2	1	3	2315.43	2.19	2.56e-07	XP_026811048.1 glucose dehydrogenase [FAD, quinone]-like [Rhopalosiphum maidis]
TRINITY_DN233544_c0_g1_i1	1	20	280.91	2.48	2.66e-07	No annotation
TRINITY_DN526_c0_g1_i19	1	20	585.41	2.12	2.69e-07	XP_026810629.1 WD repeat-containing protein 6-like [Rhopalosiphum maidis]
TRINITY_DN1829_c0_g1_i27	1	20	95.23	2.51	2.93e-07	UOW66128.1 cytochrome P450 380C6 [Rhopalosiphum padi]
TRINITY_DN2624_c0_g1_i4	1	20	835.19	-1.03	2.94e-07	XP_026815510.1 cytosolic carboxypeptidase 1-like [Rhopalosiphum maidis]
TRINITY_DN50907_c0_g1_i7	1	15	5322.92	3.55	3.02e-07	XP_026807789.1 LOW QUALITY PROTEIN: aminopeptidase N-like [Rhopalosiphum maidis]
TRINITY_DN4516_c1_g1_i5	1	3	496.38	1.85	3.11e-07	XP_026805304.2 uncharacterized protein LOC113548558 [Rhopalosiphum maidis]
TRINITY_DN5161_c0_g1_i3	1	20	3144.41	1.67	3.2e-07	XP_026822260.1 ADP-ribosylation factor GTPase-activating protein 2-like [Rhopalosiphum maidis]
TRINITY_DN4314_c1_g1_i2	1	3	915.08	1.62	3.21e-07	XP_026821422.1 uncharacterized protein LOC113559844 [Rhopalosiphum maidis]
TRINITY_DN11186_c0_g1_i11	1	20	292.5	2.69	3.25e-07	XP_026815028.1 uncharacterized protein LOC113554986 [Rhopalosiphum maidis]
TRINITY_DN1095_c0_g1_i8	1	3	252.79	2.81	3.28e-07	XP_026804359.1 DNA-directed RNA polymerase II subunit RPB1-like [Rhopalosiphum maidis]
TRINITY_DN995_c2_g1_i1	1	5	1284.87	-1.58	3.32e-07	XP_027848669.2 protein bicaudal C homolog 1 isoform X1 [Aphis gossypii]
TRINITY_DN865_c2_g1_i3	1	3	4001.34	1.52	3.44e-07	XP_026807351.1 uncharacterized protein LOC113549988 [Rhopalosiphum maidis]
TRINITY_DN484_c0_g1_i1	1	3	2622.06	1.56	3.49e-07	No annotation
TRINITY_DN963_c0_g1_i11	1	20	182.43	1.63	3.49e-07	XP_001949446.1 alpha-crystallin B chain isoform X1 [Acyrthosiphon pisum]
TRINITY_DN974_c0_g1_i5	1	20	194.9	2.47	3.56e-07	KAF0761335.1 Uncharacterized protein FWK35_00010809 [Aphis craccivora]
TRINITY_DN5400_c0_g1_i1	1	20	435.02	-1.14	3.6e-07	XP_026807796.1 MOXD1 homolog 1-like [Rhopalosiphum maidis]
TRINITY_DN785_c0_g2_i2	1	3	2015.72	1.99	3.63e-07	KAE9531493.1 hypothetical protein AGLY_010699 [Aphis glycines]
TRINITY_DN3810_c10_g1_i1	1	20	740.93	1.23	3.69e-07	XP_026807231.1 LOW QUALITY PROTEIN: protein yellow-like [Rhopalosiphum maidis]
TRINITY_DN4188_c1_g1_i4	1	20	378.08	2.43	3.85e-07	XP_027842990.1 cytochrome b-c1 complex subunit 8 [Aphis gossypii]
TRINITY_DN5161_c0_g1_i4	1	20	1936.88	1.58	3.93e-07	XP_027852858.1 60S ribosomal protein L7 [Aphis gossypii]
TRINITY_DN2424_c1_g3_i36	1	3	7973.1	1.56	4.03e-07	XP_026814766.1 cuticle protein 7-like [Rhopalosiphum maidis]
TRINITY_DN3436_c1_g1_i7	1	20	6614	-0.69	4.1e-07	XP_026811361.1 failed axon connections isoform X1 [Rhopalosiphum maidis]
TRINITY_DN898_c6_g1_i5	1	15	378.94	-1.59	4.17e-07	XM_026954137.1 PREDICTED: Rhopalosiphum maidis cold and drought-regulated protein CORA-like (LOC113551721), mRNA Length=521
TRINITY_DN49689_c0_g1_i1	1	3	2435.55	2.69	4.18e-07	KAF0767285.1 Uncharacterized protein FWK35_00019192 [Aphis craccivora]
TRINITY_DN3617_c0_g1_i1	1	20	1937.48	-0.83	4.25e-07	XP_026805589.1 protein neuralized isoform X1 [Rhopalosiphum maidis]
TRINITY_DN2424_c1_g3_i13	1	3	601.79	1.79	4.35e-07	XP_022178030.1 cuticle protein 7-like [Myzus persicae]
TRINITY_DN2359_c0_g1_i1	1	20	114.36	2.75	4.36e-07	XP_026818587.1 kelch domain-containing protein 10 homolog [Rhopalosiphum maidis]
TRINITY_DN1165_c0_g1_i4	1	15	291.87	3.72	4.36e-07	XP_050056165.1 uncharacterized protein LOC114121837 [Aphis gossypii]
TRINITY_DN7924_c0_g1_i4	1	15	95.71	1.87	4.45e-07	XP_026814722.1 cytochrome P450 4C1-like [Rhopalosiphum maidis]
TRINITY_DN2743_c2_g1_i15	1	0	1781.64	2.07	4.74e-07	XP_026823096.1 mucin-5AC-like isoform X2 [Rhopalosiphum maidis]
TRINITY_DN7320_c0_g1_i12	1	3	1299.18	1.75	4.83e-07	XM_026958394.1 PREDICTED: Rhopalosiphum maidis RNA polymerase II degradation factor 1-like (LOC113554512), mRNA Length=2537
TRINITY_DN41898_c0_g1_i9	1	3	770.5	3.33	5.15e-07	XM_026960727.1 PREDICTED: Rhopalosiphum maidis angiomotin-like (LOC113556028), transcript variant X1, mRNA Length=1471
TRINITY_DN451_c0_g1_i4	1	15	127.17	2.27	5.22e-07	XP_026814065.2 uncharacterized protein LOC113554424 [Rhopalosiphum maidis]
TRINITY_DN1095_c0_g1_i13	1	3	365.43	2.71	5.26e-07	XP_001944766.2 extensin-2 [Acyrthosiphon pisum]
TRINITY_DN6824_c0_g1_i5	1	15	365.03	2.94	5.27e-07	XP_026814449.1 facilitated trehalose transporter Tret1-like [Rhopalosiphum maidis]
TRINITY_DN3160_c0_g1_i6	1	2	2086.08	3.2	5.29e-07	XP_026817146.1 cathepsin B-like cysteine proteinase 4 [Rhopalosiphum maidis]
TRINITY_DN2388_c0_g1_i8	1	5	170	2.46	5.41e-07	XP_026806936.1 solute carrier family 26 member 10-like isoform X1 [Rhopalosiphum maidis]
TRINITY_DN55176_c0_g1_i1	1	5	833.99	-1.62	5.41e-07	XP_026809110.1 histone H1-like [Rhopalosiphum maidis]
TRINITY_DN42996_c0_g1_i3	1	15	8042.68	-0.67	5.56e-07	XP_025206668.1 40S ribosomal protein S21 [Melanaphis sacchari]
TRINITY_DN44780_c0_g1_i2	1	5	166.79	-2	5.93e-07	No annotation
TRINITY_DN5000_c0_g1_i21	1	3	1200.44	3.22	5.97e-07	CAH1731650.1 unnamed protein product [Aphis gossypii]
TRINITY_DN695_c0_g2_i1	1	15	451.03	-1.11	6.05e-07	XP_026817915.1 putative uncharacterized protein DDB_G0282133 [Rhopalosiphum maidis]
TRINITY_DN4531_c0_g1_i10	1	5	66.38	3.91	6.11e-07	XP_026814435.1 cationic amino acid transporter 2-like [Rhopalosiphum maidis]
TRINITY_DN2616_c0_g1_i2	1	5	217.23	-2.09	6.24e-07	XM_026961080.1 PREDICTED: Rhopalosiphum maidis neurotrimin-like (LOC113556247), transcript variant X2, mRNA Length=5688
TRINITY_DN3335_c0_g1_i1	1	20	113.11	3.22	6.49e-07	XR_003592784.2 PREDICTED: Aphis gossypii regulator of G-protein signaling 7-like (LOC114128813), transcript variant X4, misc_RNA Length=3050
TRINITY_DN34824_c1_g1_i1	1	3	3501.02	3.18	6.53e-07	XP_026813847.1 SWI/SNF chromatin-remodeling complex subunit SNF5-like [Rhopalosiphum maidis]
TRINITY_DN20455_c0_g1_i1	1	15	463.83	3.58	6.62e-07	XP_026819488.1 uncharacterized protein LOC113558184 [Rhopalosiphum maidis]
TRINITY_DN11154_c0_g1_i2	1	15	69.21	3.97	6.71e-07	XP_026811123.1 uncharacterized protein LOC113552443 [Rhopalosiphum maidis]
TRINITY_DN9545_c0_g1_i8	1	20	454.66	1.98	6.87e-07	XP_026815508.1 electron transfer flavoprotein subunit beta [Rhopalosiphum maidis]
TRINITY_DN2624_c0_g1_i5	1	20	944.29	-1.18	6.98e-07	CAH1715323.1 unnamed protein product [Aphis gossypii]
TRINITY_DN147248_c0_g1_i1	1	20	1055.8	1.11	7.08e-07	XP_026804947.1 uncharacterized protein LOC113548327 [Rhopalosiphum maidis]
TRINITY_DN15311_c0_g1_i15	1	5	1626.5	-1.52	7.16e-07	XP_026807092.1 RNA-binding protein FUS-like [Rhopalosiphum maidis]
TRINITY_DN5153_c0_g1_i3	1	2	1591.93	4.6	7.16e-07	XP_026815787.1 uncharacterized protein LOC113555559 [Rhopalosiphum maidis]
TRINITY_DN11602_c0_g1_i1	1	20	53.26	3.3	7.39e-07	No annotation
TRINITY_DN149417_c0_g1_i1	1	10	115.57	-2.84	7.56e-07	BAL42860.1 glyceraldehyde-3-phosphate dehydrogenase-like protein, partial [Megoura crassicauda]
TRINITY_DN158_c2_g1_i4	1	20	272.91	-1.4	7.6e-07	XP_026805875.1 uncharacterized protein LOC113548960 [Rhopalosiphum maidis]
TRINITY_DN145050_c1_g1_i1	1	20	2950.21	-1.13	7.72e-07	XM_026967010.1 PREDICTED: Rhopalosiphum maidis heat shock protein 83 (LOC113560890), mRNA Length=2774
TRINITY_DN2838_c0_g1_i1	1	3	437.03	1.9	8.42e-07	XP_026813340.1 protein takeout-like [Rhopalosiphum maidis]
TRINITY_DN5845_c0_g1_i3	1	2	263.2	4.55	9.16e-07	XP_026822779.1 uncharacterized protein LOC113560863 [Rhopalosiphum maidis]
TRINITY_DN5571_c0_g1_i1	1	2	291.39	3.44	9.38e-07	XP_026804277.1 DNA-directed RNA polymerase II subunit RPB1-like [Rhopalosiphum maidis]
TRINITY_DN484_c0_g1_i5	1	3	2357.73	1.68	9.49e-07	XM_026967550.1 PREDICTED: Rhopalosiphum maidis uncharacterized protein DDB_G0272718-like (LOC113561241), mRNA Length=567
TRINITY_DN1752_c0_g1_i53	1	5	791.9	-1.1	9.49e-07	XP_026814733.1 uncharacterized protein LOC113554863 isoform X2 [Rhopalosiphum maidis]
TRINITY_DN62875_c0_g1_i2	1	5	256.08	-1.73	9.81e-07	XP_026821462.1 desmoplakin-like isoform X1 [Rhopalosiphum maidis]
TRINITY_DN5161_c0_g1_i1	1	15	7972.14	-0.66	1.01e-06	XP_015366045.1 PREDICTED: 60S ribosomal protein L7 [Diuraphis noxia]
TRINITY_DN1629_c0_g1_i8	1	5	425.49	-2.17	1.01e-06	XP_026815232.1 histone H2A-like [Rhopalosiphum maidis]
TRINITY_DN3160_c0_g1_i4	1	2	844.12	3.24	1.02e-06	XP_026817146.1 cathepsin B-like cysteine proteinase 4 [Rhopalosiphum maidis]
TRINITY_DN6971_c0_g2_i7	1	20	139.47	1.95	1.02e-06	XM_026954158.1 PREDICTED: Rhopalosiphum maidis acetylcholinesterase-like (LOC113551731), mRNA Length=6731
TRINITY_DN974_c0_g1_i4	1	20	194.45	2.31	1.03e-06	KAF0761335.1 Uncharacterized protein FWK35_00010809 [Aphis craccivora]
TRINITY_DN3862_c8_g1_i2	1	15	2420.87	-0.76	1.03e-06	KAF0764896.1 eukaryotic translation initiation factor 5B-like [Aphis craccivora]
TRINITY_DN8167_c1_g1_i2	1	20	335.25	-1.4	1.05e-06	No annotation
TRINITY_DN5400_c0_g1_i2	1	20	409.89	-1.21	1.09e-06	XP_026807796.1 MOXD1 homolog 1-like [Rhopalosiphum maidis]
TRINITY_DN4242_c0_g1_i3	1	20	3692.19	-0.95	1.11e-06	XP_026815035.1 DNA N6-methyl adenine demethylase [Rhopalosiphum maidis]
TRINITY_DN3369_c0_g1_i24	1	15	534.24	2.95	1.18e-06	XP_026806435.1 flavin-containing monooxygenase FMO GS-OX4-like [Rhopalosiphum maidis]
TRINITY_DN763_c3_g1_i1	1	20	1150.68	-1	1.27e-06	XP_026811681.1 carbonyl reductase [NADPH] 1-like [Rhopalosiphum maidis]
TRINITY_DN3412_c0_g1_i1	1	15	2829.26	-0.59	1.33e-06	XP_025207982.1 myosin regulatory light chain 2 [Melanaphis sacchari]
TRINITY_DN2998_c1_g1_i3	1	15	232.83	2.23	1.34e-06	XP_026823302.1 sialin-like isoform X1 [Rhopalosiphum maidis]
TRINITY_DN1752_c0_g1_i19	1	5	801.19	-1.14	1.37e-06	XP_026814732.1 uncharacterized protein LOC113554863 isoform X1 [Rhopalosiphum maidis]
TRINITY_DN6764_c0_g1_i3	1	20	610.77	-1.46	1.38e-06	XM_026959584.1 PREDICTED: Rhopalosiphum maidis sushi, von Willebrand factor type A, EGF and pentraxin domain-containing protein 1 (LOC113555201), mRNA Length=4328
TRINITY_DN7573_c0_g1_i3	1	3	772.78	1.92	1.4e-06	XP_026813098.1 pro-resilin-like [Rhopalosiphum maidis]
TRINITY_DN115411_c0_g1_i1	1	3	1814.22	1.72	1.4e-06	XM_026958976.1 PREDICTED: Rhopalosiphum maidis adhesive plaque matrix protein-like (LOC113554890), mRNA Length=1553
TRINITY_DN478_c0_g1_i4	1	15	587.78	3.63	1.41e-06	XP_026821988.1 maltase A3-like [Rhopalosiphum maidis]
TRINITY_DN4677_c0_g1_i2	1	15	104.69	-2.26	1.44e-06	XP_026817807.1 alpha-tubulin N-acetyltransferase 1-like [Rhopalosiphum maidis]
TRINITY_DN3232_c1_g1_i4	1	2	192.99	4.97	1.49e-06	XP_026805309.1 elongation of very long chain fatty acids protein 4-like [Rhopalosiphum maidis] XP_026805310.1 elongation of very long chain fatty acids protein 4-like [Rhopalosiphum maidis]
TRINITY_DN49689_c0_g1_i4	1	3	736.01	2.85	1.5e-06	KAF0767285.1 Uncharacterized protein FWK35_00019192 [Aphis craccivora]
TRINITY_DN2743_c2_g1_i16	1	0	1749.16	2.04	1.61e-06	XP_026823096.1 mucin-5AC-like isoform X2 [Rhopalosiphum maidis]
TRINITY_DN2743_c2_g1_i6	1	0	1858.62	2.2	1.61e-06	XP_026823095.1 mediator of DNA damage checkpoint protein 1-like isoform X1 [Rhopalosiphum maidis]
TRINITY_DN898_c6_g1_i3	1	15	3006.55	-0.54	1.61e-06	XM_026954137.1 PREDICTED: Rhopalosiphum maidis cold and drought-regulated protein CORA-like (LOC113551721), mRNA Length=521
TRINITY_DN10705_c1_g1_i2	1	20	697.63	2.05	1.62e-06	NP_001155581.1 gamma-aminobutyric acid receptor-associated protein-like [Acyrthosiphon pisum] XP_015372545.1 PREDICTED: gamma-aminobutyric acid receptor-associated protein [Diuraphis noxia] XP_022181988.1 gamma-aminobutyric acid receptor-associated protein [Myzus persicae] XP_025199134.1 gamma-aminobutyric acid receptor-associated protein [Melanaphis sacchari] XP_026812053.1 gamma-aminobutyric ac…
TRINITY_DN1455_c1_g1_i1	1	20	173.86	-1.53	1.64e-06	XP_026806653.1 protein glass-like [Rhopalosiphum maidis]
TRINITY_DN6108_c0_g1_i10	1	20	644.6	2.74	1.66e-06	XP_026806092.1 branched-chain-amino-acid aminotransferase, cytosolic [Rhopalosiphum maidis]
TRINITY_DN2743_c2_g1_i7	1	0	1438.79	2.41	1.66e-06	XP_026823095.1 mediator of DNA damage checkpoint protein 1-like isoform X1 [Rhopalosiphum maidis]
TRINITY_DN5161_c0_g1_i7	1	15	6410.06	-0.75	1.67e-06	XP_026822260.1 ADP-ribosylation factor GTPase-activating protein 2-like [Rhopalosiphum maidis]
TRINITY_DN6979_c0_g1_i2	1	20	496.96	-1.92	1.68e-06	XP_026813905.1 uncharacterized protein LOC113554317 [Rhopalosiphum maidis]
TRINITY_DN3860_c4_g2_i1	1	3	5919.07	1.48	1.7e-06	XM_050205312.1 PREDICTED: Aphis gossypii uncharacterized LOC114131783 (LOC114131783), transcript variant X2, mRNA Length=4164
TRINITY_DN669_c1_g1_i4	1	15	798.43	-0.68	1.73e-06	XP_026809862.1 uncharacterized protein LOC113551676 isoform X1 [Rhopalosiphum maidis] XP_026809863.1 uncharacterized protein LOC113551676 isoform X1 [Rhopalosiphum maidis]
TRINITY_DN83782_c1_g1_i1	1	20	1943.78	-1.03	1.73e-06	BAH71458.1 ACYPI002010 [Acyrthosiphon pisum]
TRINITY_DN1636_c0_g1_i5	1	20	236.07	1.64	1.74e-06	XP_025197145.1 AN1-type zinc finger protein 2A isoform X1 [Melanaphis sacchari]
TRINITY_DN461_c0_g1_i2	1	2	379.21	2.42	1.76e-06	XP_026816479.1 cytochrome b ascorbate-dependent protein 3-like [Rhopalosiphum maidis]
TRINITY_DN13065_c0_g1_i6	1	20	243.41	-1.47	1.77e-06	XP_027848880.1 transcription factor Adf-1-like [Aphis gossypii]
TRINITY_DN4381_c0_g1_i10	1	20	170.03	2.53	1.79e-06	XP_026821347.1 protein NDNF [Rhopalosiphum maidis]
TRINITY_DN4371_c0_g1_i10	1	20	1118.79	1.97	1.83e-06	XP_026808410.1 ADP,ATP carrier protein 2 [Rhopalosiphum maidis]
TRINITY_DN5976_c0_g1_i8	1	3	792.53	2.97	1.83e-06	XP_026822119.1 pancreatic lipase-related protein 2-like [Rhopalosiphum maidis]
TRINITY_DN2005_c0_g1_i5	1	20	90.45	2.58	1.88e-06	No annotation
TRINITY_DN50907_c0_g1_i6	1	15	1387.66	4.27	1.91e-06	XP_026807789.1 LOW QUALITY PROTEIN: aminopeptidase N-like [Rhopalosiphum maidis]
TRINITY_DN6265_c0_g1_i1	1	2	770.75	2.31	1.92e-06	XP_026813565.1 delta-1-pyrroline-5-carboxylate synthase [Rhopalosiphum maidis]
TRINITY_DN3643_c0_g2_i2	1	15	1632.12	-0.5	2.03e-06	XP_026816579.1 uncharacterized protein LOC113556057 [Rhopalosiphum maidis]
TRINITY_DN1702_c0_g1_i1	1	20	767	-1.17	2.05e-06	XP_026810638.1 antichymotrypsin-2-like [Rhopalosiphum maidis]
TRINITY_DN1752_c0_g1_i4	1	5	810.93	-1.06	2.06e-06	XP_026814732.1 uncharacterized protein LOC113554863 isoform X1 [Rhopalosiphum maidis]
TRINITY_DN1485_c2_g1_i1	1	15	882.65	-0.77	2.1e-06	No annotation
TRINITY_DN8466_c0_g1_i3	1	20	185.98	2.73	2.13e-06	XP_026812943.1 alpha-tocopherol transfer protein-like [Rhopalosiphum maidis]
TRINITY_DN1494_c0_g1_i3	1	3	797.51	1.64	2.18e-06	XP_026809605.1 uncharacterized protein LOC113551523 [Rhopalosiphum maidis]
TRINITY_DN7788_c0_g1_i1	1	5	112.84	-2.55	2.19e-06	XM_027990192.2 PREDICTED: Aphis gossypii ras association domain-containing protein 8 (LOC114126276), mRNA Length=2936
TRINITY_DN24923_c0_g1_i1	1	5	159.03	-3.32	2.19e-06	No annotation
TRINITY_DN6774_c0_g1_i18	1	20	70.53	2.53	2.27e-06	CAH1730961.1 unnamed protein product [Aphis gossypii]
TRINITY_DN2491_c0_g1_i18	1	3	492.76	1.97	2.28e-06	XP_016663378.1 mucin-5AC isoform X3 [Acyrthosiphon pisum]
TRINITY_DN3377_c0_g1_i1	1	20	587.75	0.95	2.3e-06	APG57147.1 ATP-binding cassette sub-family G member 4 [Rhopalosiphum padi]
TRINITY_DN3209_c0_g1_i1	1	3	1061	1.25	2.33e-06	XP_026804146.1 protein obstructor-E [Rhopalosiphum maidis]
TRINITY_DN3754_c0_g1_i1	1	20	253.05	-1.46	2.42e-06	XM_026951494.1 PREDICTED: Rhopalosiphum maidis protocadherin-like wing polarity protein stan (LOC113549955), transcript variant X3, mRNA Length=10973
TRINITY_DN785_c1_g1_i17	1	3	1917.07	1.44	2.43e-06	AAO63550.1 cuticle protein [Rhopalosiphum maidis]
TRINITY_DN5379_c0_g1_i9	1	15	6982.3	-0.86	2.47e-06	XP_026816324.1 60S ribosomal protein L29 [Rhopalosiphum maidis]
TRINITY_DN3306_c0_g1_i4	1	3	145.94	-1.89	2.53e-06	XP_026812525.1 uncharacterized protein LOC113553409 [Rhopalosiphum maidis]
TRINITY_DN14772_c0_g1_i16	1	20	52.05	3.09	2.54e-06	XP_026812245.1 activating signal cointegrator 1 complex subunit 2-like [Rhopalosiphum maidis]
TRINITY_DN635_c0_g1_i3	1	20	230.94	2.23	2.56e-06	NP_001156175.1 mediator of RNA polymerase II transcription subunit 31 [Acyrthosiphon pisum] XP_008187121.1 mediator of RNA polymerase II transcription subunit 31 isoform X1 [Acyrthosiphon pisum] XP_026809165.1 mediator of RNA polymerase II transcription subunit 31 [Rhopalosiphum maidis] XP_027837511.2 mediator of RNA polymerase II transcription subunit 31 [Aphis gossypii] CAH1715805.1 unnamed pro…
TRINITY_DN16305_c0_g1_i6	1	20	2264.08	1.35	2.56e-06	XP_026810616.1 malate dehydrogenase, mitochondrial [Rhopalosiphum maidis]
TRINITY_DN9539_c1_g1_i4	1	20	3906.12	1.32	2.58e-06	KAF0733281.1 cuticular protein 28 precursor, partial [Aphis craccivora]
TRINITY_DN1790_c1_g1_i2	1	3	10886.2	1.18	2.6e-06	XM_026948558.1 PREDICTED: Rhopalosiphum maidis DNA-directed RNA polymerase II subunit RPB1-like (LOC113547960), mRNA Length=3033
TRINITY_DN4080_c0_g1_i5	1	20	254.45	1.52	2.61e-06	XP_026816625.1 5-aminolevulinate synthase, erythroid-specific, mitochondrial [Rhopalosiphum maidis] XP_026816626.1 5-aminolevulinate synthase, erythroid-specific, mitochondrial [Rhopalosiphum maidis]
TRINITY_DN1708_c0_g1_i6	1	20	262.64	2.27	2.64e-06	AQR58535.1 Mp1-like effector [Rhopalosiphum padi]
TRINITY_DN484_c0_g1_i3	1	3	2347.9	1.6	2.65e-06	No annotation
TRINITY_DN2361_c0_g1_i3	1	15	281.13	-1.32	2.66e-06	XM_026966956.1 PREDICTED: Rhopalosiphum maidis uncharacterized LOC113560848 (LOC113560848), mRNA Length=712
TRINITY_DN6657_c0_g1_i9	1	20	421.38	-1.52	2.66e-06	XP_026813936.1 uncharacterized protein LOC113554335 [Rhopalosiphum maidis]
TRINITY_DN2309_c0_g1_i3	1	20	137.29	2.17	2.71e-06	XM_026953862.1 PREDICTED: Rhopalosiphum maidis uridine phosphorylase 2 (LOC113551561), mRNA Length=2408
TRINITY_DN20455_c0_g1_i4	1	2	659.78	2.33	2.71e-06	XP_026819488.1 uncharacterized protein LOC113558184 [Rhopalosiphum maidis]
TRINITY_DN2664_c1_g1_i2	1	15	102.26	2.84	2.73e-06	XP_026815394.1 acyl-CoA Delta(11) desaturase-like [Rhopalosiphum maidis]
TRINITY_DN764_c0_g1_i7	1	2	134.58	3.25	2.75e-06	XP_026818097.1 acyl-protein thioesterase 1-like [Rhopalosiphum maidis]
TRINITY_DN4314_c1_g1_i7	1	3	1864.1	1.52	2.77e-06	XP_026821422.1 uncharacterized protein LOC113559844 [Rhopalosiphum maidis]
TRINITY_DN4516_c1_g1_i4	1	3	367.04	1.64	2.78e-06	XP_050060498.1 elongation of very long chain fatty acids protein 4-like [Aphis gossypii] CAH1737929.1 unnamed protein product [Aphis gossypii]
TRINITY_DN5868_c0_g1_i5	1	15	102.54	3.45	2.78e-06	XP_026815293.1 probable cytochrome P450 6a13 [Rhopalosiphum maidis]
TRINITY_DN15_c1_g1_i7	1	20	478.29	-1.96	2.8e-06	XP_026822915.1 extensin-2-like isoform X2 [Rhopalosiphum maidis]
TRINITY_DN15_c1_g1_i4	1	20	511.98	-1.96	2.88e-06	XP_026822914.1 extensin-2-like isoform X1 [Rhopalosiphum maidis]
TRINITY_DN1752_c0_g1_i10	1	5	807.74	-1.01	2.9e-06	XP_026814733.1 uncharacterized protein LOC113554863 isoform X2 [Rhopalosiphum maidis]
TRINITY_DN94110_c0_g1_i2	1	5	110.17	-2.54	2.9e-06	XP_029345966.1 zinc finger protein 239-like [Acyrthosiphon pisum]
TRINITY_DN5683_c0_g1_i6	1	20	315.01	2.58	2.95e-06	XP_026817588.1 uncharacterized protein LOC113556689 [Rhopalosiphum maidis]
TRINITY_DN1670_c4_g1_i1	1	5	623.22	-1.14	2.98e-06	XM_027988250.2 PREDICTED: Aphis gossypii autophagy-related protein 101 (LOC126548827), mRNA Length=2178
TRINITY_DN7711_c0_g1_i3	1	20	208.62	1.81	3e-06	XP_026818111.1 2',5'-phosphodiesterase 12 [Rhopalosiphum maidis]
TRINITY_DN26269_c0_g1_i6	1	3	1461.18	2.29	3.01e-06	XP_026809883.1 general odorant-binding protein 70 [Rhopalosiphum maidis]
TRINITY_DN5000_c0_g1_i25	1	3	871.68	3.13	3.03e-06	CAH1731650.1 unnamed protein product [Aphis gossypii]
TRINITY_DN6673_c0_g1_i2	1	3	3929.55	0.84	3.06e-06	KAF0761053.1 cuticle protein 19-like, partial [Aphis craccivora]
TRINITY_DN6293_c0_g2_i2	1	20	118.79	2.64	3.07e-06	XM_026958177.1 PREDICTED: Rhopalosiphum maidis meteorin-like protein (LOC113554365), mRNA Length=2784
TRINITY_DN60810_c0_g1_i1	1	3	1527.68	2.09	3.1e-06	XM_026958978.1 PREDICTED: Rhopalosiphum maidis cuticle protein 19.8-like (LOC113554892), mRNA Length=1259
TRINITY_DN1752_c0_g1_i28	1	5	811.53	-1.1	3.14e-06	XP_026814732.1 uncharacterized protein LOC113554863 isoform X1 [Rhopalosiphum maidis]
TRINITY_DN1772_c0_g1_i11	1	20	399.39	-1.27	3.16e-06	XP_025204269.1 broad-complex core protein isoforms 1/2/3/4/5-like [Melanaphis sacchari]
TRINITY_DN6897_c0_g1_i16	1	20	3943.86	-0.7	3.2e-06	XP_026804318.1 LOW QUALITY PROTEIN: nucleolin-like [Rhopalosiphum maidis]
TRINITY_DN4691_c2_g1_i4	1	15	741.39	-0.88	3.22e-06	XP_026806837.1 superoxide dismutase [Mn], mitochondrial [Rhopalosiphum maidis]
TRINITY_DN7462_c0_g1_i20	1	20	915.6	1.56	3.29e-06	XP_026815283.1 eukaryotic translation initiation factor 5 [Rhopalosiphum maidis]
TRINITY_DN28763_c0_g1_i1	1	20	149.97	2.09	3.31e-06	XP_026817546.1 ATPase inhibitor, mitochondrial-like [Rhopalosiphum maidis]
TRINITY_DN5086_c0_g1_i7	1	15	2484.59	2.23	3.33e-06	XP_026818624.1 LOW QUALITY PROTEIN: ornithine aminotransferase, mitochondrial [Rhopalosiphum maidis]
TRINITY_DN72399_c0_g1_i3	1	20	1816.61	1.72	3.42e-06	KAE9545764.1 hypothetical protein AGLY_001307, partial [Aphis glycines]
TRINITY_DN8631_c2_g1_i1	1	5	776.81	-1.32	3.49e-06	No annotation
TRINITY_DN1815_c0_g1_i20	1	5	814.74	1.13	3.52e-06	XP_026805214.1 protein MLP1 isoform X3 [Rhopalosiphum maidis]
TRINITY_DN97070_c0_g2_i6	1	3	1221.99	2.09	3.69e-06	XM_050200803.1 PREDICTED: Aphis gossypii cuticle protein 7-like (LOC114126117), transcript variant X4, mRNA Length=729
TRINITY_DN7365_c0_g1_i11	1	20	105.16	3.09	3.74e-06	XP_026808945.1 PDZ and LIM domain protein 3 isoform X4 [Rhopalosiphum maidis]
TRINITY_DN18044_c0_g1_i3	1	20	4708	-0.77	3.74e-06	XP_026817241.1 zinc finger protein on ecdysone puffs-like isoform X2 [Rhopalosiphum maidis]
TRINITY_DN4525_c1_g1_i2	1	5	546.28	-1.14	3.78e-06	XM_026954431.1 PREDICTED: Rhopalosiphum maidis RGM domain family member B-like (LOC113551879), mRNA Length=2844
TRINITY_DN54691_c0_g1_i1	1	5	195.47	-3.16	3.92e-06	XP_025407430.1 uncharacterized protein LOC112681386 [Sipha flava]
TRINITY_DN1327_c1_g1_i8	1	2	1130.84	2.51	4.06e-06	XP_026811204.1 uncharacterized protein LOC113552540 [Rhopalosiphum maidis]
TRINITY_DN42115_c0_g1_i1	1	3	5918.28	1.9	4.06e-06	XP_022171553.1 adhesive plaque matrix protein-like [Myzus persicae]
TRINITY_DN1887_c0_g1_i15	1	15	1114.64	-1.18	4.08e-06	XP_026804136.1 death-associated protein 1 [Rhopalosiphum maidis]
TRINITY_DN1165_c0_g1_i7	1	15	239.22	4.33	4.13e-06	XP_026822761.1 uncharacterized protein LOC113560849 [Rhopalosiphum maidis]
TRINITY_DN9945_c1_g1_i1	1	15	385.32	-1.51	4.15e-06	XP_026813114.1 uncharacterized protein LOC113553787 [Rhopalosiphum maidis]
TRINITY_DN17746_c0_g1_i6	1	20	595.7	-1.23	4.19e-06	XP_016663866.1 homeobox protein prospero isoform X2 [Acyrthosiphon pisum]
TRINITY_DN6173_c0_g1_i2	1	20	5144.16	1.19	4.2e-06	XP_026809453.1 LOW QUALITY PROTEIN: acyl-CoA Delta(11) desaturase-like [Rhopalosiphum maidis]
TRINITY_DN10090_c1_g1_i4	1	15	257.04	-1.83	4.33e-06	CAH1707766.1 unnamed protein product [Aphis gossypii]
TRINITY_DN28686_c1_g1_i1	1	20	170.17	2.03	4.46e-06	XM_026960408.1 PREDICTED: Rhopalosiphum maidis 3-ketoacyl-CoA thiolase, mitochondrial (LOC113555844), mRNA Length=1943
TRINITY_DN158_c2_g1_i14	1	20	278.71	-1.28	4.47e-06	XP_026805875.1 uncharacterized protein LOC113548960 [Rhopalosiphum maidis]
TRINITY_DN4521_c0_g1_i1	1	2	95.52	3.16	4.65e-06	XP_026811669.1 uncharacterized protein LOC113552874 [Rhopalosiphum maidis]
TRINITY_DN1418_c0_g1_i10	1	5	689.43	-1.55	4.67e-06	XP_026804516.1 cyclin-J-like [Rhopalosiphum maidis]
TRINITY_DN4080_c0_g1_i1	1	20	351.32	1.4	4.82e-06	XP_026816625.1 5-aminolevulinate synthase, erythroid-specific, mitochondrial [Rhopalosiphum maidis] XP_026816626.1 5-aminolevulinate synthase, erythroid-specific, mitochondrial [Rhopalosiphum maidis]
TRINITY_DN2419_c0_g1_i4	1	20	286.96	1.62	4.87e-06	XP_026821608.1 mitogen-activated protein kinase kinase kinase 15 isoform X2 [Rhopalosiphum maidis]
TRINITY_DN785_c3_g1_i1	1	3	2038.13	1.52	4.91e-06	KAF0733281.1 cuticular protein 28 precursor, partial [Aphis craccivora]
TRINITY_DN63664_c0_g1_i7	1	20	3916.06	1.62	4.96e-06	XP_015377948.1 PREDICTED: 60S ribosomal protein L23 [Diuraphis noxia]
TRINITY_DN5_c0_g1_i6	1	2	1816.84	1.94	5.03e-06	XP_026804450.1 lactase-phlorizin hydrolase-like [Rhopalosiphum maidis]
TRINITY_DN9539_c1_g1_i3	1	20	2574.45	1.4	5.25e-06	KAF0733281.1 cuticular protein 28 precursor, partial [Aphis craccivora]
TRINITY_DN1209_c0_g1_i11	1	20	178.84	1.55	5.26e-06	XP_026811957.1 uncharacterized protein YJR142W [Rhopalosiphum maidis]
TRINITY_DN4362_c1_g1_i11	1	20	194.38	1.7	5.32e-06	XP_026819289.1 uncharacterized protein LOC113557949 [Rhopalosiphum maidis]
TRINITY_DN2038_c0_g1_i2	1	3	760.59	1.27	5.49e-06	XP_026810572.1 fatty acyl-CoA reductase wat-like [Rhopalosiphum maidis]
TRINITY_DN3720_c0_g1_i1	1	15	513.22	-1.14	5.62e-06	XP_026812690.1 uncharacterized protein LOC113553521 [Rhopalosiphum maidis]
TRINITY_DN20676_c0_g1_i5	1	5	878.09	-1.36	5.69e-06	XP_026815358.1 protein HGV2-like [Rhopalosiphum maidis]
TRINITY_DN10384_c0_g1_i2	1	15	11297.2	-0.6	5.76e-06	XP_015376941.1 PREDICTED: 40S ribosomal protein S3a [Diuraphis noxia]
TRINITY_DN7320_c0_g1_i2	1	3	2397.34	1.82	5.89e-06	XM_026958394.1 PREDICTED: Rhopalosiphum maidis RNA polymerase II degradation factor 1-like (LOC113554512), mRNA Length=2537
TRINITY_DN6897_c0_g1_i3	1	20	2902.02	-0.69	6.04e-06	XP_026804318.1 LOW QUALITY PROTEIN: nucleolin-like [Rhopalosiphum maidis]
TRINITY_DN469_c0_g2_i3	1	20	232.32	-1.43	6.05e-06	XP_026813553.1 omega-amidase NIT2-like [Rhopalosiphum maidis]
TRINITY_DN5200_c0_g1_i7	1	20	280.68	1.6	6.11e-06	XP_026807275.1 autophagy-related protein 9A [Rhopalosiphum maidis]
TRINITY_DN29_c0_g1_i16	1	2	182.64	3.35	6.17e-06	XP_026805655.1 lectin subunit alpha-like [Rhopalosiphum maidis]
TRINITY_DN34824_c1_g1_i6	1	3	4321	1.98	6.23e-06	XP_026813847.1 SWI/SNF chromatin-remodeling complex subunit SNF5-like [Rhopalosiphum maidis]
TRINITY_DN8278_c0_g1_i14	1	20	4774.94	1.15	6.3e-06	XP_015380024.1 PREDICTED: 60S ribosomal protein L36 [Diuraphis noxia]
TRINITY_DN3239_c0_g1_i2	1	20	985.02	-1.01	6.33e-06	XP_015374102.1 PREDICTED: small nuclear ribonucleoprotein Sm D3 [Diuraphis noxia]
TRINITY_DN763_c3_g1_i4	1	20	908.59	-0.93	6.53e-06	XP_026811681.1 carbonyl reductase [NADPH] 1-like [Rhopalosiphum maidis]
TRINITY_DN9339_c0_g1_i3	1	20	620.3	1.49	6.54e-06	XP_027840166.2 KH domain-containing protein akap-1-like [Aphis gossypii]
TRINITY_DN2210_c0_g1_i8	1	20	1096.15	0.91	6.57e-06	XP_026817733.1 LOW QUALITY PROTEIN: protein FAM135A [Rhopalosiphum maidis]
TRINITY_DN19429_c0_g2_i3	1	20	363.61	1.54	6.58e-06	KAE9539948.1 hypothetical protein AGLY_005200 [Aphis glycines]
TRINITY_DN1917_c1_g1_i9	1	20	545.24	1.19	6.61e-06	XP_026810785.1 uncharacterized protein LOC113552228 [Rhopalosiphum maidis]
TRINITY_DN2945_c0_g1_i1	1	20	178.68	1.42	6.7e-06	XM_026951049.1 PREDICTED: Rhopalosiphum maidis serine/arginine repetitive matrix protein 1 (LOC113549654), transcript variant X2, mRNA Length=3389
TRINITY_DN14746_c0_g1_i5	1	20	5906.69	1.46	6.77e-06	XP_025199231.1 60S ribosomal protein L22-like [Melanaphis sacchari]
TRINITY_DN3494_c2_g1_i3	1	15	3698.52	-0.74	6.82e-06	XP_025204522.1 60S acidic ribosomal protein P2-like isoform X2 [Melanaphis sacchari]
TRINITY_DN2361_c0_g1_i11	1	20	584.11	-1.28	6.83e-06	XM_026966956.1 PREDICTED: Rhopalosiphum maidis uncharacterized LOC113560848 (LOC113560848), mRNA Length=712
TRINITY_DN4019_c0_g1_i4	1	15	576.08	-2.42	6.9e-06	XP_026816341.1 asparagine synthetase [glutamine-hydrolyzing] [Rhopalosiphum maidis]
TRINITY_DN1702_c0_g1_i14	1	20	688.98	-1.21	6.96e-06	KAF0772127.1 antichymotrypsin-2-like [Aphis craccivora]
TRINITY_DN114408_c0_g1_i1	1	5	287.87	-1.75	7.03e-06	No annotation
TRINITY_DN45332_c0_g1_i4	1	20	301.54	-1.81	7.16e-06	XP_026817857.1 amino acid transporter AVT1J-like [Rhopalosiphum maidis]
TRINITY_DN4460_c3_g1_i1	1	5	1607.28	-1.18	7.25e-06	No annotation
TRINITY_DN20676_c0_g1_i4	1	5	993.51	-1.43	7.25e-06	XP_026815358.1 protein HGV2-like [Rhopalosiphum maidis]
TRINITY_DN4873_c0_g1_i7	1	5	199.05	-1.69	7.3e-06	No annotation
TRINITY_DN4691_c2_g1_i2	1	20	364.31	1.68	7.55e-06	XP_026806837.1 superoxide dismutase [Mn], mitochondrial [Rhopalosiphum maidis]
TRINITY_DN7368_c0_g1_i9	1	20	159.24	2.2	7.6e-06	XP_026815054.1 LOW QUALITY PROTEIN: isocitrate dehydrogenase [NADP] cytoplasmic-like [Rhopalosiphum maidis]
TRINITY_DN425_c0_g1_i53	1	20	186.82	2.09	7.68e-06	XP_026817220.1 saccharopine dehydrogenase-like oxidoreductase [Rhopalosiphum maidis]
TRINITY_DN4019_c0_g1_i2	1	15	929.9	-2.33	7.77e-06	KAE9528123.1 hypothetical protein AGLY_012545 [Aphis glycines]
TRINITY_DN5000_c0_g1_i11	1	3	902.12	3.03	7.82e-06	CAH1731650.1 unnamed protein product [Aphis gossypii]
TRINITY_DN15311_c0_g1_i7	1	5	4554.5	-2.14	7.88e-06	XP_026807092.1 RNA-binding protein FUS-like [Rhopalosiphum maidis]
TRINITY_DN20740_c0_g1_i2	1	20	3138.58	-0.67	7.99e-06	XP_026808538.1 chromobox protein homolog 1-like [Rhopalosiphum maidis]
TRINITY_DN144_c2_g4_i1	1	20	431.41	1.16	8e-06	No annotation
TRINITY_DN1539_c1_g1_i12	1	20	594.16	-1.09	8.19e-06	XP_026809856.1 telomerase-binding protein EST1A-like isoform X2 [Rhopalosiphum maidis]
TRINITY_DN14664_c0_g1_i16	1	20	252.13	1.5	8.22e-06	XP_029342684.1 HIV Tat-specific factor 1 [Acyrthosiphon pisum]
TRINITY_DN3506_c0_g1_i3	1	20	104.41	2.07	8.28e-06	XP_026819892.1 ubiquitin-like-conjugating enzyme ATG3 [Rhopalosiphum maidis]
TRINITY_DN2407_c0_g1_i1	1	1	572.73	2.85	8.33e-06	XP_026818634.1 uncharacterized protein LOC113557361 [Rhopalosiphum maidis]
TRINITY_DN898_c6_g1_i1	1	15	1057.14	-0.69	8.6e-06	XM_026954137.1 PREDICTED: Rhopalosiphum maidis cold and drought-regulated protein CORA-like (LOC113551721), mRNA Length=521
TRINITY_DN4371_c0_g1_i5	1	20	1177.24	1.8	8.61e-06	XP_026808410.1 ADP,ATP carrier protein 2 [Rhopalosiphum maidis]
TRINITY_DN4868_c0_g1_i5	1	20	611.22	1.14	8.71e-06	XP_026807916.1 CLK4-associating serine/arginine rich protein-like [Rhopalosiphum maidis]
TRINITY_DN10384_c0_g1_i1	1	15	20525	-0.52	8.91e-06	NP_001129593.1 ribosomal protein S3A [Acyrthosiphon pisum]
TRINITY_DN1165_c0_g1_i1	1	15	223.03	3.34	9e-06	XP_050056165.1 uncharacterized protein LOC114121837 [Aphis gossypii]
TRINITY_DN6736_c0_g1_i2	1	15	4007.14	-0.84	9.01e-06	XP_026820618.1 elongation factor 1-delta isoform X2 [Rhopalosiphum maidis]
TRINITY_DN2621_c0_g1_i15	1	3	3119.29	1.66	9.04e-06	XP_026816046.1 mucin-2 [Rhopalosiphum maidis]
TRINITY_DN8458_c0_g1_i10	1	3	820.07	1.65	9.15e-06	XP_026818059.1 pancreatic triacylglycerol lipase-like [Rhopalosiphum maidis]
TRINITY_DN34125_c0_g1_i2	1	2	452.58	3.86	9.2e-06	KAE9545558.1 hypothetical protein AGLY_001101 [Aphis glycines]
TRINITY_DN63327_c0_g1_i2	1	20	233.42	2.62	9.37e-06	XP_026823309.1 peptide methionine sulfoxide reductase isoform X2 [Rhopalosiphum maidis]
TRINITY_DN122374_c0_g1_i4	1	5	620.16	-1.5	9.69e-06	XP_026822566.1 F-actin-capping protein subunit beta [Rhopalosiphum maidis]
TRINITY_DN14772_c0_g1_i3	1	20	49.62	3.2	9.75e-06	XP_026812245.1 activating signal cointegrator 1 complex subunit 2-like [Rhopalosiphum maidis]
TRINITY_DN8247_c0_g1_i12	1	5	652.81	1.38	9.9e-06	XP_026819073.2 uncharacterized protein LOC113557719, partial [Rhopalosiphum maidis]
TRINITY_DN101099_c1_g1_i1	1	20	2979.15	-0.67	1.01e-05	VVC34121.1 Hypothetical protein CINCED_3A000259 [Cinara cedri]
TRINITY_DN3047_c0_g1_i2	1	20	223.17	1.2	1.01e-05	KAF0772965.1 protein YIPF3-like [Aphis craccivora]
TRINITY_DN1844_c5_g2_i1	1	20	723.7	-1	1.01e-05	XM_026964957.1 PREDICTED: Rhopalosiphum maidis Krueppel homolog 1-like (LOC113559288), transcript variant X2, mRNA Length=5424
TRINITY_DN1488_c0_g2_i4	1	15	1941	2.26	1.02e-05	XP_026822515.1 cuticle protein 19.8 [Rhopalosiphum maidis]
TRINITY_DN128173_c0_g1_i3	1	20	32.19	5.68	1.04e-05	XP_027839467.1 heterogeneous nuclear ribonucleoprotein K homolog isoform X1 [Aphis gossypii] CAH1726485.1 unnamed protein product [Aphis gossypii]
TRINITY_DN17000_c1_g2_i1	1	15	140.72	4.95	1.05e-05	No annotation
TRINITY_DN4371_c0_g1_i2	1	20	1219.99	1.84	1.06e-05	XP_026808410.1 ADP,ATP carrier protein 2 [Rhopalosiphum maidis]
TRINITY_DN2491_c0_g1_i11	1	3	1719.18	1.74	1.06e-05	XP_026815828.1 flocculation protein FLO11-like isoform X1 [Rhopalosiphum maidis]
TRINITY_DN4739_c0_g1_i7	1	20	257	1.3	1.07e-05	XP_026805262.1 disks large 1 tumor suppressor protein-like isoform X2 [Rhopalosiphum maidis]
TRINITY_DN2134_c1_g1_i1	1	20	677.54	0.99	1.07e-05	XP_026813756.1 elongation of very long chain fatty acids protein AAEL008004-like isoform X1 [Rhopalosiphum maidis] XP_026813757.1 elongation of very long chain fatty acids protein AAEL008004-like isoform X1 [Rhopalosiphum maidis] XP_026813758.1 elongation of very long chain fatty acids protein AAEL008004-like isoform X1 [Rhopalosiphum maidis] XP_026813759.1 elongation of very long chain fatty aci…
TRINITY_DN1843_c1_g1_i1	1	20	2550.56	-1.29	1.09e-05	XM_026952205.1 PREDICTED: Rhopalosiphum maidis toll-like receptor 6 (LOC113550404), mRNA Length=5557
TRINITY_DN3866_c0_g1_i9	1	15	6511.03	-0.64	1.11e-05	NP_001156316.1 40S ribosomal protein S7-like [Acyrthosiphon pisum]
TRINITY_DN3796_c1_g1_i2	1	20	1220.21	-0.84	1.12e-05	KAF0757507.1 B-cell CLL/lymphoma 7 protein family member A, partial [Aphis craccivora]
TRINITY_DN8669_c0_g1_i1	1	2	271.78	2.5	1.13e-05	XP_026813264.1 uncharacterized protein LOC113553896 [Rhopalosiphum maidis]
TRINITY_DN29900_c0_g1_i8	1	20	370.27	-1.32	1.13e-05	XP_025204246.1 RNA-binding protein squid-like isoform X2 [Melanaphis sacchari]
TRINITY_DN16987_c0_g1_i4	1	2	439.72	2.43	1.14e-05	XP_026813856.1 proton-coupled folate transporter-like [Rhopalosiphum maidis]
TRINITY_DN3209_c0_g1_i9	1	3	1670.41	1.38	1.14e-05	XP_026804146.1 protein obstructor-E [Rhopalosiphum maidis]
TRINITY_DN892_c0_g1_i2	1	20	1465.29	-0.93	1.17e-05	XP_026814006.1 small ubiquitin-related modifier-like [Rhopalosiphum maidis]
TRINITY_DN3377_c0_g1_i7	1	20	579.2	1.06	1.17e-05	XP_026810240.1 ATP-binding cassette sub-family G member 4-like isoform X2 [Rhopalosiphum maidis]
TRINITY_DN118_c2_g1_i1	1	5	2921.22	-0.99	1.18e-05	XM_026956761.2 PREDICTED: Rhopalosiphum maidis neuroglian-like (LOC113553434), mRNA Length=5621
TRINITY_DN3762_c0_g1_i1	1	2	292.19	2.02	1.18e-05	KAE9532658.1 hypothetical protein AGLY_009739 [Aphis glycines]
TRINITY_DN2103_c0_g3_i1	1	5	257.37	-1.5	1.18e-05	XM_026951706.1 PREDICTED: Rhopalosiphum maidis protein mab-21-like (LOC113550063), mRNA Length=2122
TRINITY_DN4425_c0_g1_i5	1	15	109.96	-1.91	1.19e-05	XR_003404986.1 PREDICTED: Rhopalosiphum maidis protein HEXIM1-like (LOC113550027), transcript variant X1, misc_RNA Length=1722
TRINITY_DN4371_c0_g1_i9	1	20	2752.12	2.76	1.2e-05	XP_026808410.1 ADP,ATP carrier protein 2 [Rhopalosiphum maidis]
TRINITY_DN8113_c0_g1_i9	1	5	110.46	2.57	1.21e-05	XP_026804370.1 proton channel OtopLc-like isoform X3 [Rhopalosiphum maidis]
TRINITY_DN2144_c0_g1_i1	1	20	501.74	-1.11	1.22e-05	KAF0726518.1 Retrotransposable element Tf2 protein type 1 [Aphis craccivora]
TRINITY_DN4631_c8_g1_i3	1	5	721.54	1.52	1.22e-05	XP_026813357.1 uncharacterized threonine-rich GPI-anchored glycoprotein PJ4664.02-like [Rhopalosiphum maidis]
TRINITY_DN1202_c0_g1_i11	1	0	1007.47	2.39	1.22e-05	XP_026805708.1 scavenger receptor class B member 1-like [Rhopalosiphum maidis]
TRINITY_DN5400_c0_g1_i6	1	20	389.93	-1.11	1.26e-05	XP_026807796.1 MOXD1 homolog 1-like [Rhopalosiphum maidis]
TRINITY_DN7850_c3_g1_i1	1	5	206.72	-2.91	1.26e-05	No annotation
TRINITY_DN3825_c0_g1_i85	1	20	611.73	1.58	1.27e-05	XP_026810896.1 CDK5 regulatory subunit-associated protein 3 [Rhopalosiphum maidis]
TRINITY_DN218_c0_g1_i19	1	5	371.57	-1.33	1.27e-05	XP_026805180.1 meiosis regulator and mRNA stability factor 1 isoform X2 [Rhopalosiphum maidis]
TRINITY_DN2100_c0_g2_i10	1	2	7107.95	3.91	1.3e-05	XP_026815787.1 uncharacterized protein LOC113555559 [Rhopalosiphum maidis]
TRINITY_DN64107_c0_g1_i4	1	15	5858.31	-0.7	1.33e-05	NP_001119681.1 ribosomal protein S17 [Acyrthosiphon pisum]
TRINITY_DN24273_c0_g1_i16	1	15	302.16	-1.31	1.33e-05	No annotation
TRINITY_DN1019_c0_g2_i3	1	5	393.34	-1.65	1.33e-05	XP_026807104.1 uncharacterized protein LOC113549829 [Rhopalosiphum maidis]
TRINITY_DN9076_c0_g1_i1	1	5	146.53	-2.25	1.36e-05	XP_026806098.1 uncharacterized protein LOC113549130 [Rhopalosiphum maidis]
TRINITY_DN6664_c0_g1_i8	1	15	931.54	-1.03	1.38e-05	CAH1712551.1 unnamed protein product, partial [Aphis gossypii]
TRINITY_DN3183_c0_g1_i5	1	20	246.87	-1.4	1.4e-05	XM_027996241.2 PREDICTED: Aphis gossypii uncharacterized LOC114131100 (LOC114131100), mRNA Length=3608
TRINITY_DN3851_c0_g1_i6	1	20	888.41	-0.73	1.47e-05	XP_026817229.1 choline transporter-like protein 1 [Rhopalosiphum maidis]
TRINITY_DN96_c0_g1_i2	1	20	739.77	-0.81	1.49e-05	XP_026820825.1 DNA topoisomerase 2 [Rhopalosiphum maidis]
TRINITY_DN26628_c0_g1_i5	1	15	71.05	3.34	1.49e-05	XP_026812584.1 platelet-activating factor acetylhydrolase-like [Rhopalosiphum maidis]
TRINITY_DN15121_c0_g1_i15	1	20	189.2	2.08	1.5e-05	XP_026807196.1 uncharacterized protein LOC113549887 [Rhopalosiphum maidis]
TRINITY_DN21311_c0_g1_i1	1	15	400.09	2.1	1.53e-05	XM_026952205.1 PREDICTED: Rhopalosiphum maidis toll-like receptor 6 (LOC113550404), mRNA Length=5557
TRINITY_DN194_c0_g1_i4	1	20	481.94	-1.13	1.55e-05	XR_003405570.1 PREDICTED: Rhopalosiphum maidis uncharacterized LOC113557063 (LOC113557063), ncRNA Length=1335
TRINITY_DN11830_c0_g1_i1	1	20	186.72	1.67	1.56e-05	XP_026809877.1 glyoxalase domain-containing protein 4 [Rhopalosiphum maidis]
TRINITY_DN2809_c0_g1_i3	1	20	455.82	-0.91	1.57e-05	XP_026821185.1 ubiquitin recognition factor in ER-associated degradation protein 1-like [Rhopalosiphum maidis]
TRINITY_DN2836_c1_g1_i18	1	15	343.71	2.87	1.58e-05	XP_026822761.1 uncharacterized protein LOC113560849 [Rhopalosiphum maidis]
TRINITY_DN4904_c2_g1_i1	1	15	398.18	-1.21	1.58e-05	XR_003592898.2 PREDICTED: Aphis gossypii uncharacterized LOC114130121 (LOC114130121), ncRNA Length=30219
TRINITY_DN469_c0_g2_i7	1	20	374.46	-1.52	1.59e-05	XP_026813553.1 omega-amidase NIT2-like [Rhopalosiphum maidis]
TRINITY_DN81_c44_g1_i4	1	20	3830.72	1.14	1.59e-05	NP_001155432.1 ribosomal protein S19e-like [Acyrthosiphon pisum]
TRINITY_DN20597_c0_g1_i9	1	20	172.48	-1.6	1.6e-05	No annotation
TRINITY_DN226_c0_g2_i2	1	20	415.8	1.55	1.61e-05	XM_026954984.1 PREDICTED: Rhopalosiphum maidis uncharacterized LOC113552228 (LOC113552228), mRNA Length=17212
TRINITY_DN5422_c0_g2_i1	1	5	184.01	-3.18	1.61e-05	No annotation
TRINITY_DN2134_c2_g1_i3	1	20	624.08	1.59	1.62e-05	XP_026809429.1 elongation of very long chain fatty acids protein AAEL008004-like [Rhopalosiphum maidis]
TRINITY_DN39_c0_g2_i1	1	5	759.28	-1.77	1.65e-05	XP_026812619.1 uncharacterized protein LOC113553471 [Rhopalosiphum maidis]
TRINITY_DN1671_c0_g1_i22	1	20	180.59	2.15	1.66e-05	XP_026820148.1 obscurin-like isoform X6 [Rhopalosiphum maidis]
TRINITY_DN526_c0_g1_i11	1	15	107.37	-3.18	1.66e-05	KAF0765917.1 regucalcin-like isoform X1 [Aphis craccivora]
TRINITY_DN4362_c1_g1_i1	1	20	771.24	1.4	1.67e-05	XP_026819289.1 uncharacterized protein LOC113557949 [Rhopalosiphum maidis]
TRINITY_DN3306_c0_g1_i5	1	20	262.51	-1.58	1.67e-05	XP_026812525.1 uncharacterized protein LOC113553409 [Rhopalosiphum maidis]
TRINITY_DN6753_c0_g1_i1	1	15	449.4	-0.83	1.67e-05	XM_026948671.1 PREDICTED: Rhopalosiphum maidis uncharacterized LOC113548027 (LOC113548027), mRNA Length=3008
TRINITY_DN206_c1_g1_i4	1	5	259.31	-1.72	1.71e-05	No annotation
TRINITY_DN206_c1_g1_i3	1	5	225.23	-1.71	1.72e-05	No annotation
TRINITY_DN158_c2_g1_i12	1	20	315.76	-1.18	1.75e-05	XP_026805875.1 uncharacterized protein LOC113548960 [Rhopalosiphum maidis]
TRINITY_DN32258_c0_g1_i1	1	5	341.47	-1.84	1.8e-05	XR_003405575.1 PREDICTED: Rhopalosiphum maidis uncharacterized LOC113557160 (LOC113557160), ncRNA Length=1376
TRINITY_DN2491_c0_g1_i24	1	3	1737.31	1.67	1.8e-05	XP_026815828.1 flocculation protein FLO11-like isoform X1 [Rhopalosiphum maidis]
TRINITY_DN27191_c0_g1_i3	1	15	2448.36	2.47	1.83e-05	XP_025200947.1 neural/ectodermal development factor IMP-L2 isoform X2 [Melanaphis sacchari]
TRINITY_DN4826_c1_g1_i4	1	20	242.42	1.49	1.84e-05	XP_026808067.1 uncharacterized protein LOC113550441 [Rhopalosiphum maidis]
TRINITY_DN7320_c0_g1_i1	1	3	2668.92	1.77	1.89e-05	XM_026958394.1 PREDICTED: Rhopalosiphum maidis RNA polymerase II degradation factor 1-like (LOC113554512), mRNA Length=2537
TRINITY_DN6388_c0_g1_i11	1	3	1523.32	1.83	1.89e-05	XP_026810053.1 trichoplein keratin filament-binding protein-like [Rhopalosiphum maidis] XP_026810055.1 trichoplein keratin filament-binding protein-like [Rhopalosiphum maidis]
TRINITY_DN16641_c0_g1_i5	1	5	294.33	-1.43	1.89e-05	XP_026809575.1 sentrin-specific protease 1-like [Rhopalosiphum maidis]
TRINITY_DN741_c0_g1_i3	1	15	190.21	-2.39	1.91e-05	XP_026823262.1 fatty acyl-CoA reductase wat-like [Rhopalosiphum maidis]
TRINITY_DN15891_c0_g1_i3	1	15	175.55	-2.46	1.91e-05	No annotation
TRINITY_DN2421_c0_g1_i2	1	20	316.2	1.59	1.92e-05	XP_026817135.1 SNW domain-containing protein 1-like [Rhopalosiphum maidis]
TRINITY_DN1005_c0_g1_i20	1	20	231.62	1.72	1.94e-05	XP_026808223.1 cadherin-87A [Rhopalosiphum maidis]
TRINITY_DN69444_c0_g1_i6	1	20	148.13	2.65	1.94e-05	KAF0755295.1 NADH dehydrogenase [Aphis craccivora]
TRINITY_DN7814_c0_g1_i2	1	3	397.36	1.74	1.95e-05	XP_026804360.1 clavesin-2 [Rhopalosiphum maidis]
TRINITY_DN3293_c0_g1_i2	1	2	1058.62	2.42	1.95e-05	XP_026821867.1 glycogen phosphorylase isoform X1 [Rhopalosiphum maidis]
TRINITY_DN21176_c0_g1_i4	1	15	2011.48	-0.8	2e-05	XP_025190314.1 ribosome biogenesis protein NSA2 homolog [Melanaphis sacchari]
TRINITY_DN5078_c0_g1_i4	1	20	571.77	-1.07	2.01e-05	XP_026807107.1 toll-like receptor Tollo [Rhopalosiphum maidis]
TRINITY_DN12658_c0_g1_i1	1	5	128.85	3.07	2.03e-05	XP_026817113.1 inactive histone-lysine N-methyltransferase 2E-like isoform X1 [Rhopalosiphum maidis]
TRINITY_DN28354_c0_g1_i7	1	20	421.79	1.68	2.03e-05	XP_026823184.1 L-xylulose reductase-like [Rhopalosiphum maidis]
TRINITY_DN1058_c0_g1_i2	1	15	748.73	1.48	2.04e-05	XP_026820625.1 cathepsin B-like isoform X2 [Rhopalosiphum maidis]
TRINITY_DN691_c1_g1_i5	1	20	181.12	2.02	2.05e-05	XP_026805307.1 elongation of very long chain fatty acids protein AAEL008004-like [Rhopalosiphum maidis]
TRINITY_DN3248_c0_g1_i4	1	20	210.59	2.14	2.05e-05	XP_026806087.1 CCAAT/enhancer-binding protein gamma [Rhopalosiphum maidis]
TRINITY_DN3115_c0_g1_i4	1	3	684.85	1.26	2.07e-05	XP_026819005.1 uncharacterized protein LOC113557638 [Rhopalosiphum maidis]
TRINITY_DN7060_c0_g1_i22	1	20	130.88	1.91	2.12e-05	XP_026808810.1 laccase-2-like [Rhopalosiphum maidis]
TRINITY_DN1815_c0_g1_i8	1	5	847.46	1.21	2.16e-05	XP_026805211.1 protein MLP1 isoform X1 [Rhopalosiphum maidis]
TRINITY_DN124874_c0_g1_i2	1	5	364.2	-1.03	2.17e-05	XP_027850424.1 mediator of RNA polymerase II transcription subunit 7 [Aphis gossypii] CAH1720634.1 unnamed protein product [Aphis gossypii]
TRINITY_DN4310_c0_g1_i8	1	10	135.76	2.7	2.19e-05	XP_026807152.1 SPARC [Rhopalosiphum maidis]
TRINITY_DN124874_c0_g1_i8	1	5	379.59	-0.8	2.21e-05	KAE9537532.1 hypothetical protein AGLY_006555 [Aphis glycines]
TRINITY_DN48135_c1_g2_i4	1	20	404.39	1.14	2.23e-05	CAH1738001.1 unnamed protein product [Aphis gossypii]
TRINITY_DN5466_c1_g1_i3	1	20	709.14	-0.84	2.27e-05	XP_026806951.1 probable splicing factor, arginine/serine-rich 7 [Rhopalosiphum maidis]
TRINITY_DN2100_c0_g2_i7	1	2	1330.38	4.22	2.27e-05	XP_026815787.1 uncharacterized protein LOC113555559 [Rhopalosiphum maidis]
TRINITY_DN6265_c0_g1_i2	1	2	814.6	2.24	2.3e-05	XP_026813565.1 delta-1-pyrroline-5-carboxylate synthase [Rhopalosiphum maidis]
TRINITY_DN1772_c0_g1_i10	1	20	336.88	-1.24	2.3e-05	KAF0766650.1 broad-complex core protein isoforms 1/2/3/4/5-like [Aphis craccivora]
TRINITY_DN3554_c0_g1_i4	1	5	671.26	-1.98	2.31e-05	No annotation
TRINITY_DN2607_c3_g1_i1	1	5	1124.31	-1.1	2.31e-05	KAF0762612.1 hypothetical protein FWK35_00009348, partial [Aphis craccivora]
TRINITY_DN2491_c0_g1_i6	1	3	1649.67	1.66	2.32e-05	XP_016663378.1 mucin-5AC isoform X3 [Acyrthosiphon pisum]
TRINITY_DN865_c2_g1_i2	1	3	2623.97	1.4	2.32e-05	XP_026807351.1 uncharacterized protein LOC113549988 [Rhopalosiphum maidis]
TRINITY_DN5291_c0_g1_i6	1	20	145.52	1.91	2.32e-05	XP_015366817.1 PREDICTED: U1 small nuclear ribonucleoprotein 70 kDa [Diuraphis noxia]
TRINITY_DN695_c0_g1_i6	1	15	656.39	-1.05	2.36e-05	XP_026817915.1 putative uncharacterized protein DDB_G0282133 [Rhopalosiphum maidis]
TRINITY_DN5194_c0_g1_i6	1	2	614.11	2.77	2.37e-05	XP_026820283.1 phosphoenolpyruvate carboxykinase [GTP]-like [Rhopalosiphum maidis]
TRINITY_DN1022_c0_g2_i1	1	20	70.19	2.84	2.38e-05	CAH1720894.1 unnamed protein product [Aphis gossypii]
TRINITY_DN4080_c0_g1_i4	1	20	312.52	1.31	2.41e-05	KAE9524387.1 hypothetical protein AGLY_015224, partial [Aphis glycines]
TRINITY_DN8461_c0_g1_i13	1	20	1665.77	1.74	2.41e-05	XP_025200822.1 fructose-bisphosphate aldolase [Melanaphis sacchari]
TRINITY_DN4019_c0_g1_i3	1	15	765.64	-2.38	2.45e-05	XP_026816341.1 asparagine synthetase [glutamine-hydrolyzing] [Rhopalosiphum maidis]
TRINITY_DN9180_c0_g1_i7	1	20	91.51	1.95	2.45e-05	XP_026805822.1 mitochondrial ubiquitin ligase activator of NFKB 1 [Rhopalosiphum maidis] XP_026805823.1 mitochondrial ubiquitin ligase activator of NFKB 1 [Rhopalosiphum maidis]
TRINITY_DN144296_c0_g1_i3	1	15	259.82	2.37	2.45e-05	XM_026962751.1 PREDICTED: Rhopalosiphum maidis ATP-citrate synthase (LOC113557292), transcript variant X2, mRNA Length=4205
TRINITY_DN4477_c0_g1_i6	1	3	3979.56	1.18	2.46e-05	XP_026820891.1 protein yellow-like [Rhopalosiphum maidis]
TRINITY_DN5976_c0_g1_i6	1	3	683.7	1.48	2.47e-05	XP_026822119.1 pancreatic lipase-related protein 2-like [Rhopalosiphum maidis]
TRINITY_DN1202_c0_g1_i10	1	3	1048.09	2.24	2.52e-05	XP_026805708.1 scavenger receptor class B member 1-like [Rhopalosiphum maidis]
TRINITY_DN785_c1_g1_i13	1	3	2715.75	2.34	2.53e-05	XP_026814775.1 cuticle protein 8-like [Rhopalosiphum maidis]
TRINITY_DN2627_c0_g1_i6	1	20	65.99	3.63	2.55e-05	XP_026804997.1 protein KRTCAP2 homolog [Rhopalosiphum maidis]
TRINITY_DN6063_c0_g1_i1	1	5	134.64	1.98	2.57e-05	KAF0746916.1 putative RNA-directed DNA polymerase, partial [Aphis craccivora]
TRINITY_DN5960_c0_g1_i14	1	20	4172.95	-0.94	2.58e-05	XR_003404883.1 PREDICTED: Rhopalosiphum maidis uncharacterized LOC113548434 (LOC113548434), ncRNA Length=823
TRINITY_DN1997_c0_g1_i23	1	15	167.13	1.5	2.62e-05	XP_026807787.1 collagen alpha-1(III) chain-like isoform X2 [Rhopalosiphum maidis]
TRINITY_DN2176_c0_g1_i12	1	15	210.24	1.82	2.63e-05	XP_026809266.1 angiotensin-converting enzyme-like [Rhopalosiphum maidis]
TRINITY_DN1177_c1_g1_i12	1	20	335.32	1.44	2.67e-05	KAF0764110.1 DUF4774 domain-containing protein [Aphis craccivora]
TRINITY_DN2134_c1_g1_i35	1	20	670.57	1.13	2.68e-05	KAE9533103.1 hypothetical protein AGLY_009531 [Aphis glycines]
TRINITY_DN21649_c0_g1_i19	1	15	5605.03	-0.62	2.71e-05	NP_001155405.1 ribosomal protein S15A-like [Acyrthosiphon pisum]
TRINITY_DN451_c0_g1_i5	1	15	135.33	1.76	2.71e-05	XP_026814065.2 uncharacterized protein LOC113554424 [Rhopalosiphum maidis]
TRINITY_DN2038_c0_g1_i5	1	3	879.63	1.36	2.77e-05	XP_026810572.1 fatty acyl-CoA reductase wat-like [Rhopalosiphum maidis]
TRINITY_DN2232_c0_g1_i1	1	2	660.57	2.43	2.78e-05	XP_026807286.1 cysteine dioxygenase type 1 [Rhopalosiphum maidis]
TRINITY_DN2034_c0_g2_i1	1	20	195.49	-1.47	2.83e-05	XP_026806229.1 uncharacterized protein LOC113549227 [Rhopalosiphum maidis]
TRINITY_DN3353_c0_g1_i2	1	3	640.43	2	2.84e-05	XP_026804097.1 uncharacterized protein LOC113547796 [Rhopalosiphum maidis]
TRINITY_DN4244_c1_g1_i3	1	15	993.19	-1.09	2.86e-05	XP_027854245.2 uncharacterized protein LOC114132852 isoform X2 [Aphis gossypii]
TRINITY_DN8113_c0_g1_i4	1	5	137.93	2.29	2.86e-05	XP_026804368.1 proton channel OtopLc-like isoform X1 [Rhopalosiphum maidis]
TRINITY_DN6265_c0_g1_i3	1	2	784.9	2.27	2.87e-05	XP_026813565.1 delta-1-pyrroline-5-carboxylate synthase [Rhopalosiphum maidis]
TRINITY_DN7137_c0_g3_i1	1	5	134.71	-1.89	2.88e-05	No annotation
TRINITY_DN4028_c0_g1_i1	1	5	77.94	-3.78	2.88e-05	XM_026955813.1 PREDICTED: Rhopalosiphum maidis coronin-1C (LOC113552841), transcript variant X1, mRNA Length=2076
TRINITY_DN2743_c2_g1_i8	1	0	1848.01	2	2.9e-05	XP_026823095.1 mediator of DNA damage checkpoint protein 1-like isoform X1 [Rhopalosiphum maidis]
TRINITY_DN28344_c0_g1_i2	1	20	1487.18	1.26	2.91e-05	XP_026813209.1 probable phosphoglycerate kinase [Rhopalosiphum maidis]
TRINITY_DN460_c2_g1_i1	1	20	886.91	-0.86	2.93e-05	XM_026967160.1 PREDICTED: Rhopalosiphum maidis C-terminal-binding protein (LOC113560998), mRNA Length=3934
TRINITY_DN2545_c2_g1_i15	1	5	144.85	-2.61	2.97e-05	XP_026811162.1 probable serine/threonine-protein kinase DDB_G0272282 [Rhopalosiphum maidis]
TRINITY_DN104867_c0_g1_i1	1	15	1433.75	-1.17	3.02e-05	XP_026823081.1 60S ribosomal protein L22-like [Rhopalosiphum maidis]
TRINITY_DN27191_c0_g1_i5	1	5	7466.94	1.01	3.03e-05	XP_026811381.1 neural/ectodermal development factor IMP-L2 [Rhopalosiphum maidis]
TRINITY_DN3998_c0_g1_i21	1	5	409.1	-0.96	3.03e-05	XP_026812483.1 uncharacterized protein LOC113553374 [Rhopalosiphum maidis]
TRINITY_DN53339_c0_g1_i1	1	3	31.59	-7.86	3.05e-05	No annotation
TRINITY_DN5513_c1_g2_i1	1	15	493.32	-1.3	3.06e-05	No annotation
TRINITY_DN4218_c0_g2_i9	1	20	342.7	1.49	3.07e-05	No annotation
TRINITY_DN11647_c0_g1_i13	1	5	101.81	-2.52	3.07e-05	KAE9538661.1 hypothetical protein AGLY_005760 [Aphis glycines]
TRINITY_DN961_c0_g5_i1	1	15	1005.4	-2.37	3.08e-05	No annotation
TRINITY_DN1752_c0_g1_i9	1	5	556.48	-1.09	3.08e-05	XP_026814733.1 uncharacterized protein LOC113554863 isoform X2 [Rhopalosiphum maidis]
TRINITY_DN2424_c1_g3_i29	1	3	1435.08	1.77	3.1e-05	XP_026814766.1 cuticle protein 7-like [Rhopalosiphum maidis]
TRINITY_DN218_c0_g1_i9	1	5	380.47	-1.54	3.15e-05	XP_026805181.1 meiosis regulator and mRNA stability factor 1 isoform X3 [Rhopalosiphum maidis]
TRINITY_DN10200_c0_g1_i3	1	5	96.32	-2.85	3.19e-05	XP_026812554.1 DNA (cytosine-5)-methyltransferase 1-like [Rhopalosiphum maidis]
TRINITY_DN2998_c1_g1_i8	1	15	441.15	2.16	3.26e-05	XP_026823302.1 sialin-like isoform X1 [Rhopalosiphum maidis]
TRINITY_DN3015_c0_g1_i26	1	15	238.21	2.17	3.26e-05	QVK45018.1 3-hydroxy-3-methylglutaryl-coenzyme A reductase [Rhopalosiphum padi]
TRINITY_DN2100_c0_g2_i6	1	15	6348.73	3.47	3.37e-05	XP_026815787.1 uncharacterized protein LOC113555559 [Rhopalosiphum maidis]
TRINITY_DN4490_c0_g1_i1	1	20	31.5	4.41	3.4e-05	No annotation
TRINITY_DN125_c0_g1_i7	1	15	6367.07	-0.75	3.44e-05	XP_025204070.1 40S ribosomal protein S15 [Melanaphis sacchari]
TRINITY_DN138237_c0_g1_i1	1	20	511.3	0.97	3.45e-05	XP_025418607.1 myosin light chain alkali isoform X2 [Sipha flava]
TRINITY_DN6155_c0_g1_i1	1	5	133.96	-2.8	3.46e-05	XP_026823298.1 SET and MYND domain-containing protein 4-like [Rhopalosiphum maidis]
TRINITY_DN8727_c0_g1_i4	1	15	228.64	-2.91	3.48e-05	XP_026805226.1 facilitated trehalose transporter Tret1-like isoform X1 [Rhopalosiphum maidis]
TRINITY_DN1421_c0_g1_i61	1	5	224.81	1.44	3.48e-05	XP_026822874.1 spidroin-2-like [Rhopalosiphum maidis]
TRINITY_DN18520_c0_g1_i2	1	5	805.88	-1.25	3.48e-05	No annotation
TRINITY_DN125_c0_g1_i1	1	15	6372.32	-0.77	3.48e-05	XP_025204070.1 40S ribosomal protein S15 [Melanaphis sacchari]
TRINITY_DN6657_c0_g1_i7	1	20	369.29	-1.48	3.51e-05	XP_026813936.1 uncharacterized protein LOC113554335 [Rhopalosiphum maidis]
TRINITY_DN18402_c0_g1_i20	1	20	899.06	-0.82	3.51e-05	KAF0758608.1 RNA-binding protein lark [Aphis craccivora]
TRINITY_DN5655_c0_g1_i17	1	5	161.87	-1.74	3.52e-05	XP_026812395.1 ankyrin repeat and MYND domain-containing protein 2 [Rhopalosiphum maidis]
TRINITY_DN5153_c0_g1_i4	1	2	1500.54	4.18	3.57e-05	XP_026815785.1 uncharacterized protein LOC113555557 [Rhopalosiphum maidis]
TRINITY_DN1242_c0_g1_i9	1	20	542.04	1.11	3.62e-05	XP_026811488.1 pre-mRNA-splicing regulator female-lethal(2)D-like isoform X1 [Rhopalosiphum maidis] XP_026814845.1 pre-mRNA-splicing regulator female-lethal(2)D-like isoform X1 [Rhopalosiphum maidis]
TRINITY_DN595_c0_g1_i4	1	20	180.25	-2.19	3.62e-05	XP_001942744.1 uncharacterized protein LOC100160815 [Acyrthosiphon pisum]
TRINITY_DN1611_c0_g1_i1	1	5	66.12	4.42	3.63e-05	XM_026958523.1 PREDICTED: Rhopalosiphum maidis uncharacterized LOC113554607 (LOC113554607), mRNA Length=1088
TRINITY_DN8113_c0_g1_i2	1	5	152.9	2.11	3.63e-05	XP_026804369.1 proton channel OtopLc-like isoform X2 [Rhopalosiphum maidis]
TRINITY_DN57307_c0_g1_i1	1	5	922.39	-1.34	3.63e-05	XM_027980512.2 PREDICTED: Aphis gossypii V-type proton ATPase catalytic subunit A (LOC114119053), mRNA Length=2790
TRINITY_DN1513_c0_g1_i3	1	20	267.49	1.61	3.7e-05	XP_026808650.1 venom protease-like [Rhopalosiphum maidis]
TRINITY_DN5789_c0_g1_i26	1	20	755.42	-0.76	3.81e-05	XP_026807298.1 ubiquitin carboxyl-terminal hydrolase 10-like isoform X1 [Rhopalosiphum maidis] XP_026807299.1 ubiquitin carboxyl-terminal hydrolase 10-like isoform X1 [Rhopalosiphum maidis]
TRINITY_DN2263_c0_g1_i4	1	20	582.75	-1.16	3.85e-05	No annotation
TRINITY_DN894_c0_g1_i1	1	15	91.57	3.37	3.89e-05	XP_026804147.1 myrosinase 1-like [Rhopalosiphum maidis]
TRINITY_DN193157_c0_g1_i1	1	15	18.67	-7.68	3.89e-05	No annotation
TRINITY_DN4868_c0_g1_i4	1	20	623.35	1.29	3.9e-05	XM_027995428.2 PREDICTED: Aphis gossypii CLK4-associating serine/arginine rich protein-like (LOC114130452), transcript variant X2, mRNA Length=2489
TRINITY_DN4477_c0_g1_i5	1	3	4120.91	1.19	3.94e-05	KAE9543078.1 hypothetical protein AGLY_002989, partial [Aphis glycines]
TRINITY_DN9945_c0_g2_i3	1	15	901.82	-0.74	4e-05	XP_026806955.1 macrophage migration inhibitory factor homolog [Rhopalosiphum maidis]
TRINITY_DN2671_c0_g2_i2	1	20	174.61	2.5	4.03e-05	XP_026818909.1 HIG1 domain family member 2A, mitochondrial [Rhopalosiphum maidis]
TRINITY_DN43232_c0_g1_i9	1	2	379.11	3.99	4.04e-05	QPZ88884.1 cytochrome P450 CYP6CY8 [Rhopalosiphum padi]
TRINITY_DN89539_c0_g1_i3	1	20	935.27	1.86	4.04e-05	XP_022178106.1 protein l(2)37Cc [Myzus persicae]
TRINITY_DN526_c0_g1_i36	1	20	439.85	1.25	4.06e-05	XP_026810629.1 WD repeat-containing protein 6-like [Rhopalosiphum maidis]
TRINITY_DN5562_c0_g1_i4	1	20	127.55	-1.75	4.07e-05	XP_026812553.1 neurogenin-2 [Rhopalosiphum maidis]
TRINITY_DN5356_c0_g1_i1	1	15	726.85	3.01	4.08e-05	XP_026819487.1 LOW QUALITY PROTEIN: membrane alanyl aminopeptidase-like [Rhopalosiphum maidis]
TRINITY_DN4499_c0_g1_i4	1	20	623.22	-0.88	4.11e-05	XP_025194899.1 uncharacterized protein LOC112594359 isoform X3 [Melanaphis sacchari]
TRINITY_DN3168_c0_g1_i14	1	20	229.6	-1.46	4.24e-05	XP_026815024.1 leucine-rich repeat extensin-like protein 2 [Rhopalosiphum maidis]
TRINITY_DN4531_c0_g1_i4	1	5	56.92	3.76	4.26e-05	XP_026814435.1 cationic amino acid transporter 2-like [Rhopalosiphum maidis]
TRINITY_DN12337_c1_g1_i1	1	15	1283.95	2.02	4.26e-05	XP_026811551.1 uncharacterized protein LOC113552811 [Rhopalosiphum maidis]
TRINITY_DN6680_c0_g1_i10	1	5	178.29	-1.89	4.27e-05	XP_001942543.2 dnaJ homolog dnj-5 [Acyrthosiphon pisum]
TRINITY_DN34125_c0_g1_i1	1	2	363.9	3.69	4.33e-05	KAE9545558.1 hypothetical protein AGLY_001101 [Aphis glycines]
TRINITY_DN2134_c2_g1_i11	1	20	541.16	1.64	4.4e-05	XP_026809429.1 elongation of very long chain fatty acids protein AAEL008004-like [Rhopalosiphum maidis]
TRINITY_DN3936_c0_g1_i6	1	20	126.74	2.51	4.41e-05	XP_026817284.1 uncharacterized protein LOC113556509 [Rhopalosiphum maidis]
TRINITY_DN702_c0_g1_i12	1	20	302.06	1.55	4.41e-05	XP_026815688.1 glycerol kinase [Rhopalosiphum maidis]
TRINITY_DN898_c6_g1_i4	1	15	401.23	-1.41	4.42e-05	XM_026954137.1 PREDICTED: Rhopalosiphum maidis cold and drought-regulated protein CORA-like (LOC113551721), mRNA Length=521
TRINITY_DN583_c0_g1_i13	1	20	91.18	3.96	4.44e-05	XP_015378556.1 PREDICTED: DNA-directed RNA polymerase II subunit RPB1-like [Diuraphis noxia]
TRINITY_DN8458_c0_g1_i11	1	3	966.21	1.6	4.45e-05	XP_026818059.1 pancreatic triacylglycerol lipase-like [Rhopalosiphum maidis]
TRINITY_DN2491_c0_g1_i4	1	3	1713.76	1.57	4.45e-05	XP_026815829.1 flocculation protein FLO11-like isoform X2 [Rhopalosiphum maidis]
TRINITY_DN7573_c0_g1_i6	1	3	514.7	1.81	4.47e-05	XP_026813098.1 pro-resilin-like [Rhopalosiphum maidis]
TRINITY_DN4119_c1_g1_i1	1	5	1272.79	-1.41	4.49e-05	YP_073304.1 NADH dehydrogenase subunit 4 [Schizaphis graminum]
TRINITY_DN3165_c0_g1_i3	1	5	301.58	-1.54	4.49e-05	No annotation
TRINITY_DN1823_c0_g2_i5	1	20	579.08	1.38	4.5e-05	XP_022162868.1 protein spinster homolog 1 isoform X2 [Myzus persicae]
TRINITY_DN187_c3_g1_i3	1	5	113.77	-2.2	4.51e-05	No annotation
TRINITY_DN1948_c0_g1_i4	1	20	249.35	1.34	4.59e-05	XP_026807626.1 acyl-CoA Delta(11) desaturase-like [Rhopalosiphum maidis]
TRINITY_DN5129_c2_g1_i3	1	20	424.25	-1.31	4.6e-05	XP_026822673.1 enhancer of split mbeta protein-like [Rhopalosiphum maidis]
TRINITY_DN26750_c0_g1_i3	1	2	72.24	4.33	4.68e-05	XP_026812544.1 delta(24)-sterol reductase-like [Rhopalosiphum maidis]
TRINITY_DN26750_c0_g1_i7	1	2	61.21	4.24	4.68e-05	XP_026812544.1 delta(24)-sterol reductase-like [Rhopalosiphum maidis]
TRINITY_DN3164_c1_g1_i3	1	20	1147.42	-2.2	4.71e-05	XP_027844718.2 uncharacterized protein LOC114125315 [Aphis gossypii]
TRINITY_DN6694_c0_g1_i4	1	3	446.41	1.7	4.72e-05	XP_026821351.1 uncharacterized transmembrane protein DDB_G0289901-like isoform X2 [Rhopalosiphum maidis]
TRINITY_DN8994_c0_g3_i1	1	15	250.97	-1.86	4.73e-05	XP_050055346.1 uncharacterized protein LOC126549626 isoform X1 [Aphis gossypii]
TRINITY_DN1640_c0_g1_i12	1	20	308.21	1.46	4.73e-05	XP_026821164.1 phenoloxidase-activating factor 2-like [Rhopalosiphum maidis]
TRINITY_DN261_c0_g1_i8	1	2	214.76	3.72	4.74e-05	XP_025199529.1 cationic amino acid transporter 2-like [Melanaphis sacchari]
TRINITY_DN852_c0_g1_i2	1	15	201.39	-1.6	4.76e-05	XP_026806506.1 prohormone-1-like [Rhopalosiphum maidis]
TRINITY_DN2407_c0_g1_i3	1	1	597.21	2.96	4.77e-05	XP_026818634.1 uncharacterized protein LOC113557361 [Rhopalosiphum maidis]
TRINITY_DN4652_c1_g1_i9	1	15	223.22	-2.44	4.78e-05	XP_026811812.1 choline/ethanolamine kinase isoform X1 [Rhopalosiphum maidis]
TRINITY_DN1732_c1_g1_i12	1	20	71.07	2.59	4.79e-05	XP_026804159.1 S-methyl-5'-thioadenosine phosphorylase [Rhopalosiphum maidis]
TRINITY_DN8312_c3_g1_i5	1	20	83.28	-2.07	4.8e-05	No annotation
TRINITY_DN4873_c0_g1_i10	1	5	962.11	-0.92	4.82e-05	XM_026961080.1 PREDICTED: Rhopalosiphum maidis neurotrimin-like (LOC113556247), transcript variant X2, mRNA Length=5688
TRINITY_DN2836_c1_g1_i17	1	15	372.32	3.28	4.9e-05	XP_026822761.1 uncharacterized protein LOC113560849 [Rhopalosiphum maidis]
TRINITY_DN725_c0_g1_i15	1	20	1368.43	1.23	4.92e-05	XP_026810907.1 6-phosphofructo-2-kinase/fructose-2,6-bisphosphatase-like [Rhopalosiphum maidis] XP_026817391.1 6-phosphofructo-2-kinase/fructose-2,6-bisphosphatase-like [Rhopalosiphum maidis]
TRINITY_DN22282_c0_g1_i2	1	20	162.32	-1.68	4.92e-05	XP_026804480.1 patched domain-containing protein 3 [Rhopalosiphum maidis]
TRINITY_DN21649_c0_g1_i15	1	20	9575.86	1.13	4.95e-05	NP_001155405.1 ribosomal protein S15A-like [Acyrthosiphon pisum]
TRINITY_DN125_c0_g1_i2	1	15	6441.2	-0.78	4.97e-05	XP_025204070.1 40S ribosomal protein S15 [Melanaphis sacchari]
TRINITY_DN218_c0_g1_i7	1	5	351.21	-1.21	4.99e-05	XP_026805180.1 meiosis regulator and mRNA stability factor 1 isoform X2 [Rhopalosiphum maidis]
TRINITY_DN3266_c0_g2_i3	1	3	319.05	1.93	5.01e-05	KAF0763970.1 glucose dehydrogenase [Aphis craccivora]
TRINITY_DN3183_c0_g1_i6	1	20	746.5	-1.22	5.03e-05	XM_027996241.2 PREDICTED: Aphis gossypii uncharacterized LOC114131100 (LOC114131100), mRNA Length=3608
TRINITY_DN6694_c0_g2_i1	1	3	815.57	1.63	5.07e-05	XP_026821351.1 uncharacterized transmembrane protein DDB_G0289901-like isoform X2 [Rhopalosiphum maidis]
TRINITY_DN1301_c0_g1_i2	1	15	679.18	3.35	5.09e-05	XP_026813804.1 sodium-independent sulfate anion transporter-like [Rhopalosiphum maidis]
TRINITY_DN16987_c0_g1_i6	1	2	448	2.16	5.11e-05	XP_026813856.1 proton-coupled folate transporter-like [Rhopalosiphum maidis]
TRINITY_DN4733_c0_g2_i2	1	20	8841.89	-1.56	5.11e-05	No annotation
TRINITY_DN5222_c0_g3_i1	1	20	574.54	-1.04	5.13e-05	XM_026950266.1 PREDICTED: Rhopalosiphum maidis anaphase-promoting complex subunit 4-like (LOC113549105), mRNA Length=2493
TRINITY_DN10590_c1_g1_i6	1	20	11816.7	0.93	5.15e-05	NP_001156067.1 40S ribosomal protein S23-like [Acyrthosiphon pisum]
TRINITY_DN6222_c0_g1_i14	1	15	168.3	2.61	5.16e-05	XP_026806245.1 solute carrier family 22 member 5-like [Rhopalosiphum maidis]
TRINITY_DN35535_c0_g1_i1	1	10	111.24	2.48	5.2e-05	XP_026810785.1 uncharacterized protein LOC113552228 [Rhopalosiphum maidis]
TRINITY_DN4420_c0_g1_i6	1	3	12591.9	2.23	5.21e-05	KAF0766615.1 hypothetical protein FWK35_00002192 [Aphis craccivora]
TRINITY_DN15_c1_g1_i11	1	20	519.34	-1.89	5.21e-05	XP_026822914.1 extensin-2-like isoform X1 [Rhopalosiphum maidis]
TRINITY_DN2624_c0_g1_i2	1	15	485.26	1.73	5.41e-05	KAE9541867.1 hypothetical protein AGLY_003858 [Aphis glycines]
TRINITY_DN125_c0_g1_i4	1	15	6399.57	-0.75	5.45e-05	XP_025204070.1 40S ribosomal protein S15 [Melanaphis sacchari]
TRINITY_DN1702_c0_g1_i7	1	20	135.63	2.73	5.46e-05	KAF0772127.1 antichymotrypsin-2-like [Aphis craccivora]
TRINITY_DN7320_c0_g1_i5	1	3	3604.85	1.78	5.5e-05	XM_026958394.1 PREDICTED: Rhopalosiphum maidis RNA polymerase II degradation factor 1-like (LOC113554512), mRNA Length=2537
TRINITY_DN2899_c0_g1_i2	1	5	593.17	-1.43	5.5e-05	No annotation
TRINITY_DN8166_c0_g1_i4	1	20	1598.84	1.25	5.51e-05	XP_026819749.1 inosine-5'-monophosphate dehydrogenase [Rhopalosiphum maidis]
TRINITY_DN293_c0_g2_i1	1	2	201.5	4.13	5.54e-05	XP_026810290.1 probable cytochrome P450 6a13 [Rhopalosiphum maidis]
TRINITY_DN18402_c0_g1_i2	1	20	880.89	-0.86	5.55e-05	KAF0758608.1 RNA-binding protein lark [Aphis craccivora]
TRINITY_DN2177_c0_g1_i8	1	20	69.55	2.11	5.62e-05	XP_026812401.1 SPRY domain-containing SOCS box protein 3-like [Rhopalosiphum maidis]
TRINITY_DN1909_c0_g1_i3	1	20	405.1	2.77	5.63e-05	XP_026805338.1 uncharacterized protein LOC113548582 [Rhopalosiphum maidis]
TRINITY_DN2100_c0_g2_i3	1	15	1511.88	3.3	5.67e-05	XP_026815787.1 uncharacterized protein LOC113555559 [Rhopalosiphum maidis]
TRINITY_DN1180_c0_g2_i3	1	3	1032.6	1.16	5.67e-05	XP_026815311.1 repetitive proline-rich cell wall protein 2-like [Rhopalosiphum maidis]
TRINITY_DN2838_c0_g1_i5	1	3	638.31	1.84	5.67e-05	QWQ59792.1 takeout-like protein 1 [Rhopalosiphum padi]
TRINITY_DN6137_c0_g1_i2	1	20	157.14	1.69	5.68e-05	XP_026812284.1 RNA polymerase II-associated protein 3 [Rhopalosiphum maidis]
TRINITY_DN2614_c0_g1_i38	1	20	1027.91	1.26	5.79e-05	VVC24659.1 Protein kinase, ATP binding site,FERM/acyl-CoA-binding protein, 3-helical bundle,Tyrosine-protein kinase [Cinara cedri]
TRINITY_DN1815_c0_g1_i27	1	5	623.95	1.24	5.91e-05	XP_026805213.1 protein MLP1 isoform X2 [Rhopalosiphum maidis]
TRINITY_DN34157_c0_g1_i1	1	5	2139.71	-1.98	5.91e-05	XM_050202906.1 PREDICTED: Aphis gossypii eukaryotic initiation factor 4A (LOC114130289), transcript variant X3, mRNA Length=2441
TRINITY_DN526_c0_g1_i1	1	15	222.68	-2.41	5.95e-05	XP_026810629.1 WD repeat-containing protein 6-like [Rhopalosiphum maidis]
TRINITY_DN44063_c0_g1_i2	1	20	1061.28	1.21	5.97e-05	XP_026808512.1 dihydrolipoyl dehydrogenase, mitochondrial [Rhopalosiphum maidis]
TRINITY_DN2134_c1_g1_i12	1	20	1010.36	1.17	5.98e-05	KAE9533103.1 hypothetical protein AGLY_009531 [Aphis glycines]
TRINITY_DN2365_c0_g1_i2	1	15	1072.49	-0.91	6.06e-05	XP_026810322.1 muscle-specific protein 20 isoform X1 [Rhopalosiphum maidis]
TRINITY_DN23906_c0_g1_i1	1	15	222.86	-1.17	6.11e-05	No annotation
TRINITY_DN5586_c0_g2_i1	1	15	44.86	3.37	6.12e-05	XP_026808486.1 probable multidrug resistance-associated protein lethal(2)03659 isoform X1 [Rhopalosiphum maidis]
TRINITY_DN12881_c0_g2_i9	1	5	242.62	-2.34	6.13e-05	KAE9534880.1 hypothetical protein AGLY_008172 [Aphis glycines]
TRINITY_DN3589_c1_g1_i2	1	5	542.53	-1.59	6.13e-05	XP_026810098.1 uncharacterized protein LOC113551804 [Rhopalosiphum maidis]
TRINITY_DN21579_c1_g1_i4	1	5	608.35	-1.06	6.13e-05	No annotation
TRINITY_DN104382_c0_g1_i1	1	5	1627.78	-0.86	6.13e-05	XP_026812091.1 eukaryotic translation initiation factor 3 subunit G-like [Rhopalosiphum maidis]
TRINITY_DN918_c0_g2_i5	1	5	143.27	-2.91	6.13e-05	XM_026954776.1 PREDICTED: Rhopalosiphum maidis uncharacterized LOC113552092 (LOC113552092), mRNA Length=1009
TRINITY_DN3367_c0_g1_i6	1	15	1696.12	-1.03	6.18e-05	XP_026808856.1 RNA-binding protein PNO1-like [Rhopalosiphum maidis]
TRINITY_DN37004_c0_g1_i11	1	20	310.88	2.88	6.26e-05	XP_026815159.1 NADH dehydrogenase [ubiquinone] 1 alpha subcomplex subunit 10, mitochondrial [Rhopalosiphum maidis]
TRINITY_DN1947_c1_g1_i6	1	20	858.18	-1.35	6.32e-05	XP_026817003.1 innexin inx1 [Rhopalosiphum maidis]
TRINITY_DN2409_c0_g2_i2	1	20	527.46	1.93	6.36e-05	XP_026813026.1 nose resistant to fluoxetine protein 6-like [Rhopalosiphum maidis]
TRINITY_DN11146_c0_g1_i11	1	3	231.56	1.79	6.41e-05	XM_026962755.1 PREDICTED: Rhopalosiphum maidis Krueppel-like factor luna (LOC113557303), mRNA Length=5245
TRINITY_DN1306_c0_g1_i23	1	3	138.6	4.31	6.42e-05	XP_026813025.1 major facilitator superfamily domain-containing protein 6-A-like [Rhopalosiphum maidis]
TRINITY_DN170_c0_g1_i15	1	5	518.35	-2.02	6.46e-05	XP_026817264.1 E3 ubiquitin-protein ligase UHRF1-like [Rhopalosiphum maidis]
TRINITY_DN8418_c0_g1_i10	1	20	448.36	2.06	6.5e-05	XP_026810332.1 mitochondrial glutamate carrier 1-like [Rhopalosiphum maidis]
TRINITY_DN343_c1_g1_i1	1	5	2464.7	2.19	6.61e-05	CAH1721482.1 unnamed protein product [Aphis gossypii]
TRINITY_DN1843_c1_g2_i7	1	20	397.53	-1.17	6.71e-05	XP_026815107.1 uncharacterized protein LOC113555027 [Rhopalosiphum maidis]
TRINITY_DN3759_c3_g1_i3	1	20	56.72	2.61	6.84e-05	No annotation
TRINITY_DN2098_c0_g1_i1	1	20	398.09	1.88	6.84e-05	KAF0759220.1 pantothenate kinase 3, partial [Aphis craccivora]
TRINITY_DN9030_c0_g1_i5	1	20	194.68	-1.28	6.84e-05	XM_026949978.1 PREDICTED: Rhopalosiphum maidis protein tincar (LOC113548885), transcript variant X1, mRNA Length=4494
TRINITY_DN34824_c1_g1_i2	1	3	3021.26	1.81	7.01e-05	XP_026813847.1 SWI/SNF chromatin-remodeling complex subunit SNF5-like [Rhopalosiphum maidis]
TRINITY_DN5085_c0_g1_i3	1	2	226.82	4.41	7.05e-05	XP_026811010.1 pancreatic triacylglycerol lipase-like [Rhopalosiphum maidis]
TRINITY_DN4747_c1_g1_i1	1	15	147.72	2.14	7.06e-05	No annotation
TRINITY_DN2744_c0_g1_i1	1	5	1190.51	-0.8	7.07e-05	XP_026804155.1 cytokine-inducible SH2-containing protein-like [Rhopalosiphum maidis] XP_026804156.1 cytokine-inducible SH2-containing protein-like [Rhopalosiphum maidis] XP_026804157.1 cytokine-inducible SH2-containing protein-like [Rhopalosiphum maidis]
TRINITY_DN2613_c0_g1_i10	1	20	119.61	1.65	7.08e-05	XP_026804420.1 LOW QUALITY PROTEIN: uncharacterized protein LOC113547997, partial [Rhopalosiphum maidis]
TRINITY_DN717_c0_g2_i1	1	20	281.63	-1.32	7.09e-05	XM_026950054.1 PREDICTED: Rhopalosiphum maidis uncharacterized LOC113548944 (LOC113548944), mRNA Length=2932
TRINITY_DN2052_c0_g1_i4	1	20	522.06	-1.14	7.11e-05	XP_026804940.1 neurogenic locus Notch protein isoform X1 [Rhopalosiphum maidis]
TRINITY_DN1903_c1_g1_i1	1	20	2294.78	-0.71	7.14e-05	XP_029342429.1 transducin-like enhancer protein 4 isoform X3 [Acyrthosiphon pisum]
TRINITY_DN111478_c0_g1_i4	1	20	465.95	1.82	7.16e-05	XP_026805462.1 cytochrome c oxidase subunit 6C [Rhopalosiphum maidis]
TRINITY_DN96_c0_g1_i1	1	20	783.71	-0.73	7.25e-05	XP_026820825.1 DNA topoisomerase 2 [Rhopalosiphum maidis]
TRINITY_DN4083_c2_g1_i1	1	3	35.09	-8.01	7.27e-05	No annotation
TRINITY_DN388_c1_g1_i1	1	2	147.14	5.19	7.3e-05	No annotation
TRINITY_DN7017_c0_g1_i16	1	3	648.41	2.74	7.35e-05	XP_026822606.1 protein takeout-like [Rhopalosiphum maidis]
TRINITY_DN14546_c1_g1_i2	1	3	15782.5	1.82	7.35e-05	XP_026814769.1 cuticle protein 7-like [Rhopalosiphum maidis]
TRINITY_DN10090_c1_g1_i1	1	15	2705.98	0.69	7.52e-05	XP_027841889.1 choline/ethanolamine kinase isoform X2 [Aphis gossypii]
TRINITY_DN584_c0_g1_i1	1	15	496.33	-1.15	7.54e-05	No annotation
TRINITY_DN564_c1_g1_i11	1	20	45.45	3.1	7.57e-05	XP_026815481.1 uncharacterized protein LOC113555270 [Rhopalosiphum maidis]
TRINITY_DN1997_c0_g1_i3	1	15	466.31	1.48	7.62e-05	XP_026807786.1 collagen alpha-1(III) chain-like isoform X1 [Rhopalosiphum maidis]
TRINITY_DN10_c0_g1_i9	1	15	41.86	2.74	7.65e-05	XP_026806843.1 solute carrier family 46 member 3-like [Rhopalosiphum maidis]
TRINITY_DN2114_c0_g1_i1	1	20	479.38	-1.82	7.68e-05	No annotation
TRINITY_DN338_c0_g1_i5	1	15	160.85	-2.34	7.68e-05	XP_026805061.1 pyrroline-5-carboxylate reductase 1, mitochondrial [Rhopalosiphum maidis]
TRINITY_DN1918_c1_g1_i2	1	15	129.07	-1.88	7.95e-05	XP_026822942.1 sugar transporter ERD6-like 7 [Rhopalosiphum maidis]
TRINITY_DN11115_c0_g1_i1	1	20	346.58	-1.12	8.11e-05	No annotation
TRINITY_DN2100_c0_g2_i4	1	15	10014.2	3.49	8.13e-05	XP_026815787.1 uncharacterized protein LOC113555559 [Rhopalosiphum maidis]
TRINITY_DN1306_c0_g1_i13	1	15	123.1	4.56	8.16e-05	XP_026813025.1 major facilitator superfamily domain-containing protein 6-A-like [Rhopalosiphum maidis]
TRINITY_DN483_c0_g1_i4	1	20	359.2	1.25	8.19e-05	XP_026817372.1 interference hedgehog-like [Rhopalosiphum maidis]
TRINITY_DN1488_c0_g2_i5	1	3	3061.96	1.83	8.2e-05	XP_026822515.1 cuticle protein 19.8 [Rhopalosiphum maidis]
TRINITY_DN20356_c0_g3_i1	1	5	98.95	-2.5	8.35e-05	No annotation
TRINITY_DN1702_c0_g1_i5	1	20	195.99	3.07	8.4e-05	XP_026810638.1 antichymotrypsin-2-like [Rhopalosiphum maidis]
TRINITY_DN6958_c0_g1_i11	1	20	46.13	2.61	8.42e-05	XP_026817393.1 alpha-tocopherol transfer protein-like [Rhopalosiphum maidis]
TRINITY_DN1706_c0_g1_i10	1	15	3871.11	-0.54	8.42e-05	NP_001313576.1 troponin I [Acyrthosiphon pisum]
TRINITY_DN9647_c0_g1_i5	1	20	311.58	1.66	8.43e-05	XP_026815506.1 vacuolar protein sorting-associated protein 33A [Rhopalosiphum maidis] XP_026815507.1 vacuolar protein sorting-associated protein 33A [Rhopalosiphum maidis]
TRINITY_DN5_c0_g1_i1	1	2	357.67	2.45	8.46e-05	XP_026804450.1 lactase-phlorizin hydrolase-like [Rhopalosiphum maidis]
TRINITY_DN3043_c0_g2_i2	1	5	730.04	-1.18	8.62e-05	XP_026806206.1 helicase-like transcription factor [Rhopalosiphum maidis]
TRINITY_DN8247_c0_g1_i38	1	5	651.11	1.19	8.62e-05	XP_026819073.2 uncharacterized protein LOC113557719, partial [Rhopalosiphum maidis]
TRINITY_DN785_c2_g1_i3	1	3	4090.42	1.57	8.7e-05	KAE9528586.1 hypothetical protein AGLY_012161 [Aphis glycines]
TRINITY_DN2232_c0_g1_i5	1	2	714.61	2.31	8.73e-05	XP_026807286.1 cysteine dioxygenase type 1 [Rhopalosiphum maidis]
TRINITY_DN23898_c0_g1_i6	1	20	258.68	1.47	8.83e-05	XP_026818128.1 mitochondrial import inner membrane translocase subunit Tim16-like [Rhopalosiphum maidis]
TRINITY_DN5562_c0_g1_i3	1	20	156.2	-1.49	8.9e-05	XP_026812553.1 neurogenin-2 [Rhopalosiphum maidis]
TRINITY_DN3864_c0_g1_i9	1	2	346.5	2.75	8.96e-05	XP_026813611.1 proton-coupled amino acid transporter-like protein CG1139 isoform X1 [Rhopalosiphum maidis]
TRINITY_DN8915_c0_g1_i3	1	15	83.88	4.04	9e-05	XP_026822468.1 uncharacterized protein LOC113560657 [Rhopalosiphum maidis]
TRINITY_DN97399_c0_g1_i3	1	15	636.75	3.69	9.07e-05	XP_026816425.1 uncharacterized protein LOC113555968 [Rhopalosiphum maidis]
TRINITY_DN118513_c0_g1_i7	1	2	437.36	3.18	9.1e-05	No annotation
TRINITY_DN16987_c0_g1_i2	1	2	413.92	2.13	9.1e-05	XP_026813856.1 proton-coupled folate transporter-like [Rhopalosiphum maidis]
TRINITY_DN1729_c0_g1_i3	1	15	36.07	4.72	9.14e-05	XP_026817137.1 amyloid beta A4 precursor protein-binding family B member 1-interacting protein-like [Rhopalosiphum maidis]
TRINITY_DN4420_c0_g1_i9	1	3	10796.9	2.21	9.15e-05	KAF0766615.1 hypothetical protein FWK35_00002192 [Aphis craccivora]
TRINITY_DN8278_c0_g1_i13	1	15	5700.69	-0.57	9.3e-05	XP_015380024.1 PREDICTED: 60S ribosomal protein L36 [Diuraphis noxia]
TRINITY_DN5801_c0_g1_i8	1	15	192.38	-1.28	9.32e-05	No annotation
TRINITY_DN6047_c0_g2_i2	1	20	526.12	0.87	9.33e-05	XP_026810011.1 uncharacterized protein LOC113551756 isoform X2 [Rhopalosiphum maidis] XP_026810012.1 uncharacterized protein LOC113551756 isoform X2 [Rhopalosiphum maidis] XP_026810013.1 uncharacterized protein LOC113551756 isoform X2 [Rhopalosiphum maidis] XP_026810014.1 uncharacterized protein LOC113551756 isoform X2 [Rhopalosiphum maidis] XP_026810015.1 uncharacterized protein LOC113551756 iso…
TRINITY_DN2614_c0_g1_i8	1	20	1082.56	1.19	9.35e-05	XP_027848895.2 tyrosine-protein kinase hopscotch [Aphis gossypii]
TRINITY_DN3494_c2_g1_i1	1	15	8554.88	-0.76	9.35e-05	XP_025204522.1 60S acidic ribosomal protein P2-like isoform X2 [Melanaphis sacchari]
TRINITY_DN833_c0_g1_i2	1	20	517.95	-1.09	9.37e-05	XP_026821929.1 glucose dehydrogenase [FAD, quinone] isoform X1 [Rhopalosiphum maidis] XP_026821930.1 glucose dehydrogenase [FAD, quinone] isoform X1 [Rhopalosiphum maidis] XP_026821931.1 glucose dehydrogenase [FAD, quinone] isoform X1 [Rhopalosiphum maidis] XP_026821934.1 glucose dehydrogenase [FAD, quinone] isoform X1 [Rhopalosiphum maidis] XP_026821935.1 glucose dehydrogenase [FAD, quinone] iso…
TRINITY_DN4380_c0_g1_i2	1	20	1056.08	-1.01	9.38e-05	XP_026809189.1 U1 small nuclear ribonucleoprotein C [Rhopalosiphum maidis]
TRINITY_DN29_c0_g1_i3	1	15	577.89	3.69	9.39e-05	XP_026805655.1 lectin subunit alpha-like [Rhopalosiphum maidis]
TRINITY_DN4440_c3_g1_i1	1	15	4705.21	-1.09	9.41e-05	XM_026956968.1 PREDICTED: Rhopalosiphum maidis muscle-specific protein 20 (LOC113553579), mRNA Length=1111
TRINITY_DN3068_c0_g1_i15	1	20	188.03	1.39	9.59e-05	XP_026812023.1 phosphoribosylformylglycinamidine synthase [Rhopalosiphum maidis]
TRINITY_DN2085_c0_g1_i4	1	20	55.36	2.55	9.6e-05	XP_026809476.1 transient-receptor-potential-like protein isoform X1 [Rhopalosiphum maidis]
TRINITY_DN4873_c0_g1_i3	1	5	447.62	-1.69	9.6e-05	XM_026961080.1 PREDICTED: Rhopalosiphum maidis neurotrimin-like (LOC113556247), transcript variant X2, mRNA Length=5688
TRINITY_DN20676_c0_g1_i2	1	20	5998.52	-0.71	9.64e-05	XP_026815358.1 protein HGV2-like [Rhopalosiphum maidis]
TRINITY_DN84_c4_g1_i2	1	2	287.22	1.96	9.72e-05	XP_026816793.1 scavenger receptor class B member 1-like isoform X2 [Rhopalosiphum maidis]
TRINITY_DN3675_c0_g1_i7	1	20	45.69	3.21	9.86e-05	XP_026811434.1 phosphatase and actin regulator 4-like [Rhopalosiphum maidis]
TRINITY_DN206_c0_g1_i7	1	20	162.57	1.25	9.87e-05	XP_026816758.1 proton-coupled folate transporter-like [Rhopalosiphum maidis]
TRINITY_DN15891_c0_g1_i6	1	15	84.35	-2.57	9.89e-05	No annotation
TRINITY_DN371_c1_g1_i23	1	20	50.69	-2.5	9.91e-05	XP_026811983.1 leucine-rich repeat extensin-like protein 5 [Rhopalosiphum maidis]
TRINITY_DN9842_c0_g1_i23	1	20	73.97	1.94	9.91e-05	XP_026804682.1 DNA polymerase epsilon subunit 2 [Rhopalosiphum maidis]
TRINITY_DN7436_c0_g1_i9	1	3	1040.19	1.12	9.98e-05	XP_027850410.2 alpha-tocopherol transfer protein-like isoform X1 [Aphis gossypii]
TRINITY_DN6028_c0_g1_i13	1	20	712.97	1.35	0.0001	XP_015365656.1 PREDICTED: THO complex subunit 4-like [Diuraphis noxia]
TRINITY_DN10121_c1_g2_i2	1	20	158.25	1.75	0.000101	No annotation
TRINITY_DN23679_c1_g2_i1	1	15	23.47	-8.01	0.000101	No annotation
TRINITY_DN2134_c2_g1_i15	1	20	521.09	1.58	0.000102	XP_026809429.1 elongation of very long chain fatty acids protein AAEL008004-like [Rhopalosiphum maidis]
TRINITY_DN1306_c0_g1_i8	1	3	236.1	2.72	0.000103	XP_026813025.1 major facilitator superfamily domain-containing protein 6-A-like [Rhopalosiphum maidis]
TRINITY_DN782_c0_g1_i6	1	2	797.04	3.39	0.000103	KAF0721102.1 Uncharacterized protein FWK35_00026609 [Aphis craccivora]
TRINITY_DN2488_c0_g1_i7	1	20	1235.87	1.49	0.000103	XP_026809099.1 pyruvate carboxylase, mitochondrial isoform X1 [Rhopalosiphum maidis] XP_026809100.1 pyruvate carboxylase, mitochondrial isoform X1 [Rhopalosiphum maidis]
TRINITY_DN10090_c1_g1_i5	1	15	2207.24	0.81	0.000103	XP_027841889.1 choline/ethanolamine kinase isoform X2 [Aphis gossypii]
TRINITY_DN4425_c0_g1_i8	1	20	166.9	2.24	0.000104	No annotation
TRINITY_DN183_c0_g1_i1	1	15	261.91	3.28	0.000104	XP_008185305.1 transcription elongation factor 1 homolog [Acyrthosiphon pisum]
TRINITY_DN18044_c0_g1_i2	1	15	1361.89	1.56	0.000105	XP_026817241.1 zinc finger protein on ecdysone puffs-like isoform X2 [Rhopalosiphum maidis]
TRINITY_DN35795_c0_g1_i6	1	20	252.67	1.12	0.000105	XP_026809461.1 short-chain specific acyl-CoA dehydrogenase, mitochondrial [Rhopalosiphum maidis]
TRINITY_DN5059_c1_g1_i7	1	15	150.77	-1.41	0.000106	No annotation
TRINITY_DN8727_c0_g1_i8	1	15	58.33	-4.76	0.000106	XP_026805226.1 facilitated trehalose transporter Tret1-like isoform X1 [Rhopalosiphum maidis]
TRINITY_DN11992_c0_g1_i1	1	20	1674.88	2.01	0.000106	XP_026815628.1 cytochrome P450 4C1-like [Rhopalosiphum maidis]
TRINITY_DN69444_c0_g1_i8	1	20	144.27	2.35	0.000106	KAF0755295.1 NADH dehydrogenase [Aphis craccivora]
TRINITY_DN41902_c0_g1_i5	1	5	567.92	0.7	0.000107	No annotation
TRINITY_DN62907_c0_g3_i1	1	15	24.39	-7.1	0.000108	No annotation
TRINITY_DN1878_c0_g1_i2	1	20	447.48	-1.05	0.000108	XP_025195358.1 dolichyl-diphosphooligosaccharide--protein glycosyltransferase subunit DAD1 [Melanaphis sacchari]
TRINITY_DN7017_c0_g1_i13	1	20	628.18	1.41	0.000109	XP_026822606.1 protein takeout-like [Rhopalosiphum maidis]
TRINITY_DN56_c0_g1_i1	1	15	594.81	-1.09	0.00011	No annotation
TRINITY_DN10640_c0_g1_i8	1	20	139.81	2.48	0.00011	No annotation
TRINITY_DN20_c0_g1_i4	1	15	75.13	2.28	0.00011	XP_026816284.1 glyoxylate reductase/hydroxypyruvate reductase-like isoform X1 [Rhopalosiphum maidis] XP_026816285.1 glyoxylate reductase/hydroxypyruvate reductase-like isoform X1 [Rhopalosiphum maidis] XP_026816286.1 glyoxylate reductase/hydroxypyruvate reductase-like isoform X1 [Rhopalosiphum maidis] XP_026816287.1 glyoxylate reductase/hydroxypyruvate reductase-like isoform X1 [Rhopalosiphum mai…
TRINITY_DN8104_c0_g1_i4	1	15	463.44	0.88	0.000111	XP_026804686.1 dual specificity protein kinase TTK-like [Rhopalosiphum maidis]
TRINITY_DN3851_c0_g1_i2	1	20	834.96	-0.76	0.000111	XP_027852286.2 choline transporter-like protein 1 [Aphis gossypii]
TRINITY_DN2134_c2_g1_i9	1	20	158.6	1.64	0.000111	XP_026809429.1 elongation of very long chain fatty acids protein AAEL008004-like [Rhopalosiphum maidis]
TRINITY_DN10_c0_g1_i4	1	15	29.08	3.23	0.000111	XP_026806843.1 solute carrier family 46 member 3-like [Rhopalosiphum maidis]
TRINITY_DN1844_c2_g1_i1	1	20	862.88	-1.61	0.000112	No annotation
TRINITY_DN2459_c2_g1_i1	1	5	866.05	-1.61	0.000112	No annotation
TRINITY_DN669_c1_g1_i10	1	20	1971.66	-0.56	0.000112	XP_026809864.1 uncharacterized protein LOC113551676 isoform X2 [Rhopalosiphum maidis]
TRINITY_DN1478_c0_g1_i7	1	15	1125.91	-0.74	0.000113	XP_025199227.1 probable ribosome biogenesis protein RLP24 [Melanaphis sacchari]
TRINITY_DN986_c0_g1_i79	1	20	356.73	1.03	0.000113	XP_026816007.1 probable cytochrome P450 49a1 [Rhopalosiphum maidis]
TRINITY_DN3043_c0_g2_i5	1	5	315.05	-1.32	0.000113	XP_026806206.1 helicase-like transcription factor [Rhopalosiphum maidis]
TRINITY_DN71_c1_g1_i7	1	15	342.34	-1.7	0.000113	No annotation
TRINITY_DN96_c0_g1_i7	1	15	460.69	1.4	0.000113	XP_026820825.1 DNA topoisomerase 2 [Rhopalosiphum maidis]
TRINITY_DN5086_c0_g1_i2	1	15	1268.23	2.18	0.000113	XP_027836792.2 ornithine aminotransferase, mitochondrial [Aphis gossypii]
TRINITY_DN4499_c0_g1_i7	1	20	645.53	-0.94	0.000114	XP_025194897.1 BEACH domain-containing protein lvsA-like isoform X1 [Melanaphis sacchari]
TRINITY_DN342_c0_g1_i7	1	20	259.18	1.42	0.000115	XP_026805376.1 protein EFR3 homolog cmp44E isoform X3 [Rhopalosiphum maidis]
TRINITY_DN7803_c0_g1_i4	1	20	2174.65	0.93	0.000115	XP_026811612.1 ATP synthase subunit delta, mitochondrial [Rhopalosiphum maidis]
TRINITY_DN114092_c0_g1_i1	1	5	385.83	-1.6	0.000115	XP_025200058.1 putative uncharacterized protein DDB_G0274435 [Melanaphis sacchari]
TRINITY_DN4641_c1_g1_i4	1	20	172.98	-1.61	0.000116	XP_026816593.1 uncharacterized protein LOC113556067 [Rhopalosiphum maidis]
TRINITY_DN7720_c0_g1_i7	1	20	168.22	1.56	0.000116	XP_026804942.1 uncharacterized protein LOC113548323 [Rhopalosiphum maidis]
TRINITY_DN265_c1_g2_i3	1	2	67.45	5.7	0.000116	XP_026810609.1 glutathione hydrolase 1 proenzyme-like [Rhopalosiphum maidis]
TRINITY_DN12536_c0_g1_i4	1	3	1176.99	2.04	0.000117	XP_026822893.1 bromodomain-containing protein DDB_G0280777-like [Rhopalosiphum maidis]
TRINITY_DN1578_c0_g1_i6	1	20	139.21	1.69	0.000117	XP_026814476.1 Down syndrome cell adhesion molecule-like protein Dscam2 isoform X3 [Rhopalosiphum maidis]
TRINITY_DN717_c0_g1_i4	1	20	251.9	-1.18	0.000117	XP_026805855.1 uncharacterized protein LOC113548944 [Rhopalosiphum maidis]
TRINITY_DN2246_c0_g1_i7	1	20	1193.26	2.02	0.000118	XP_026823356.1 male-specific lethal 1-like 1 isoform X3 [Rhopalosiphum maidis]
TRINITY_DN200_c0_g3_i1	1	15	177.31	1.32	0.000118	XP_026809871.1 D-aspartate oxidase isoform X2 [Rhopalosiphum maidis]
TRINITY_DN7253_c4_g1_i2	1	20	984.55	2.91	0.000119	XP_026814482.1 facilitated trehalose transporter Tret1-like [Rhopalosiphum maidis]
TRINITY_DN5129_c2_g1_i4	1	15	141.19	2.28	0.00012	XP_026822673.1 enhancer of split mbeta protein-like [Rhopalosiphum maidis]
TRINITY_DN2134_c1_g1_i50	1	20	665.12	1.06	0.00012	KAE9533103.1 hypothetical protein AGLY_009531 [Aphis glycines]
TRINITY_DN218_c0_g1_i14	1	5	346.74	-1.57	0.00012	XP_026805178.1 meiosis regulator and mRNA stability factor 1 isoform X1 [Rhopalosiphum maidis] XP_026805179.1 meiosis regulator and mRNA stability factor 1 isoform X1 [Rhopalosiphum maidis]
TRINITY_DN265_c1_g3_i1	1	15	117.4	4.57	0.00012	XP_026810609.1 glutathione hydrolase 1 proenzyme-like [Rhopalosiphum maidis]
TRINITY_DN1752_c0_g1_i25	1	5	529.34	-1.08	0.00012	XP_026814734.1 uncharacterized protein LOC113554863 isoform X3 [Rhopalosiphum maidis] XP_026814735.1 uncharacterized protein LOC113554863 isoform X3 [Rhopalosiphum maidis]
TRINITY_DN432_c0_g1_i2	1	20	690.58	-1.03	0.000121	XP_026820768.1 uncharacterized protein LOC113559296 [Rhopalosiphum maidis]
TRINITY_DN91_c0_g2_i1	1	20	533.91	-0.94	0.000122	XP_050052983.1 basement membrane-specific heparan sulfate proteoglycan core protein-like isoform X2 [Aphis gossypii]
TRINITY_DN206848_c0_g1_i1	1	3	1450.43	2.75	0.000124	XP_026818002.1 adhesive plaque matrix protein-like [Rhopalosiphum maidis]
TRINITY_DN4443_c0_g1_i4	1	20	108.35	1.76	0.000124	XP_025190509.1 ejaculatory bulb-specific protein 3-like isoform X2 [Melanaphis sacchari]
TRINITY_DN10090_c1_g1_i3	1	15	2578.53	0.77	0.000124	XP_027841889.1 choline/ethanolamine kinase isoform X2 [Aphis gossypii]
TRINITY_DN60810_c0_g1_i2	1	3	113.44	2.06	0.000126	No annotation
TRINITY_DN113_c2_g1_i2	1	20	2874.47	-0.87	0.000126	KAF0764053.1 mucin-5AC [Aphis craccivora]
TRINITY_DN3043_c0_g2_i4	1	5	498.97	-1.3	0.000127	XP_026806206.1 helicase-like transcription factor [Rhopalosiphum maidis]
TRINITY_DN59558_c0_g1_i2	1	20	24.37	5.69	0.000127	No annotation
TRINITY_DN8483_c0_g1_i9	1	20	438.16	1.65	0.000127	XP_026818131.1 NADH dehydrogenase [ubiquinone] 1 beta subcomplex subunit 3 [Rhopalosiphum maidis]
TRINITY_DN6215_c0_g1_i2	1	5	96.22	2.15	0.000128	CAH1714827.1 unnamed protein product [Aphis gossypii]
TRINITY_DN1208_c2_g1_i1	1	5	96.29	2.35	0.000128	XP_026807340.1 ecdysone 20-monooxygenase [Rhopalosiphum maidis]
TRINITY_DN1672_c0_g1_i8	1	15	51.74	2.71	0.000128	XP_027850711.1 neurotrimin-like isoform X2 [Aphis gossypii]
TRINITY_DN2727_c1_g1_i1	1	5	1883.9	-0.76	0.000128	No annotation
TRINITY_DN2621_c0_g1_i6	1	3	1629.01	1.52	0.00013	XP_026816046.1 mucin-2 [Rhopalosiphum maidis]
TRINITY_DN1216_c0_g1_i2	1	15	514.47	-1.31	0.00013	KAF0766141.1 lysosomal alpha-mannosidase-like isoform X3 [Aphis craccivora]
TRINITY_DN1815_c0_g1_i15	1	5	473.45	1.14	0.00013	XP_026805214.1 protein MLP1 isoform X3 [Rhopalosiphum maidis]
TRINITY_DN10250_c0_g1_i16	1	20	350.86	1.67	0.000131	XP_015377310.1 PREDICTED: superkiller viralicidic activity 2-like 2 [Diuraphis noxia]
TRINITY_DN2216_c0_g1_i3	1	20	406.2	-1.56	0.000131	XP_026810095.1 uncharacterized protein LOC113551802 [Rhopalosiphum maidis]
TRINITY_DN5727_c0_g1_i1	1	20	70.88	2.13	0.000133	No annotation
TRINITY_DN5194_c0_g1_i11	1	2	323.27	2.57	0.000133	XP_026820283.1 phosphoenolpyruvate carboxykinase [GTP]-like [Rhopalosiphum maidis]
TRINITY_DN1498_c0_g1_i6	1	20	987.25	-0.82	0.000133	XP_026806699.1 uncharacterized protein LOC113549545 isoform X1 [Rhopalosiphum maidis]
TRINITY_DN2659_c0_g1_i2	1	20	2173.61	-0.8	0.000133	XP_026812121.1 calcium-activated chloride channel regulator 1-like [Rhopalosiphum maidis]
TRINITY_DN21634_c0_g1_i3	1	20	573.94	1.42	0.000134	XP_026806013.1 uncharacterized protein LOC113549063 [Rhopalosiphum maidis]
TRINITY_DN21556_c0_g1_i1	1	15	314.44	-0.99	0.000134	XP_008179874.1 fatty acid synthase isoform X1 [Acyrthosiphon pisum]
TRINITY_DN467_c1_g1_i1	1	15	16499.6	-0.79	0.000135	NP_001119630.1 ribosomal protein L30-like protein [Acyrthosiphon pisum]
TRINITY_DN4127_c0_g1_i3	1	20	1395.06	1.1	0.000136	XP_026806823.1 uncharacterized protein LOC113549628 [Rhopalosiphum maidis]
TRINITY_DN3360_c1_g1_i17	1	20	295.46	1.61	0.000136	XP_026814156.1 receptor expression-enhancing protein 5-like [Rhopalosiphum maidis]
TRINITY_DN3664_c0_g1_i15	1	5	183.36	1.9	0.000138	XP_026806910.1 LOW QUALITY PROTEIN: centrosome-associated protein 350-like [Rhopalosiphum maidis]
TRINITY_DN15814_c0_g1_i4	1	20	1926.59	-0.87	0.000139	XP_026821941.1 DNA N6-methyl adenine demethylase-like [Rhopalosiphum maidis]
TRINITY_DN43059_c0_g1_i1	1	15	2117.51	0.59	0.00014	No annotation
TRINITY_DN5301_c0_g1_i7	1	5	72.31	2.8	0.000141	XP_026805001.1 probable peroxisomal acyl-coenzyme A oxidase 1 [Rhopalosiphum maidis]
TRINITY_DN35997_c0_g4_i1	1	2	201.44	-2.54	0.000141	No annotation
TRINITY_DN10104_c0_g1_i8	1	15	148.24	4.93	0.000143	XP_026816036.1 putative serine protease K12H4.7 [Rhopalosiphum maidis]
TRINITY_DN22554_c0_g1_i3	1	5	345.26	1.33	0.000144	XP_026818456.1 alpha-tocopherol transfer protein isoform X1 [Rhopalosiphum maidis]
TRINITY_DN1008_c0_g1_i1	1	20	304.1	-1.38	0.000144	No annotation
TRINITY_DN1731_c0_g1_i8	1	20	104.93	-1.59	0.000144	No annotation
TRINITY_DN930_c1_g1_i2	1	20	95.19	2.58	0.000145	XP_026805716.1 uncharacterized protein LOC113548832 [Rhopalosiphum maidis]
TRINITY_DN22024_c0_g1_i13	1	20	93.83	1.65	0.000145	XP_026813248.1 long-chain-fatty-acid--CoA ligase 5 [Rhopalosiphum maidis]
TRINITY_DN15891_c0_g1_i4	1	15	119.93	-2.48	0.000146	No annotation
TRINITY_DN6815_c0_g1_i14	1	20	8119.73	1.32	0.000148	XP_026816098.1 60S ribosomal protein L6 [Rhopalosiphum maidis]
TRINITY_DN3311_c4_g1_i2	1	5	3442.51	0.91	0.000149	XP_026817922.1 S-adenosylmethionine decarboxylase proenzyme 2 isoform X2 [Rhopalosiphum maidis]
TRINITY_DN1585_c0_g1_i2	1	15	183.57	2.45	0.000149	XP_026811433.1 uncharacterized protein LOC113552742 [Rhopalosiphum maidis]
TRINITY_DN1841_c0_g1_i3	1	3	736.93	1.21	0.00015	XP_026818053.1 valacyclovir hydrolase-like isoform X2 [Rhopalosiphum maidis]
TRINITY_DN74_c1_g1_i4	1	20	388.14	1.16	0.000151	XP_026808352.1 probable ATP-dependent RNA helicase kurz [Rhopalosiphum maidis]
TRINITY_DN2322_c0_g2_i1	1	15	3502.79	-0.62	0.000151	XP_026808339.1 guanine nucleotide-binding protein-like 3 homolog [Rhopalosiphum maidis]
TRINITY_DN4642_c0_g1_i1	1	20	1451.54	-0.79	0.000151	XP_026815013.1 toll-like receptor 6 [Rhopalosiphum maidis]
TRINITY_DN8856_c0_g1_i4	1	20	274.23	2	0.000152	XP_026813682.1 uncharacterized protein LOC113554159 [Rhopalosiphum maidis]
TRINITY_DN3494_c2_g1_i5	1	15	3694.15	-0.82	0.000152	XP_025204522.1 60S acidic ribosomal protein P2-like isoform X2 [Melanaphis sacchari]
TRINITY_DN15918_c0_g1_i1	1	3	257.27	1.58	0.000152	No annotation
TRINITY_DN154590_c0_g1_i1	1	20	14.69	7.41	0.000153	No annotation
TRINITY_DN2176_c0_g1_i9	1	15	128.66	2.52	0.000153	XP_026809266.1 angiotensin-converting enzyme-like [Rhopalosiphum maidis]
TRINITY_DN77_c0_g1_i6	1	20	81.3	-1.88	0.000153	XP_026813305.1 serpin B4-like isoform X7 [Rhopalosiphum maidis]
TRINITY_DN3589_c1_g1_i1	1	20	333.7	-1.77	0.000154	XP_026810098.1 uncharacterized protein LOC113551804 [Rhopalosiphum maidis]
TRINITY_DN51161_c0_g2_i3	1	10	250.08	-1.9	0.000156	XP_026806804.1 uncharacterized protein LOC113549616 [Rhopalosiphum maidis]
TRINITY_DN61550_c0_g1_i17	1	3	2675.76	2.55	0.000158	No annotation
TRINITY_DN18402_c0_g1_i5	1	20	914.83	-0.77	0.000158	KAF0758608.1 RNA-binding protein lark [Aphis craccivora]
TRINITY_DN930_c1_g1_i1	1	15	491.56	-1.52	0.000159	XP_026805716.1 uncharacterized protein LOC113548832 [Rhopalosiphum maidis]
TRINITY_DN8995_c1_g1_i2	1	20	46.77	3.95	0.000159	No annotation
TRINITY_DN2046_c0_g1_i5	1	15	1251.07	2.04	0.00016	XP_026822347.1 endocuticle structural glycoprotein SgAbd-4-like [Rhopalosiphum maidis]
TRINITY_DN14546_c0_g1_i2	1	20	637.21	1.41	0.00016	No annotation
TRINITY_DN940_c0_g1_i5	1	20	1335.9	1.15	0.00016	XP_026820638.1 cathepsin L1 [Rhopalosiphum maidis]
TRINITY_DN64107_c0_g1_i6	1	15	11215	-0.34	0.000161	NP_001119681.1 ribosomal protein S17 [Acyrthosiphon pisum]
TRINITY_DN46736_c0_g1_i1	1	15	84.48	2.76	0.000162	No annotation
TRINITY_DN1553_c0_g1_i5	1	20	538.14	1.27	0.000164	XP_026807172.1 uncharacterized protein LOC113549877 [Rhopalosiphum maidis]
TRINITY_DN4991_c0_g1_i1	1	15	419.3	3.87	0.000165	UOW66148.1 cytochrome P450 6CY13-1 [Rhopalosiphum padi]
TRINITY_DN102290_c0_g1_i1	1	15	162.65	2.18	0.000165	No annotation
TRINITY_DN3575_c0_g1_i3	1	5	402.89	1.33	0.000165	XP_026815437.1 titin [Rhopalosiphum maidis]
TRINITY_DN296_c0_g1_i13	1	20	252.33	1.65	0.000166	No annotation
TRINITY_DN128348_c0_g1_i1	1	5	435.69	-1.19	0.000166	No annotation
TRINITY_DN126328_c0_g1_i1	1	15	876.08	2.74	0.000171	XP_026814772.1 cuticle protein 21-like [Rhopalosiphum maidis]
TRINITY_DN15891_c0_g1_i1	1	15	160.92	-2.35	0.000171	No annotation
TRINITY_DN5960_c0_g1_i13	1	20	3283.59	-0.88	0.000172	No annotation
TRINITY_DN229_c0_g1_i13	1	20	126.66	1.5	0.000173	XP_026816577.1 LOW QUALITY PROTEIN: lachesin-like [Rhopalosiphum maidis]
TRINITY_DN2420_c0_g1_i3	1	20	184.09	1.31	0.000173	XP_026817061.1 DIS3-like exonuclease 2 [Rhopalosiphum maidis]
TRINITY_DN3066_c2_g1_i6	1	2	728.61	1.83	0.000175	XP_026813807.1 trehalase-like isoform X3 [Rhopalosiphum maidis]
TRINITY_DN5586_c0_g2_i3	1	15	61.64	2.2	0.000175	XP_026808486.1 probable multidrug resistance-associated protein lethal(2)03659 isoform X1 [Rhopalosiphum maidis]
TRINITY_DN2860_c0_g1_i4	1	15	5680.05	-0.47	0.000175	XP_015366550.1 PREDICTED: 60S ribosomal protein L32 [Diuraphis noxia]
TRINITY_DN2680_c0_g1_i11	1	20	6471.71	-0.53	0.000176	CAH1714341.1 unnamed protein product [Aphis gossypii]
TRINITY_DN36350_c0_g1_i1	1	5	58.79	-8.58	0.000178	KAF0745535.1 Uncharacterized protein FWK35_00033196, partial [Aphis craccivora]
TRINITY_DN141_c0_g2_i1	1	20	1056.67	0.78	0.000179	No annotation
TRINITY_DN32072_c0_g1_i4	1	20	2835.36	-0.53	0.00018	XP_026823438.1 innexin inx2 [Rhopalosiphum maidis]
TRINITY_DN2308_c1_g1_i1	1	5	582.16	-1.33	0.000182	XP_025191089.1 zinc finger protein PLAG1-like [Melanaphis sacchari]
TRINITY_DN7462_c0_g1_i15	1	20	401.67	1.43	0.000182	XP_026815283.1 eukaryotic translation initiation factor 5 [Rhopalosiphum maidis]
TRINITY_DN1252_c0_g1_i18	1	20	2316.61	-0.84	0.000182	KAF0750211.1 serine/arginine rich splicing factor-like [Aphis craccivora]
TRINITY_DN3490_c0_g1_i4	1	20	1027.07	1.67	0.000183	KAE9542963.1 hypothetical protein AGLY_002874 [Aphis glycines]
TRINITY_DN5330_c0_g1_i3	1	20	271.08	-1.07	0.000183	XP_026810540.1 T-cell leukemia homeobox protein 3 [Rhopalosiphum maidis]
TRINITY_DN4912_c0_g1_i3	1	20	527.48	1.28	0.000184	KAF0767069.1 eukaryotic translation initiation factor eIF1 [Aphis craccivora]
TRINITY_DN17479_c0_g1_i4	1	20	105	-2.09	0.000185	XP_026813303.1 serpin B4-like isoform X5 [Rhopalosiphum maidis]
TRINITY_DN1411_c0_g1_i6	1	20	648.68	1.47	0.000185	XP_026809267.1 3-hydroxyisobutyrate dehydrogenase, mitochondrial [Rhopalosiphum maidis]
TRINITY_DN60408_c0_g1_i2	1	20	78.14	2.72	0.000185	XP_026815467.1 uncharacterized protein LOC113555261 [Rhopalosiphum maidis]
TRINITY_DN3232_c1_g1_i2	1	2	106.72	4.04	0.000188	XP_026805309.1 elongation of very long chain fatty acids protein 4-like [Rhopalosiphum maidis] XP_026805310.1 elongation of very long chain fatty acids protein 4-like [Rhopalosiphum maidis]
TRINITY_DN3369_c0_g1_i12	1	5	221.83	1.56	0.000188	XP_026806435.1 flavin-containing monooxygenase FMO GS-OX4-like [Rhopalosiphum maidis]
TRINITY_DN438_c0_g1_i52	1	15	363.51	1.63	0.000189	XP_026810725.1 E3 ubiquitin-protein ligase SHPRH [Rhopalosiphum maidis]
TRINITY_DN2188_c0_g6_i2	1	5	903.36	-1.35	0.000191	No annotation
TRINITY_DN8352_c0_g1_i4	1	15	2504.92	-1.09	0.000191	XP_026823301.1 prostaglandin E synthase 2 [Rhopalosiphum maidis]
TRINITY_DN695_c0_g1_i1	1	15	756.76	2.44	0.000192	XP_026817915.1 putative uncharacterized protein DDB_G0282133 [Rhopalosiphum maidis]
TRINITY_DN9788_c0_g1_i1	1	20	790.59	1.03	0.000192	NP_001119697.1 casein kinase II beta subunit [Acyrthosiphon pisum]
TRINITY_DN29378_c0_g1_i2	1	20	1661.07	1.05	0.000193	XP_026818464.1 ATP synthase subunit g, mitochondrial-like [Rhopalosiphum maidis]
TRINITY_DN8722_c1_g1_i7	1	20	960.91	-0.76	0.000194	XP_026812813.1 histone deacetylase complex subunit SAP18 [Rhopalosiphum maidis]
TRINITY_DN4676_c3_g1_i1	1	3	229.04	1.74	0.000196	XP_026814769.1 cuticle protein 7-like [Rhopalosiphum maidis]
TRINITY_DN1376_c1_g1_i2	1	5	981.18	1.22	0.000196	XP_026813768.1 macrophage migration inhibitory factor homolog [Rhopalosiphum maidis]
TRINITY_DN157_c0_g1_i1	1	20	482.19	-1.13	0.000198	XP_026821192.1 ATP-dependent RNA helicase vasa-like [Rhopalosiphum maidis]
TRINITY_DN1571_c1_g1_i2	1	15	1846.18	-1.1	0.000198	XP_026804461.1 MAP kinase-interacting serine/threonine-protein kinase 1 [Rhopalosiphum maidis]
TRINITY_DN2258_c0_g1_i9	1	20	224.78	1.27	0.000198	XP_026822877.1 leucine--tRNA ligase, cytoplasmic [Rhopalosiphum maidis]
TRINITY_DN2740_c0_g1_i2	1	2	201.54	3.29	0.000199	CAH1724375.1 unnamed protein product [Aphis gossypii]
TRINITY_DN101291_c1_g1_i1	1	2	375.65	4.97	0.000199	XP_026815787.1 uncharacterized protein LOC113555559 [Rhopalosiphum maidis]
TRINITY_DN2134_c1_g1_i23	1	20	556.14	1.08	0.000203	KAE9533103.1 hypothetical protein AGLY_009531 [Aphis glycines]
TRINITY_DN2424_c2_g1_i7	1	20	1267.77	-0.94	0.000204	XP_026820489.1 tyrosine-protein phosphatase non-receptor type 9 [Rhopalosiphum maidis]
TRINITY_DN3367_c0_g1_i11	1	20	1184.67	0.7	0.000204	XP_026808856.1 RNA-binding protein PNO1-like [Rhopalosiphum maidis]
TRINITY_DN65449_c0_g1_i1	1	5	527.03	-1.46	0.000204	No annotation
TRINITY_DN4_c0_g1_i12	1	3	3194.86	1.93	0.000205	XP_026815073.1 uncharacterized protein LOC113554989 [Rhopalosiphum maidis]
TRINITY_DN2114_c0_g1_i3	1	20	847.47	-1.54	0.000205	No annotation
TRINITY_DN3675_c0_g1_i6	1	20	47.83	3.26	0.000206	XP_026811434.1 phosphatase and actin regulator 4-like [Rhopalosiphum maidis]
TRINITY_DN640_c0_g1_i1	1	15	82.44	4.24	0.000207	XP_026813423.1 maltase 2-like isoform X2 [Rhopalosiphum maidis]
TRINITY_DN211441_c0_g1_i1	1	15	18.48	-6.69	0.000207	XP_025405872.1 zinc finger BED domain-containing protein 5-like [Sipha flava]
TRINITY_DN6483_c0_g1_i10	1	20	2834.77	1.21	0.000207	XP_026816002.1 enolase isoform X1 [Rhopalosiphum maidis]
TRINITY_DN6187_c0_g1_i1	1	15	81.28	2.65	0.000208	KAF0753912.1 Uncharacterized protein FWK35_00013181 [Aphis craccivora]
TRINITY_DN49689_c0_g1_i3	1	3	1290.32	2.66	0.000208	KAF0767285.1 Uncharacterized protein FWK35_00019192 [Aphis craccivora]
TRINITY_DN61550_c0_g1_i8	1	3	3807.46	2.58	0.000208	No annotation
TRINITY_DN785_c2_g1_i4	1	3	5661.2	1.3	0.00021	KAE9528586.1 hypothetical protein AGLY_012161 [Aphis glycines]
TRINITY_DN9379_c1_g1_i1	1	10	138.56	2.91	0.00021	No annotation
TRINITY_DN5089_c1_g1_i4	1	20	219.42	-1.3	0.00021	XP_026812135.1 neurogenic locus protein delta-like [Rhopalosiphum maidis]
TRINITY_DN4465_c0_g1_i7	1	20	113.76	1.95	0.000212	XP_026808532.1 uncharacterized protein LOC113550715 [Rhopalosiphum maidis]
TRINITY_DN4019_c0_g1_i1	1	15	430.05	-2.42	0.000212	XP_026816341.1 asparagine synthetase [glutamine-hydrolyzing] [Rhopalosiphum maidis]
TRINITY_DN1345_c1_g1_i8	1	3	261.39	1.97	0.000213	XP_026816705.1 cell wall adhesin EAP1-like [Rhopalosiphum maidis]
TRINITY_DN40897_c1_g2_i2	1	5	216.75	-1.32	0.000213	No annotation
TRINITY_DN2614_c0_g1_i29	1	20	1209.92	1.04	0.000213	XP_027848895.2 tyrosine-protein kinase hopscotch [Aphis gossypii]
TRINITY_DN21579_c1_g1_i10	1	5	317.52	-1.41	0.000214	No annotation
TRINITY_DN13748_c0_g1_i5	1	5	1139.33	-1.04	0.000216	XP_026822319.1 thioredoxin-2-like [Rhopalosiphum maidis]
TRINITY_DN6430_c0_g1_i8	1	15	465.24	-2.55	0.000217	No annotation
TRINITY_DN4420_c0_g1_i4	1	3	10516.9	2.13	0.000217	KAF0766615.1 hypothetical protein FWK35_00002192 [Aphis craccivora]
TRINITY_DN96_c0_g1_i6	1	20	824.72	-0.72	0.000219	XP_026820825.1 DNA topoisomerase 2 [Rhopalosiphum maidis]
TRINITY_DN5450_c0_g1_i4	1	20	236.99	1.28	0.000219	XP_026808185.1 probable peroxisomal acyl-coenzyme A oxidase 1 [Rhopalosiphum maidis] XP_026808186.1 probable peroxisomal acyl-coenzyme A oxidase 1 [Rhopalosiphum maidis]
TRINITY_DN7268_c0_g1_i4	1	2	36.07	4.73	0.00022	KAE9541887.1 hypothetical protein AGLY_003878 [Aphis glycines]
TRINITY_DN1488_c0_g2_i2	1	3	2197.13	1.62	0.000221	XP_026822515.1 cuticle protein 19.8 [Rhopalosiphum maidis]
TRINITY_DN9865_c0_g1_i1	1	5	246.32	-1.26	0.000222	XP_026811493.1 LOW QUALITY PROTEIN: homeobox protein DLX-2-like [Rhopalosiphum maidis]
TRINITY_DN2928_c0_g1_i3	1	2	59.57	4.56	0.000223	KAF0763788.1 protein split ends-like [Aphis craccivora]
TRINITY_DN3864_c0_g1_i7	1	2	435.52	2.98	0.000223	XP_026813611.1 proton-coupled amino acid transporter-like protein CG1139 isoform X1 [Rhopalosiphum maidis]
TRINITY_DN1829_c0_g1_i5	1	20	119.34	1.84	0.000223	UOW66128.1 cytochrome P450 380C6 [Rhopalosiphum padi]
TRINITY_DN8352_c0_g1_i8	1	15	868.38	-1.14	0.000224	XP_026823301.1 prostaglandin E synthase 2 [Rhopalosiphum maidis]
TRINITY_DN4244_c1_g1_i9	1	20	4945.18	-0.53	0.000224	XP_026814027.1 uncharacterized protein LOC113554400 [Rhopalosiphum maidis]
TRINITY_DN5126_c2_g1_i2	1	15	95.68	2.35	0.000225	XP_027836992.2 uncharacterized protein LOC114119594 isoform X2 [Aphis gossypii]
TRINITY_DN10015_c0_g1_i1	1	20	131.04	1.81	0.000226	No annotation
TRINITY_DN22282_c0_g1_i17	1	20	175.57	-1.28	0.000226	XP_026804480.1 patched domain-containing protein 3 [Rhopalosiphum maidis]
TRINITY_DN6946_c2_g1_i2	1	20	111.63	1.49	0.000229	No annotation
TRINITY_DN3205_c0_g1_i1	1	2	178.83	2.35	0.000232	XP_026818360.1 sialin-like isoform X1 [Rhopalosiphum maidis]
TRINITY_DN529_c1_g1_i12	1	15	48.33	3.03	0.000232	XP_026811931.1 proton myo-inositol cotransporter-like [Rhopalosiphum maidis]
TRINITY_DN986_c0_g1_i10	1	20	372.58	1.03	0.000232	XP_026816007.1 probable cytochrome P450 49a1 [Rhopalosiphum maidis]
TRINITY_DN22631_c0_g1_i5	1	20	75.6	2.46	0.000233	XP_026805882.1 mitochondrial pyruvate carrier 1 [Rhopalosiphum maidis]
TRINITY_DN64107_c0_g1_i11	1	15	4917.74	-0.82	0.000233	XP_050424205.1 40S ribosomal protein S17 [Adelges cooleyi]
TRINITY_DN79781_c0_g1_i1	1	15	56.81	2.36	0.000234	XP_027845921.2 hydroxymethylglutaryl-CoA lyase, mitochondrial isoform X2 [Aphis gossypii]
TRINITY_DN49050_c0_g1_i3	1	15	1537.29	-1.04	0.000234	XP_026810094.1 uncharacterized protein LOC113551801 [Rhopalosiphum maidis]
TRINITY_DN2367_c0_g1_i4	1	20	1650.8	-0.75	0.000235	XP_026806369.1 uncharacterized protein LOC113549320 [Rhopalosiphum maidis]
TRINITY_DN5378_c0_g1_i2	1	20	473.77	1.51	0.000235	XP_026818820.1 peroxidase-like [Rhopalosiphum maidis]
TRINITY_DN1822_c0_g1_i5	1	2	185.22	2.88	0.000236	XP_026811822.1 glucose dehydrogenase [FAD, quinone]-like isoform X2 [Rhopalosiphum maidis]
TRINITY_DN1747_c0_g1_i58	1	20	429.47	-2.08	0.000236	No annotation
TRINITY_DN960_c0_g1_i16	1	20	279.3	1.92	0.000237	XP_026817610.1 minor histocompatibility antigen H13 [Rhopalosiphum maidis]
TRINITY_DN82766_c0_g1_i1	1	0	596.7	-1.62	0.000237	XP_026808925.1 late histone H2B.L4-like [Rhopalosiphum maidis]
TRINITY_DN16987_c0_g1_i11	1	2	403.9	1.91	0.000242	XP_026813856.1 proton-coupled folate transporter-like [Rhopalosiphum maidis]
TRINITY_DN1708_c0_g1_i3	1	2	3537.33	3.85	0.000242	XP_026812929.1 uncharacterized protein LOC113553666 [Rhopalosiphum maidis]
TRINITY_DN6824_c0_g1_i6	1	2	473.87	2.24	0.000242	XP_026814449.1 facilitated trehalose transporter Tret1-like [Rhopalosiphum maidis]
TRINITY_DN7422_c0_g1_i7	1	5	169.32	-2.36	0.000244	XP_026804724.1 zinc finger protein GLIS2 homolog [Rhopalosiphum maidis]
TRINITY_DN4499_c0_g1_i2	1	20	551.95	-0.91	0.000246	XP_025194897.1 BEACH domain-containing protein lvsA-like isoform X1 [Melanaphis sacchari]
TRINITY_DN2957_c0_g1_i4	1	20	411.02	1.64	0.000249	XP_026811973.1 uncharacterized protein LOC113553048 isoform X2 [Rhopalosiphum maidis] XP_026813213.1 uncharacterized protein LOC113553859 [Rhopalosiphum maidis]
TRINITY_DN9814_c0_g1_i3	1	20	362.83	1.72	0.000249	XP_026815446.1 serine--tRNA ligase, cytoplasmic [Rhopalosiphum maidis]
TRINITY_DN7253_c4_g1_i3	1	20	8962.93	1.67	0.00025	XP_026814482.1 facilitated trehalose transporter Tret1-like [Rhopalosiphum maidis]
TRINITY_DN16913_c0_g2_i6	1	20	433.99	1.48	0.00025	XP_026816220.1 alpha-tocopherol transfer protein [Rhopalosiphum maidis]
TRINITY_DN8276_c0_g1_i41	1	20	132.76	1.54	0.000252	XP_026805125.1 LOW QUALITY PROTEIN: thiamine transporter 1-like [Rhopalosiphum maidis]
TRINITY_DN1731_c1_g1_i6	1	20	1268.02	1.11	0.000252	No annotation
TRINITY_DN3205_c0_g1_i4	1	15	159.48	2.09	0.000253	XP_026818360.1 sialin-like isoform X1 [Rhopalosiphum maidis]
TRINITY_DN1290_c0_g1_i4	1	15	58.8	3.43	0.000253	XP_027846522.1 splicing factor U2AF 50 kDa subunit-like [Aphis gossypii]
TRINITY_DN694_c2_g1_i13	1	20	680.44	-0.76	0.000255	XP_026806904.1 bromodomain-containing protein 4-like [Rhopalosiphum maidis]
TRINITY_DN61550_c0_g1_i9	1	3	4867.16	2.57	0.000255	No annotation
TRINITY_DN317_c0_g1_i4	1	20	679.38	-0.74	0.000261	XP_026813346.1 piwi-like protein Siwi isoform X3 [Rhopalosiphum maidis]
TRINITY_DN5355_c0_g1_i10	1	20	59.98	2.2	0.000263	No annotation
TRINITY_DN4631_c8_g1_i5	1	5	500.05	-1.37	0.000263	XP_026813357.1 uncharacterized threonine-rich GPI-anchored glycoprotein PJ4664.02-like [Rhopalosiphum maidis]
TRINITY_DN2888_c0_g1_i5	1	20	4835.76	0.78	0.000266	XP_026809223.1 cold shock protein 1-like [Rhopalosiphum maidis]
TRINITY_DN816_c0_g1_i14	1	0	2211.47	5.91	0.000267	XP_026820408.1 cathepsin B-like cysteine proteinase 3 [Rhopalosiphum maidis]
TRINITY_DN371_c1_g1_i26	1	20	50.92	-2.5	0.000269	XP_026811983.1 leucine-rich repeat extensin-like protein 5 [Rhopalosiphum maidis]
TRINITY_DN2424_c1_g4_i3	1	3	527.35	1.54	0.00027	No annotation
TRINITY_DN14716_c0_g1_i2	1	20	1489.82	1.69	0.00027	No annotation
TRINITY_DN43_c1_g1_i1	1	2	70.59	3.46	0.00027	XP_026812044.1 uncharacterized protein LOC113553096 isoform X1 [Rhopalosiphum maidis]
TRINITY_DN3232_c1_g1_i3	1	2	57.79	3.87	0.00027	XP_022177768.1 elongation of very long chain fatty acids protein 4-like [Myzus persicae]
TRINITY_DN5765_c0_g3_i1	1	5	180.52	-1.69	0.00027	No annotation
TRINITY_DN1564_c3_g1_i9	1	20	192.69	-1.52	0.000272	XP_026804355.1 uncharacterized protein LOC113547954 [Rhopalosiphum maidis]
TRINITY_DN1815_c0_g1_i5	1	5	562.73	1.32	0.000273	XP_026805213.1 protein MLP1 isoform X2 [Rhopalosiphum maidis]
TRINITY_DN54117_c0_g1_i1	1	3	490.17	1.9	0.000273	XP_026819276.1 uncharacterized protein LOC113557937 [Rhopalosiphum maidis]
TRINITY_DN265_c1_g2_i2	1	2	189.05	2.71	0.000274	XP_026810609.1 glutathione hydrolase 1 proenzyme-like [Rhopalosiphum maidis]
TRINITY_DN8247_c0_g1_i28	1	5	647.2	1.31	0.000277	XP_026819073.2 uncharacterized protein LOC113557719, partial [Rhopalosiphum maidis]
TRINITY_DN8350_c0_g1_i2	1	20	335.94	1.47	0.000277	XP_026816013.1 cytochrome c1, heme protein, mitochondrial-like [Rhopalosiphum maidis]
TRINITY_DN2316_c0_g1_i2	1	15	3416.03	-1.43	0.000278	XP_026818226.1 protein disconnected-like [Rhopalosiphum maidis]
TRINITY_DN6972_c0_g1_i1	1	15	513.78	1.37	0.000282	XP_027847397.2 uncharacterized protein LOC114127373 isoform X1 [Aphis gossypii]
TRINITY_DN1023_c0_g1_i1	1	5	53.28	-3.96	0.000289	No annotation
TRINITY_DN1846_c1_g1_i25	1	5	240.43	1.61	0.000289	XP_026807548.1 inverted formin-2-like isoform X1 [Rhopalosiphum maidis]
TRINITY_DN317_c0_g2_i1	1	20	1218.55	-1.02	0.00029	No annotation
TRINITY_DN1811_c0_g1_i5	1	20	268.84	-1.17	0.000292	XP_025191316.1 uncharacterized protein LOC112591650 [Melanaphis sacchari]
TRINITY_DN16332_c0_g1_i1	1	5	359.67	-1.26	0.000295	No annotation
TRINITY_DN4028_c1_g1_i1	1	20	443.86	2.28	0.000299	No annotation
TRINITY_DN1571_c1_g1_i1	1	15	1951.87	-1.11	0.000299	XP_026804461.1 MAP kinase-interacting serine/threonine-protein kinase 1 [Rhopalosiphum maidis]
TRINITY_DN5583_c0_g1_i29	1	20	3474.8	1.21	0.000299	XP_026807288.1 ornithine decarboxylase 1-like [Rhopalosiphum maidis]
TRINITY_DN3047_c0_g1_i5	1	20	204.76	1.22	0.000301	KAF0772965.1 protein YIPF3-like [Aphis craccivora]
TRINITY_DN1081_c2_g1_i7	1	20	256.19	1.78	0.000301	No annotation
TRINITY_DN2860_c0_g1_i7	1	15	5893.72	-0.45	0.000301	XP_026807237.1 MOB kinase activator-like 3 [Rhopalosiphum maidis]
TRINITY_DN4801_c1_g1_i7	1	20	134.67	1.53	0.000302	CAH1713187.1 unnamed protein product [Aphis gossypii]
TRINITY_DN927_c1_g1_i2	1	20	14.99	7.43	0.000304	No annotation
TRINITY_DN1597_c0_g3_i1	1	15	480.57	1.97	0.000305	XP_026810216.1 prostaglandin reductase 1-like [Rhopalosiphum maidis]
TRINITY_DN2860_c0_g1_i5	1	15	5769.9	-0.45	0.000305	XP_026807237.1 MOB kinase activator-like 3 [Rhopalosiphum maidis]
TRINITY_DN6301_c0_g1_i4	1	5	212.53	1.71	0.000306	XP_026823180.1 leucine-rich repeat extensin-like protein 2 [Rhopalosiphum maidis]
TRINITY_DN5960_c0_g1_i10	1	20	7914.39	-0.85	0.000306	XR_003404883.1 PREDICTED: Rhopalosiphum maidis uncharacterized LOC113548434 (LOC113548434), ncRNA Length=823
TRINITY_DN7017_c0_g1_i41	1	3	1885.16	1.26	0.000307	XP_026822606.1 protein takeout-like [Rhopalosiphum maidis]
TRINITY_DN8169_c0_g1_i11	1	15	99	1.84	0.000307	XP_026812669.1 thioredoxin reductase 1, mitochondrial isoform X2 [Rhopalosiphum maidis]
TRINITY_DN100554_c16_g1_i1	1	15	15597.6	1.18	0.000307	AGL52554.1 cytochrome oxidase subunit I, partial [Aphis craccivora]
TRINITY_DN1177_c1_g1_i2	1	20	320.82	1.86	0.000308	XP_008188313.1 uncharacterized protein LOC100166780 isoform X3 [Acyrthosiphon pisum]
TRINITY_DN14716_c0_g1_i3	1	20	1365.9	1.74	0.000308	No annotation
TRINITY_DN39144_c4_g1_i1	1	20	628.55	-1.02	0.00031	BAH71458.1 ACYPI002010 [Acyrthosiphon pisum]
TRINITY_DN5982_c0_g3_i1	1	5	209.2	1.46	0.000315	KAF0765166.1 Uncharacterized protein FWK35_00014386 [Aphis craccivora]
TRINITY_DN2579_c2_g1_i1	1	15	1254.62	-0.59	0.000317	No annotation
TRINITY_DN1850_c0_g1_i11	1	15	151.6	2.48	0.000318	XP_026818603.1 facilitated trehalose transporter Tret1-like [Rhopalosiphum maidis]
TRINITY_DN57190_c1_g1_i1	1	5	133.51	2.42	0.000319	XP_026808658.1 cytochrome b-c1 complex subunit 2, mitochondrial [Rhopalosiphum maidis]
TRINITY_DN5976_c0_g1_i1	1	3	337.1	1.53	0.000319	KAE9524842.1 hypothetical protein AGLY_014892 [Aphis glycines]
TRINITY_DN7627_c1_g1_i1	1	3	268.95	-1.85	0.00032	No annotation
TRINITY_DN8278_c0_g1_i5	1	15	5554.97	-0.54	0.000321	XP_015380024.1 PREDICTED: 60S ribosomal protein L36 [Diuraphis noxia]
TRINITY_DN1708_c0_g1_i4	1	15	633.52	3.14	0.000321	XP_026812929.1 uncharacterized protein LOC113553666 [Rhopalosiphum maidis]
TRINITY_DN3668_c4_g1_i7	1	20	2961.05	-0.57	0.000321	XP_025204246.1 RNA-binding protein squid-like isoform X2 [Melanaphis sacchari]
TRINITY_DN194_c0_g1_i12	1	20	367.7	-1.3	0.000322	No annotation
TRINITY_DN8631_c1_g1_i1	1	3	1312.37	2.11	0.000324	XP_026809540.1 proline-rich extensin-like protein EPR1 [Rhopalosiphum maidis]
TRINITY_DN29_c0_g1_i15	1	15	181.05	-1.25	0.000324	XP_026805655.1 lectin subunit alpha-like [Rhopalosiphum maidis]
TRINITY_DN206570_c1_g1_i1	1	20	2000.74	-1.01	0.000325	XP_003248625.2 heat shock 70 kDa protein cognate 4 [Acyrthosiphon pisum]
TRINITY_DN811_c1_g3_i1	1	20	135.5	-1.76	0.000325	No annotation
TRINITY_DN3198_c0_g1_i6	1	20	231.73	-1.21	0.000327	XP_026816250.1 uncharacterized protein LOC113555865 isoform X5 [Rhopalosiphum maidis]
TRINITY_DN5968_c0_g1_i3	1	3	988.59	2.74	0.000328	XP_026810606.1 mannose-binding protein C-like isoform X1 [Rhopalosiphum maidis]
TRINITY_DN10807_c1_g1_i7	1	20	169.84	1.53	0.000328	No annotation
TRINITY_DN152_c0_g1_i2	1	20	434.22	2.02	0.000328	No annotation
TRINITY_DN16710_c0_g3_i1	1	5	1102.81	0.97	0.000329	No annotation
TRINITY_DN6694_c0_g1_i6	1	3	313.52	1.72	0.00033	XP_026821351.1 uncharacterized transmembrane protein DDB_G0289901-like isoform X2 [Rhopalosiphum maidis]
TRINITY_DN1313_c0_g1_i7	1	20	255.59	1.1	0.000332	XP_026821932.1 putative uncharacterized protein DDB_G0291812 [Rhopalosiphum maidis]
TRINITY_DN5007_c0_g1_i48	1	15	575.99	-0.75	0.000332	XP_026809786.1 thioredoxin domain-containing protein 11-like [Rhopalosiphum maidis] XP_026809787.1 thioredoxin domain-containing protein 11-like [Rhopalosiphum maidis]
TRINITY_DN96_c0_g1_i4	1	20	821.11	-0.71	0.000332	XP_026820825.1 DNA topoisomerase 2 [Rhopalosiphum maidis]
TRINITY_DN36699_c0_g1_i1	1	5	450.51	-1.41	0.000332	No annotation
TRINITY_DN3926_c0_g1_i48	1	15	127.86	3.27	0.000333	XP_026816729.1 ectonucleoside triphosphate diphosphohydrolase 5-like [Rhopalosiphum maidis]
TRINITY_DN6730_c0_g1_i13	1	20	155.01	1.7	0.000335	XP_026811665.1 lanC-like protein 3 homolog [Rhopalosiphum maidis]
TRINITY_DN1208_c3_g2_i1	1	20	761.49	-0.88	0.000335	XP_026806381.1 phosphoinositide 3-kinase adapter protein 1 isoform X1 [Rhopalosiphum maidis]
TRINITY_DN2394_c0_g1_i10	1	20	565	-0.93	0.000336	XP_026818156.1 uncharacterized protein LOC113557064 [Rhopalosiphum maidis]
TRINITY_DN1216_c0_g1_i4	1	15	475.09	-1.15	0.000337	XP_026811581.1 lysosomal alpha-mannosidase-like isoform X3 [Rhopalosiphum maidis]
TRINITY_DN278_c0_g1_i5	1	5	221.26	1.35	0.000337	XP_026807067.1 LOW QUALITY PROTEIN: sulfotransferase family cytosolic 1B member 1 [Rhopalosiphum maidis]
TRINITY_DN1145_c0_g1_i8	1	20	219.69	1.08	0.000337	XP_026807620.1 dnaJ homolog subfamily C member 11 [Rhopalosiphum maidis]
TRINITY_DN4933_c0_g1_i9	1	20	905.41	0.92	0.000339	XP_025199219.1 uncharacterized protein LOC112597395 isoform X2 [Melanaphis sacchari]
TRINITY_DN3473_c0_g1_i5	1	20	1189.73	-0.71	0.00034	XP_026812388.1 flocculation protein FLO11-like [Rhopalosiphum maidis]
TRINITY_DN40_c0_g2_i7	1	20	668.31	-0.75	0.000341	XP_026818127.1 uncharacterized protein LOC113557045 [Rhopalosiphum maidis]
TRINITY_DN1660_c0_g1_i9	1	15	212.58	1.74	0.000343	XP_025205087.1 cyclin-T1 [Melanaphis sacchari]
TRINITY_DN90_c7_g1_i5	1	20	1461.31	2.84	0.000346	XP_026813693.1 uncharacterized protein LOC113554168 [Rhopalosiphum maidis]
TRINITY_DN1483_c1_g2_i6	1	5	552.96	1.41	0.000347	No annotation
TRINITY_DN63769_c0_g1_i3	1	5	1536.69	-0.75	0.000347	XP_026815517.1 46 kDa FK506-binding nuclear protein [Rhopalosiphum maidis]
TRINITY_DN4394_c0_g1_i7	1	5	213.18	-1.42	0.000347	XP_025203134.1 uncharacterized protein LOC112600180 [Melanaphis sacchari]
TRINITY_DN23311_c0_g1_i1	1	1	24.42	7.62	0.000349	XP_022168370.1 kinesin-like protein KIF12 [Myzus persicae]
TRINITY_DN4796_c0_g1_i1	1	2	209.4	3.57	0.000352	XP_026812287.1 uncharacterized protein LOC113553257 [Rhopalosiphum maidis]
TRINITY_DN1650_c0_g1_i1	1	5	2257.81	0.69	0.000353	XP_026806297.1 cytochrome c oxidase subunit 5A, mitochondrial [Rhopalosiphum maidis]
TRINITY_DN9113_c0_g1_i1	1	5	5170.92	-1.03	0.000355	No annotation
TRINITY_DN1997_c0_g1_i1	1	15	125.88	1.48	0.000355	XP_026807787.1 collagen alpha-1(III) chain-like isoform X2 [Rhopalosiphum maidis]
TRINITY_DN7436_c0_g1_i3	1	3	782.1	1.2	0.000357	XP_027850410.2 alpha-tocopherol transfer protein-like isoform X1 [Aphis gossypii]
TRINITY_DN3132_c0_g1_i23	1	15	44.71	3.9	0.000358	XP_026807654.1 flocculation protein FLO11-like [Rhopalosiphum maidis]
TRINITY_DN47126_c0_g1_i1	1	2	289.12	-1.55	0.000358	No annotation
TRINITY_DN1233_c0_g1_i3	1	20	620.17	0.82	0.00036	XP_026815460.1 coatomer subunit gamma-2 isoform X1 [Rhopalosiphum maidis]
TRINITY_DN469_c0_g2_i2	1	20	90.65	-2.05	0.000361	XP_027849658.2 omega-amidase NIT2-like [Aphis gossypii]
TRINITY_DN4420_c0_g1_i5	1	3	9997.34	2.09	0.000361	KAF0766615.1 hypothetical protein FWK35_00002192 [Aphis craccivora]
TRINITY_DN2346_c0_g1_i1	1	5	477.6	-1.57	0.000362	No annotation
TRINITY_DN2433_c0_g1_i10	1	20	164.77	1.27	0.000365	XP_026807504.1 early endosome antigen 1-like isoform X2 [Rhopalosiphum maidis]
TRINITY_DN2049_c0_g1_i22	1	20	197.56	1.54	0.000366	XP_026809571.1 protein ABHD16A [Rhopalosiphum maidis]
TRINITY_DN4026_c0_g1_i20	1	20	316.04	1.81	0.000366	XP_026818018.1 thioredoxin reductase-like selenoprotein T homolog CG3887 [Rhopalosiphum maidis]
TRINITY_DN738_c1_g1_i12	1	20	623.18	1.19	0.000367	No annotation
TRINITY_DN110946_c0_g1_i1	1	15	15.81	-7.44	0.00037	KAE9531643.1 hypothetical protein AGLY_010849 [Aphis glycines]
TRINITY_DN1007_c0_g1_i19	1	20	521.82	1.81	0.000372	CAH1725757.1 unnamed protein product [Aphis gossypii]
TRINITY_DN164_c6_g1_i3	1	2	1775.54	3.02	0.000372	XP_026816531.1 cytochrome P450 4g15 isoform X2 [Rhopalosiphum maidis]
TRINITY_DN3864_c0_g1_i10	1	2	259.65	2.49	0.000372	XP_026813613.1 proton-coupled amino acid transporter-like protein CG1139 isoform X2 [Rhopalosiphum maidis]
TRINITY_DN603_c0_g1_i7	1	20	889.63	1.72	0.000372	XP_026815581.1 reticulocyte-binding protein 2 homolog a-like [Rhopalosiphum maidis]
TRINITY_DN840_c1_g1_i4	1	2	421.96	1.93	0.000372	XP_026815535.1 4-coumarate--CoA ligase 3-like [Rhopalosiphum maidis]
TRINITY_DN7137_c0_g1_i1	1	2	1354.79	1.26	0.000372	KAF0763658.1 crustacean hyperglycemic hormones A isoform X2 [Aphis craccivora]
TRINITY_DN2930_c0_g2_i1	1	2	179.97	3.23	0.000372	XP_026816823.1 UDP-glucuronosyltransferase 2B2-like [Rhopalosiphum maidis]
TRINITY_DN7863_c0_g2_i1	1	5	156.83	2.41	0.000374	XP_026810523.1 atrial natriuretic peptide-converting enzyme [Rhopalosiphum maidis]
TRINITY_DN3510_c0_g1_i3	1	2	157.01	2.19	0.000375	XP_026810786.1 pancreatic triacylglycerol lipase-like [Rhopalosiphum maidis]
TRINITY_DN4867_c0_g1_i3	1	15	195.89	-1.44	0.000377	No annotation
TRINITY_DN194510_c0_g1_i1	1	15	22.79	-7.97	0.000377	KAE9532367.1 hypothetical protein AGLY_009990 [Aphis glycines]
TRINITY_DN7919_c1_g1_i2	1	15	35.51	3.09	0.000379	No annotation
TRINITY_DN307_c0_g1_i7	1	20	1016.75	0.62	0.00038	XP_026820248.1 uncharacterized protein LOC113558868 [Rhopalosiphum maidis]
TRINITY_DN54770_c0_g1_i6	1	20	922.74	1.33	0.000385	XP_026808329.1 MKI67 FHA domain-interacting nucleolar phosphoprotein-like [Rhopalosiphum maidis]
TRINITY_DN5059_c1_g1_i6	1	15	187.45	-1.18	0.000386	No annotation
TRINITY_DN224_c0_g1_i20	1	5	801.26	0.92	0.000387	XP_026807842.1 serine/threonine-protein phosphatase 4 regulatory subunit 1-like isoform X1 [Rhopalosiphum maidis]
TRINITY_DN9116_c0_g1_i7	1	20	199.43	1.94	0.000387	No annotation
TRINITY_DN54117_c0_g1_i5	1	3	492.65	2.07	0.000389	XP_026819276.1 uncharacterized protein LOC113557937 [Rhopalosiphum maidis]
TRINITY_DN2210_c0_g1_i6	1	20	807.94	0.8	0.000391	XP_026810567.1 uncharacterized protein LOC113552085 [Rhopalosiphum maidis]
TRINITY_DN3575_c0_g1_i23	1	5	413.93	1.38	0.000394	XP_029342918.1 titin isoform X24 [Acyrthosiphon pisum]
TRINITY_DN2753_c1_g1_i9	1	15	712.39	-0.95	0.000394	XP_026810781.1 nuclear pore glycoprotein p62 [Rhopalosiphum maidis]
TRINITY_DN8166_c0_g1_i5	1	20	1629.01	1.17	0.000395	XP_026819749.1 inosine-5'-monophosphate dehydrogenase [Rhopalosiphum maidis]
TRINITY_DN6949_c0_g1_i10	1	5	1116.45	-1.17	0.000395	KAE9525548.1 hypothetical protein AGLY_014075 [Aphis glycines]
TRINITY_DN649_c0_g1_i15	1	20	162.12	1.62	0.000395	XP_026821851.1 very long-chain specific acyl-CoA dehydrogenase, mitochondrial [Rhopalosiphum maidis]
TRINITY_DN137827_c1_g1_i1	1	20	175.76	2.25	0.000396	XP_025192113.1 high mobility group protein I [Melanaphis sacchari]
TRINITY_DN1823_c0_g1_i1	1	20	105.95	2.07	0.000396	No annotation
TRINITY_DN1829_c0_g1_i31	1	20	119.3	2.01	0.000396	UOW66128.1 cytochrome P450 380C6 [Rhopalosiphum padi]
TRINITY_DN8383_c0_g1_i7	1	5	343.23	0.99	0.000396	XP_026817660.1 beclin 1-associated autophagy-related key regulator isoform X1 [Rhopalosiphum maidis]
TRINITY_DN559_c0_g1_i1	1	15	117.67	-2.05	0.000397	No annotation
TRINITY_DN1277_c0_g1_i5	1	20	1272.77	3.36	0.000398	XP_026805345.1 uncharacterized protein LOC113548589 [Rhopalosiphum maidis]
TRINITY_DN47063_c0_g1_i2	1	2	247.62	3.57	0.000398	XP_026812082.1 uncharacterized protein LOC113553119 [Rhopalosiphum maidis]
TRINITY_DN22554_c0_g1_i2	1	5	355.77	1.3	0.000398	XP_026818457.1 alpha-tocopherol transfer protein isoform X2 [Rhopalosiphum maidis]
TRINITY_DN512_c0_g1_i5	1	2	109.6	3.02	0.000399	XP_050060701.1 probable multidrug resistance-associated protein lethal(2)03659 isoform X2 [Aphis gossypii]
TRINITY_DN15_c1_g1_i6	1	20	278.27	-1.47	0.000402	XP_026822915.1 extensin-2-like isoform X2 [Rhopalosiphum maidis]
TRINITY_DN57253_c0_g1_i10	1	2	447.41	2.44	0.000403	XP_001943712.1 synaptic vesicle glycoprotein 2B isoform X1 [Acyrthosiphon pisum]
TRINITY_DN24608_c0_g1_i16	1	20	200.31	1.27	0.000404	XP_026805410.1 uncharacterized protein C683.02c-like [Rhopalosiphum maidis]
TRINITY_DN7218_c0_g1_i8	1	20	179.45	1.63	0.000405	XP_026822948.1 G-protein-signaling modulator 2 isoform X2 [Rhopalosiphum maidis]
TRINITY_DN13602_c0_g1_i1	1	15	14.74	-7.34	0.000405	No annotation
TRINITY_DN2245_c4_g1_i6	1	20	1309.02	0.92	0.000406	NP_001155834.1 cytochrome c oxidase subunit 5B, mitochondrial [Acyrthosiphon pisum] XP_026808742.1 cytochrome c oxidase subunit 5B, mitochondrial-like [Rhopalosiphum maidis] BAH71033.1 ACYPI010196 [Acyrthosiphon pisum]
TRINITY_DN2036_c0_g1_i24	1	20	2779.17	-0.85	0.000406	XR_003404908.1 PREDICTED: Rhopalosiphum maidis uncharacterized LOC113549076 (LOC113549076), ncRNA Length=898
TRINITY_DN6430_c0_g1_i11	1	15	382.97	-2.41	0.000407	No annotation
TRINITY_DN43232_c0_g1_i3	1	2	452.76	3.17	0.00041	QPZ88884.1 cytochrome P450 CYP6CY8 [Rhopalosiphum padi]
TRINITY_DN2830_c0_g1_i8	1	15	662.88	1.92	0.00041	XP_026821830.1 programmed cell death protein 7-like [Rhopalosiphum maidis]
TRINITY_DN18550_c0_g1_i6	1	20	266.62	2.72	0.000412	XP_026823452.1 cystathionine gamma-lyase [Rhopalosiphum maidis]
TRINITY_DN4652_c1_g1_i1	1	15	235.95	-1.76	0.000414	KAE9526897.1 hypothetical protein AGLY_013545 [Aphis glycines]
TRINITY_DN1483_c1_g2_i2	1	5	157.26	1.57	0.000414	No annotation
TRINITY_DN2200_c0_g1_i1	1	3	711.5	-1.31	0.000417	No annotation
TRINITY_DN2858_c0_g1_i1	1	20	368.61	1.76	0.000418	XP_027845468.2 serine proteinase stubble-like [Aphis gossypii]
TRINITY_DN867_c0_g1_i5	1	20	234.75	1.66	0.000418	XP_026811701.1 LOW QUALITY PROTEIN: probable 4-coumarate--CoA ligase 3 [Rhopalosiphum maidis]
TRINITY_DN3162_c0_g2_i4	1	5	304.09	-1.28	0.000419	No annotation
TRINITY_DN4276_c0_g1_i6	1	20	1415.55	0.69	0.00042	XP_026812663.1 leukocyte receptor cluster member 8 homolog isoform X2 [Rhopalosiphum maidis]
TRINITY_DN1620_c0_g2_i11	1	20	196.7	1.35	0.000421	XP_026822623.1 probable phosphoserine aminotransferase [Rhopalosiphum maidis]
TRINITY_DN31809_c0_g1_i8	1	20	367.05	1.55	0.000426	XP_026821364.1 mitochondrial import inner membrane translocase subunit TIM44 [Rhopalosiphum maidis]
TRINITY_DN5086_c0_g1_i8	1	15	2433.38	2.18	0.000426	XP_026818624.1 LOW QUALITY PROTEIN: ornithine aminotransferase, mitochondrial [Rhopalosiphum maidis]
TRINITY_DN1063_c0_g1_i2	1	5	166.21	1.92	0.000426	No annotation
TRINITY_DN555_c0_g1_i6	1	5	321.71	-1.59	0.000426	XP_026809137.1 ATP-dependent DNA helicase Q5-like [Rhopalosiphum maidis]
TRINITY_DN3668_c4_g1_i6	1	20	2652.75	-0.63	0.000427	XP_029344785.1 heterogeneous nuclear ribonucleoprotein-like isoform X1 [Acyrthosiphon pisum]
TRINITY_DN5356_c0_g1_i4	1	15	638.53	2.77	0.000427	XP_026819487.1 LOW QUALITY PROTEIN: membrane alanyl aminopeptidase-like [Rhopalosiphum maidis]
TRINITY_DN12536_c0_g1_i2	1	3	1263.76	2.1	0.000427	XP_026822893.1 bromodomain-containing protein DDB_G0280777-like [Rhopalosiphum maidis]
TRINITY_DN910_c0_g1_i3	1	3	5101.31	0.98	0.000429	No annotation
TRINITY_DN2336_c0_g1_i7	1	2	24.22	-7.89	0.00043	No annotation
TRINITY_DN413_c1_g1_i11	1	20	34.18	2.67	0.000431	XP_026820078.1 uncharacterized protein LOC113558754 isoform X1 [Rhopalosiphum maidis]
TRINITY_DN5640_c0_g1_i2	1	15	409.25	1.92	0.000432	XP_026809578.1 cytosolic 10-formyltetrahydrofolate dehydrogenase [Rhopalosiphum maidis]
TRINITY_DN4516_c0_g1_i7	1	20	447.34	-1.23	0.000434	XP_026805862.1 uncharacterized protein LOC113548949 [Rhopalosiphum maidis]
TRINITY_DN824_c0_g1_i18	1	20	148.84	1.59	0.000435	XP_026809187.1 stomatin-like protein 2, mitochondrial [Rhopalosiphum maidis]
TRINITY_DN3656_c2_g1_i1	1	20	1188.83	-0.59	0.000435	KAF0771522.1 golgin subfamily A member 6-like protein 1 isoform X3 [Aphis craccivora]
TRINITY_DN1665_c0_g1_i7	1	20	508.89	1.08	0.000436	XP_026806966.1 cyclin-Q isoform X2 [Rhopalosiphum maidis]
TRINITY_DN6526_c0_g1_i1	1	15	325.13	-1.65	0.00044	KAE9536491.1 hypothetical protein AGLY_007280 [Aphis glycines]
TRINITY_DN6679_c0_g1_i20	1	15	246.16	1.81	0.000443	XP_026814495.1 major facilitator superfamily domain-containing protein 9 isoform X1 [Rhopalosiphum maidis]
TRINITY_DN3279_c0_g1_i58	1	20	191.52	1.24	0.000444	XP_015363996.1 PREDICTED: transmembrane protein 258 [Diuraphis noxia]
TRINITY_DN763_c0_g2_i2	1	20	356.68	-1.01	0.000444	XP_026816154.1 segmentation polarity homeobox protein engrailed-like [Rhopalosiphum maidis]
TRINITY_DN132_c0_g1_i11	1	20	106.61	2.14	0.000444	XP_026807847.1 chorion peroxidase-like [Rhopalosiphum maidis]
TRINITY_DN9852_c0_g1_i2	1	15	93.32	2.73	0.000446	XP_026810106.1 UDP-glucuronosyltransferase 1-6-like [Rhopalosiphum maidis]
TRINITY_DN7017_c0_g1_i19	1	3	1018.09	1.34	0.000446	XP_026822606.1 protein takeout-like [Rhopalosiphum maidis]
TRINITY_DN4575_c0_g2_i1	1	15	2011.79	-0.55	0.000449	No annotation
TRINITY_DN1513_c0_g1_i1	1	2	204.63	1.87	0.00045	XP_026808650.1 venom protease-like [Rhopalosiphum maidis]
TRINITY_DN20581_c0_g1_i6	1	2	1097.31	2.12	0.00045	XP_026815649.1 facilitated trehalose transporter Tret1-like [Rhopalosiphum maidis]
TRINITY_DN409_c4_g2_i2	1	2	103.47	3.82	0.000452	XP_026808487.1 probable multidrug resistance-associated protein lethal(2)03659 isoform X2 [Rhopalosiphum maidis]
TRINITY_DN3678_c2_g1_i6	1	20	180.31	-1.39	0.000453	XP_026815385.1 sushi, von Willebrand factor type A, EGF and pentraxin domain-containing protein 1 [Rhopalosiphum maidis]
TRINITY_DN265_c0_g1_i2	1	15	53.03	2.91	0.000458	XP_026813150.1 glutathione hydrolase 1 proenzyme-like isoform X2 [Rhopalosiphum maidis]
TRINITY_DN4420_c0_g1_i3	1	3	9000.87	2.06	0.000459	KAF0766615.1 hypothetical protein FWK35_00002192 [Aphis craccivora]
TRINITY_DN4477_c0_g1_i10	1	3	1525.31	1.22	0.000459	KAE9543078.1 hypothetical protein AGLY_002989, partial [Aphis glycines]
TRINITY_DN2038_c0_g1_i9	1	3	533.55	1.14	0.000462	XP_026810574.1 fatty acyl-CoA reductase wat-like [Rhopalosiphum maidis]
TRINITY_DN7017_c0_g1_i9	1	3	3562.97	2.26	0.000463	XP_026822606.1 protein takeout-like [Rhopalosiphum maidis]
TRINITY_DN14736_c0_g1_i15	1	5	51.52	-4.96	0.000465	No annotation
TRINITY_DN3099_c1_g1_i6	1	20	317.38	-1.23	0.000465	XP_026809703.1 homeobox protein orthopedia-like [Rhopalosiphum maidis]
TRINITY_DN10525_c0_g1_i22	1	20	394.4	1.18	0.000468	XP_026814198.1 basic proline-rich protein-like [Rhopalosiphum maidis]
TRINITY_DN2311_c0_g1_i5	1	2	226.62	2.84	0.000468	XP_026807085.1 uncharacterized protein LOC113549813 [Rhopalosiphum maidis]
TRINITY_DN4991_c0_g1_i2	1	2	308.34	4.09	0.000468	UOW66148.1 cytochrome P450 6CY13-1 [Rhopalosiphum padi]
TRINITY_DN2397_c0_g1_i32	1	20	153.77	1.6	0.00047	XP_026813718.1 DNA replication ATP-dependent helicase/nuclease DNA2 [Rhopalosiphum maidis]
TRINITY_DN63207_c0_g1_i2	1	15	59.89	2.71	0.000471	XP_026806147.1 gamma-interferon-inducible lysosomal thiol reductase-like [Rhopalosiphum maidis]
TRINITY_DN963_c0_g1_i7	1	2	1711.4	1.59	0.000471	XP_001949486.2 alpha-crystallin B chain isoform X2 [Acyrthosiphon pisum]
TRINITY_DN2424_c1_g4_i2	1	3	2209.06	1.33	0.000471	No annotation
TRINITY_DN16987_c0_g1_i12	1	2	321.56	2.33	0.000481	XP_026813856.1 proton-coupled folate transporter-like [Rhopalosiphum maidis]
TRINITY_DN2150_c0_g1_i5	1	5	96.17	-2.4	0.000484	XP_026818503.1 uncharacterized protein LOC113557273 isoform X1 [Rhopalosiphum maidis] XP_026818504.1 uncharacterized protein LOC113557273 isoform X1 [Rhopalosiphum maidis]
TRINITY_DN6388_c0_g1_i20	1	3	1025.44	1.68	0.000485	XP_026810053.1 trichoplein keratin filament-binding protein-like [Rhopalosiphum maidis] XP_026810055.1 trichoplein keratin filament-binding protein-like [Rhopalosiphum maidis]
TRINITY_DN2888_c0_g1_i3	1	20	4895.05	0.71	0.000486	XP_026809223.1 cold shock protein 1-like [Rhopalosiphum maidis]
TRINITY_DN8247_c0_g1_i20	1	5	557.67	1.16	0.000487	XP_026819073.2 uncharacterized protein LOC113557719, partial [Rhopalosiphum maidis]
TRINITY_DN2743_c2_g1_i4	1	0	158.09	3.52	0.000488	KAE9528180.1 hypothetical protein AGLY_012602 [Aphis glycines]
TRINITY_DN2885_c0_g1_i1	1	2	1779.95	2.87	0.000489	XP_026822952.1 leucine-rich repeat-containing protein 70-like [Rhopalosiphum maidis]
TRINITY_DN4967_c0_g1_i2	1	15	231.49	-1.26	0.00049	No annotation
TRINITY_DN5513_c1_g2_i3	1	15	223.6	-1.41	0.000491	No annotation
TRINITY_DN3580_c0_g1_i1	1	5	269.29	-1.9	0.000492	No annotation
TRINITY_DN19262_c0_g1_i5	1	15	312.46	3.48	0.000493	XP_026806084.1 maltase 1-like [Rhopalosiphum maidis]
TRINITY_DN11412_c0_g1_i1	1	15	1842.92	1.49	0.000495	YP_009938258.1 NADH dehydrogenase subunit 4 [Hyalopterus pruni]
TRINITY_DN6262_c0_g1_i7	1	15	38.99	2.96	0.000496	XP_025191613.1 AFG3-like protein 2 [Melanaphis sacchari]
TRINITY_DN1485_c4_g1_i3	1	20	342.26	-1.04	0.000499	No annotation
TRINITY_DN4203_c0_g2_i4	1	20	62.87	2.04	0.000499	XP_026806958.1 uncharacterized protein LOC113549716 [Rhopalosiphum maidis]
TRINITY_DN51105_c0_g1_i1	1	5	37.14	-7.91	0.000499	No annotation
TRINITY_DN2118_c0_g1_i5	1	15	337.56	-4.51	0.0005	XP_026816930.1 pathogenesis-related protein 5-like [Rhopalosiphum maidis]
TRINITY_DN1242_c0_g1_i4	1	20	939.52	0.84	0.0005	XP_026811489.1 pre-mRNA-splicing regulator female-lethal(2)D-like isoform X2 [Rhopalosiphum maidis] XP_026814846.1 pre-mRNA-splicing regulator female-lethal(2)D-like isoform X2 [Rhopalosiphum maidis]
TRINITY_DN93089_c0_g1_i1	1	5	37.16	-7.91	0.0005	No annotation
TRINITY_DN7800_c0_g1_i1	1	2	302.58	2.77	0.000501	XP_026811204.1 uncharacterized protein LOC113552540 [Rhopalosiphum maidis]
TRINITY_DN4119_c0_g2_i1	1	20	1651.49	-0.61	0.000502	XP_026818225.1 translocon-associated protein subunit alpha [Rhopalosiphum maidis]
TRINITY_DN1158_c1_g1_i1	1	20	22.75	4.49	0.000503	XP_008189361.1 uncharacterized protein LOC103311505 [Acyrthosiphon pisum]
TRINITY_DN4746_c0_g1_i2	1	20	963.25	-1.12	0.000504	KAE9542652.1 hypothetical protein AGLY_002563, partial [Aphis glycines]
TRINITY_DN1386_c0_g2_i1	1	20	2874.39	-0.51	0.000505	No annotation
TRINITY_DN66988_c4_g1_i1	1	5	188.02	-2.56	0.000506	No annotation
TRINITY_DN6897_c0_g1_i9	1	20	2275.97	-0.69	0.000509	XP_026804318.1 LOW QUALITY PROTEIN: nucleolin-like [Rhopalosiphum maidis]
TRINITY_DN8383_c0_g1_i8	1	20	215.35	1.71	0.000512	XP_026817661.1 beclin 1-associated autophagy-related key regulator isoform X2 [Rhopalosiphum maidis]
TRINITY_DN6428_c0_g2_i1	1	20	3207.2	-0.52	0.000514	XP_026817689.1 probable protein phosphatase 2C 6 [Rhopalosiphum maidis]
TRINITY_DN4019_c0_g1_i8	1	15	471.24	-2.31	0.000515	XP_026816341.1 asparagine synthetase [glutamine-hydrolyzing] [Rhopalosiphum maidis]
TRINITY_DN161801_c0_g1_i1	1	15	12.71	-7.13	0.000515	No annotation
TRINITY_DN168_c6_g1_i1	1	20	61.76	1.82	0.000516	No annotation
TRINITY_DN2662_c0_g2_i1	1	20	689.06	-0.99	0.000517	No annotation
TRINITY_DN28548_c0_g1_i16	1	20	160.51	1.46	0.000517	XP_026812511.1 nucleoporin SEH1 [Rhopalosiphum maidis]
TRINITY_DN3405_c0_g1_i53	1	20	319.01	0.97	0.000518	XP_026814789.1 LOW QUALITY PROTEIN: ectopic P granules protein 5 homolog [Rhopalosiphum maidis]
TRINITY_DN9177_c0_g1_i5	1	20	121.13	-1.38	0.000518	XP_026816214.1 hairy/enhancer-of-split related with YRPW motif protein-like [Rhopalosiphum maidis]
TRINITY_DN3879_c0_g1_i11	1	2	175.17	3.04	0.00052	XP_026811495.1 uncharacterized protein LOC113552774 [Rhopalosiphum maidis]
TRINITY_DN5286_c0_g1_i10	1	20	963.08	-0.64	0.000522	XP_026816060.1 26S proteasome non-ATPase regulatory subunit 1-like [Rhopalosiphum maidis]
TRINITY_DN9561_c0_g1_i7	1	20	469.61	1.6	0.000522	XP_026807058.1 acidic leucine-rich nuclear phosphoprotein 32 family member B-like [Rhopalosiphum maidis]
TRINITY_DN5356_c0_g1_i3	1	2	589.85	2.9	0.000524	XP_026819487.1 LOW QUALITY PROTEIN: membrane alanyl aminopeptidase-like [Rhopalosiphum maidis]
TRINITY_DN2491_c0_g1_i15	1	3	452.68	1.77	0.000525	XP_026815829.1 flocculation protein FLO11-like isoform X2 [Rhopalosiphum maidis]
TRINITY_DN74_c1_g1_i2	1	15	1565.67	-1.14	0.000529	XP_027842612.2 probable ATP-dependent RNA helicase kurz [Aphis gossypii]
TRINITY_DN49050_c0_g1_i9	1	20	433.03	1.91	0.000529	XP_026810094.1 uncharacterized protein LOC113551801 [Rhopalosiphum maidis]
TRINITY_DN3759_c0_g1_i4	1	2	1176.28	1.71	0.00053	XP_026805439.1 mitochondrial 2-oxoglutarate/malate carrier protein-like [Rhopalosiphum maidis] XP_026805440.1 mitochondrial 2-oxoglutarate/malate carrier protein-like [Rhopalosiphum maidis]
TRINITY_DN9030_c0_g1_i2	1	15	90.36	2.34	0.000531	No annotation
TRINITY_DN49537_c1_g1_i1	1	0	217.77	-3.02	0.000531	KAF0755655.1 BCL-6 corepressor-like protein 1, partial [Aphis craccivora]
TRINITY_DN5102_c0_g1_i43	1	5	92.21	2.69	0.000532	XP_026809636.1 cytosolic Fe-S cluster assembly factor NUBP2 homolog [Rhopalosiphum maidis]
TRINITY_DN2598_c0_g1_i8	1	20	352.48	-1.04	0.000533	XP_026815366.1 LOW QUALITY PROTEIN: toll-like receptor 7 [Rhopalosiphum maidis]
TRINITY_DN2962_c1_g1_i11	1	20	258.64	-0.94	0.000534	No annotation
TRINITY_DN3004_c0_g1_i1	1	20	403.59	1.35	0.000535	XP_026815928.1 ATP-binding cassette sub-family F member 1 [Rhopalosiphum maidis]
TRINITY_DN1943_c0_g1_i2	1	20	34.97	-2.97	0.000537	XP_026813302.1 serpin B4-like isoform X4 [Rhopalosiphum maidis]
TRINITY_DN18142_c1_g1_i3	1	15	351.29	-1.23	0.000538	XP_026804681.1 uncharacterized protein LOC113548157 [Rhopalosiphum maidis]
TRINITY_DN48761_c0_g1_i1	1	1	22.05	8.45	0.000539	No annotation
TRINITY_DN1918_c1_g1_i6	1	15	106.58	-1.5	0.000539	XP_026822942.1 sugar transporter ERD6-like 7 [Rhopalosiphum maidis]
TRINITY_DN32065_c0_g1_i9	1	20	355.66	1.2	0.000539	XP_026806664.1 cuticle protein 5-like [Rhopalosiphum maidis]
TRINITY_DN34521_c0_g3_i1	1	1	30.94	8.94	0.000542	XP_026808602.1 uncharacterized protein LOC113550868 isoform X5 [Rhopalosiphum maidis]
TRINITY_DN3316_c0_g2_i9	1	20	333.12	1.8	0.000548	XP_026808682.1 apolipoprotein D-like [Rhopalosiphum maidis]
TRINITY_DN43232_c0_g1_i10	1	2	609.59	3.77	0.00055	QPZ88884.1 cytochrome P450 CYP6CY8 [Rhopalosiphum padi]
TRINITY_DN3879_c0_g1_i3	1	2	139.04	3.34	0.00055	XP_026811495.1 uncharacterized protein LOC113552774 [Rhopalosiphum maidis]
TRINITY_DN649_c0_g1_i11	1	20	156.21	1.74	0.00055	XP_026821851.1 very long-chain specific acyl-CoA dehydrogenase, mitochondrial [Rhopalosiphum maidis]
TRINITY_DN834_c1_g1_i1	1	20	410	-1.08	0.000551	No annotation
TRINITY_DN455_c0_g1_i2	1	20	68.07	2.09	0.000552	XP_026806556.1 serine protease easter-like [Rhopalosiphum maidis]
TRINITY_DN28601_c0_g2_i4	1	15	836.86	-0.97	0.000554	KAF0759986.1 MULE domain-containing protein, partial [Aphis craccivora]
TRINITY_DN2509_c0_g1_i36	1	20	151.39	1.59	0.000556	KAF0762008.1 hypothetical protein FWK35_00022709 [Aphis craccivora]
TRINITY_DN3082_c0_g2_i9	1	20	184.67	-1.06	0.000564	XP_026818119.1 papilin isoform X3 [Rhopalosiphum maidis]
TRINITY_DN61784_c0_g1_i1	1	3	129.59	3.94	0.000564	XP_026806678.1 uncharacterized protein LOC113549529 isoform X2 [Rhopalosiphum maidis]
TRINITY_DN1282_c0_g1_i16	1	20	220.45	1.57	0.000565	XP_026807024.1 lysosomal-trafficking regulator [Rhopalosiphum maidis]
TRINITY_DN1385_c1_g1_i5	1	2	287.3	3.02	0.000567	No annotation
TRINITY_DN1098_c0_g1_i3	1	5	183.58	-1.95	0.000568	XP_026818773.1 uncharacterized protein LOC113557446 [Rhopalosiphum maidis]
TRINITY_DN3193_c0_g2_i6	1	20	49.51	2.41	0.000568	No annotation
TRINITY_DN1910_c0_g1_i5	1	15	291.01	-1.02	0.000569	No annotation
TRINITY_DN910_c0_g1_i10	1	3	3186.66	1.03	0.000572	No annotation
TRINITY_DN785_c2_g1_i2	1	3	4661.97	1.32	0.000573	KAE9528586.1 hypothetical protein AGLY_012161 [Aphis glycines]
TRINITY_DN167_c0_g1_i1	1	2	1740.28	1.19	0.000575	XP_026818132.1 phospholipase B1, membrane-associated-like [Rhopalosiphum maidis]
TRINITY_DN5636_c0_g1_i3	1	2	566.43	4.07	0.000575	XP_026814535.1 maltase A3-like isoform X1 [Rhopalosiphum maidis]
TRINITY_DN4404_c0_g1_i20	1	15	453.05	1.25	0.000575	XP_026806905.1 axin-2 isoform X1 [Rhopalosiphum maidis]
TRINITY_DN155_c1_g1_i3	1	20	578.8	-0.81	0.000576	No annotation
TRINITY_DN12838_c0_g1_i1	1	15	153.09	-1.86	0.000577	CAH1710388.1 unnamed protein product [Aphis gossypii]
TRINITY_DN3890_c0_g1_i13	1	15	208.85	-1.5	0.000577	No annotation
TRINITY_DN1022_c0_g2_i6	1	15	271.89	-1.39	0.000583	CAH1720894.1 unnamed protein product [Aphis gossypii]
TRINITY_DN1498_c0_g1_i1	1	20	376.13	-0.95	0.000586	XP_026806912.1 mitochondrial distribution and morphology protein 34-like isoform X1 [Rhopalosiphum maidis]
TRINITY_DN2916_c0_g1_i35	1	15	768.42	-0.62	0.000587	XP_026822590.1 cell division cycle 5-like protein [Rhopalosiphum maidis]
TRINITY_DN1344_c1_g1_i1	1	2	513.77	-1.48	0.000587	No annotation
TRINITY_DN9049_c0_g1_i2	1	2	1137.42	2.59	0.000587	XP_026816612.1 LOW QUALITY PROTEIN: MFS-type transporter SLC18B1-like [Rhopalosiphum maidis]
TRINITY_DN57253_c0_g1_i11	1	2	280.59	2.87	0.000587	XP_027852432.2 LOW QUALITY PROTEIN: synaptic vesicle glycoprotein 2B-like [Aphis gossypii]
TRINITY_DN1320_c1_g2_i1	1	15	291.14	2.17	0.000589	XP_026807035.1 hydroxymethylglutaryl-CoA synthase 2 isoform X1 [Rhopalosiphum maidis] XP_026807042.1 hydroxymethylglutaryl-CoA synthase 2 isoform X1 [Rhopalosiphum maidis]
TRINITY_DN2651_c0_g1_i16	1	20	2619.52	-0.77	0.00059	XP_026812423.1 heterogeneous nuclear ribonucleoprotein 87F-like isoform X1 [Rhopalosiphum maidis]
TRINITY_DN20418_c0_g1_i1	1	5	342.54	1.2	0.000595	No annotation
TRINITY_DN128458_c0_g1_i3	1	15	6945.37	-0.61	0.000595	XP_027843679.1 60S acidic ribosomal protein P1 [Aphis gossypii]
TRINITY_DN2394_c0_g1_i2	1	20	463.97	-0.84	0.000596	XP_026818156.1 uncharacterized protein LOC113557064 [Rhopalosiphum maidis]
TRINITY_DN7017_c0_g1_i4	1	3	1750.17	1.23	0.000597	XP_026822606.1 protein takeout-like [Rhopalosiphum maidis]
TRINITY_DN12837_c0_g1_i12	1	15	249.88	1.89	0.000598	XP_026815207.1 lipase maturation factor 2-like [Rhopalosiphum maidis]
TRINITY_DN582_c0_g2_i1	1	20	245.95	-1.36	0.000598	XP_026811593.1 general transcription factor 3C polypeptide 5 [Rhopalosiphum maidis]
TRINITY_DN555_c0_g1_i2	1	5	313.33	-1.52	0.0006	XP_026809137.1 ATP-dependent DNA helicase Q5-like [Rhopalosiphum maidis]
TRINITY_DN6618_c0_g1_i5	1	15	131.88	2.08	0.0006	XP_026813907.1 solute carrier family 25 member 35-like [Rhopalosiphum maidis]
TRINITY_DN2188_c0_g6_i1	1	20	725.08	-1.11	0.000604	No annotation
TRINITY_DN430_c2_g1_i2	1	20	487.68	-0.89	0.000604	No annotation
TRINITY_DN224_c0_g1_i22	1	5	1021.9	0.96	0.000604	XP_026807842.1 serine/threonine-protein phosphatase 4 regulatory subunit 1-like isoform X1 [Rhopalosiphum maidis]
TRINITY_DN3174_c0_g1_i3	1	5	451.16	-1.16	0.000604	XP_026822998.1 uncharacterized protein LOC113561023 [Rhopalosiphum maidis]
TRINITY_DN3755_c0_g1_i5	1	3	113.41	1.81	0.000606	XP_001950768.5 elongation of very long chain fatty acids protein AAEL008004 [Acyrthosiphon pisum] XP_029343550.1 elongation of very long chain fatty acids protein AAEL008004 [Acyrthosiphon pisum]
TRINITY_DN7988_c0_g1_i2	1	15	401.54	-1.23	0.000607	No annotation
TRINITY_DN68346_c0_g2_i2	1	15	12.37	-7.09	0.000608	No annotation
TRINITY_DN1879_c0_g1_i6	1	20	1736.87	-1.38	0.000611	XP_026806491.1 L-xylulose reductase-like [Rhopalosiphum maidis]
TRINITY_DN6694_c0_g1_i7	1	3	339.33	1.73	0.000615	XP_026821351.1 uncharacterized transmembrane protein DDB_G0289901-like isoform X2 [Rhopalosiphum maidis]
TRINITY_DN1418_c0_g1_i6	1	5	1451.46	-1.2	0.000617	XP_026804516.1 cyclin-J-like [Rhopalosiphum maidis]
TRINITY_DN9855_c0_g1_i6	1	20	399.73	-1.1	0.000618	XP_008183529.1 protein N-terminal asparagine amidohydrolase isoform X1 [Acyrthosiphon pisum]
TRINITY_DN6133_c0_g1_i1	1	20	878.38	0.87	0.000618	XP_026805763.1 cytochrome b-c1 complex subunit 10-like [Rhopalosiphum maidis]
TRINITY_DN4310_c0_g1_i3	1	10	147.99	2.44	0.000619	XP_026807152.1 SPARC [Rhopalosiphum maidis]
TRINITY_DN49537_c0_g1_i1	1	20	152.32	1.86	0.00062	No annotation
TRINITY_DN785_c1_g1_i34	1	3	1354.09	1.35	0.000621	XP_026814764.1 cuticle protein 19 [Rhopalosiphum maidis]
TRINITY_DN3262_c0_g1_i5	1	2	317.43	5.01	0.000622	XP_026804612.1 uncharacterized protein LOC113548122 [Rhopalosiphum maidis]
TRINITY_DN89384_c0_g1_i3	1	3	3024.2	-0.78	0.000629	XP_026812238.1 uncharacterized protein LOC113553223 [Rhopalosiphum maidis]
TRINITY_DN7230_c1_g1_i1	1	20	647.78	-0.79	0.00063	No annotation
TRINITY_DN6380_c0_g1_i2	1	20	202.96	1.48	0.000631	XP_026818286.1 electron transfer flavoprotein-ubiquinone oxidoreductase, mitochondrial [Rhopalosiphum maidis]
TRINITY_DN4036_c0_g3_i2	1	15	693.79	-1.02	0.000635	XP_026809125.1 uncharacterized protein LOC113551216 [Rhopalosiphum maidis]
TRINITY_DN1971_c0_g1_i15	1	1	446.12	1.42	0.000636	XP_026813103.1 sodium- and chloride-dependent betaine transporter isoform X3 [Rhopalosiphum maidis]
TRINITY_DN5085_c0_g1_i1	1	2	180.15	4.78	0.000636	XP_026811010.1 pancreatic triacylglycerol lipase-like [Rhopalosiphum maidis]
TRINITY_DN2617_c0_g1_i24	1	20	78.94	2.06	0.000638	XP_026812406.1 U11/U12 small nuclear ribonucleoprotein 48 kDa protein-like [Rhopalosiphum maidis] XP_026812407.1 U11/U12 small nuclear ribonucleoprotein 48 kDa protein-like [Rhopalosiphum maidis]
TRINITY_DN16579_c0_g1_i1	1	20	375.84	-0.83	0.000639	No annotation
TRINITY_DN4_c0_g2_i2	1	3	5892.77	1.83	0.000642	XP_026807583.1 tetra-peptide repeat homeobox protein 1-like [Rhopalosiphum maidis]
TRINITY_DN11637_c0_g1_i18	1	5	335.18	1.67	0.000642	XP_026813890.1 uncharacterized protein LOC113554306 isoform X2 [Rhopalosiphum maidis]
TRINITY_DN10296_c0_g1_i6	1	5	92.78	-2.57	0.000642	KAE9534413.1 hypothetical protein AGLY_008503 [Aphis glycines]
TRINITY_DN3465_c0_g1_i12	1	15	156.91	2.12	0.000645	XP_026809705.1 LOW QUALITY PROTEIN: protein scabrous-like [Rhopalosiphum maidis]
TRINITY_DN21649_c0_g1_i10	1	15	4452.56	-0.6	0.000651	NP_001155405.1 ribosomal protein S15A-like [Acyrthosiphon pisum]
TRINITY_DN21208_c0_g1_i12	1	20	327.72	1.69	0.000655	XP_026815158.1 interferon-related developmental regulator 2 [Rhopalosiphum maidis]
TRINITY_DN36762_c0_g1_i1	1	3	325.33	1.46	0.000656	No annotation
TRINITY_DN648_c0_g2_i4	1	3	133.63	4.03	0.00066	XP_015365145.1 PREDICTED: circadian clock-controlled protein-like [Diuraphis noxia]
TRINITY_DN54117_c0_g1_i4	1	3	468.94	2	0.000661	XP_026819276.1 uncharacterized protein LOC113557937 [Rhopalosiphum maidis]
TRINITY_DN1687_c0_g1_i8	1	20	580.4	-0.88	0.000662	XP_026806248.1 uncharacterized protein LOC113549238 [Rhopalosiphum maidis]
TRINITY_DN7268_c0_g1_i3	1	15	167.91	3.15	0.000662	XP_026811013.1 uncharacterized protein LOC113552354 [Rhopalosiphum maidis]
TRINITY_DN409_c4_g1_i2	1	2	288.98	2.26	0.000662	XP_026816318.2 uncharacterized protein LOC113555904 [Rhopalosiphum maidis]
TRINITY_DN91464_c0_g1_i4	1	20	4029.83	0.9	0.000667	XP_027842477.2 nascent polypeptide-associated complex subunit alpha [Aphis gossypii]
TRINITY_DN4133_c3_g1_i8	1	5	85.35	-2.33	0.000669	XP_026823221.1 FMRFamide receptor-like [Rhopalosiphum maidis]
TRINITY_DN2064_c0_g2_i6	1	20	353.17	0.87	0.000671	XP_027852229.1 adenylate kinase isoform X3 [Aphis gossypii]
TRINITY_DN13309_c0_g1_i4	1	20	89.26	2.46	0.000673	CAH1732969.1 unnamed protein product [Aphis gossypii]
TRINITY_DN246_c0_g1_i7	1	2	422.45	2.37	0.000673	XP_026808622.1 esterase E4-like [Rhopalosiphum maidis]
TRINITY_DN7268_c0_g1_i7	1	2	348.68	2.1	0.000673	XP_026811013.1 uncharacterized protein LOC113552354 [Rhopalosiphum maidis]
TRINITY_DN2499_c0_g1_i25	1	15	107.28	1.43	0.000674	XP_026817064.1 protein O-mannosyl-transferase 2 isoform X1 [Rhopalosiphum maidis]
TRINITY_DN3311_c4_g1_i3	1	5	3968.24	0.81	0.000674	XP_026817922.1 S-adenosylmethionine decarboxylase proenzyme 2 isoform X2 [Rhopalosiphum maidis]
TRINITY_DN1216_c0_g1_i1	1	15	511.83	-1.24	0.000675	XP_026811579.1 lysosomal alpha-mannosidase-like isoform X1 [Rhopalosiphum maidis]
TRINITY_DN9945_c0_g2_i4	1	20	500.83	1.36	0.000676	XP_026806955.1 macrophage migration inhibitory factor homolog [Rhopalosiphum maidis]
TRINITY_DN1575_c0_g1_i5	1	15	239.24	-0.95	0.000676	XP_026821264.1 phenoloxidase-activating factor 2-like [Rhopalosiphum maidis]
TRINITY_DN6972_c0_g1_i11	1	15	793.44	1.92	0.00068	XP_027847397.2 uncharacterized protein LOC114127373 isoform X1 [Aphis gossypii]
TRINITY_DN15135_c0_g2_i1	1	15	43.64	2.73	0.000681	No annotation
TRINITY_DN6735_c0_g1_i5	1	15	253.12	1.17	0.000682	XP_015368380.1 PREDICTED: LOW QUALITY PROTEIN: DNA-directed RNA polymerase III subunit RPC1 [Diuraphis noxia]
TRINITY_DN18058_c0_g1_i3	1	20	339.16	-0.9	0.000687	XP_003241121.1 CDC42 small effector protein homolog [Acyrthosiphon pisum]
TRINITY_DN4089_c0_g1_i13	1	20	802.86	1	0.000688	XP_026808392.1 nucleosome assembly protein 1-like 1 [Rhopalosiphum maidis]
TRINITY_DN3617_c0_g1_i3	1	20	406.76	-0.92	0.000688	XP_026805590.1 protein neuralized isoform X2 [Rhopalosiphum maidis]
TRINITY_DN4516_c1_g1_i1	1	3	79.11	2.49	0.000689	KAF0769831.1 elongation of very long chain fatty acids protein 4 [Aphis craccivora]
TRINITY_DN128458_c0_g1_i1	1	20	9581.06	0.88	0.000691	XP_027843679.1 60S acidic ribosomal protein P1 [Aphis gossypii]
TRINITY_DN6222_c0_g1_i11	1	15	194.05	2.23	0.000691	XP_026806245.1 solute carrier family 22 member 5-like [Rhopalosiphum maidis]
TRINITY_DN1600_c0_g1_i49	1	20	123.71	1.75	0.000695	XP_026805920.1 uncharacterized protein LOC113548994 [Rhopalosiphum maidis]
TRINITY_DN1893_c0_g1_i1	1	20	83.51	2.14	0.000696	XP_026805597.1 malignant T-cell-amplified sequence 1 homolog [Rhopalosiphum maidis]
TRINITY_DN106227_c0_g1_i4	1	20	19	3.85	0.0007	KAE9532090.1 hypothetical protein AGLY_010292 [Aphis glycines]
TRINITY_DN11153_c0_g1_i11	1	3	406.26	1.51	0.000701	XP_026808145.1 uncharacterized protein LOC113550481 isoform X1 [Rhopalosiphum maidis]
TRINITY_DN14539_c0_g3_i1	1	20	113.31	-1.79	0.000702	No annotation
TRINITY_DN13239_c0_g1_i4	1	5	1452.24	-0.96	0.000706	XP_050061317.1 uncharacterized protein LOC114129293 [Aphis gossypii]
TRINITY_DN2316_c0_g1_i4	1	15	726.99	-1.4	0.000707	No annotation
TRINITY_DN2409_c0_g1_i5	1	15	270.35	1.69	0.000707	XP_026816444.1 zinc finger protein 235-like isoform X1 [Rhopalosiphum maidis]
TRINITY_DN3936_c0_g1_i2	1	20	144.2	2.09	0.000709	XP_026817284.1 uncharacterized protein LOC113556509 [Rhopalosiphum maidis]
TRINITY_DN19262_c0_g1_i4	1	15	282.01	3.23	0.000711	XP_026806084.1 maltase 1-like [Rhopalosiphum maidis]
TRINITY_DN1113_c0_g3_i2	1	15	330.91	-1.23	0.000711	No annotation
TRINITY_DN3668_c0_g1_i11	1	20	2658.67	-0.64	0.000714	KAF0769458.1 transformer-2 protein beta-like isoform X1 [Aphis craccivora]
TRINITY_DN10234_c0_g1_i7	1	20	405.18	1.47	0.000715	KAF0749953.1 6-phosphogluconolactonase [Aphis craccivora]
TRINITY_DN2860_c0_g1_i1	1	15	5562.45	-0.46	0.000716	XP_015366550.1 PREDICTED: 60S ribosomal protein L32 [Diuraphis noxia]
TRINITY_DN1344_c1_g2_i1	1	2	323.81	-1.96	0.000718	No annotation
TRINITY_DN65905_c0_g1_i2	1	20	74.05	1.97	0.000719	No annotation
TRINITY_DN356_c0_g1_i31	1	20	298.56	-1.04	0.000719	KAF0771520.1 Uncharacterized protein FWK35_00000311 [Aphis craccivora]
TRINITY_DN152126_c0_g1_i1	1	5	48.08	-4.59	0.00072	No annotation
TRINITY_DN1252_c0_g1_i15	1	20	847.88	-0.67	0.000723	KAF0750211.1 serine/arginine rich splicing factor-like [Aphis craccivora]
TRINITY_DN1095_c0_g1_i17	1	3	874.21	2.41	0.000735	XP_022177680.1 extensin-2-like [Myzus persicae]
TRINITY_DN42504_c0_g1_i1	1	3	21.37	-7.3	0.000737	VVC30795.1 Zinc finger, FLYWCH-type [Cinara cedri]
TRINITY_DN12536_c0_g1_i1	1	3	1174.19	1.89	0.000739	XP_026822893.1 bromodomain-containing protein DDB_G0280777-like [Rhopalosiphum maidis]
TRINITY_DN4380_c0_g1_i11	1	20	490.92	-0.98	0.000739	XP_026809189.1 U1 small nuclear ribonucleoprotein C [Rhopalosiphum maidis]
TRINITY_DN40471_c0_g1_i5	1	20	2417.72	-0.97	0.000739	No annotation
TRINITY_DN1297_c0_g2_i4	1	20	565.17	-0.74	0.00074	XP_026818004.1 FGFR1 oncogene partner 2 homolog [Rhopalosiphum maidis]
TRINITY_DN34136_c0_g1_i2	1	15	129.36	2.76	0.000742	CAH1709592.1 unnamed protein product [Aphis gossypii]
TRINITY_DN4780_c0_g1_i13	1	20	639.88	1.77	0.000742	XP_026807578.1 tetra-peptide repeat homeobox protein 1-like [Rhopalosiphum maidis]
TRINITY_DN1856_c2_g1_i1	1	20	115.67	-1.86	0.000742	No annotation
TRINITY_DN1486_c0_g2_i2	1	20	163.51	3.07	0.000745	No annotation
TRINITY_DN4240_c0_g1_i43	1	20	2410.85	1.01	0.000752	XP_026823493.1 COP9 signalosome complex subunit 4 [Rhopalosiphum maidis]
TRINITY_DN2396_c0_g1_i9	1	5	611.18	1.01	0.000753	XP_026816255.1 RING finger protein nhl-1 isoform X2 [Rhopalosiphum maidis]
TRINITY_DN26249_c0_g2_i1	1	5	83.6	-3.4	0.000754	XP_026816849.1 UDP-glucuronosyltransferase 2C1-like isoform X1 [Rhopalosiphum maidis]
TRINITY_DN461_c0_g1_i3	1	2	293.68	1.98	0.000754	XP_026816479.1 cytochrome b ascorbate-dependent protein 3-like [Rhopalosiphum maidis]
TRINITY_DN6627_c0_g1_i6	1	3	7032.44	2.45	0.000756	No annotation
TRINITY_DN5078_c0_g1_i1	1	20	648.54	-0.66	0.000757	XP_026807107.1 toll-like receptor Tollo [Rhopalosiphum maidis]
TRINITY_DN21649_c0_g1_i8	1	20	148.08	1.83	0.000758	NP_001155405.1 ribosomal protein S15A-like [Acyrthosiphon pisum]
TRINITY_DN986_c0_g1_i45	1	20	380.05	0.92	0.000758	XP_026816007.1 probable cytochrome P450 49a1 [Rhopalosiphum maidis]
TRINITY_DN4_c0_g1_i1	1	3	14402	1.65	0.000761	XP_026815073.1 uncharacterized protein LOC113554989 [Rhopalosiphum maidis]
TRINITY_DN2894_c0_g1_i2	1	5	364.42	3.23	0.000764	XP_026816617.1 uncharacterized protein LOC113556083 isoform X1 [Rhopalosiphum maidis]
TRINITY_DN8223_c0_g1_i1	1	20	205.66	-1.76	0.000769	No annotation
TRINITY_DN5499_c0_g1_i14	1	15	170.18	1.55	0.000769	XP_026806710.1 putative uncharacterized protein DDB_G0289263 [Rhopalosiphum maidis]
TRINITY_DN6488_c0_g2_i4	1	20	299.01	-0.95	0.00077	KAE9537565.1 hypothetical protein AGLY_006588 [Aphis glycines]
TRINITY_DN27934_c0_g1_i1	1	2	381.58	3.07	0.000771	XP_026811683.1 carbonic anhydrase 2-like [Rhopalosiphum maidis]
TRINITY_DN2355_c1_g1_i3	1	2	188.8	1.74	0.000771	No annotation
TRINITY_DN89727_c0_g1_i1	1	3	19.51	-7.16	0.000773	No annotation
TRINITY_DN24388_c0_g1_i1	1	2	75.02	5.15	0.000777	XP_026811204.1 uncharacterized protein LOC113552540 [Rhopalosiphum maidis]
TRINITY_DN2302_c2_g1_i1	1	20	81.47	-1.71	0.000778	XP_026815414.1 uncharacterized protein LOC113555228 isoform X2 [Rhopalosiphum maidis]
TRINITY_DN81_c44_g1_i1	1	15	4662.22	-0.46	0.000787	NP_001155432.1 ribosomal protein S19e-like [Acyrthosiphon pisum]
TRINITY_DN3575_c0_g1_i11	1	20	402.62	1.41	0.000788	XP_026815437.1 titin [Rhopalosiphum maidis]
TRINITY_DN3143_c0_g2_i1	1	5	73.21	-3.1	0.000793	No annotation
TRINITY_DN3028_c0_g1_i18	1	20	40.34	3.91	0.000794	QPZ88878.1 cytochrome P450 CYP6DC1 [Rhopalosiphum padi]
TRINITY_DN9855_c0_g1_i9	1	20	522.31	-0.75	0.000798	XP_026822170.1 protein N-terminal asparagine amidohydrolase [Rhopalosiphum maidis]
TRINITY_DN1609_c1_g1_i8	1	5	84.11	2.01	0.000799	XP_026806037.1 uncharacterized protein LOC113549080 [Rhopalosiphum maidis]
TRINITY_DN5411_c0_g1_i3	1	20	178.51	2.2	0.0008	No annotation
TRINITY_DN589_c0_g1_i1	1	20	511.86	1.25	0.000802	No annotation
TRINITY_DN29316_c0_g1_i1	1	15	12.36	-7.09	0.000807	No annotation
TRINITY_DN105_c0_g2_i1	1	5	1088.66	-0.72	0.000808	XP_026806416.1 protein bunched, class 2/F/G isoform-like [Rhopalosiphum maidis]
TRINITY_DN2672_c0_g1_i14	1	20	43.55	2.86	0.000808	XP_026816313.1 serine protease snake-like [Rhopalosiphum maidis]
TRINITY_DN1922_c0_g1_i3	1	2	121.25	5.25	0.000811	XP_026806554.1 uncharacterized protein LOC113549446 [Rhopalosiphum maidis]
TRINITY_DN3864_c0_g1_i2	1	2	348.1	2.47	0.000811	XP_026813611.1 proton-coupled amino acid transporter-like protein CG1139 isoform X1 [Rhopalosiphum maidis]
TRINITY_DN10990_c0_g1_i4	1	2	301.44	2.23	0.000817	XP_026809733.1 4-aminobutyrate aminotransferase, mitochondrial [Rhopalosiphum maidis]
TRINITY_DN4378_c0_g1_i1	1	20	109.45	-1.38	0.000818	XP_026817127.1 uncharacterized protein LOC113556406 [Rhopalosiphum maidis]
TRINITY_DN8771_c0_g1_i1	1	3	963.99	0.89	0.000819	No annotation
TRINITY_DN82936_c0_g1_i1	1	0	26.07	8.16	0.000822	No annotation
TRINITY_DN11154_c0_g1_i5	1	15	56.98	3.75	0.000822	XP_026811123.1 uncharacterized protein LOC113552443 [Rhopalosiphum maidis]
TRINITY_DN1266_c1_g1_i5	1	3	9419.87	1.5	0.000825	CAH1724151.1 unnamed protein product [Aphis gossypii]
TRINITY_DN1192_c0_g2_i1	1	15	133.99	1.85	0.000826	XP_026812363.1 uncharacterized protein LOC113553300 [Rhopalosiphum maidis]
TRINITY_DN12511_c0_g1_i14	1	5	490.86	1	0.000829	XP_025190404.1 peroxidase-like [Melanaphis sacchari]
TRINITY_DN87204_c0_g1_i4	1	20	997.83	1.41	0.00083	XP_026804763.1 uncharacterized protein LOC113548207 [Rhopalosiphum maidis]
TRINITY_DN230_c0_g1_i2	1	20	1689.04	-0.59	0.000831	XP_026806896.1 uncharacterized protein LOC113549688 [Rhopalosiphum maidis]
TRINITY_DN1829_c0_g1_i16	1	20	87.34	1.94	0.000835	KAE9541836.1 hypothetical protein AGLY_003827 [Aphis glycines]
TRINITY_DN3628_c0_g2_i2	1	15	1707.08	-0.68	0.000836	KAE9531202.1 hypothetical protein AGLY_010408, partial [Aphis glycines]
TRINITY_DN18764_c0_g1_i2	1	20	249.88	-2.28	0.000838	No annotation
TRINITY_DN2424_c2_g1_i8	1	20	1205.9	-0.74	0.000839	XP_026820489.1 tyrosine-protein phosphatase non-receptor type 9 [Rhopalosiphum maidis]
TRINITY_DN1204_c2_g1_i6	1	15	838.41	-0.8	0.000839	XP_026822849.1 uncharacterized protein LOC113560921 isoform X2 [Rhopalosiphum maidis]
TRINITY_DN4380_c0_g1_i10	1	20	210.4	-1.12	0.000839	No annotation
TRINITY_DN4133_c0_g1_i2	1	20	1092.78	-0.92	0.000841	XP_026810269.1 inactive histone-lysine N-methyltransferase 2E-like [Rhopalosiphum maidis] XP_026810270.1 inactive histone-lysine N-methyltransferase 2E-like [Rhopalosiphum maidis] XP_026820743.1 inactive histone-lysine N-methyltransferase 2E-like [Rhopalosiphum maidis] XP_026820744.1 inactive histone-lysine N-methyltransferase 2E-like [Rhopalosiphum maidis]
TRINITY_DN5837_c1_g1_i4	1	15	165.02	1.57	0.000843	XP_026804961.1 RNA-binding protein 14-like [Rhopalosiphum maidis]
TRINITY_DN2232_c0_g1_i3	1	2	250.11	2.35	0.00085	XP_026807286.1 cysteine dioxygenase type 1 [Rhopalosiphum maidis]
TRINITY_DN5636_c0_g1_i1	1	2	282.3	3.78	0.00085	XP_026814535.1 maltase A3-like isoform X1 [Rhopalosiphum maidis]
TRINITY_DN6360_c0_g1_i1	1	20	624.92	1.08	0.000851	XP_025193395.1 uncharacterized protein LOC112593249 [Melanaphis sacchari]
TRINITY_DN24765_c0_g3_i1	1	2	61.49	-3.53	0.000855	KAF0712350.1 Transposon Ty3-G Gag-Pol polyprotein, partial [Aphis craccivora]
TRINITY_DN4460_c1_g1_i21	1	5	764.99	-0.79	0.000864	No annotation
TRINITY_DN2753_c1_g1_i7	1	15	990.61	-1.02	0.000866	XP_026810781.1 nuclear pore glycoprotein p62 [Rhopalosiphum maidis]
TRINITY_DN11162_c0_g1_i1	1	15	735.82	-0.85	0.000867	XP_026810439.1 RNA-binding protein 42 [Rhopalosiphum maidis]
TRINITY_DN3115_c0_g1_i8	1	3	534.94	1.37	0.000873	XP_026819005.1 uncharacterized protein LOC113557638 [Rhopalosiphum maidis]
TRINITY_DN26079_c1_g1_i1	1	15	247.46	-1.31	0.000874	No annotation
TRINITY_DN128645_c1_g1_i1	1	20	148.98	1.65	0.000876	No annotation
TRINITY_DN29_c0_g1_i4	1	15	113.26	6.39	0.000876	XP_026805655.1 lectin subunit alpha-like [Rhopalosiphum maidis]
TRINITY_DN16710_c0_g3_i3	1	20	1141.46	1.2	0.000889	No annotation
TRINITY_DN409_c1_g1_i6	1	20	16.13	5.68	0.000892	XP_026805626.1 probable multidrug resistance-associated protein lethal(2)03659 isoform X1 [Rhopalosiphum maidis] XP_026805627.1 probable multidrug resistance-associated protein lethal(2)03659 isoform X1 [Rhopalosiphum maidis] XP_026805628.1 probable multidrug resistance-associated protein lethal(2)03659 isoform X1 [Rhopalosiphum maidis] XP_026805629.1 probable multidrug resistance-associated prot…
TRINITY_DN5585_c0_g1_i1	1	20	1374.01	-0.63	0.000895	XP_015363289.1 PREDICTED: DNA-directed RNA polymerase II subunit RPB1-like [Diuraphis noxia]
TRINITY_DN128458_c0_g1_i2	1	15	7000.74	-0.57	0.000896	XP_027843679.1 60S acidic ribosomal protein P1 [Aphis gossypii]
TRINITY_DN91614_c0_g1_i20	1	20	503.19	1.04	0.000897	KAE9527704.1 hypothetical protein AGLY_012777 [Aphis glycines]
TRINITY_DN3230_c0_g1_i1	1	15	43.34	2.53	0.000898	No annotation
TRINITY_DN6484_c0_g1_i2	1	20	90.48	-1.61	0.000901	XP_026818051.1 uncharacterized protein LOC113556991 [Rhopalosiphum maidis]
TRINITY_DN6694_c0_g1_i5	1	3	483.26	1.63	0.000902	XP_026821351.1 uncharacterized transmembrane protein DDB_G0289901-like isoform X2 [Rhopalosiphum maidis]
TRINITY_DN2973_c0_g1_i1	1	15	1060.51	-0.78	0.000906	XP_026815183.1 E3 ubiquitin-protein ligase PPP1R11 [Rhopalosiphum maidis]
TRINITY_DN17284_c1_g2_i1	1	5	169.26	-1.66	0.00091	No annotation
TRINITY_DN21555_c0_g1_i9	1	20	104.58	1.3	0.000918	XP_026817054.1 LIM and SH3 domain protein Lasp [Rhopalosiphum maidis]
TRINITY_DN660_c0_g1_i3	1	3	1208.61	1.08	0.000919	KAF0760301.1 MARVEL domain-containing protein [Aphis craccivora]
TRINITY_DN30782_c0_g1_i1	1	20	347.85	-0.91	0.000924	XP_025191550.1 zinc finger BED domain-containing protein 1-like [Melanaphis sacchari]
TRINITY_DN42097_c0_g1_i11	1	2	117.21	2.52	0.000926	No annotation
TRINITY_DN3715_c0_g1_i2	1	20	2068.23	1.1	0.000929	XP_026809944.1 nucleolar protein 58 [Rhopalosiphum maidis]
TRINITY_DN207261_c0_g1_i1	1	1	30.03	7.18	0.00093	No annotation
TRINITY_DN2516_c0_g1_i6	1	15	397.93	1.31	0.000934	XP_026809748.1 E3 ubiquitin-protein ligase UHRF1-like isoform X1 [Rhopalosiphum maidis]
TRINITY_DN4135_c0_g1_i7	1	15	407.71	-1.63	0.000936	XP_026805721.1 uncharacterized protein LOC113548834 [Rhopalosiphum maidis]
TRINITY_DN3317_c0_g1_i7	1	20	584.68	1.33	0.000936	XP_026817642.1 toll-like receptor 3 [Rhopalosiphum maidis]
TRINITY_DN43232_c0_g1_i2	1	2	374.76	2.91	0.000939	QPZ88884.1 cytochrome P450 CYP6CY8 [Rhopalosiphum padi]
TRINITY_DN14_c0_g1_i2	1	2	521.73	2.91	0.000939	No annotation
TRINITY_DN4575_c1_g1_i1	1	3	1383.57	1.55	0.000939	XP_026816424.1 MKRN2 opposite strand protein [Rhopalosiphum maidis]
TRINITY_DN1180_c0_g2_i2	1	15	1636.58	1.14	0.000942	XP_026807580.1 repetitive proline-rich cell wall protein 2-like [Rhopalosiphum maidis]
TRINITY_DN1879_c0_g1_i7	1	20	1149.76	-1.6	0.000945	XP_026806491.1 L-xylulose reductase-like [Rhopalosiphum maidis]
TRINITY_DN15047_c0_g1_i8	1	20	376.46	-0.83	0.000948	XP_026810392.1 flotillin-1 [Rhopalosiphum maidis]
TRINITY_DN12722_c0_g1_i1	1	20	167.04	-1.46	0.000957	No annotation
TRINITY_DN46041_c0_g1_i4	1	20	220.32	-1.03	0.000958	No annotation
TRINITY_DN2830_c0_g1_i10	1	15	544.01	1.44	0.000961	XP_026821830.1 programmed cell death protein 7-like [Rhopalosiphum maidis]
TRINITY_DN3744_c2_g1_i2	1	15	161.32	1.56	0.000962	AAF78832.1 NADH dehydrogenase subunit 1, partial [Uroleucon rapunculoidis]
TRINITY_DN5297_c0_g1_i6	1	5	774.82	1.67	0.000965	KAF0764846.1 inactive hydroxysteroid dehydrogenase-like protein 1 [Aphis craccivora]
TRINITY_DN40471_c0_g1_i7	1	20	984.65	-1.09	0.000968	No annotation
TRINITY_DN38550_c0_g1_i1	1	20	58.43	2.02	0.00097	No annotation
TRINITY_DN1227_c1_g1_i1	1	20	55.2	2	0.000973	No annotation
TRINITY_DN35_c0_g3_i1	1	20	408.71	-2.27	0.000973	XP_026804092.1 venom serine carboxypeptidase-like [Rhopalosiphum maidis]
TRINITY_DN2719_c0_g1_i2	1	5	424.51	-1.15	0.000973	No annotation
TRINITY_DN2821_c0_g1_i15	1	20	164	1.13	0.000982	XP_026812411.1 guanine nucleotide exchange factor for Rab-3A-like [Rhopalosiphum maidis] XP_026812413.1 guanine nucleotide exchange factor for Rab-3A-like [Rhopalosiphum maidis] XP_026812414.1 guanine nucleotide exchange factor for Rab-3A-like [Rhopalosiphum maidis]
TRINITY_DN7253_c4_g1_i6	1	20	647.36	2.86	0.000984	XP_026814482.1 facilitated trehalose transporter Tret1-like [Rhopalosiphum maidis]
TRINITY_DN836_c1_g1_i1	1	2	952.83	1.27	0.000991	XP_026816169.1 NADPH--cytochrome P450 reductase isoform X1 [Rhopalosiphum maidis]
TRINITY_DN3322_c0_g1_i1	1	20	838.56	-0.99	0.000993	XP_025198041.1 AP-2 complex subunit mu [Melanaphis sacchari]
TRINITY_DN88653_c0_g1_i1	1	15	12.36	-7.09	0.000993	No annotation
TRINITY_DN7268_c0_g1_i8	1	2	36.58	5.37	0.000995	XP_027836845.1 uncharacterized protein LOC114119483 isoform X1 [Aphis gossypii]
TRINITY_DN7253_c4_g1_i1	1	20	678.62	2.83	0.000995	XP_026814482.1 facilitated trehalose transporter Tret1-like [Rhopalosiphum maidis]
TRINITY_DN32072_c0_g1_i8	1	15	2127.74	0.82	0.000999	XP_026823438.1 innexin inx2 [Rhopalosiphum maidis]
TRINITY_DN5550_c0_g2_i4	1	15	202.15	1.32	0.000999	XP_026822124.1 ATP-dependent RNA helicase DDX19A-like isoform X1 [Rhopalosiphum maidis]
TRINITY_DN5672_c0_g1_i16	1	15	121.55	1.92	0.000999	XP_026809820.1 LOW QUALITY PROTEIN: gelsolin-like [Rhopalosiphum maidis]
TRINITY_DN3305_c0_g1_i1	1	20	1033.03	-0.83	0.001	No annotation
TRINITY_DN4_c0_g1_i17	1	3	14804.6	1.74	0.001	XP_026815073.1 uncharacterized protein LOC113554989 [Rhopalosiphum maidis]
TRINITY_DN870_c0_g2_i1	1	5	319.29	-1.65	0.001	XP_026805486.1 uncharacterized protein LOC113548679 [Rhopalosiphum maidis]
TRINITY_DN18764_c0_g1_i1	1	20	85.27	-2.04	0.00101	No annotation
TRINITY_DN1574_c0_g1_i1	1	20	1198.62	1.17	0.00102	XP_026815581.1 reticulocyte-binding protein 2 homolog a-like [Rhopalosiphum maidis]
TRINITY_DN111356_c0_g1_i5	1	15	10751.7	-0.51	0.00102	XP_001949629.1 60S ribosomal protein L13a [Acyrthosiphon pisum]
TRINITY_DN2150_c0_g1_i1	1	5	73.04	-2.36	0.00102	XP_026818505.1 uncharacterized protein LOC113557273 isoform X2 [Rhopalosiphum maidis]
TRINITY_DN78_c0_g1_i3	1	20	307.89	-0.99	0.00102	XP_026807963.1 zinc finger protein 2 homolog [Rhopalosiphum maidis]
TRINITY_DN6949_c0_g1_i5	1	5	1113.43	-1.2	0.00103	KAE9525548.1 hypothetical protein AGLY_014075 [Aphis glycines]
TRINITY_DN170_c0_g1_i17	1	5	540.14	-1.55	0.00103	XP_026817217.1 E3 ubiquitin-protein ligase UHRF1-like [Rhopalosiphum maidis]
TRINITY_DN1879_c0_g1_i3	1	15	1001.5	-1.63	0.00103	XP_026806491.1 L-xylulose reductase-like [Rhopalosiphum maidis]
TRINITY_DN1970_c0_g1_i3	1	3	1794.82	1.9	0.00103	XP_026814780.1 repetitive proline-rich cell wall protein 1-like [Rhopalosiphum maidis]
TRINITY_DN49969_c0_g1_i4	1	20	2565.3	0.81	0.00103	XP_026821813.1 peroxiredoxin 1 [Rhopalosiphum maidis]
TRINITY_DN6217_c0_g1_i9	1	5	723.17	-1.18	0.00103	No annotation
TRINITY_DN3160_c0_g1_i1	1	15	128.22	2.43	0.00104	XP_026817146.1 cathepsin B-like cysteine proteinase 4 [Rhopalosiphum maidis]
TRINITY_DN917_c0_g2_i2	1	20	1060.49	-0.64	0.00104	No annotation
TRINITY_DN2828_c0_g3_i2	1	2	774.61	1.83	0.00104	XP_026808095.1 uncharacterized protein LOC113550463 [Rhopalosiphum maidis]
TRINITY_DN1180_c0_g2_i1	1	3	408.9	1.08	0.00104	XP_027847243.2 zinc finger protein 512B-like [Aphis gossypii]
TRINITY_DN10104_c0_g1_i3	1	2	185.79	5.19	0.00104	XP_026816036.1 putative serine protease K12H4.7 [Rhopalosiphum maidis]
TRINITY_DN4098_c0_g1_i3	1	15	134.02	-2.25	0.00104	XP_026811933.1 prostatic acid phosphatase-like [Rhopalosiphum maidis]
TRINITY_DN2365_c0_g1_i3	1	15	1091.29	-1.01	0.00104	XP_026810331.1 myophilin isoform X2 [Rhopalosiphum maidis]
TRINITY_DN7017_c0_g1_i15	1	3	580.6	1.46	0.00105	XP_026822606.1 protein takeout-like [Rhopalosiphum maidis]
TRINITY_DN3494_c2_g1_i4	1	15	3802.41	-0.82	0.00106	XP_025204522.1 60S acidic ribosomal protein P2-like isoform X2 [Melanaphis sacchari]
TRINITY_DN43232_c0_g1_i7	1	15	104.45	2.91	0.00106	QPZ88884.1 cytochrome P450 CYP6CY8 [Rhopalosiphum padi]
TRINITY_DN1761_c1_g1_i6	1	20	31.49	2.52	0.00107	No annotation
TRINITY_DN6990_c1_g1_i7	1	20	276.15	-1.51	0.00107	XP_027846448.2 homeobox protein EMX2-like [Aphis gossypii]
TRINITY_DN7017_c0_g1_i20	1	3	327.25	1.34	0.00107	XP_026822606.1 protein takeout-like [Rhopalosiphum maidis]
TRINITY_DN62_c1_g1_i24	1	20	283.48	1.72	0.00107	XP_026808831.1 glutamate--cysteine ligase catalytic subunit [Rhopalosiphum maidis]
TRINITY_DN81328_c0_g1_i1	1	20	7060.94	-0.41	0.00107	NP_001119642.1 twinstar [Acyrthosiphon pisum]
TRINITY_DN4702_c0_g1_i22	1	20	1457.67	-0.8	0.00107	XP_026810203.1 pentatricopeptide repeat-containing protein 2, mitochondrial-like [Rhopalosiphum maidis]
TRINITY_DN1418_c0_g1_i2	1	5	1388.47	-1.15	0.00107	XP_026804516.1 cyclin-J-like [Rhopalosiphum maidis]
TRINITY_DN2836_c1_g1_i6	1	15	48.98	3.82	0.00108	XP_026822761.1 uncharacterized protein LOC113560849 [Rhopalosiphum maidis]
TRINITY_DN4244_c1_g1_i7	1	15	1432.41	-1.31	0.00108	XP_027854245.2 uncharacterized protein LOC114132852 isoform X2 [Aphis gossypii]
TRINITY_DN5286_c0_g1_i15	1	20	941.88	-0.62	0.00108	XP_026816060.1 26S proteasome non-ATPase regulatory subunit 1-like [Rhopalosiphum maidis]
TRINITY_DN844_c0_g1_i5	1	20	1322.29	-0.6	0.00109	XP_026814286.1 heterogeneous nuclear ribonucleoprotein 27C-like isoform X3 [Rhopalosiphum maidis] XP_050057997.1 heterogeneous nuclear ribonucleoprotein 27C-like isoform X3 [Aphis gossypii] KAE9535576.1 hypothetical protein AGLY_007477 [Aphis glycines] CAH1721394.1 unnamed protein product [Aphis gossypii]
TRINITY_DN377_c0_g1_i13	1	2	1115.69	1.21	0.0011	XP_026820961.1 1,4-alpha-glucan-branching enzyme [Rhopalosiphum maidis]
TRINITY_DN725_c0_g1_i1	1	20	1295.46	1.03	0.0011	XP_026810907.1 6-phosphofructo-2-kinase/fructose-2,6-bisphosphatase-like [Rhopalosiphum maidis] XP_026817391.1 6-phosphofructo-2-kinase/fructose-2,6-bisphosphatase-like [Rhopalosiphum maidis]
TRINITY_DN13748_c0_g1_i6	1	15	8304.1	-0.96	0.0011	XP_026822319.1 thioredoxin-2-like [Rhopalosiphum maidis]
TRINITY_DN4676_c0_g1_i1	1	3	523.83	2.06	0.0011	XP_022171557.1 cuticle protein 7-like [Myzus persicae]
TRINITY_DN15041_c0_g1_i7	1	20	469.67	0.89	0.00111	XP_026808332.1 NADP-dependent malic enzyme [Rhopalosiphum maidis]
TRINITY_DN2838_c0_g1_i2	1	3	423.02	1.63	0.00111	QWQ59792.1 takeout-like protein 1 [Rhopalosiphum padi]
TRINITY_DN128145_c1_g2_i1	1	15	3504.7	-0.7	0.00111	BAL42860.1 glyceraldehyde-3-phosphate dehydrogenase-like protein, partial [Megoura crassicauda]
TRINITY_DN5631_c1_g1_i3	1	15	890.5	-1.07	0.00111	XP_026820667.1 H/ACA ribonucleoprotein complex subunit 2-like protein [Rhopalosiphum maidis] XP_026820668.1 H/ACA ribonucleoprotein complex subunit 2-like protein [Rhopalosiphum maidis]
TRINITY_DN5354_c1_g1_i2	1	15	540.17	-0.78	0.00112	No annotation
TRINITY_DN19826_c0_g1_i2	1	15	28.29	5.4	0.00112	XP_026811288.1 pyridoxine-5'-phosphate oxidase-like [Rhopalosiphum maidis]
TRINITY_DN54117_c0_g1_i2	1	3	483.34	2.01	0.00112	XP_026819276.1 uncharacterized protein LOC113557937 [Rhopalosiphum maidis]
TRINITY_DN2719_c0_g1_i18	1	5	435.61	-1.07	0.00112	No annotation
TRINITY_DN25196_c0_g1_i4	1	20	891.48	0.78	0.00113	XP_026821900.1 X-box-binding protein 1 [Rhopalosiphum maidis]
TRINITY_DN5222_c0_g3_i4	1	20	998.35	-0.73	0.00113	No annotation
TRINITY_DN102498_c2_g1_i1	1	15	41.84	4.46	0.00113	No annotation
TRINITY_DN4089_c0_g1_i4	1	20	1133.63	1.12	0.00113	XP_026808392.1 nucleosome assembly protein 1-like 1 [Rhopalosiphum maidis]
TRINITY_DN2267_c0_g1_i2	1	5	187.75	-1.42	0.00114	XP_026805896.1 LOW QUALITY PROTEIN: E3 ubiquitin-protein ligase RING2-like [Rhopalosiphum maidis]
TRINITY_DN815_c0_g1_i1	1	2	200.32	1.67	0.00114	XP_026819724.1 dopamine beta-hydroxylase [Rhopalosiphum maidis]
TRINITY_DN18550_c0_g1_i8	1	2	234.73	1.54	0.00114	XP_015376201.1 PREDICTED: cystathionine gamma-lyase-like, partial [Diuraphis noxia]
TRINITY_DN313_c0_g2_i2	1	20	394.18	-1.24	0.00114	No annotation
TRINITY_DN3367_c0_g1_i5	1	20	402.78	1.21	0.00115	XP_026815251.1 U3 small nucleolar RNA-interacting protein 2-like [Rhopalosiphum maidis]
TRINITY_DN4413_c1_g1_i5	1	15	163.38	-1.13	0.00115	No annotation
TRINITY_DN5027_c0_g1_i3	1	5	168.47	-2.17	0.00115	XP_026819671.1 cell division cycle-associated protein 7-like [Rhopalosiphum maidis]
TRINITY_DN3724_c0_g1_i7	1	20	841.72	-1.14	0.00115	XP_026823006.1 LOW QUALITY PROTEIN: protein bowel-like [Rhopalosiphum maidis]
TRINITY_DN6653_c0_g1_i2	1	20	3343.09	-0.53	0.00115	XP_026820578.1 chromodomain-helicase-DNA-binding protein Mi-2 homolog isoform X3 [Rhopalosiphum maidis]
TRINITY_DN2853_c0_g1_i9	1	15	166.47	2.42	0.00115	KAF0753889.1 sepiapterin reductase-like [Aphis craccivora]
TRINITY_DN3668_c4_g1_i5	1	20	2370	-0.64	0.00115	XP_025204246.1 RNA-binding protein squid-like isoform X2 [Melanaphis sacchari]
TRINITY_DN849_c0_g1_i6	1	20	208.05	1.34	0.00116	XP_026805806.1 maspardin-like [Rhopalosiphum maidis]
TRINITY_DN707_c0_g1_i1	1	5	1183.54	-0.87	0.00116	XP_026804995.1 LOW QUALITY PROTEIN: uncharacterized protein LOC113548352 [Rhopalosiphum maidis]
TRINITY_DN23673_c0_g1_i9	1	15	26.04	2.8	0.00116	XP_026816046.1 mucin-2 [Rhopalosiphum maidis]
TRINITY_DN20310_c0_g1_i6	1	20	527.93	-0.82	0.00116	XP_026810452.1 LHFPL tetraspan subfamily member 2 protein [Rhopalosiphum maidis]
TRINITY_DN1514_c0_g2_i9	1	5	72.68	2.66	0.00117	No annotation
TRINITY_DN4641_c0_g1_i1	1	5	206.1	1.41	0.00117	XP_026807766.1 catalase isoform X1 [Rhopalosiphum maidis]
TRINITY_DN11620_c0_g1_i3	1	2	36.7	5.38	0.00118	XP_026823465.1 fatty acid synthase-like [Rhopalosiphum maidis]
TRINITY_DN5984_c0_g1_i15	1	20	48.49	2.15	0.00118	XP_026806140.1 vesicle-trafficking protein SEC22a-like [Rhopalosiphum maidis]
TRINITY_DN11284_c0_g1_i1	1	2	40.85	-3.46	0.00118	No annotation
TRINITY_DN1685_c0_g1_i3	1	5	1235.4	-0.9	0.00118	XP_026821439.1 lon protease homolog, mitochondrial-like [Rhopalosiphum maidis]
TRINITY_DN3721_c1_g1_i7	1	20	502.92	-0.77	0.00118	XP_026813066.1 unconventional myosin-Va isoform X3 [Rhopalosiphum maidis]
TRINITY_DN10988_c0_g1_i3	1	5	207.86	1.34	0.00119	XP_026817797.1 3'(2'),5'-bisphosphate nucleotidase 1 [Rhopalosiphum maidis]
TRINITY_DN1731_c1_g1_i8	1	15	5464.55	-0.63	0.00119	No annotation
TRINITY_DN8124_c0_g3_i1	1	20	160.9	-1.18	0.0012	No annotation
TRINITY_DN4461_c0_g2_i4	1	20	1407.97	-0.65	0.0012	KAF0761825.1 mothers against decapentaplegic 6 [Aphis craccivora]
TRINITY_DN6048_c1_g1_i6	1	5	267.96	1.51	0.00121	XP_026821332.1 annulin [Rhopalosiphum maidis]
TRINITY_DN1091_c0_g2_i2	1	5	762.12	-1.1	0.00121	No annotation
TRINITY_DN73919_c0_g5_i1	1	20	10.91	6.98	0.00121	No annotation
TRINITY_DN6597_c0_g1_i9	1	15	183.67	1.19	0.00121	XP_026810238.1 protein suppressor of forked [Rhopalosiphum maidis]
TRINITY_DN21725_c0_g1_i4	1	15	454.21	-0.7	0.00121	No annotation
TRINITY_DN3926_c0_g1_i27	1	15	189.13	2.5	0.00121	XP_026816729.1 ectonucleoside triphosphate diphosphohydrolase 5-like [Rhopalosiphum maidis]
TRINITY_DN940_c0_g2_i1	1	20	696.53	-0.77	0.00121	No annotation
TRINITY_DN3678_c2_g1_i7	1	20	160.34	-1.37	0.00121	XP_026815385.1 sushi, von Willebrand factor type A, EGF and pentraxin domain-containing protein 1 [Rhopalosiphum maidis]
TRINITY_DN282_c0_g1_i3	1	2	131.92	3.74	0.00121	XP_026810800.1 uncharacterized protein LOC113552237 [Rhopalosiphum maidis]
TRINITY_DN21972_c0_g1_i2	1	5	658.99	-0.92	0.00122	XP_026816076.1 uncharacterized protein LOC113555749 [Rhopalosiphum maidis]
TRINITY_DN239_c0_g2_i1	1	20	861.98	-0.99	0.00122	XP_026816378.1 homeotic protein distal-less-like [Rhopalosiphum maidis]
TRINITY_DN49050_c0_g1_i11	1	15	1777.55	-1.11	0.00122	XP_026810094.1 uncharacterized protein LOC113551801 [Rhopalosiphum maidis]
TRINITY_DN3813_c0_g1_i1	1	20	56.41	1.9	0.00123	XP_026810486.1 alpha-tocopherol transfer protein-like [Rhopalosiphum maidis]
TRINITY_DN3201_c0_g1_i15	1	15	605.5	-0.93	0.00123	KAE9528167.1 hypothetical protein AGLY_012589 [Aphis glycines]
TRINITY_DN272_c0_g1_i17	1	20	220.5	1.09	0.00123	XP_026810491.1 alpha-taxilin isoform X2 [Rhopalosiphum maidis]
TRINITY_DN1216_c0_g1_i12	1	15	590.96	-1.28	0.00123	XP_025208868.1 lysosomal alpha-mannosidase-like isoform X2 [Melanaphis sacchari]
TRINITY_DN3725_c0_g1_i7	1	15	103.84	3.35	0.00123	XP_026807169.1 multidrug resistance-associated protein 4-like isoform X1 [Rhopalosiphum maidis] XP_026807177.1 multidrug resistance-associated protein 4-like isoform X1 [Rhopalosiphum maidis]
TRINITY_DN16570_c1_g1_i1	1	3	258.48	2.1	0.00124	No annotation
TRINITY_DN2483_c0_g1_i7	1	20	382.34	1.2	0.00124	KAF0769082.1 phosphoglycerate mutase 1 [Aphis craccivora]
TRINITY_DN627_c1_g1_i1	1	20	142.52	1.51	0.00124	No annotation
TRINITY_DN6815_c0_g1_i17	1	15	12335	-0.57	0.00124	XP_026816098.1 60S ribosomal protein L6 [Rhopalosiphum maidis]
TRINITY_DN2744_c0_g1_i2	1	5	585.66	-1.04	0.00125	XP_026804155.1 cytokine-inducible SH2-containing protein-like [Rhopalosiphum maidis] XP_026804156.1 cytokine-inducible SH2-containing protein-like [Rhopalosiphum maidis] XP_026804157.1 cytokine-inducible SH2-containing protein-like [Rhopalosiphum maidis]
TRINITY_DN1829_c0_g1_i21	1	20	700.63	1.65	0.00125	UOW66128.1 cytochrome P450 380C6 [Rhopalosiphum padi]
TRINITY_DN33800_c0_g1_i12	1	20	56.81	-2.26	0.00125	No annotation
TRINITY_DN3465_c0_g1_i11	1	20	296.02	-0.97	0.00125	XP_026809705.1 LOW QUALITY PROTEIN: protein scabrous-like [Rhopalosiphum maidis]
TRINITY_DN1440_c0_g1_i25	1	5	38.43	-7.96	0.00126	No annotation
TRINITY_DN782_c0_g1_i7	1	15	1085.75	2.49	0.00126	KAF0721102.1 Uncharacterized protein FWK35_00026609 [Aphis craccivora]
TRINITY_DN3725_c0_g1_i16	1	15	95.57	3.44	0.00126	XP_026807185.1 probable multidrug resistance-associated protein lethal(2)03659 isoform X2 [Rhopalosiphum maidis]
TRINITY_DN10639_c0_g1_i18	1	20	495.47	0.96	0.00126	XP_026820774.1 protein fem-1 homolog A isoform X1 [Rhopalosiphum maidis]
TRINITY_DN45832_c0_g3_i1	1	20	1291.43	1.24	0.00126	XP_050545679.1 60S ribosomal protein L26 [Daktulosphaira vitifoliae]
TRINITY_DN245_c2_g2_i1	1	0	2720.23	-2.2	0.00128	XP_026813582.1 angiotensin-converting enzyme-like [Rhopalosiphum maidis]
TRINITY_DN4642_c0_g1_i2	1	20	287.12	-1.17	0.00128	XP_026815013.1 toll-like receptor 6 [Rhopalosiphum maidis]
TRINITY_DN691_c1_g1_i7	1	20	175.45	1.71	0.00128	XP_026805307.1 elongation of very long chain fatty acids protein AAEL008004-like [Rhopalosiphum maidis]
TRINITY_DN2881_c0_g1_i11	1	15	52.97	2.29	0.00128	XP_026808907.1 LOW QUALITY PROTEIN: glutathione S-transferase 1-like [Rhopalosiphum maidis]
TRINITY_DN11637_c0_g1_i4	1	20	364.02	1.79	0.00128	XP_026813891.1 uncharacterized protein LOC113554306 isoform X3 [Rhopalosiphum maidis]
TRINITY_DN1846_c1_g1_i16	1	5	99.43	2.02	0.00129	XP_026807548.1 inverted formin-2-like isoform X1 [Rhopalosiphum maidis]
TRINITY_DN9064_c0_g1_i13	1	2	121.93	3.68	0.00129	XP_026804732.1 uncharacterized protein LOC113548187, partial [Rhopalosiphum maidis]
TRINITY_DN14141_c0_g2_i2	1	20	1453.04	1.65	0.00129	No annotation
TRINITY_DN5566_c1_g1_i4	1	20	136.82	1.57	0.00129	XP_026807326.1 uncharacterized protein LOC113549973 [Rhopalosiphum maidis]
TRINITY_DN6301_c0_g1_i1	1	5	197.61	1.55	0.00129	XP_026823180.1 leucine-rich repeat extensin-like protein 2 [Rhopalosiphum maidis]
TRINITY_DN3617_c0_g1_i4	1	20	672.86	-0.93	0.0013	XP_026805589.1 protein neuralized isoform X1 [Rhopalosiphum maidis]
TRINITY_DN10053_c1_g1_i10	1	20	99.46	1.41	0.00131	XP_026813410.1 uncharacterized protein LOC113553991 [Rhopalosiphum maidis]
TRINITY_DN4975_c0_g1_i1	1	3	1118.95	1.32	0.00132	No annotation
TRINITY_DN6217_c0_g1_i5	1	20	301.19	0.88	0.00132	XP_026818231.1 uncharacterized protein LOC113557117 [Rhopalosiphum maidis]
TRINITY_DN2624_c0_g1_i8	1	15	754.07	1.04	0.00132	XP_026815510.1 cytosolic carboxypeptidase 1-like [Rhopalosiphum maidis]
TRINITY_DN407_c1_g1_i2	1	15	354.14	-1.02	0.00133	No annotation
TRINITY_DN2679_c1_g1_i24	1	20	218.5	1.69	0.00133	XP_026816613.1 ATP-binding cassette sub-family G member 1-like [Rhopalosiphum maidis]
TRINITY_DN104203_c0_g1_i1	1	20	9.78	6.82	0.00134	No annotation
TRINITY_DN14933_c0_g1_i23	1	20	236.74	-1.01	0.00134	XP_026817831.1 RNA-binding protein 1-like isoform X1 [Rhopalosiphum maidis]
TRINITY_DN2089_c0_g1_i4	1	15	47.36	3.23	0.00134	XP_026807710.1 fatty acid synthase-like isoform X1 [Rhopalosiphum maidis]
TRINITY_DN11153_c0_g1_i3	1	3	482.94	1.65	0.00134	XP_026808145.1 uncharacterized protein LOC113550481 isoform X1 [Rhopalosiphum maidis]
TRINITY_DN3171_c0_g1_i10	1	20	178.68	1.16	0.00135	XP_026821863.1 mitochondrial folate transporter/carrier isoform X1 [Rhopalosiphum maidis]
TRINITY_DN4516_c0_g1_i8	1	20	411.26	-1.2	0.00135	XP_026805862.1 uncharacterized protein LOC113548949 [Rhopalosiphum maidis]
TRINITY_DN4643_c0_g2_i2	1	20	366.02	-1.56	0.00136	KAF0751440.1 Uncharacterized protein FWK35_00033070 [Aphis craccivora]
TRINITY_DN7806_c0_g1_i8	1	20	923.67	-0.78	0.00136	No annotation
TRINITY_DN2312_c0_g1_i1	1	5	209.45	-1.32	0.00137	KAF0687882.1 trihelix transcription factor ASIL1-like, partial [Aphis craccivora]
TRINITY_DN148_c0_g1_i8	1	15	200.18	1.53	0.00137	XP_026815547.1 MATH and LRR domain-containing protein PFE0570w-like isoform X1 [Rhopalosiphum maidis]
TRINITY_DN96844_c0_g1_i8	1	15	3700.46	-0.63	0.00137	XP_026820613.1 elongation factor 1-beta isoform X1 [Rhopalosiphum maidis]
TRINITY_DN5847_c0_g1_i13	1	15	546.35	-0.88	0.00137	XP_026817549.1 uncharacterized protein LOC113556662 isoform X1 [Rhopalosiphum maidis]
TRINITY_DN640_c0_g1_i6	1	15	79.11	4.17	0.00137	XP_026813423.1 maltase 2-like isoform X2 [Rhopalosiphum maidis]
TRINITY_DN4945_c0_g1_i13	1	15	696.9	1.66	0.00137	XP_026808835.1 superoxide dismutase [Cu-Zn] [Rhopalosiphum maidis]
TRINITY_DN2196_c0_g1_i2	1	20	832.75	-0.88	0.00138	No annotation
TRINITY_DN20022_c0_g1_i1	1	1	32.45	5.47	0.00138	No annotation
TRINITY_DN2124_c0_g1_i9	1	20	167.47	-1.24	0.00138	XP_026806741.1 LOW QUALITY PROTEIN: probable G-protein coupled receptor Mth-like 1 [Rhopalosiphum maidis]
TRINITY_DN13796_c0_g1_i9	1	5	93.44	-2.19	0.00139	XP_026805500.1 cell cycle checkpoint control protein RAD9A [Rhopalosiphum maidis]
TRINITY_DN10397_c0_g1_i1	1	20	765.25	0.97	0.00139	No annotation
TRINITY_DN29145_c0_g3_i1	1	3	158.9	-2.68	0.00139	XP_026810872.1 uncharacterized protein LOC113552274 [Rhopalosiphum maidis]
TRINITY_DN13853_c0_g1_i7	1	15	324.18	0.91	0.00139	XP_026808746.1 PHD finger protein 14-like isoform X1 [Rhopalosiphum maidis]
TRINITY_DN2134_c1_g1_i29	1	20	261.21	1.04	0.00139	KAE9533103.1 hypothetical protein AGLY_009531 [Aphis glycines]
TRINITY_DN7540_c0_g3_i1	1	20	180.91	-1.33	0.00139	XP_026818819.1 uncharacterized protein LOC113557475 [Rhopalosiphum maidis]
TRINITY_DN8247_c0_g1_i48	1	5	582.69	1.19	0.00139	KAE9537526.1 hypothetical protein AGLY_006549 [Aphis glycines]
TRINITY_DN6154_c0_g2_i1	1	5	271.13	-1.7	0.0014	No annotation
TRINITY_DN35_c0_g3_i3	1	20	215.45	-2.06	0.0014	XP_026804092.1 venom serine carboxypeptidase-like [Rhopalosiphum maidis]
TRINITY_DN1781_c3_g1_i9	1	20	669.73	-0.81	0.0014	XP_026807721.1 uncharacterized protein LOC113550213 [Rhopalosiphum maidis]
TRINITY_DN27191_c0_g1_i6	1	5	399.67	3.12	0.00141	No annotation
TRINITY_DN39469_c0_g1_i1	1	10	525.24	-1.76	0.00141	No annotation
TRINITY_DN54117_c0_g1_i3	1	3	1764.04	1.72	0.00141	XP_026819276.1 uncharacterized protein LOC113557937 [Rhopalosiphum maidis]
TRINITY_DN3066_c2_g1_i1	1	15	397.04	2.59	0.00141	XP_026813807.1 trehalase-like isoform X3 [Rhopalosiphum maidis]
TRINITY_DN9129_c0_g1_i6	1	3	358.73	1.69	0.00142	XP_026819892.1 ubiquitin-like-conjugating enzyme ATG3 [Rhopalosiphum maidis]
TRINITY_DN4394_c0_g1_i4	1	0	208.55	-2.29	0.00142	XP_026813262.1 uncharacterized protein LOC113553894 [Rhopalosiphum maidis]
TRINITY_DN49640_c0_g1_i16	1	5	60.23	2.76	0.00142	XP_026811782.1 transmembrane protein 65 isoform X3 [Rhopalosiphum maidis]
TRINITY_DN6641_c0_g1_i2	1	15	1111.97	-0.97	0.00142	XP_026816335.1 tubulin-specific chaperone cofactor E-like protein [Rhopalosiphum maidis] XP_026816336.1 tubulin-specific chaperone cofactor E-like protein [Rhopalosiphum maidis]
TRINITY_DN8212_c0_g1_i5	1	20	1296.7	-0.66	0.00143	XP_026810124.1 protein disulfide-isomerase [Rhopalosiphum maidis]
TRINITY_DN4447_c0_g2_i2	1	15	62.59	-1.83	0.00145	No annotation
TRINITY_DN10640_c0_g1_i4	1	15	12148.2	0.46	0.00145	VVC35975.1 Ribosomal protein L39e domain,Ribosomal protein L39e, conserved site,Ribosomal protein L39e [Cinara cedri]
TRINITY_DN177_c0_g4_i1	1	15	110.2	-1.38	0.00145	XP_026815452.1 torsin-1A-like [Rhopalosiphum maidis]
TRINITY_DN1846_c1_g1_i20	1	5	214.75	1.54	0.00145	XP_026807551.1 inverted formin-2-like isoform X2 [Rhopalosiphum maidis]
TRINITY_DN1819_c0_g1_i3	1	15	39.05	3.28	0.00145	XP_026805239.1 synaptic vesicle glycoprotein 2B-like isoform X1 [Rhopalosiphum maidis]
TRINITY_DN6753_c1_g1_i1	1	15	247.11	-1.37	0.00145	No annotation
TRINITY_DN15918_c0_g1_i2	1	0	56.85	3.29	0.00146	No annotation
TRINITY_DN4147_c0_g2_i1	1	20	1642.35	2.2	0.00146	No annotation
TRINITY_DN5232_c1_g2_i1	1	5	1081.99	-0.73	0.00146	No annotation
TRINITY_DN2176_c0_g1_i3	1	15	192.69	2.43	0.00146	XP_026809266.1 angiotensin-converting enzyme-like [Rhopalosiphum maidis]
TRINITY_DN2006_c0_g1_i2	1	5	294.28	-1.79	0.00146	No annotation
TRINITY_DN4230_c0_g1_i9	1	20	184.26	1.18	0.00146	XP_026812959.1 puromycin-sensitive aminopeptidase isoform X1 [Rhopalosiphum maidis]
TRINITY_DN31336_c0_g1_i4	1	5	309.56	-1.51	0.00146	XP_026811880.1 geranylgeranyl transferase type-1 subunit beta [Rhopalosiphum maidis]
TRINITY_DN549_c1_g2_i1	1	15	57.3	-2.37	0.00147	XP_026809812.1 hamartin isoform X3 [Rhopalosiphum maidis]
TRINITY_DN15115_c0_g1_i3	1	5	72.71	2.33	0.00147	XP_026816922.1 alpha-tocopherol transfer protein-like [Rhopalosiphum maidis]
TRINITY_DN89541_c0_g1_i2	1	3	871.57	3.6	0.00148	XP_026814744.1 UDP-glucuronosyltransferase 2B2-like [Rhopalosiphum maidis]
TRINITY_DN1611_c0_g1_i3	1	5	48.07	4.05	0.00148	No annotation
TRINITY_DN3164_c1_g1_i8	1	20	757.02	-1.81	0.00149	XP_027844718.2 uncharacterized protein LOC114125315 [Aphis gossypii]
TRINITY_DN649_c0_g1_i2	1	20	269.27	1.03	0.00149	KAF0754880.1 very long-chain specific acyl-CoA dehydrogenase, mitochondrial-like [Aphis craccivora]
TRINITY_DN2888_c0_g1_i6	1	15	15137.9	-0.78	0.00149	XP_026809223.1 cold shock protein 1-like [Rhopalosiphum maidis]
TRINITY_DN7268_c0_g1_i2	1	2	381.36	2.33	0.00149	XP_026811013.1 uncharacterized protein LOC113552354 [Rhopalosiphum maidis]
TRINITY_DN6388_c0_g1_i24	1	3	369.03	1.56	0.00149	XP_026810053.1 trichoplein keratin filament-binding protein-like [Rhopalosiphum maidis] XP_026810055.1 trichoplein keratin filament-binding protein-like [Rhopalosiphum maidis]
TRINITY_DN3219_c0_g1_i1	1	2	377.03	3.16	0.0015	XP_026822261.1 uncharacterized protein LOC113560531 [Rhopalosiphum maidis]
TRINITY_DN977_c1_g1_i1	1	5	190.08	-1.47	0.0015	No annotation
TRINITY_DN3762_c0_g1_i3	1	2	247.72	1.81	0.0015	XP_026804875.1 protein-glutamate O-methyltransferase-like [Rhopalosiphum maidis]
TRINITY_DN7017_c0_g1_i6	1	3	4963.93	1.15	0.00151	XP_026822606.1 protein takeout-like [Rhopalosiphum maidis]
TRINITY_DN6445_c0_g1_i4	1	20	134.13	1.52	0.00151	XP_026816813.1 probable serine incorporator isoform X1 [Rhopalosiphum maidis]
TRINITY_DN229_c0_g1_i9	1	20	1420.34	-0.55	0.00151	XP_026816577.1 LOW QUALITY PROTEIN: lachesin-like [Rhopalosiphum maidis]
TRINITY_DN1488_c0_g2_i1	1	3	3591.48	1.63	0.00151	XP_026822494.1 peroxisomal targeting signal 2 receptor [Rhopalosiphum maidis]
TRINITY_DN5562_c0_g1_i1	1	20	80.78	-1.82	0.00151	XP_026812553.1 neurogenin-2 [Rhopalosiphum maidis]
TRINITY_DN1366_c1_g1_i4	1	15	601.39	-0.68	0.00152	XP_026819919.1 heat shock protein 70 B2-like [Rhopalosiphum maidis]
TRINITY_DN3028_c0_g1_i11	1	15	43.37	3.64	0.00152	XP_026814348.1 cytochrome P450 6j1-like [Rhopalosiphum maidis]
TRINITY_DN7671_c0_g2_i4	1	20	20.37	3.98	0.00153	No annotation
TRINITY_DN10121_c1_g1_i6	1	2	60.23	3.23	0.00153	XP_026807307.1 bifunctional lycopene cyclase/phytoene synthase-like [Rhopalosiphum maidis] XP_026807308.1 bifunctional lycopene cyclase/phytoene synthase-like [Rhopalosiphum maidis] XP_026807309.1 bifunctional lycopene cyclase/phytoene synthase-like [Rhopalosiphum maidis] XP_026807310.1 bifunctional lycopene cyclase/phytoene synthase-like [Rhopalosiphum maidis] XP_026807311.1 bifunctional lycopen…
TRINITY_DN4064_c0_g1_i30	1	2	102	3.64	0.00153	XP_026818153.1 LOW QUALITY PROTEIN: uncharacterized protein LOC113557060 [Rhopalosiphum maidis]
TRINITY_DN5625_c1_g1_i2	1	20	102.26	1.97	0.00154	XP_026811650.1 cytochrome c oxidase assembly protein COX20, mitochondrial [Rhopalosiphum maidis]
TRINITY_DN1171_c0_g1_i6	1	2	347.66	1.53	0.00154	KAF0764767.1 Uncharacterized protein FWK35_00015548 [Aphis craccivora]
TRINITY_DN3311_c4_g1_i4	1	5	2663.12	0.82	0.00155	XP_026817922.1 S-adenosylmethionine decarboxylase proenzyme 2 isoform X2 [Rhopalosiphum maidis]
TRINITY_DN8613_c0_g1_i12	1	20	58.17	1.99	0.00155	XP_026819849.1 neutral ceramidase [Rhopalosiphum maidis]
TRINITY_DN412_c0_g2_i2	1	20	201.1	1.52	0.00155	No annotation
TRINITY_DN2779_c1_g1_i3	1	20	287.86	-2.12	0.00155	No annotation
TRINITY_DN1282_c0_g1_i59	1	20	75.02	1.74	0.00155	XP_026807024.1 lysosomal-trafficking regulator [Rhopalosiphum maidis]
TRINITY_DN9551_c0_g1_i1	1	15	736.89	0.71	0.00155	XP_026814692.1 spectrin alpha chain isoform X2 [Rhopalosiphum maidis]
TRINITY_DN11647_c0_g1_i11	1	20	504.78	1	0.00155	XP_026804809.1 uncharacterized protein LOC113548233 [Rhopalosiphum maidis]
TRINITY_DN1472_c0_g1_i13	1	20	325.45	0.99	0.00155	XP_026806580.1 LOW QUALITY PROTEIN: sterol regulatory element-binding protein cleavage-activating protein [Rhopalosiphum maidis]
TRINITY_DN4133_c0_g8_i1	1	5	207.51	-1.43	0.00155	No annotation
TRINITY_DN307_c0_g1_i6	1	20	1369.33	0.66	0.00156	XP_026820248.1 uncharacterized protein LOC113558868 [Rhopalosiphum maidis]
TRINITY_DN2892_c1_g1_i6	1	15	1144.96	-0.6	0.00156	XP_026805718.1 RNA-binding protein 8A [Rhopalosiphum maidis]
TRINITY_DN4240_c0_g1_i20	1	15	2335.15	-0.42	0.00157	XP_026823493.1 COP9 signalosome complex subunit 4 [Rhopalosiphum maidis]
TRINITY_DN7822_c0_g1_i1	1	5	7391.62	0.37	0.00158	KAE9544684.1 hypothetical protein AGLY_000226 [Aphis glycines]
TRINITY_DN56758_c1_g1_i1	1	3	294.46	1.49	0.00158	No annotation
TRINITY_DN29486_c0_g1_i1	1	5	70.64	-3.79	0.00158	XP_026813267.1 uncharacterized protein LOC113553900 [Rhopalosiphum maidis]
TRINITY_DN65905_c0_g1_i1	1	20	58.03	2.5	0.00158	No annotation
TRINITY_DN10990_c0_g1_i13	1	2	1130.36	1.39	0.00158	XP_026809733.1 4-aminobutyrate aminotransferase, mitochondrial [Rhopalosiphum maidis]
TRINITY_DN8979_c0_g1_i14	1	0	61.74	3.04	0.00158	No annotation
TRINITY_DN369_c0_g1_i10	1	20	233.13	1.54	0.00158	XP_026821537.1 trehalase isoform X1 [Rhopalosiphum maidis]
TRINITY_DN785_c1_g1_i24	1	3	1608.41	1.49	0.00158	XP_026814764.1 cuticle protein 19 [Rhopalosiphum maidis]
TRINITY_DN1218_c0_g1_i9	1	0	162.16	2.89	0.00158	XP_026822531.1 uncharacterized protein LOC113560695 [Rhopalosiphum maidis]
TRINITY_DN47063_c0_g1_i1	1	2	158.77	3.3	0.00159	XP_026812082.1 uncharacterized protein LOC113553119 [Rhopalosiphum maidis]
TRINITY_DN6214_c1_g1_i1	1	20	342.02	1.86	0.00159	No annotation
TRINITY_DN6758_c0_g1_i3	1	2	1540.24	1.75	0.00159	XP_026820729.1 uncharacterized protein LOC113559266 [Rhopalosiphum maidis]
TRINITY_DN5354_c4_g1_i14	1	15	147.46	-1.65	0.00159	XP_025197345.1 uncharacterized protein LOC112596079 [Melanaphis sacchari]
TRINITY_DN94368_c0_g1_i1	1	20	9.74	6.81	0.00159	XP_026822010.1 putative uncharacterized protein DDB_G0282133 isoform X2 [Rhopalosiphum maidis] XP_026822392.1 putative uncharacterized protein DDB_G0282133 isoform X2 [Rhopalosiphum maidis]
TRINITY_DN3293_c0_g1_i3	1	2	639.8	2.26	0.00159	XP_026821867.1 glycogen phosphorylase isoform X1 [Rhopalosiphum maidis]
TRINITY_DN5122_c0_g1_i8	1	15	195	1.12	0.0016	XP_026808757.1 LOW QUALITY PROTEIN: inositol oxygenase [Rhopalosiphum maidis]
TRINITY_DN4738_c0_g1_i11	1	20	160.44	1.32	0.0016	XP_026806321.1 senecionine N-oxygenase-like isoform X2 [Rhopalosiphum maidis]
TRINITY_DN7636_c3_g1_i1	1	20	654.17	-0.84	0.0016	No annotation
TRINITY_DN2097_c0_g1_i23	1	20	404.4	1.76	0.00161	XP_026816019.1 retinal dehydrogenase 1-like [Rhopalosiphum maidis]
TRINITY_DN3055_c0_g1_i3	1	20	112.71	-1.58	0.00161	KAF0682508.1 tigger transposable element-derived protein 6-like, partial [Aphis craccivora]
TRINITY_DN725_c0_g1_i13	1	20	1896.89	0.73	0.00162	XP_026810907.1 6-phosphofructo-2-kinase/fructose-2,6-bisphosphatase-like [Rhopalosiphum maidis] XP_026817391.1 6-phosphofructo-2-kinase/fructose-2,6-bisphosphatase-like [Rhopalosiphum maidis]
TRINITY_DN13323_c0_g1_i3	1	20	262.58	1.08	0.00162	XP_025197460.1 formin-binding protein 4-like [Melanaphis sacchari]
TRINITY_DN40227_c0_g1_i2	1	15	13.46	-7.21	0.00163	No annotation
TRINITY_DN18520_c0_g1_i4	1	5	157.03	-1.78	0.00163	No annotation
TRINITY_DN2424_c1_g3_i22	1	3	1436.37	1.32	0.00164	XP_050056756.1 cuticle protein 7-like isoform X2 [Aphis gossypii]
TRINITY_DN6388_c0_g1_i5	1	3	728.52	1.45	0.00164	XP_026810053.1 trichoplein keratin filament-binding protein-like [Rhopalosiphum maidis] XP_026810055.1 trichoplein keratin filament-binding protein-like [Rhopalosiphum maidis]
TRINITY_DN61777_c0_g1_i1	1	15	12.97	-7.15	0.00164	CAH1710148.1 unnamed protein product [Aphis gossypii]
TRINITY_DN3597_c2_g1_i3	1	20	242.65	1.64	0.00165	XP_026817691.1 uncharacterized protein LOC113556760 isoform X2 [Rhopalosiphum maidis]
TRINITY_DN7017_c0_g1_i7	1	3	1598.59	1.18	0.00165	XP_026822606.1 protein takeout-like [Rhopalosiphum maidis]
TRINITY_DN1385_c0_g1_i30	1	5	1796.14	-0.77	0.00166	No annotation
TRINITY_DN20304_c0_g1_i10	1	2	1320.11	1.07	0.00166	XP_026816510.1 uncharacterized protein LOC113556017 isoform X2 [Rhopalosiphum maidis]
TRINITY_DN396_c0_g1_i23	1	20	501.76	1.48	0.00167	XP_026804398.1 FUN14 domain-containing protein 1-like isoform X1 [Rhopalosiphum maidis] XP_026804399.1 FUN14 domain-containing protein 1-like isoform X1 [Rhopalosiphum maidis] XP_026804400.1 FUN14 domain-containing protein 1-like isoform X1 [Rhopalosiphum maidis]
TRINITY_DN9449_c0_g1_i1	1	20	534.84	1.23	0.00167	No annotation
TRINITY_DN5504_c1_g1_i1	1	2	1784.87	3.42	0.00167	No annotation
TRINITY_DN2649_c0_g2_i1	1	15	284.03	1.28	0.00168	XP_026817450.1 LOW QUALITY PROTEIN: laminin subunit beta-1 [Rhopalosiphum maidis]
TRINITY_DN1204_c2_g1_i1	1	15	826.39	-0.77	0.00169	XP_026822849.1 uncharacterized protein LOC113560921 isoform X2 [Rhopalosiphum maidis]
TRINITY_DN354_c0_g1_i12	1	20	366.24	1.44	0.00169	XP_026823173.1 pyridoxal-dependent decarboxylase domain-containing protein 1 [Rhopalosiphum maidis]
TRINITY_DN1856_c3_g2_i1	1	15	1197.61	-0.55	0.0017	XP_026818608.1 poly(rC)-binding protein 3-like [Rhopalosiphum maidis]
TRINITY_DN11163_c0_g1_i1	1	1	18.7	6.4	0.0017	No annotation
TRINITY_DN9211_c0_g1_i8	1	3	557.57	1.09	0.0017	XP_026808615.1 peptide transporter family 1-like [Rhopalosiphum maidis]
TRINITY_DN2951_c0_g1_i10	1	20	270.36	1.09	0.00171	XP_026805053.1 protein unc-13 homolog 4B isoform X1 [Rhopalosiphum maidis]
TRINITY_DN1249_c0_g1_i4	1	20	572.19	1.21	0.00171	KAF0760342.1 elongation of very long chain fatty acids protein 6, partial [Aphis craccivora]
TRINITY_DN1356_c0_g1_i3	1	2	118.98	2.7	0.00171	XP_026817268.1 kynurenine--oxoglutarate transaminase 3-like [Rhopalosiphum maidis]
TRINITY_DN3353_c0_g1_i4	1	3	355.43	1.83	0.00172	XP_026804097.1 uncharacterized protein LOC113547796 [Rhopalosiphum maidis]
TRINITY_DN1636_c0_g1_i4	1	20	135.1	1.59	0.00172	XP_025197145.1 AN1-type zinc finger protein 2A isoform X1 [Melanaphis sacchari]
TRINITY_DN4753_c0_g1_i1	1	1	23.63	-6.57	0.00172	No annotation
TRINITY_DN5086_c0_g1_i6	1	15	535.73	2.67	0.00174	XP_027836792.2 ornithine aminotransferase, mitochondrial [Aphis gossypii]
TRINITY_DN4425_c0_g1_i4	1	5	98.72	1.7	0.00174	No annotation
TRINITY_DN3998_c0_g1_i7	1	5	308.14	-0.91	0.00175	XP_026812483.1 uncharacterized protein LOC113553374 [Rhopalosiphum maidis]
TRINITY_DN7119_c0_g1_i1	1	15	291.69	2.22	0.00175	XP_022172514.1 protein snakeskin [Myzus persicae]
TRINITY_DN10121_c1_g1_i3	1	2	58.51	3.21	0.00175	XP_026807307.1 bifunctional lycopene cyclase/phytoene synthase-like [Rhopalosiphum maidis] XP_026807308.1 bifunctional lycopene cyclase/phytoene synthase-like [Rhopalosiphum maidis] XP_026807309.1 bifunctional lycopene cyclase/phytoene synthase-like [Rhopalosiphum maidis] XP_026807310.1 bifunctional lycopene cyclase/phytoene synthase-like [Rhopalosiphum maidis] XP_026807311.1 bifunctional lycopen…
TRINITY_DN48249_c0_g1_i22	1	20	29.16	3.1	0.00175	XP_026811120.1 translation initiation factor eIF-2B subunit beta isoform X1 [Rhopalosiphum maidis] XP_026811126.1 translation initiation factor eIF-2B subunit beta isoform X1 [Rhopalosiphum maidis]
TRINITY_DN1633_c1_g1_i1	1	15	4009.48	-0.71	0.00175	AVG19143.1 elongation factor 1 alpha, partial [Rhopalosiphum padi]
TRINITY_DN1903_c3_g1_i2	1	20	50.71	2.23	0.00176	No annotation
TRINITY_DN4810_c0_g2_i1	1	20	259.36	-1.17	0.00176	XP_050059673.1 uncharacterized protein LOC126550965 [Aphis gossypii]
TRINITY_DN4217_c0_g1_i3	1	20	182.84	-1.26	0.00176	XP_026804458.1 uncharacterized protein LOC113548019 [Rhopalosiphum maidis]
TRINITY_DN2894_c0_g1_i17	1	2	134.92	3.23	0.00176	XP_026816617.1 uncharacterized protein LOC113556083 isoform X1 [Rhopalosiphum maidis]
TRINITY_DN2651_c0_g1_i20	1	20	2581.2	-0.73	0.00177	XP_026812423.1 heterogeneous nuclear ribonucleoprotein 87F-like isoform X1 [Rhopalosiphum maidis]
TRINITY_DN48660_c0_g1_i1	1	20	9.02	6.7	0.00178	XP_026810641.1 uncharacterized protein LOC113552131 [Rhopalosiphum maidis]
TRINITY_DN11647_c0_g1_i5	1	20	2075	0.66	0.00178	XP_026804809.1 uncharacterized protein LOC113548233 [Rhopalosiphum maidis]
TRINITY_DN25870_c0_g1_i1	1	0	23.42	7.99	0.00178	No annotation
TRINITY_DN63_c2_g2_i1	1	0	24.28	8.05	0.00178	No annotation
TRINITY_DN208449_c0_g1_i1	1	20	39.57	3.06	0.00178	XP_026809723.1 larval cuticle protein LCP-22-like isoform X2 [Rhopalosiphum maidis]
TRINITY_DN10626_c0_g1_i12	1	5	214.39	-1.61	0.00178	XP_026807662.1 vacuolar protein sorting-associated protein 41 homolog [Rhopalosiphum maidis]
TRINITY_DN6694_c0_g1_i1	1	3	1266.56	1.36	0.0018	XP_026821351.1 uncharacterized transmembrane protein DDB_G0289901-like isoform X2 [Rhopalosiphum maidis]
TRINITY_DN2424_c1_g1_i1	1	3	483.69	1.45	0.0018	No annotation
TRINITY_DN48703_c0_g1_i3	1	10	24.89	-7.86	0.00181	XP_026813516.1 15-hydroxyprostaglandin dehydrogenase [NAD(+)]-like [Rhopalosiphum maidis]
TRINITY_DN2203_c0_g1_i60	1	20	371.83	0.81	0.00181	XP_026807829.1 protein flightless-1 [Rhopalosiphum maidis]
TRINITY_DN4407_c0_g1_i6	1	15	758.26	1.67	0.00181	CAH1735964.1 unnamed protein product [Aphis gossypii]
TRINITY_DN18142_c1_g1_i2	1	15	672.08	-0.96	0.00181	XP_026804681.1 uncharacterized protein LOC113548157 [Rhopalosiphum maidis]
TRINITY_DN21176_c0_g1_i10	1	20	1345.71	0.92	0.00182	XP_025190314.1 ribosome biogenesis protein NSA2 homolog [Melanaphis sacchari]
TRINITY_DN2014_c0_g3_i1	1	2	563.18	2.14	0.00182	XP_026816790.1 uncharacterized protein LOC113556186 [Rhopalosiphum maidis]
TRINITY_DN57253_c0_g1_i2	1	2	382.76	2.2	0.00182	XP_026806519.1 synaptic vesicle glycoprotein 2B-like [Rhopalosiphum maidis]
TRINITY_DN4080_c0_g1_i8	1	20	159.61	1.39	0.00182	XP_026816625.1 5-aminolevulinate synthase, erythroid-specific, mitochondrial [Rhopalosiphum maidis] XP_026816626.1 5-aminolevulinate synthase, erythroid-specific, mitochondrial [Rhopalosiphum maidis]
TRINITY_DN8578_c0_g1_i1	1	20	426.2	-1.05	0.00182	XP_026805645.1 protein crumbs-like [Rhopalosiphum maidis]
TRINITY_DN87791_c0_g2_i5	1	2	185.1	2.4	0.00182	No annotation
TRINITY_DN14406_c0_g1_i1	1	15	13.49	-7.21	0.00183	No annotation
TRINITY_DN5953_c0_g2_i6	1	20	175.3	1.44	0.00183	XP_026804707.1 protein LTV1 homolog [Rhopalosiphum maidis]
TRINITY_DN3754_c0_g1_i4	1	20	194.56	-1.02	0.00183	No annotation
TRINITY_DN116180_c0_g1_i2	1	3	989.58	2.1	0.00183	XP_026821507.1 uncharacterized protein LOC113559924 [Rhopalosiphum maidis]
TRINITY_DN4240_c0_g1_i44	1	15	2260.56	-0.41	0.00184	XP_026823493.1 COP9 signalosome complex subunit 4 [Rhopalosiphum maidis]
TRINITY_DN1702_c0_g1_i13	1	20	407.86	-1.07	0.00184	XP_026810638.1 antichymotrypsin-2-like [Rhopalosiphum maidis]
TRINITY_DN772_c2_g1_i1	1	3	4438.81	1.21	0.00184	No annotation
TRINITY_DN7068_c0_g1_i2	1	2	129.94	1.77	0.00184	XP_026809334.1 sodium/nucleoside cotransporter 2 [Rhopalosiphum maidis]
TRINITY_DN265_c0_g3_i1	1	2	1259.6	1.95	0.00184	XP_026810360.1 glutathione hydrolase 1 proenzyme-like isoform X1 [Rhopalosiphum maidis]
TRINITY_DN1062_c0_g1_i10	1	3	22.16	-7.35	0.00185	No annotation
TRINITY_DN2547_c0_g1_i44	1	3	957.96	1.24	0.00185	XP_026811067.1 uncharacterized protein LOC113552388 isoform X1 [Rhopalosiphum maidis]
TRINITY_DN85954_c1_g1_i1	1	3	23.56	-6.45	0.00186	No annotation
TRINITY_DN22856_c0_g1_i2	1	10	96.94	2.45	0.00186	XP_026818680.1 plexin-A1-like [Rhopalosiphum maidis]
TRINITY_DN5914_c0_g1_i7	1	15	262.15	1.62	0.00186	XP_026815644.1 ascorbate-specific transmembrane electron transporter 1-like isoform X2 [Rhopalosiphum maidis]
TRINITY_DN110265_c1_g2_i1	1	3	77.83	-2.17	0.00186	No annotation
TRINITY_DN5945_c0_g1_i2	1	2	240.39	4.2	0.00187	XP_026813167.1 MD-2-related lipid-recognition protein [Rhopalosiphum maidis]
TRINITY_DN7218_c0_g1_i14	1	15	480.13	-1.29	0.00188	XP_026822948.1 G-protein-signaling modulator 2 isoform X2 [Rhopalosiphum maidis]
TRINITY_DN319_c0_g1_i15	1	5	2092.14	1.36	0.00188	XP_026808452.1 alkaline phosphatase-like [Rhopalosiphum maidis]
TRINITY_DN12215_c0_g1_i1	1	20	94.74	1.62	0.00189	No annotation
TRINITY_DN1417_c0_g1_i2	1	15	216.32	-1.14	0.00189	XP_026818258.1 uncharacterized protein LOC113557131 [Rhopalosiphum maidis]
TRINITY_DN15678_c1_g1_i2	1	5	1051.58	-0.75	0.0019	KAF0738912.1 Uncharacterized protein FWK35_00026418 [Aphis craccivora]
TRINITY_DN1970_c0_g1_i2	1	3	197.14	2.3	0.00191	KAE9531551.1 hypothetical protein AGLY_010757 [Aphis glycines]
TRINITY_DN2297_c0_g1_i3	1	20	362.58	-1.52	0.00192	No annotation
TRINITY_DN7183_c0_g1_i1	1	20	521.32	1.03	0.00192	No annotation
TRINITY_DN119278_c0_g1_i1	1	0	4588.76	-1.52	0.00192	No annotation
TRINITY_DN20597_c0_g1_i18	1	20	87.03	-1.66	0.00193	No annotation
TRINITY_DN4746_c0_g1_i5	1	20	637.51	-0.96	0.00193	No annotation
TRINITY_DN13065_c0_g1_i12	1	20	501.5	-1.36	0.00194	XP_027848880.1 transcription factor Adf-1-like [Aphis gossypii]
TRINITY_DN624_c0_g1_i7	1	20	477.72	0.79	0.00194	XP_022162680.1 ATP synthase subunit e, mitochondrial [Myzus persicae]
TRINITY_DN9945_c0_g3_i2	1	15	1340.01	-0.94	0.00194	XP_026806955.1 macrophage migration inhibitory factor homolog [Rhopalosiphum maidis]
TRINITY_DN6653_c0_g1_i3	1	20	2527.53	-0.58	0.00194	XP_025415394.1 chromodomain-helicase-DNA-binding protein Mi-2 homolog isoform X4 [Sipha flava]
TRINITY_DN6049_c0_g1_i4	1	15	339.72	0.72	0.00194	XP_026820070.1 rabenosyn-5 [Rhopalosiphum maidis]
TRINITY_DN844_c0_g1_i6	1	20	1139.6	-0.62	0.00194	XP_001951157.2 heterogeneous nuclear ribonucleoprotein 27C isoform X1 [Acyrthosiphon pisum] XP_015367264.1 PREDICTED: heterogeneous nuclear ribonucleoprotein 27C-like isoform X1 [Diuraphis noxia] XP_022163513.1 heterogeneous nuclear ribonucleoprotein 27C-like isoform X1 [Myzus persicae] XP_026814284.1 heterogeneous nuclear ribonucleoprotein 27C-like isoform X1 [Rhopalosiphum maidis] XP_027848373.…
TRINITY_DN4105_c0_g1_i2	1	20	183.18	-1.25	0.00195	No annotation
TRINITY_DN4098_c0_g1_i1	1	15	21.3	-3.72	0.00195	XP_026811933.1 prostatic acid phosphatase-like [Rhopalosiphum maidis]
TRINITY_DN20570_c0_g1_i5	1	20	376.31	0.99	0.00195	KAF0761928.1 60S ribosomal protein L26, partial [Aphis craccivora]
TRINITY_DN679_c0_g1_i2	1	1	466.66	-1.89	0.00195	XP_026822519.1 uncharacterized protein LOC113560686 [Rhopalosiphum maidis]
TRINITY_DN3465_c0_g1_i15	1	20	241.09	-1	0.00195	XP_026809705.1 LOW QUALITY PROTEIN: protein scabrous-like [Rhopalosiphum maidis]
TRINITY_DN3615_c0_g1_i7	1	20	600.86	0.64	0.00196	XP_026806335.1 putative protein kinase C delta type homolog isoform X4 [Rhopalosiphum maidis]
TRINITY_DN3033_c0_g1_i3	1	20	361.61	-1.07	0.00196	XP_026812470.1 uncharacterized protein LOC113553364 [Rhopalosiphum maidis]
TRINITY_DN135880_c0_g1_i1	1	15	68.19	-1.74	0.00196	XP_050064837.1 uncharacterized protein LOC126553761 [Aphis gossypii]
TRINITY_DN2496_c0_g1_i1	1	3	691.91	3.29	0.00196	XP_026811716.1 probable cytochrome P450 6a13 [Rhopalosiphum maidis]
TRINITY_DN3853_c0_g1_i2	1	15	51.07	-2.7	0.00197	No annotation
TRINITY_DN20083_c0_g1_i1	1	15	11.97	-7.04	0.00197	No annotation
TRINITY_DN1815_c0_g1_i26	1	5	532.88	1.24	0.00197	XP_026805211.1 protein MLP1 isoform X1 [Rhopalosiphum maidis]
TRINITY_DN135880_c0_g1_i2	1	15	72.79	-1.54	0.00197	XP_050064837.1 uncharacterized protein LOC126553761 [Aphis gossypii]
TRINITY_DN7279_c0_g1_i8	1	20	807.14	-0.72	0.00197	XP_026809905.1 histone chaperone asf1 [Rhopalosiphum maidis]
TRINITY_DN4912_c0_g1_i2	1	15	1039.88	-0.59	0.00197	NP_001155788.1 eukaryotic translation initiation factor 1 [Acyrthosiphon pisum]
TRINITY_DN23469_c0_g1_i1	1	1	14.82	7.87	0.00198	No annotation
TRINITY_DN7462_c0_g1_i14	1	20	909.17	-0.63	0.00199	XP_026815283.1 eukaryotic translation initiation factor 5 [Rhopalosiphum maidis]
TRINITY_DN9945_c0_g2_i2	1	15	1268.79	-0.88	0.002	XP_026806955.1 macrophage migration inhibitory factor homolog [Rhopalosiphum maidis]
TRINITY_DN4726_c0_g1_i2	1	20	313.08	-0.92	0.002	KAE9529685.1 hypothetical protein AGLY_011781, partial [Aphis glycines]
TRINITY_DN8113_c0_g1_i6	1	5	147.38	1.86	0.00201	XP_026804368.1 proton channel OtopLc-like isoform X1 [Rhopalosiphum maidis]
TRINITY_DN3623_c0_g1_i6	1	20	250.23	-1.15	0.00201	No annotation
TRINITY_DN20304_c0_g1_i1	1	20	435.73	0.93	0.00201	CAH1737812.1 unnamed protein product [Aphis gossypii]
TRINITY_DN4133_c1_g1_i1	1	5	276.68	1.56	0.00202	XP_026819645.1 facilitated trehalose transporter Tret1-like [Rhopalosiphum maidis]
TRINITY_DN5963_c0_g1_i4	1	15	20.77	-3.26	0.00202	XP_026823436.1 uncharacterized protein LOC113561296 [Rhopalosiphum maidis]
TRINITY_DN6082_c0_g2_i2	1	5	164.61	-1.77	0.00202	XP_026818893.1 poly(rC)-binding protein 3-like [Rhopalosiphum maidis]
TRINITY_DN1041_c4_g1_i1	1	20	87.71	-1.94	0.00202	XP_026821060.1 homeobox protein prospero [Rhopalosiphum maidis]
TRINITY_DN7230_c0_g1_i2	1	20	177.94	1.48	0.00202	No annotation
TRINITY_DN1676_c0_g2_i1	1	3	18.16	-7.06	0.00203	No annotation
TRINITY_DN1210_c0_g1_i10	1	2	191.83	2.4	0.00203	XP_026813314.1 testicular acid phosphatase homolog [Rhopalosiphum maidis]
TRINITY_DN4531_c0_g1_i17	1	2	66.72	3.26	0.00203	XP_026814435.1 cationic amino acid transporter 2-like [Rhopalosiphum maidis]
TRINITY_DN2424_c1_g4_i1	1	3	317.6	1.5	0.00203	No annotation
TRINITY_DN39189_c1_g2_i2	1	5	791.95	-1.62	0.00204	No annotation
TRINITY_DN3082_c0_g2_i8	1	20	268.69	-1.01	0.00204	XP_026818119.1 papilin isoform X3 [Rhopalosiphum maidis]
TRINITY_DN667_c0_g2_i2	1	3	267.25	-2.47	0.00204	XP_026819003.1 uncharacterized protein LOC113557636 [Rhopalosiphum maidis]
TRINITY_DN216_c5_g1_i5	1	5	53.58	-2.93	0.00204	XP_026805302.1 uncharacterized protein LOC113548555 [Rhopalosiphum maidis]
TRINITY_DN4253_c2_g2_i4	1	20	711.44	-0.96	0.00204	XP_026808006.1 toll-like receptor 6 [Rhopalosiphum maidis]
TRINITY_DN5194_c0_g1_i9	1	2	397.35	2.44	0.00205	XP_026820283.1 phosphoenolpyruvate carboxykinase [GTP]-like [Rhopalosiphum maidis]
TRINITY_DN90669_c0_g1_i4	1	15	19984.6	-0.53	0.00205	XP_026820527.1 translationally-controlled tumor protein homolog [Rhopalosiphum maidis]
TRINITY_DN6113_c1_g1_i3	1	15	2289.13	-0.91	0.00206	KAE9534962.1 hypothetical protein AGLY_008254, partial [Aphis glycines]
TRINITY_DN128317_c0_g1_i1	1	20	628.04	1.79	0.00207	No annotation
TRINITY_DN2424_c1_g1_i2	1	3	580.54	1.33	0.00209	No annotation
TRINITY_DN3033_c0_g1_i2	1	20	374.24	-1.08	0.0021	XP_026812470.1 uncharacterized protein LOC113553364 [Rhopalosiphum maidis]
TRINITY_DN6140_c0_g1_i8	1	20	75.13	2.2	0.0021	XP_026822739.1 regulator of G-protein signaling 11 isoform X2 [Rhopalosiphum maidis]
TRINITY_DN10667_c0_g1_i14	1	20	456.53	1.88	0.0021	XP_026811863.1 fatty acyl-CoA reductase wat-like [Rhopalosiphum maidis]
TRINITY_DN12663_c0_g1_i1	1	2	113.08	1.92	0.0021	XP_026811016.1 putative sodium-dependent multivitamin transporter [Rhopalosiphum maidis]
TRINITY_DN8350_c0_g1_i6	1	20	362.05	1.29	0.00211	XP_026816013.1 cytochrome c1, heme protein, mitochondrial-like [Rhopalosiphum maidis]
TRINITY_DN1983_c0_g1_i12	1	20	761.77	-0.79	0.00211	XP_026810723.1 lamin-B receptor [Rhopalosiphum maidis]
TRINITY_DN2363_c0_g1_i7	1	5	498.13	-1.27	0.00211	No annotation
TRINITY_DN5180_c0_g1_i10	1	20	3933.71	-0.65	0.00211	XP_026809960.1 nucleolin 2-like [Rhopalosiphum maidis]
TRINITY_DN1846_c1_g1_i10	1	5	222.74	1.55	0.00214	XP_026807548.1 inverted formin-2-like isoform X1 [Rhopalosiphum maidis]
TRINITY_DN922_c0_g3_i1	1	20	785	-0.65	0.00216	No annotation
TRINITY_DN3335_c0_g1_i4	1	15	121.69	-1.63	0.00216	No annotation
TRINITY_DN5753_c0_g1_i4	1	20	595.83	-1.17	0.00217	XP_026810450.1 uncharacterized protein LOC113552008 [Rhopalosiphum maidis]
TRINITY_DN5339_c0_g2_i4	1	5	240.4	-1.73	0.00217	No annotation
TRINITY_DN2509_c0_g1_i10	1	5	428.67	3.48	0.00217	KAF0762008.1 hypothetical protein FWK35_00022709 [Aphis craccivora]
TRINITY_DN409_c2_g1_i2	1	2	82.32	2.06	0.00218	XP_026820606.1 multidrug resistance-associated protein 4-like isoform X2 [Rhopalosiphum maidis]
TRINITY_DN5847_c0_g1_i5	1	15	629.97	-0.92	0.00218	XP_026817549.1 uncharacterized protein LOC113556662 isoform X1 [Rhopalosiphum maidis]
TRINITY_DN2657_c0_g1_i12	1	20	77.9	-1.69	0.00219	XP_026816653.1 Bardet-Biedl syndrome 1 protein isoform X1 [Rhopalosiphum maidis]
TRINITY_DN2951_c0_g1_i4	1	20	53.46	2.78	0.00219	XP_026805053.1 protein unc-13 homolog 4B isoform X1 [Rhopalosiphum maidis]
TRINITY_DN1611_c0_g2_i1	1	20	562.51	-0.65	0.0022	KAE9533026.1 hypothetical protein AGLY_009454 [Aphis glycines]
TRINITY_DN7436_c0_g1_i5	1	3	1151.65	0.86	0.0022	No annotation
TRINITY_DN14732_c0_g1_i1	1	20	72.84	2.44	0.0022	XP_026822827.1 uncharacterized protein LOC113560902 [Rhopalosiphum maidis]
TRINITY_DN2036_c0_g1_i5	1	20	272.77	-1.02	0.0022	No annotation
TRINITY_DN711_c1_g1_i1	1	5	241.61	-2.39	0.00221	No annotation
TRINITY_DN2579_c0_g1_i3	1	3	1093.8	1.33	0.00221	No annotation
TRINITY_DN2390_c0_g1_i21	1	3	227.53	1.89	0.00221	KAF0745178.1 Uncharacterized protein FWK35_00023710, partial [Aphis craccivora]
TRINITY_DN669_c1_g1_i7	1	15	1427.8	-0.63	0.00221	XP_026809864.1 uncharacterized protein LOC113551676 isoform X2 [Rhopalosiphum maidis]
TRINITY_DN5759_c0_g1_i1	1	5	1191.92	-1.01	0.00221	No annotation
TRINITY_DN6075_c0_g1_i9	1	20	136.48	1.3	0.00222	XP_026814948.1 SET and MYND domain-containing protein 4 [Rhopalosiphum maidis]
TRINITY_DN4652_c1_g1_i3	1	15	135.86	-1.57	0.00222	KAE9526897.1 hypothetical protein AGLY_013545 [Aphis glycines]
TRINITY_DN10174_c4_g1_i1	1	20	19782.8	-0.47	0.00223	XP_026816669.1 prothymosin alpha-like [Rhopalosiphum maidis]
TRINITY_DN1220_c0_g1_i43	1	15	385.07	1.47	0.00223	XP_026807506.1 obg-like ATPase 1 [Rhopalosiphum maidis]
TRINITY_DN10990_c0_g1_i2	1	2	1920.85	1.25	0.00224	XP_026809733.1 4-aminobutyrate aminotransferase, mitochondrial [Rhopalosiphum maidis]
TRINITY_DN4_c0_g1_i20	1	3	11028.5	1.52	0.00224	XP_026815073.1 uncharacterized protein LOC113554989 [Rhopalosiphum maidis]
TRINITY_DN3248_c0_g1_i6	1	20	96.1	1.42	0.00224	XP_026806087.1 CCAAT/enhancer-binding protein gamma [Rhopalosiphum maidis]
TRINITY_DN173018_c0_g1_i1	1	20	1037.5	0.75	0.00225	XP_026807813.1 cytochrome c-like [Rhopalosiphum maidis]
TRINITY_DN6949_c0_g1_i7	1	5	1142.26	-1.13	0.00225	KAE9525548.1 hypothetical protein AGLY_014075 [Aphis glycines]
TRINITY_DN2_c0_g1_i22	1	5	341.11	0.89	0.00225	XP_026808453.1 membrane-bound alkaline phosphatase-like [Rhopalosiphum maidis]
TRINITY_DN89541_c0_g1_i1	1	3	446	2.16	0.00226	XP_026814744.1 UDP-glucuronosyltransferase 2B2-like [Rhopalosiphum maidis]
TRINITY_DN3860_c0_g1_i1	1	20	1629.58	1.29	0.00227	KAE9526481.1 hypothetical protein AGLY_013129 [Aphis glycines]
TRINITY_DN2039_c1_g1_i15	1	20	252.44	1.5	0.00227	XP_015367415.1 PREDICTED: LOW QUALITY PROTEIN: uncharacterized protein LOC107164198 isoform X1 [Diuraphis noxia]
TRINITY_DN1925_c0_g1_i7	1	20	310.06	-1.46	0.00227	XP_026808426.1 myrosinase 1-like [Rhopalosiphum maidis]
TRINITY_DN4549_c0_g1_i4	1	15	117.22	2.09	0.00227	XP_026810442.1 39S ribosomal protein L23, mitochondrial [Rhopalosiphum maidis]
TRINITY_DN2030_c0_g2_i2	1	20	234.06	1.25	0.00228	No annotation
TRINITY_DN9063_c0_g1_i5	1	2	150.67	2.77	0.00228	XP_026821397.1 putative sodium-dependent multivitamin transporter [Rhopalosiphum maidis]
TRINITY_DN44833_c1_g1_i17	1	2	56.76	3.81	0.00228	XP_026818709.1 uncharacterized protein LOC113557409 isoform X2 [Rhopalosiphum maidis]
TRINITY_DN4217_c0_g1_i1	1	20	188.83	-1.17	0.00228	XP_026804458.1 uncharacterized protein LOC113548019 [Rhopalosiphum maidis]
TRINITY_DN7312_c0_g1_i3	1	5	462.93	-0.89	0.00229	XP_026820511.1 DNA polymerase delta catalytic subunit [Rhopalosiphum maidis]
TRINITY_DN169_c1_g1_i15	1	20	657.31	-0.65	0.0023	XP_026812421.1 LOW QUALITY PROTEIN: PAX-interacting protein 1-like [Rhopalosiphum maidis]
TRINITY_DN7017_c0_g1_i38	1	3	623.34	2.51	0.0023	XP_026822606.1 protein takeout-like [Rhopalosiphum maidis]
TRINITY_DN97070_c0_g2_i4	1	3	293.88	2.1	0.0023	No annotation
TRINITY_DN3066_c2_g1_i3	1	2	222.4	2.77	0.00231	XP_026813807.1 trehalase-like isoform X3 [Rhopalosiphum maidis]
TRINITY_DN1132_c3_g1_i2	1	15	97.11	-1.53	0.00231	No annotation
TRINITY_DN1617_c0_g1_i1	1	2	1468.91	2.26	0.00231	XP_026819903.1 uncharacterized protein LOC113558605 [Rhopalosiphum maidis]
TRINITY_DN6102_c0_g2_i1	1	1	52.18	2.31	0.00231	No annotation
TRINITY_DN23232_c0_g1_i13	1	20	66.29	1.61	0.00232	KAE9525945.1 hypothetical protein AGLY_013994 [Aphis glycines]
TRINITY_DN19441_c0_g1_i1	1	20	43.74	2.17	0.00232	KAE9539676.1 hypothetical protein AGLY_004928 [Aphis glycines]
TRINITY_DN371_c1_g1_i17	1	20	54.14	-2.26	0.00232	XP_026811983.1 leucine-rich repeat extensin-like protein 5 [Rhopalosiphum maidis]
TRINITY_DN1980_c0_g1_i2	1	15	377.91	-0.83	0.00232	No annotation
TRINITY_DN8165_c0_g2_i1	1	20	224.88	1.56	0.00232	XP_008183485.1 39S ribosomal protein L33, mitochondrial [Acyrthosiphon pisum]
TRINITY_DN1993_c0_g1_i10	1	20	918.37	-0.72	0.00233	XP_026808981.1 1,5-anhydro-D-fructose reductase-like [Rhopalosiphum maidis]
TRINITY_DN106589_c0_g1_i1	1	20	9.24	-6.6	0.00234	No annotation
TRINITY_DN3926_c0_g1_i34	1	15	385.7	1.08	0.00234	XP_026816729.1 ectonucleoside triphosphate diphosphohydrolase 5-like [Rhopalosiphum maidis]
TRINITY_DN1574_c0_g1_i13	1	20	1211.85	1.07	0.00234	XP_026815581.1 reticulocyte-binding protein 2 homolog a-like [Rhopalosiphum maidis]
TRINITY_DN1113_c0_g2_i1	1	5	235.1	-1.93	0.00236	No annotation
TRINITY_DN3860_c0_g1_i2	1	20	152.66	1.65	0.00237	KAE9526481.1 hypothetical protein AGLY_013129 [Aphis glycines]
TRINITY_DN6776_c0_g1_i32	1	20	136.1	1.6	0.00237	XP_026818162.1 acidic fibroblast growth factor intracellular-binding protein [Rhopalosiphum maidis] XP_026818163.1 acidic fibroblast growth factor intracellular-binding protein [Rhopalosiphum maidis]
TRINITY_DN6270_c0_g1_i10	1	2	703.95	2.37	0.00237	XP_025197973.1 solute carrier family 23 member 2 isoform X1 [Melanaphis sacchari]
TRINITY_DN455_c0_g1_i4	1	20	70.77	2.2	0.00237	XP_026806556.1 serine protease easter-like [Rhopalosiphum maidis]
TRINITY_DN81945_c0_g1_i2	1	15	10.57	-6.86	0.00238	No annotation
TRINITY_DN6239_c1_g1_i1	1	20	187.41	-2.26	0.00238	No annotation
TRINITY_DN31062_c0_g2_i2	1	2	365.55	2.15	0.00238	No annotation
TRINITY_DN71_c1_g1_i2	1	15	840.21	-1.25	0.00239	No annotation
TRINITY_DN4_c0_g1_i26	1	3	10509.3	1.44	0.00239	XP_026815073.1 uncharacterized protein LOC113554989 [Rhopalosiphum maidis]
TRINITY_DN6824_c0_g1_i3	1	15	537.71	2.12	0.00239	XP_026814449.1 facilitated trehalose transporter Tret1-like [Rhopalosiphum maidis]
TRINITY_DN270_c0_g2_i2	1	20	65.17	2.35	0.00239	XP_026823099.1 fatty acid-binding protein, muscle-like [Rhopalosiphum maidis]
TRINITY_DN97399_c0_g1_i4	1	3	4517.38	3.08	0.00239	XP_026816425.1 uncharacterized protein LOC113555968 [Rhopalosiphum maidis]
TRINITY_DN2361_c0_g1_i18	1	15	278.7	-1.11	0.00239	XP_026822757.1 uncharacterized protein LOC113560848 [Rhopalosiphum maidis]
TRINITY_DN1437_c0_g1_i6	1	20	2967.91	2.19	0.00239	XP_026804880.1 uncharacterized protein LOC113548279 [Rhopalosiphum maidis]
TRINITY_DN2828_c0_g2_i1	1	2	158.74	2.3	0.0024	XP_026808095.1 uncharacterized protein LOC113550463 [Rhopalosiphum maidis]
TRINITY_DN9539_c1_g1_i2	1	3	4126.16	1.26	0.0024	KAF0733281.1 cuticular protein 28 precursor, partial [Aphis craccivora]
TRINITY_DN3047_c0_g1_i1	1	20	232.06	1.01	0.0024	KAF0772965.1 protein YIPF3-like [Aphis craccivora]
TRINITY_DN5789_c0_g1_i9	1	20	758.69	-0.64	0.0024	XP_026807300.1 ubiquitin carboxyl-terminal hydrolase 10-like isoform X2 [Rhopalosiphum maidis]
TRINITY_DN1366_c1_g1_i6	1	20	555.79	0.99	0.0024	XP_026819919.1 heat shock protein 70 B2-like [Rhopalosiphum maidis]
TRINITY_DN470_c0_g1_i5	1	20	342.06	1.93	0.0024	XP_026813754.1 uncharacterized protein LOC113554215 [Rhopalosiphum maidis]
TRINITY_DN2271_c0_g1_i1	1	20	4382.69	-0.64	0.00241	XP_026822446.1 innexin inx7 [Rhopalosiphum maidis]
TRINITY_DN38625_c0_g1_i10	1	5	151	3.05	0.00241	XP_026823465.1 fatty acid synthase-like [Rhopalosiphum maidis]
TRINITY_DN7312_c0_g1_i2	1	5	467.52	-1.03	0.00242	XP_026820511.1 DNA polymerase delta catalytic subunit [Rhopalosiphum maidis]
TRINITY_DN482_c0_g3_i3	1	20	98.27	2.22	0.00242	KAE9539814.1 hypothetical protein AGLY_005066 [Aphis glycines]
TRINITY_DN3205_c0_g1_i2	1	2	141.53	2.09	0.00245	XP_026818361.1 vesicular glutamate transporter 1-like isoform X2 [Rhopalosiphum maidis]
TRINITY_DN8126_c0_g1_i18	1	2	83.35	2.85	0.00245	No annotation
TRINITY_DN2353_c0_g1_i4	1	20	59.87	2.5	0.00245	No annotation
TRINITY_DN4531_c0_g1_i16	1	2	83.69	3.36	0.00245	XP_026814435.1 cationic amino acid transporter 2-like [Rhopalosiphum maidis]
TRINITY_DN1847_c0_g1_i8	1	20	759.17	0.64	0.00245	XP_026807594.1 ATP-dependent 6-phosphofructokinase isoform X2 [Rhopalosiphum maidis]
TRINITY_DN1137_c0_g1_i12	1	5	176.95	1.53	0.00246	XP_026806809.1 adenylate cyclase type 5 [Rhopalosiphum maidis]
TRINITY_DN5194_c0_g1_i5	1	2	167.2	2.28	0.00247	XP_026820283.1 phosphoenolpyruvate carboxykinase [GTP]-like [Rhopalosiphum maidis]
TRINITY_DN1211_c0_g1_i25	1	15	117.27	1.66	0.00247	XP_026809927.1 xaa-Pro aminopeptidase 3-like [Rhopalosiphum maidis]
TRINITY_DN2232_c0_g1_i8	1	2	664.89	2.7	0.00248	XP_026807286.1 cysteine dioxygenase type 1 [Rhopalosiphum maidis]
TRINITY_DN2094_c0_g1_i4	1	20	513.59	0.88	0.00249	XP_026822207.1 apoptosis-inducing factor 3-like isoform X1 [Rhopalosiphum maidis]
TRINITY_DN5932_c2_g1_i8	1	20	209.62	1.41	0.00249	XP_026814039.1 WD repeat-containing protein 89 [Rhopalosiphum maidis]
TRINITY_DN12370_c0_g1_i5	1	15	206.6	1.43	0.00249	XP_026816992.1 probable cleavage and polyadenylation specificity factor subunit 2 [Rhopalosiphum maidis]
TRINITY_DN7558_c0_g1_i19	1	20	859.88	-0.58	0.00249	XP_027842784.2 protein disulfide-isomerase A6 homolog [Aphis gossypii]
TRINITY_DN3209_c0_g1_i8	1	3	1352.15	1.18	0.0025	XP_026804146.1 protein obstructor-E [Rhopalosiphum maidis]
TRINITY_DN6758_c0_g1_i5	1	2	1398.87	1.83	0.0025	XP_026820729.1 uncharacterized protein LOC113559266 [Rhopalosiphum maidis]
TRINITY_DN1312_c0_g1_i13	1	5	478.84	-1.6	0.0025	XP_050061081.1 zinc finger protein rotund-like isoform X2 [Aphis gossypii]
TRINITY_DN4128_c0_g1_i4	1	2	536.23	1.94	0.0025	XP_026809933.1 cationic amino acid transporter 2-like [Rhopalosiphum maidis]
TRINITY_DN68511_c0_g1_i7	1	15	94.12	-2.05	0.0025	XP_025195484.1 trafficking protein particle complex subunit 1 [Melanaphis sacchari]
TRINITY_DN100195_c0_g2_i2	1	2	243.38	2.37	0.0025	XP_026819968.1 sodium/hydrogen exchanger 9B1-like isoform X2 [Rhopalosiphum maidis]
TRINITY_DN53349_c0_g1_i1	1	5	30.2	-7.62	0.00251	No annotation
TRINITY_DN2975_c0_g1_i4	1	20	242.33	1.62	0.00251	XP_026812229.1 coatomer subunit beta' [Rhopalosiphum maidis]
TRINITY_DN4098_c0_g1_i18	1	15	108.95	-2.57	0.00251	XP_026811933.1 prostatic acid phosphatase-like [Rhopalosiphum maidis]
TRINITY_DN2434_c1_g1_i6	1	20	563.07	-0.72	0.00252	No annotation
TRINITY_DN1461_c0_g1_i33	1	5	168.23	1.46	0.00252	XP_026822307.1 inter-alpha-trypsin inhibitor heavy chain H4-like isoform X1 [Rhopalosiphum maidis]
TRINITY_DN21228_c0_g1_i2	1	20	8.66	6.64	0.00252	No annotation
TRINITY_DN2621_c2_g1_i3	1	5	179.19	-2.5	0.00253	No annotation
TRINITY_DN28584_c0_g2_i1	1	5	63.66	-3.72	0.00253	No annotation
TRINITY_DN3034_c0_g1_i9	1	5	576.98	0.9	0.00253	XP_029345409.1 pre-mRNA-processing factor 39 isoform X2 [Acyrthosiphon pisum]
TRINITY_DN4314_c1_g1_i3	1	3	593.16	1.29	0.00254	No annotation
TRINITY_DN2755_c0_g1_i1	1	15	866.3	-0.61	0.00254	KAF0750303.1 programmed cell death protein 5 [Aphis craccivora]
TRINITY_DN1781_c2_g1_i10	1	15	161.14	1.59	0.00255	XP_026811785.1 agamous-like MADS-box protein AGL97 [Rhopalosiphum maidis]
TRINITY_DN1781_c3_g1_i5	1	20	738.62	-0.83	0.00255	XP_026807721.1 uncharacterized protein LOC113550213 [Rhopalosiphum maidis]
TRINITY_DN14245_c0_g1_i1	1	15	15.65	-6.45	0.00255	No annotation
TRINITY_DN152_c0_g1_i6	1	20	659	-1.03	0.00255	XP_022167679.1 ADP-ribosylation factor-like protein 3 isoform X1 [Myzus persicae]
TRINITY_DN6047_c1_g1_i1	1	20	166.33	1.49	0.00255	XP_027839521.1 alpha-tocopherol transfer protein-like isoform X2 [Aphis gossypii]
TRINITY_DN3923_c0_g1_i8	1	5	113.39	2.53	0.00256	XP_026809481.1 farnesol dehydrogenase-like [Rhopalosiphum maidis]
TRINITY_DN18550_c0_g1_i9	1	2	538.51	1.62	0.00257	XP_026823452.1 cystathionine gamma-lyase [Rhopalosiphum maidis]
TRINITY_DN98145_c0_g1_i2	1	15	3214.75	-1.18	0.00257	No annotation
TRINITY_DN71_c1_g1_i12	1	15	680.71	-1.39	0.00258	No annotation
TRINITY_DN2894_c0_g1_i36	1	2	51.33	5.26	0.00259	XP_026816617.1 uncharacterized protein LOC113556083 isoform X1 [Rhopalosiphum maidis]
TRINITY_DN2424_c3_g1_i2	1	3	778.27	1.39	0.0026	No annotation
TRINITY_DN7665_c0_g1_i7	1	5	467.84	-1.19	0.0026	XP_026804513.1 uncharacterized protein LOC113548055 [Rhopalosiphum maidis]
TRINITY_DN6327_c0_g1_i4	1	5	115.25	-1.93	0.00261	KAE9539514.1 hypothetical protein AGLY_004766 [Aphis glycines]
TRINITY_DN6627_c0_g1_i2	1	3	17209.6	2.47	0.00261	No annotation
TRINITY_DN3878_c0_g1_i2	1	3	720.22	4.03	0.00261	No annotation
TRINITY_DN6958_c0_g1_i12	1	20	38.57	2.69	0.00261	XP_026817393.1 alpha-tocopherol transfer protein-like [Rhopalosiphum maidis]
TRINITY_DN960_c0_g1_i19	1	20	258.75	-0.98	0.00262	XP_026817610.1 minor histocompatibility antigen H13 [Rhopalosiphum maidis]
TRINITY_DN6897_c0_g1_i18	1	15	2906.54	1.15	0.00264	XP_026804318.1 LOW QUALITY PROTEIN: nucleolin-like [Rhopalosiphum maidis]
TRINITY_DN7462_c0_g1_i17	1	20	909.2	-0.66	0.00264	XP_026815283.1 eukaryotic translation initiation factor 5 [Rhopalosiphum maidis]
TRINITY_DN21200_c0_g1_i4	1	20	182.96	1.59	0.00264	XP_026821014.1 mannosyl-oligosaccharide glucosidase [Rhopalosiphum maidis]
TRINITY_DN40044_c0_g1_i2	1	0	61.92	5.32	0.00265	No annotation
TRINITY_DN5286_c0_g1_i11	1	20	808.27	-0.58	0.00266	XP_026816060.1 26S proteasome non-ATPase regulatory subunit 1-like [Rhopalosiphum maidis]
TRINITY_DN1385_c0_g1_i1	1	5	1533.69	-0.92	0.00267	No annotation
TRINITY_DN3030_c1_g1_i1	1	5	2201.78	1.48	0.00267	XP_026817177.1 pro-resilin-like [Rhopalosiphum maidis]
TRINITY_DN7192_c0_g1_i27	1	15	154.78	-1.22	0.00267	XP_026819660.1 gametocyte-specific factor 1 homolog [Rhopalosiphum maidis]
TRINITY_DN266_c3_g1_i4	1	20	11.29	6.04	0.00267	No annotation
TRINITY_DN3998_c0_g1_i11	1	15	1442.15	-1	0.00267	XP_026812483.1 uncharacterized protein LOC113553374 [Rhopalosiphum maidis]
TRINITY_DN11637_c0_g1_i1	1	5	437.87	1.11	0.00267	XP_026813891.1 uncharacterized protein LOC113554306 isoform X3 [Rhopalosiphum maidis]
TRINITY_DN5703_c1_g1_i1	1	5	67.29	-3.33	0.00267	No annotation
TRINITY_DN4642_c0_g1_i5	1	20	1158.35	-0.67	0.00268	XP_026815013.1 toll-like receptor 6 [Rhopalosiphum maidis]
TRINITY_DN25700_c0_g1_i1	1	5	111.97	-1.95	0.00268	VVC27336.1 Zinc finger, C2CH-type,Transposase protein, partial [Cinara cedri]
TRINITY_DN4135_c0_g1_i8	1	15	104	-2.34	0.00268	XP_026805755.1 uncharacterized protein LOC113548864 [Rhopalosiphum maidis]
TRINITY_DN1533_c0_g1_i3	1	20	154.41	1.74	0.0027	No annotation
TRINITY_DN3033_c0_g1_i6	1	20	407.39	-1.1	0.0027	XP_026812470.1 uncharacterized protein LOC113553364 [Rhopalosiphum maidis]
TRINITY_DN3575_c0_g1_i6	1	5	394.57	1.18	0.0027	XP_026815437.1 titin [Rhopalosiphum maidis]
TRINITY_DN35418_c0_g1_i2	1	20	161.37	1.85	0.00271	No annotation
TRINITY_DN5725_c2_g1_i1	1	20	302.71	1.04	0.00272	No annotation
TRINITY_DN2109_c0_g1_i13	1	20	179.11	1.73	0.00272	XP_026818735.1 27 kDa hemolymph protein-like [Rhopalosiphum maidis]
TRINITY_DN1895_c0_g1_i2	1	20	1338.09	0.74	0.00273	No annotation
TRINITY_DN6222_c0_g1_i7	1	15	109.19	2.73	0.00273	XP_026806245.1 solute carrier family 22 member 5-like [Rhopalosiphum maidis]
TRINITY_DN878_c1_g2_i5	1	20	100.86	-1.54	0.00274	XP_026818164.1 LOW QUALITY PROTEIN: homeobox protein B-H1-like [Rhopalosiphum maidis]
[truncated: 14,810 more rows]
