# Supplementary material for: Differential gene expression between viruliferous and non-viruliferous Schizaphis graminum (Rondani)
Source: PLoS One. 2023 Nov 8;18(11):e0294013. doi: 10.1371/journal.pone.0294013 (PMC10631655; doi:10.1371/journal.pone.0294013)
Supplement: S13 Table — (XLSX) [file pone.0294013.s014.xlsx]

## Sheet: concentrationbyrepoverBH_100_95
Replicate/BH contig	Blast-based annotation
B02
TRINITY_DN185027_c0_g1_i1	No annotation
TRINITY_DN77007_c0_g1_i2	No annotation
TRINITY_DN191471_c0_g1_i1	XP_020168699.1 defective in cullin neddylation protein AAR3 [Aegilops tauschii subsp. strangulata]
TRINITY_DN189590_c0_g1_i1	No annotation
B12
TRINITY_DN184791_c0_g1_i1	XP_004990512.1 ribosomal protein L13Ae [Salpingoeca rosetta]
TRINITY_DN168175_c0_g1_i1	XP_044450390.1 isopentenyl-diphosphate Delta-isomerase I-like [Triticum aestivum]
B33
TRINITY_DN231621_c0_g1_i1	MBF1134603.1 ABC transporter permease [Eubacterium brachy]
B51
TRINITY_DN6116_c0_g1_i1	TMJ78156.1 FAD-dependent oxidoreductase [Alphaproteobacteria bacterium]
TRINITY_DN19598_c0_g1_i1	No annotation
TRINITY_DN204692_c0_g1_i1	RTL19821.1 pilus assembly protein [Burkholderiales bacterium]
TRINITY_DN219265_c0_g1_i1	No annotation
TRINITY_DN197736_c0_g1_i1	No annotation
BRPV03
TRINITY_DN14429_c0_g2_i1	No annotation
BRPV32
TRINITY_DN72336_c0_g1_i1	EMS52713.1 CBL-interacting protein kinase 25 [Triticum urartu]
TRINITY_DN25523_c0_g1_i3	XP_044430254.1 nucleolin 1-like [Triticum aestivum]
TRINITY_DN16089_c1_g2_i3	XP_044403940.1 DNA topoisomerase 2-like [Triticum aestivum]
TRINITY_DN38247_c0_g1_i1	BAJ93886.1 predicted protein, partial [Hordeum vulgare subsp. vulgare]
TRINITY_DN70735_c0_g1_i1	XP_020196589.1 receptor-like protein 4 [Aegilops tauschii subsp. strangulata]
TRINITY_DN4825_c0_g1_i6	XP_037441706.1 1-aminocyclopropane-1-carboxylate oxidase 1-like [Triticum dicoccoides]
TRINITY_DN123226_c0_g1_i1	XP_037420781.1 probable apyrase 1 [Triticum dicoccoides]
TRINITY_DN54274_c0_g1_i1	XP_020180429.1 probable arabinose 5-phosphate isomerase [Aegilops tauschii subsp. strangulata]
TRINITY_DN237050_c0_g1_i1	No annotation
TRINITY_DN26291_c0_g1_i1	No annotation
TRINITY_DN189519_c0_g1_i1	XP_048541803.1 biotin synthase, mitochondrial [Triticum urartu]
TRINITY_DN37777_c0_g1_i1	XP_037487233.1 F-box/kelch-repeat protein At5g60570-like [Triticum dicoccoides]
TRINITY_DN30537_c0_g1_i1	ACG47321.1 negatively light-regulated protein [Zea mays]
TRINITY_DN32215_c0_g1_i5	KAE8782188.1 High mobility group B protein 7 [Hordeum vulgare]
TRINITY_DN48627_c0_g1_i1	XP_020159226.1 50S ribosomal protein L27 [Aegilops tauschii subsp. strangulata]
TRINITY_DN30791_c0_g1_i5	XP_037488301.1 UDP-galactose transporter 1-like [Triticum dicoccoides]
TRINITY_DN10427_c0_g1_i5	XP_037436123.1 beta-glucosidase BoGH3B-like [Triticum dicoccoides]
TRINITY_DN47710_c0_g1_i2	XP_037467317.1 10 kDa chaperonin 1, chloroplastic-like [Triticum dicoccoides]
TRINITY_DN2225_c0_g2_i1	XP_018827642.1 40S ribosomal protein S29-like [Juglans regia]
TRINITY_DN20271_c0_g1_i3	XP_020146784.1 glutaredoxin-C8 [Aegilops tauschii subsp. strangulata]
TRINITY_DN105122_c1_g1_i1	RIQ85230.1 glycoside hydrolase family 32 protein [Mycobacteroides abscessus]
TRINITY_DN58810_c0_g1_i3	XP_037485002.1 proline--tRNA ligase, chloroplastic/mitochondrial-like [Triticum dicoccoides]
TRINITY_DN63945_c0_g1_i1	EMS59236.1 Protein disulfide isomerase-like 5-4 [Triticum urartu]
TRINITY_DN59763_c0_g1_i1	XP_037456784.1 formate dehydrogenase, mitochondrial [Triticum dicoccoides]
TRINITY_DN26753_c0_g1_i3	XP_037411987.1 NADH-cytochrome b5 reductase-like protein isoform X2 [Triticum dicoccoides]
TRINITY_DN22659_c0_g1_i17	XP_037481431.1 subtilisin-chymotrypsin inhibitor-2B-like [Triticum dicoccoides]
TRINITY_DN21267_c0_g3_i1	No annotation
TRINITY_DN47371_c0_g1_i1	XP_044407835.1 WD repeat-containing protein 11-like [Triticum aestivum]
TRINITY_DN43330_c0_g1_i1	XP_037424049.1 probable aldehyde dehydrogenase [Triticum dicoccoides]
TRINITY_DN279_c0_g1_i4	No useful annotation
TRINITY_DN1789_c0_g1_i2	EMS48066.1 Subtilisin-chymotrypsin inhibitor-2A [Triticum urartu]
TRINITY_DN340_c0_g1_i9	XP_037424454.1 60S ribosomal protein L28-1-like [Triticum dicoccoides]
TRINITY_DN55959_c0_g1_i2	XP_037443869.1 histone H1-like [Triticum dicoccoides]
TRINITY_DN4297_c0_g1_i9	No annotation
TRINITY_DN8649_c0_g1_i3	XP_044323173.1 polygalacturonase inhibitor 1 [Triticum aestivum]
TRINITY_DN30702_c0_g1_i1	No useful annotation
TRINITY_DN28341_c0_g1_i1	No annotation
TRINITY_DN15970_c0_g1_i1	XP_048552476.1 DEAD-box ATP-dependent RNA helicase 56 isoform X1 [Triticum urartu]
TRINITY_DN8230_c0_g1_i1	XP_044342268.1 PLASMODESMATA CALLOSE-BINDING PROTEIN 4-like isoform X1 [Triticum aestivum]
TRINITY_DN14871_c0_g1_i4	No useful annotation
TRINITY_DN11198_c0_g1_i4	No useful annotation
TRINITY_DN21264_c0_g1_i6	XP_037412965.1 nodal modulator 1-like [Triticum dicoccoides]
TRINITY_DN122361_c0_g1_i1	No annotation
TRINITY_DN36019_c0_g1_i2	XP_037447078.1 apoptosis inhibitor 5-like protein API5 [Triticum dicoccoides]
TRINITY_DN30154_c0_g1_i1	No annotation
TRINITY_DN79410_c0_g1_i2	XP_020159039.1 dihydroceramide fatty acyl 2-hydroxylase FAH1 [Aegilops tauschii subsp. strangulata]
TRINITY_DN7111_c0_g1_i2	No annotation
TRINITY_DN36977_c0_g1_i5	XP_037451477.1 probable pectin methyltransferase QUA2 [Triticum dicoccoides]
TRINITY_DN71193_c0_g1_i1	No annotation
TRINITY_DN49546_c0_g1_i2	No useful annotation
TRINITY_DN59679_c0_g1_i1	XP_044359434.1 cytosolic sulfotransferase 17-like [Triticum aestivum]
TRINITY_DN58676_c0_g1_i1	No useful annotation
TRINITY_DN45313_c0_g1_i7	XP_044952377.1 nucleobase-ascorbate transporter 6-like [Hordeum vulgare subsp. vulgare]
TRINITY_DN11888_c0_g1_i1	No annotation
TRINITY_DN155400_c0_g1_i1	No annotation
TRINITY_DN1014_c0_g1_i6	XP_037423885.1 E3 ubiquitin-protein ligase WAV3-like [Triticum dicoccoides]
TRINITY_DN11945_c0_g1_i1	XP_044389923.1 acyl carrier protein 2, chloroplastic-like [Triticum aestivum]
TRINITY_DN91043_c0_g1_i1	EMS59085.1 26S proteasome non-ATPase regulatory subunit 5 [Triticum urartu]
TRINITY_DN4297_c0_g1_i22	No annotation
TRINITY_DN8849_c0_g1_i3	No annotation
TRINITY_DN14666_c0_g1_i2	XP_020201009.1 proteasome subunit beta type-6 [Aegilops tauschii subsp. strangulata]
TRINITY_DN63383_c0_g2_i1	XP_037417966.1 nucleolin-like [Triticum dicoccoides]
TRINITY_DN2280_c0_g1_i5	XP_044341903.1 non-specific lipid-transfer protein 2B [Triticum aestivum]
TRINITY_DN170702_c0_g1_i2	BAJ89998.1 predicted protein, partial [Hordeum vulgare subsp. vulgare]
TRINITY_DN82663_c0_g1_i1	XP_040245292.1 serine/arginine repetitive matrix protein 1 [Aegilops tauschii subsp. strangulata]
TRINITY_DN47615_c0_g2_i1	No annotation
TRINITY_DN31540_c0_g1_i1	XP_037476219.1 pectin acetylesterase 2-like [Triticum dicoccoides]
TRINITY_DN24266_c0_g1_i2	XP_037405463.1 2-oxoglutarate and iron-dependent oxygenase domain-containing protein CP2-like isoform X1 [Triticum dicoccoides]
TRINITY_DN21572_c0_g1_i1	No annotation
TRINITY_DN56278_c0_g1_i1	XP_020194608.1 trifunctional UDP-glucose 4,6-dehydratase/UDP-4-keto-6-deoxy-D-glucose 3,5-epimerase/UDP-4-keto-L-rhamnose-reductase RHM1 [Aegilops tauschii subsp. strangulata]
TRINITY_DN32049_c0_g2_i2	XP_044396280.1 vacuolar-sorting receptor 1-like [Triticum aestivum]
TRINITY_DN66318_c0_g1_i2	XP_020177696.2 calcineurin subunit B [Aegilops tauschii subsp. strangulata]
TRINITY_DN21264_c0_g1_i5	XP_037412965.1 nodal modulator 1-like [Triticum dicoccoides]
TRINITY_DN56737_c0_g2_i1	XP_020171788.1 LRR receptor-like serine/threonine-protein kinase FEI 1 [Aegilops tauschii subsp. strangulata]
TRINITY_DN15251_c0_g1_i18	KAE8793190.1 putative 3-hydroxyisobutyrate dehydrogenase-like 3, mitochondrial [Hordeum vulgare]
TRINITY_DN2871_c0_g1_i3	XP_020162548.1 ricin B-like lectin R40C1 [Aegilops tauschii subsp. strangulata]
TRINITY_DN64660_c0_g1_i1	XP_026823055.1 TBC1 domain family member 9 isoform X1 [Rhopalosiphum maidis]
TRINITY_DN39536_c0_g1_i1	XP_020185085.1 T-complex protein 1 subunit alpha [Aegilops tauschii subsp. strangulata]
TRINITY_DN247987_c0_g1_i1	XP_044405165.1 AT-hook motif nuclear-localized protein 9-like [Triticum aestivum]
TRINITY_DN235904_c0_g1_i1	XP_020164204.1 protein HOTHEAD [Aegilops tauschii subsp. strangulata]
TRINITY_DN21264_c0_g1_i11	XP_037412965.1 nodal modulator 1-like [Triticum dicoccoides]
TRINITY_DN170702_c0_g1_i1	BAJ89998.1 predicted protein, partial [Hordeum vulgare subsp. vulgare]
TRINITY_DN113737_c0_g1_i6	XP_044347814.1 serine/arginine-rich splicing factor RS2Z32-like isoform X2 [Triticum aestivum]
TRINITY_DN26084_c1_g1_i6	XP_037437363.1 expansin-B7-like [Triticum dicoccoides]
TRINITY_DN16664_c0_g1_i2	XP_048564804.1 blue copper protein-like [Triticum urartu]
TRINITY_DN9736_c0_g1_i1	XP_020191000.1 ran-binding protein 1 homolog c [Aegilops tauschii subsp. strangulata]
TRINITY_DN123627_c0_g1_i1	XP_020192482.1 7-methyl-GTP pyrophosphatase [Aegilops tauschii subsp. strangulata]
TRINITY_DN28760_c0_g1_i5	XP_020183258.1 dolichyl-diphosphooligosaccharide--protein glycosyltransferase subunit DAD2 [Aegilops tauschii subsp. strangulata]
TRINITY_DN26969_c0_g1_i12	XP_037414777.1 delta-1-pyrroline-5-carboxylate synthase 2 [Triticum dicoccoides]
TRINITY_DN1647_c0_g1_i15	ACH73192.1 sucrose:fructan 6-fructosyltransferase [Triticum urartu]
TRINITY_DN24537_c0_g1_i2	No annotation
TRINITY_DN110834_c0_g1_i2	XP_044354969.1 NADP-dependent D-sorbitol-6-phosphate dehydrogenase-like [Triticum aestivum]
TRINITY_DN95030_c0_g1_i1	XP_044339883.1 la-related protein 1A-like isoform X2 [Triticum aestivum]
TRINITY_DN37198_c0_g1_i1	XP_020186822.1 dof zinc finger protein DOF1.7 [Aegilops tauschii subsp. strangulata]
TRINITY_DN46255_c0_g1_i1	XP_020147812.1 NADH dehydrogenase [ubiquinone] 1 alpha subcomplex subunit 8-B [Aegilops tauschii subsp. strangulata]
TRINITY_DN41880_c0_g2_i1	No annotation
TRINITY_DN7810_c0_g1_i4	XP_037432494.1 chaperone protein DnaJ-like [Triticum dicoccoides]
TRINITY_DN19931_c0_g2_i2	XP_044333895.1 probable pectinesterase 68 [Triticum aestivum]
TRINITY_DN7111_c0_g1_i10	No annotation
TRINITY_DN35016_c0_g1_i4	XP_044350163.1 protein TSS-like isoform X2 [Triticum aestivum]
TRINITY_DN9577_c0_g2_i3	No annotation
TRINITY_DN120336_c0_g1_i1	No annotation
TRINITY_DN646_c0_g1_i6	No annotation
TRINITY_DN5850_c1_g1_i2	XP_037465484.1 probable xyloglucan endotransglucosylase/hydrolase protein 23 [Triticum dicoccoides]
TRINITY_DN24267_c0_g1_i1	XP_048542867.1 RNA-binding protein 25 isoform X2 [Triticum urartu]
TRINITY_DN40711_c0_g1_i1	XP_020201069.1 zinc finger BED domain-containing protein RICESLEEPER 2 [Aegilops tauschii subsp. strangulata]
TRINITY_DN3454_c0_g1_i7	XP_037448925.1 probable glutathione S-transferase DHAR1, cytosolic [Triticum dicoccoides]
TRINITY_DN17821_c0_g1_i9	XP_037440276.1 stress-response A/B barrel domain-containing protein At5g22580-like [Triticum dicoccoides]
TRINITY_DN28488_c0_g1_i2	NP_001151997.2 cation cation antiporter isoform 1 [Zea mays]
TRINITY_DN5793_c8_g1_i1	No annotation
TRINITY_DN11467_c0_g2_i1	EMS51792.1 Protein WAX2 [Triticum urartu]
TRINITY_DN47314_c0_g1_i1	XP_044338559.1 probable pectin methylesterase CGR2 isoform X2 [Triticum aestivum]
TRINITY_DN36786_c0_g1_i3	XP_020159885.1 clathrin interactor EPSIN 2 [Aegilops tauschii subsp. strangulata]
TRINITY_DN17821_c0_g1_i8	XP_037440276.1 stress-response A/B barrel domain-containing protein At5g22580-like [Triticum dicoccoides]
TRINITY_DN53804_c0_g1_i1	XP_044349849.1 kinesin-like protein KIN-14C [Triticum aestivum]
TRINITY_DN213327_c0_g1_i1	XP_020166080.1 protein ILITYHIA [Aegilops tauschii subsp. strangulata]
TRINITY_DN38066_c0_g1_i1	XP_048562039.1 DEAD-box ATP-dependent RNA helicase 40-like isoform X2 [Triticum urartu]
TRINITY_DN30791_c0_g1_i6	XP_044327133.1 UDP-galactose transporter 1-like [Triticum aestivum]
TRINITY_DN26162_c0_g1_i4	XP_044402790.1 ubiquitin-like-specific protease 1A isoform X1 [Triticum aestivum]
TRINITY_DN9577_c0_g1_i3
TRINITY_DN30629_c0_g1_i1	No annotation
TRINITY_DN55951_c0_g1_i1	BAF27345.1 Os10g0579500, partial [Oryza sativa Japonica Group]
TRINITY_DN86773_c0_g1_i1	XP_020187967.1 membrane steroid-binding protein 2 [Aegilops tauschii subsp. strangulata]
TRINITY_DN56457_c0_g1_i1	EMS66809.1 Aspartic proteinase nepenthesin-2 [Triticum urartu]
TRINITY_DN465_c0_g1_i18	No annotation
TRINITY_DN206747_c0_g1_i1	XP_037452885.1 serine/threonine-protein kinase EDR1-like isoform X3 [Triticum dicoccoides]
TRINITY_DN12252_c0_g1_i3	XP_044452148.1 V-type proton ATPase subunit C [Triticum aestivum]
TRINITY_DN90586_c0_g1_i6	XP_044440895.1 GDSL esterase/lipase At4g28780-like [Triticum aestivum]
TRINITY_DN3937_c0_g1_i9	BAJ92843.1 predicted protein [Hordeum vulgare subsp. vulgare]
TRINITY_DN58333_c0_g2_i2	XP_037487418.1 kinesin-like protein KIN-14I [Triticum dicoccoides]
TRINITY_DN17765_c0_g1_i3	XP_044397601.1 probable methyltransferase PMT2 [Triticum aestivum]
TRINITY_DN96965_c0_g1_i2	EMS56193.1 Aluminum-activated malate transporter 9 [Triticum urartu]
TRINITY_DN45313_c0_g1_i2	XP_048535927.1 nucleobase-ascorbate transporter 6-like [Triticum urartu]
TRINITY_DN1853_c8_g1_i1	No annotation
TRINITY_DN8849_c0_g1_i2	No annotation
TRINITY_DN5510_c0_g1_i4	AFA36587.1 elongation factor 2, partial [Lolium perenne]
TRINITY_DN279_c0_g1_i1	No useful annotation
TRINITY_DN80366_c0_g2_i1	XP_044435082.1 protein SAWADEE HOMEODOMAIN HOMOLOG 2-like isoform X1 [Triticum aestivum]
TRINITY_DN26035_c0_g1_i4	XP_044411027.1 gamma-glutamylcyclotransferase 2-2-like [Triticum aestivum]
TRINITY_DN153562_c0_g1_i1	No annotation
TRINITY_DN92213_c0_g1_i1	XP_037469597.1 kinesin-like protein KIN-5C [Triticum dicoccoides]
TRINITY_DN19215_c0_g1_i1	XP_044389027.1 1-aminocyclopropane-1-carboxylate oxidase 1-like [Triticum aestivum]
TRINITY_DN19366_c0_g1_i7	XP_044384187.1 probable apyrase 3 [Triticum aestivum]
TRINITY_DN20017_c0_g2_i1	No annotation
TRINITY_DN947_c0_g1_i15	XP_044339678.1 MFS18 protein-like [Triticum aestivum]
TRINITY_DN70537_c0_g1_i1	XP_044957078.1 transaldolase [Hordeum vulgare subsp. vulgare]
TRINITY_DN73673_c0_g2_i1	XP_020160091.1 phytosulfokine receptor 1 [Aegilops tauschii subsp. strangulata]
TRINITY_DN56350_c0_g1_i1	EMS68876.1 Endo-1,4-beta-xylanase Z [Triticum urartu]
TRINITY_DN26084_c1_g1_i17	EMS61949.1 Expansin-B4 [Triticum urartu]
TRINITY_DN646_c0_g1_i12	XP_037474701.1 non-specific lipid-transfer protein 3-like [Triticum dicoccoides]
TRINITY_DN3017_c0_g1_i5	XP_020148058.1 allene oxide synthase 2 [Aegilops tauschii subsp. strangulata]
TRINITY_DN2280_c0_g1_i4	XP_044341903.1 non-specific lipid-transfer protein 2B [Triticum aestivum]
TRINITY_DN73284_c0_g1_i2	XP_044370401.1 cytosolic enolase 3-like isoform X2 [Triticum aestivum]
TRINITY_DN30961_c0_g1_i2	XP_044420570.1 protease Do-like 7 isoform X1 [Triticum aestivum]
TRINITY_DN37146_c0_g1_i4	XP_020184662.1 afadin- and alpha-actinin-binding protein isoform X2 [Aegilops tauschii subsp. strangulata]
TRINITY_DN4297_c0_g1_i1	No annotation
TRINITY_DN5773_c0_g1_i7	XP_044368080.1 beta-glucosidase 7-like [Triticum aestivum]
TRINITY_DN133366_c0_g2_i1	XP_037470267.1 wall-associated receptor kinase 3-like [Triticum dicoccoides]
TRINITY_DN32817_c0_g1_i2	XP_044347772.1 monothiol glutaredoxin-S4, mitochondrial-like [Triticum aestivum]
TRINITY_DN51473_c0_g1_i1	XP_037451665.1 exocyst complex component SEC6-like [Triticum dicoccoides]
TRINITY_DN42590_c0_g1_i3	No useful annotation
TRINITY_DN68750_c0_g1_i1	XP_044392563.1 peroxidase 42-like isoform X2 [Triticum aestivum]
TRINITY_DN36616_c0_g1_i1	BAJ91506.1 predicted protein, partial [Hordeum vulgare subsp. vulgare]
TRINITY_DN76464_c0_g1_i3	XP_044387699.1 3'(2'),5'-bisphosphate nucleotidase-like [Triticum aestivum]
TRINITY_DN4825_c0_g1_i3	XP_037441706.1 1-aminocyclopropane-1-carboxylate oxidase 1-like [Triticum dicoccoides]
TRINITY_DN100514_c3_g1_i1	No useful annotation
TRINITY_DN25045_c0_g1_i3	XP_037447273.1 rhodanese-like domain-containing protein 11, chloroplastic [Triticum dicoccoides]
TRINITY_DN12138_c0_g2_i1	XP_037472099.1 coatomer subunit epsilon-2-like isoform X3 [Triticum dicoccoides]
TRINITY_DN38932_c0_g1_i1	XP_044379435.1 pectinesterase-like [Triticum aestivum]
TRINITY_DN23059_c0_g1_i5	BAK05282.1 predicted protein, partial [Hordeum vulgare subsp. vulgare]
TRINITY_DN20235_c0_g1_i6	XP_044350670.1 histone deacetylase HDT2-like isoform X1 [Triticum aestivum]
TRINITY_DN18096_c0_g1_i1	No annotation
TRINITY_DN48648_c0_g1_i1	XP_037419505.1 aspartyl protease 25 [Triticum dicoccoides]
TRINITY_DN56026_c0_g1_i1	XP_037443970.1 lactoylglutathione lyase GLX1-like [Triticum dicoccoides]
TRINITY_DN7401_c0_g1_i5	No annotation
TRINITY_DN2280_c0_g1_i2	No annotation
TRINITY_DN227293_c0_g1_i1	RWR86564.1 cell wall protein AWA1 [Cinnamomum micranthum f. kanehirae]
TRINITY_DN47017_c0_g1_i4	XP_044459893.1 cationic peroxidase SPC4-like [Triticum aestivum]
TRINITY_DN25699_c0_g1_i1	XP_037419743.1 protein NETWORKED 1D-like [Triticum dicoccoides]
TRINITY_DN17035_c0_g2_i2	XP_044336848.1 protein BUD31 homolog 2 isoform X1 [Triticum aestivum]
TRINITY_DN45919_c0_g2_i1	XP_044320639.1 zinc finger protein-like 1 homolog [Triticum aestivum]
TRINITY_DN39718_c0_g1_i1	XP_020188212.1 protein ROS1A [Aegilops tauschii subsp. strangulata]
TRINITY_DN39536_c0_g1_i3	XP_020185085.1 T-complex protein 1 subunit alpha [Aegilops tauschii subsp. strangulata]
TRINITY_DN18196_c0_g1_i1	BAJ86637.1 predicted protein, partial [Hordeum vulgare subsp. vulgare]
TRINITY_DN22131_c0_g1_i1	XP_044424341.1 DIBOA-glucoside dioxygenase BX6-like [Triticum aestivum]
TRINITY_DN72731_c0_g1_i1	XP_044951841.1 eukaryotic translation initiation factor 3 subunit J-A-like [Hordeum vulgare subsp. vulgare]
TRINITY_DN161487_c0_g1_i1	No annotation
TRINITY_DN32574_c0_g1_i4	XP_044430394.1 SUMO-activating enzyme subunit 1A-like [Triticum aestivum]
TRINITY_DN43406_c0_g1_i3	XP_044376425.1 leucine-rich repeat extensin-like protein 5 [Triticum aestivum]
TRINITY_DN14752_c0_g1_i3	BAJ93507.1 predicted protein [Hordeum vulgare subsp. vulgare]
TRINITY_DN68112_c0_g1_i7	XP_044421050.1 glucan endo-1,3-beta-glucosidase GV-like [Triticum aestivum]
TRINITY_DN104744_c0_g1_i1	XP_037475841.1 THUMP domain-containing protein 1 homolog [Triticum dicoccoides]
TRINITY_DN70454_c0_g1_i1	XP_044334197.1 binding partner of ACD11 1-like [Triticum aestivum]
TRINITY_DN75651_c0_g1_i1	XP_044387987.1 protein sym-1-like [Triticum aestivum]
TRINITY_DN14871_c0_g1_i7	No annotation
TRINITY_DN247254_c0_g1_i1	XP_048535129.1 beta-D-xylosidase 3-like [Triticum urartu]
TRINITY_DN58570_c0_g1_i1	XP_048552697.1 protein CDI [Triticum urartu]
TRINITY_DN40849_c0_g1_i1	XP_048538387.1 protein STRUBBELIG-RECEPTOR FAMILY 3-like [Triticum urartu]
TRINITY_DN63707_c0_g1_i1	No useful annotation
TRINITY_DN2280_c0_g1_i7	XP_044341903.1 non-specific lipid-transfer protein 2B [Triticum aestivum]
TRINITY_DN110825_c0_g1_i1	XP_044411949.1 calcium-transporting ATPase 5, plasma membrane-type-like isoform X1 [Triticum aestivum]
TRINITY_DN11725_c0_g2_i1	XP_044436221.1 gibberellin-regulated protein 2-like [Triticum aestivum]
TRINITY_DN7474_c0_g1_i1	XP_020172048.1 rapid alkalinization factor [Aegilops tauschii subsp. strangulata]
TRINITY_DN30791_c0_g1_i3	XP_037480225.1 UDP-galactose transporter 1-like [Triticum dicoccoides]
TRINITY_DN136237_c0_g1_i1	XP_044330064.1 UDP-glycosyltransferase 73C4-like [Triticum aestivum]
TRINITY_DN24169_c0_g1_i1	XP_020152513.1 probable xyloglucan endotransglucosylase/hydrolase protein 23 [Aegilops tauschii subsp. strangulata]
TRINITY_DN10453_c0_g1_i2	XP_037412074.1 protodermal factor 1-like [Triticum dicoccoides]
TRINITY_DN8292_c0_g2_i6	XP_037452524.1 expansin-A5-like [Triticum dicoccoides]
TRINITY_DN43406_c0_g1_i2	XP_044376425.1 leucine-rich repeat extensin-like protein 5 [Triticum aestivum]
TRINITY_DN15251_c0_g1_i8	KAE8793190.1 putative 3-hydroxyisobutyrate dehydrogenase-like 3, mitochondrial [Hordeum vulgare]
TRINITY_DN26084_c1_g1_i16	XP_037437363.1 expansin-B7-like [Triticum dicoccoides]
TRINITY_DN8964_c0_g3_i1	XP_044434872.1 ubiquitin carboxyl-terminal hydrolase 23-like [Triticum aestivum]
TRINITY_DN29865_c0_g1_i1	XP_044454763.1 stress-response A/B barrel domain-containing protein HS1-like [Triticum aestivum]
TRINITY_DN91391_c0_g1_i2	XP_037448904.1 5' exonuclease Apollo-like isoform X1 [Triticum dicoccoides]
TRINITY_DN113737_c0_g1_i2	XP_048562324.1 serine/arginine-rich splicing factor RS2Z32-like [Triticum urartu]
TRINITY_DN10720_c0_g1_i4	XP_044984218.1 sugar transporter ERD6-like 4 [Hordeum vulgare subsp. vulgare]
TRINITY_DN108781_c0_g1_i2	No useful annotation
TRINITY_DN1789_c0_g1_i8	EMS48066.1 Subtilisin-chymotrypsin inhibitor-2A [Triticum urartu]
TRINITY_DN4297_c0_g1_i14	No annotation
TRINITY_DN26969_c0_g1_i10	XP_037414777.1 delta-1-pyrroline-5-carboxylate synthase 2 [Triticum dicoccoides]
TRINITY_DN919_c0_g2_i6	XP_044459750.1 protochlorophyllide reductase A, chloroplastic-like [Triticum aestivum]
TRINITY_DN171678_c0_g1_i1	XP_020178896.1 ubiquitin carboxyl-terminal hydrolase 5 [Aegilops tauschii subsp. strangulata]
TRINITY_DN59823_c0_g1_i1	XP_044349839.1 mannan endo-1,4-beta-mannosidase 2-like [Triticum aestivum]
TRINITY_DN46939_c0_g1_i1	No useful annotation
TRINITY_DN100160_c0_g1_i1	XP_020153365.1 40S ribosomal protein S15a-5 [Aegilops tauschii subsp. strangulata]
TRINITY_DN31435_c0_g1_i1	KAH7656808.1 DNA-directed RNA polymerase subunit 2 hybrid-binding domain-containing protein [Dioscorea alata]
TRINITY_DN16556_c0_g1_i2	XP_020166020.1 thaumatin-like protein [Aegilops tauschii subsp. strangulata]
TRINITY_DN21206_c0_g1_i3	XP_037483479.1 exosome complex component RRP41 homolog [Triticum dicoccoides]
TRINITY_DN21914_c0_g1_i5	XP_037476969.1 L-ascorbate oxidase homolog [Triticum dicoccoides]
TRINITY_DN11198_c0_g1_i1	No useful annotation
TRINITY_DN279_c0_g1_i2	No useful annotation
TRINITY_DN8964_c0_g1_i1	XP_044427039.1 ubiquitin carboxyl-terminal hydrolase 23-like isoform X2 [Triticum aestivum]
TRINITY_DN16556_c0_g1_i7	XP_020166020.1 thaumatin-like protein [Aegilops tauschii subsp. strangulata]
TRINITY_DN244357_c0_g1_i1	XP_044444277.1 4-hydroxyphenylacetaldehyde oxime monooxygenase-like [Triticum aestivum]
TRINITY_DN32297_c0_g1_i3	XP_037418652.1 serine/threonine-protein phosphatase 4 regulatory subunit 2-like [Triticum dicoccoides]
TRINITY_DN83010_c0_g1_i1	XP_026804173.1 SET and MYND domain-containing protein 4-like [Rhopalosiphum maidis]
TRINITY_DN11888_c0_g1_i3	No annotation
TRINITY_DN147837_c0_g1_i1	XP_044456835.1 valine--tRNA ligase, chloroplastic/mitochondrial 2-like isoform X3 [Triticum aestivum]
TRINITY_DN74818_c0_g1_i7	XP_044395116.1 pectinesterase-like [Triticum aestivum]
TRINITY_DN226393_c0_g1_i1	XP_037436038.1 protein OSB1, mitochondrial-like [Triticum dicoccoides]
TRINITY_DN53804_c0_g1_i2	XP_044349849.1 kinesin-like protein KIN-14C [Triticum aestivum]
TRINITY_DN55985_c0_g1_i1	XP_037407143.1 methionine--tRNA ligase, cytoplasmic-like [Triticum dicoccoides]
TRINITY_DN253518_c0_g1_i1	No useful annotation
TRINITY_DN86913_c0_g2_i1	XP_044414402.1 isoleucine--tRNA ligase, chloroplastic/mitochondrial-like isoform X2 [Triticum aestivum]
TRINITY_DN57660_c0_g1_i3	XP_044421910.1 eukaryotic translation initiation factor 3 subunit D-like [Triticum aestivum]
TRINITY_DN49546_c0_g1_i1	No useful annotation
TRINITY_DN40097_c0_g1_i2	XP_044383695.1 dihydrolipoyllysine-residue acetyltransferase component 4 of pyruvate dehydrogenase complex, chloroplastic-like [Triticum
TRINITY_DN42295_c0_g2_i3	XP_037470817.1 GDSL esterase/lipase At1g71691-like [Triticum dicoccoides]
TRINITY_DN73495_c0_g1_i1	XP_037475825.1 fructokinase-like 2, chloroplastic isoform X1 [Triticum dicoccoides]
TRINITY_DN96988_c0_g1_i1	XP_037484910.1 probable polyribonucleotide nucleotidyltransferase 1, chloroplastic [Triticum dicoccoides]
TRINITY_DN126866_c0_g1_i1	XP_026814220.1 aminomethyltransferase, mitochondrial isoform X2 [Rhopalosiphum maidis]
TRINITY_DN88654_c0_g1_i1	No annotation
TRINITY_DN4297_c0_g1_i17	No annotation
TRINITY_DN4825_c0_g1_i4	XP_044389027.1 1-aminocyclopropane-1-carboxylate oxidase 1-like [Triticum aestivum]
TRINITY_DN8649_c0_g1_i6	XP_037476682.1 polygalacturonase inhibitor 1-like [Triticum dicoccoides]
TRINITY_DN46750_c0_g1_i4	No annotation
TRINITY_DN22659_c0_g1_i12	XP_044381640.1 subtilisin-chymotrypsin inhibitor-2A-like [Triticum aestivum]
TRINITY_DN2280_c0_g1_i1	XP_020168933.1 non-specific lipid-transfer protein 2 [Aegilops tauschii subsp. strangulata]
TRINITY_DN1789_c0_g1_i1	EMS48066.1 Subtilisin-chymotrypsin inhibitor-2A [Triticum urartu]
TRINITY_DN39451_c0_g2_i1	XP_037430095.1 probable xyloglucan endotransglucosylase/hydrolase [Triticum dicoccoides]
TRINITY_DN22659_c0_g1_i24	XP_044381640.1 subtilisin-chymotrypsin inhibitor-2A-like [Triticum aestivum]
TRINITY_DN78770_c0_g2_i1	XP_044347303.1 glyoxysomal fatty acid beta-oxidation multifunctional protein MFP-a-like isoform X1 [Triticum aestivum]
TRINITY_DN45475_c0_g1_i4	No annotation
TRINITY_DN43715_c0_g2_i1	KAE8791495.1 Serine/threonine-protein kinase 38-like protein [Hordeum vulgare]
TRINITY_DN8849_c0_g2_i1	No annotation
TRINITY_DN8190_c0_g2_i2	XP_020155344.1 defensin-like protein 2 [Aegilops tauschii subsp. strangulata]
TRINITY_DN74681_c0_g1_i1	BAD61127.1 putative ternary complex factor [Oryza sativa Japonica Group]
TRINITY_DN73673_c0_g1_i1	XP_048572843.1 receptor-like protein 3 [Triticum urartu]
TRINITY_DN21914_c0_g1_i3	XP_037459815.1 L-ascorbate oxidase homolog [Triticum dicoccoides]
TRINITY_DN57781_c0_g2_i6	No annotation
TRINITY_DN9340_c0_g2_i1	XP_037472138.1 40S ribosomal protein S12 [Triticum dicoccoides]
TRINITY_DN46754_c0_g1_i1	XP_037456109.1 nuclear-pore anchor-like isoform X2 [Triticum dicoccoides]
TRINITY_DN4297_c0_g1_i7	No annotation
TRINITY_DN11725_c0_g1_i1	XP_020174560.1 gibberellin-regulated protein 9 isoform X1 [Aegilops tauschii subsp. strangulata]
TRINITY_DN34643_c0_g1_i1	BAK05840.1 predicted protein, partial [Hordeum vulgare subsp. vulgare]
TRINITY_DN123165_c0_g1_i1	No annotation
TRINITY_DN32800_c0_g1_i1	No useful annotation
TRINITY_DN5757_c0_g1_i1	No annotation
TRINITY_DN107183_c0_g1_i1	No annotation
TRINITY_DN5850_c0_g1_i1	XP_044446329.1 probable xyloglucan endotransglucosylase/hydrolase [Triticum aestivum]
TRINITY_DN12003_c0_g1_i2	XP_037485162.1 mavicyanin-like [Triticum dicoccoides]
TRINITY_DN17765_c0_g1_i2	XP_020146650.1 probable methyltransferase PMT2 [Aegilops tauschii subsp. strangulata]
TRINITY_DN51791_c0_g1_i1	XP_039127261.1 aspartate, glycine, lysine and serine-rich protein [Dioscorea cayenensis subsp. rotundata]
TRINITY_DN78350_c0_g1_i1	BAJ89776.1 predicted protein [Hordeum vulgare subsp. vulgare]
TRINITY_DN44601_c0_g1_i1	XP_044331991.1 regulator of nonsense transcripts 1 homolog [Triticum aestivum]
TRINITY_DN32297_c2_g1_i4	No annotation
TRINITY_DN19565_c0_g1_i2	XP_044415113.1 heat shock 70 kDa protein 17-like [Triticum aestivum]
TRINITY_DN6577_c0_g1_i1	XP_020155394.1 UDP-arabinopyranose mutase 1 [Aegilops tauschii subsp. strangulata]
TRINITY_DN22659_c0_g1_i4	XP_037481431.1 subtilisin-chymotrypsin inhibitor-2B-like [Triticum dicoccoides]
TRINITY_DN120963_c0_g1_i1	No annotation
TRINITY_DN63591_c0_g1_i9	XP_037460638.1 non-specific lipid-transfer protein 2-like [Triticum dicoccoides]
TRINITY_DN49534_c0_g1_i2	XP_037485499.1 chloroplastic import inner membrane translocase subunit HP30-2-like [Triticum dicoccoides]
TRINITY_DN115179_c0_g1_i1	MTV29325.1 AAA family ATPase [Nitriliruptoraceae bacterium ZYF776]
TRINITY_DN4221_c1_g1_i2	No annotation
TRINITY_DN76495_c0_g1_i1	EMS50738.1 TPR repeat-containing thioredoxin TTL1 [Triticum urartu]
TRINITY_DN6948_c1_g1_i1	BAJ89084.1 predicted protein, partial [Hordeum vulgare subsp. vulgare]
TRINITY_DN147001_c0_g2_i1	XP_044399995.1 nucleobase-ascorbate transporter 6-like [Triticum aestivum]
TRINITY_DN23513_c0_g1_i2	XP_044413818.1 pyrophosphate--fructose 6-phosphate 1-phosphotransferase subunit alpha-like [Triticum aestivum]
TRINITY_DN23923_c0_g3_i1	XP_037422689.1 probable carbohydrate esterase At4g34215 [Triticum dicoccoides]
TRINITY_DN88053_c0_g1_i3	XP_037411060.1 Bowman-Birk type major trypsin inhibitor-like [Triticum dicoccoides]
TRINITY_DN4273_c0_g1_i5	ADK98521.1 phospholipid transfer protein 1 [Triticum aestivum]
TRINITY_DN8297_c0_g1_i3	XP_037459411.1 30S ribosomal protein S31, chloroplastic-like [Triticum dicoccoides]
TRINITY_DN75329_c0_g1_i3	No annotation
TRINITY_DN66253_c0_g1_i1	XP_044406175.1 late embryogenesis abundant protein M17-like [Triticum aestivum]
TRINITY_DN68003_c0_g1_i1	No annotation
TRINITY_DN4297_c0_g1_i11	No annotation
TRINITY_DN68112_c0_g1_i17	XP_044404489.1 glucan endo-1,3-beta-glucosidase 12-like [Triticum aestivum]
TRINITY_DN2280_c0_g1_i6	XP_044341903.1 non-specific lipid-transfer protein 2B [Triticum aestivum]
TRINITY_DN4825_c0_g1_i8	XP_037441706.1 1-aminocyclopropane-1-carboxylate oxidase 1-like [Triticum dicoccoides]
TRINITY_DN7111_c0_g1_i9	No annotation
TRINITY_DN14752_c0_g1_i4	BAJ93507.1 predicted protein [Hordeum vulgare subsp. vulgare]
TRINITY_DN36063_c0_g1_i2	XP_044438281.1 delta-aminolevulinic acid dehydratase, chloroplastic isoform X2 [Triticum aestivum]
TRINITY_DN69997_c0_g1_i2	No annotation
TRINITY_DN73326_c0_g1_i1	XP_044318488.1 proline-rich receptor-like protein kinase PERK9 [Triticum aestivum]
TRINITY_DN68112_c0_g1_i4	XP_037452450.1 glucan endo-1,3-beta-glucosidase 12-like [Triticum dicoccoides]
TRINITY_DN20920_c0_g2_i2	XP_037436960.1 protein HLB1-like [Triticum dicoccoides]
TRINITY_DN40097_c0_g1_i1	XP_044383695.1 dihydrolipoyllysine-residue acetyltransferase component 4 of pyruvate dehydrogenase complex, chloroplastic-like [Triticum
TRINITY_DN26084_c1_g1_i3	XP_037411942.1 expansin-B4-like [Triticum dicoccoides]
TRINITY_DN60160_c0_g1_i1	XP_037410828.1 protein decapping 5-like [Triticum dicoccoides]
TRINITY_DN22131_c0_g1_i2	XP_044432154.1 DIBOA-glucoside dioxygenase BX6-like [Triticum aestivum]
TRINITY_DN57846_c0_g1_i1	BAJ93503.1 predicted protein [Hordeum vulgare subsp. vulgare]
TRINITY_DN7111_c0_g1_i1	No annotation
TRINITY_DN43421_c0_g1_i2	XP_020149486.1 20 kDa chaperonin, chloroplastic [Aegilops tauschii subsp. strangulata]
TRINITY_DN25045_c0_g1_i1	XP_037447273.1 rhodanese-like domain-containing protein 11, chloroplastic [Triticum dicoccoides]
TRINITY_DN279_c0_g1_i3	No useful annotation
TRINITY_DN75117_c0_g1_i1	XP_020148960.1 protochlorophyllide reductase A, chloroplastic [Aegilops tauschii subsp. strangulata]
TRINITY_DN2871_c0_g1_i5	XP_020162548.1 ricin B-like lectin R40C1 [Aegilops tauschii subsp. strangulata]
TRINITY_DN1014_c0_g1_i1	XP_044424930.1 E3 ubiquitin-protein ligase WAV3-like [Triticum aestivum]
TRINITY_DN19366_c0_g1_i13	XP_044384187.1 probable apyrase 3 [Triticum aestivum]
TRINITY_DN15251_c0_g1_i9	KAE8793190.1 putative 3-hydroxyisobutyrate dehydrogenase-like 3, mitochondrial [Hordeum vulgare]
TRINITY_DN129355_c0_g1_i1	BAK00315.1 predicted protein, partial [Hordeum vulgare subsp. vulgare]
TRINITY_DN76565_c0_g1_i1	XP_044455013.1 thylakoid lumenal 15.0 kDa protein 2, chloroplastic-like [Triticum aestivum]
TRINITY_DN74818_c0_g1_i6	XP_044395116.1 pectinesterase-like [Triticum aestivum]
TRINITY_DN56197_c0_g2_i1	XP_020149631.1 serine/arginine-rich SC35-like splicing factor SCL30 [Aegilops tauschii subsp. strangulata]
TRINITY_DN26654_c0_g1_i1	XP_037425337.1 arginine biosynthesis bifunctional protein ArgJ, chloroplastic [Triticum dicoccoides]
TRINITY_DN78310_c0_g1_i2	XP_020159685.1 glycosyltransferase BC10 [Aegilops tauschii subsp. strangulata]
TRINITY_DN11198_c0_g1_i3	No useful annotation
TRINITY_DN11968_c1_g2_i1	XP_020196362.1 malate dehydrogenase 1, mitochondrial [Aegilops tauschii subsp. strangulata]
TRINITY_DN19581_c2_g1_i1	XP_020196155.1 vacuolar protein sorting-associated protein 2 homolog 2 [Aegilops tauschii subsp. strangulata]
TRINITY_DN45023_c0_g1_i1	XP_044400989.1 osmotin-like protein [Triticum aestivum]
TRINITY_DN100211_c0_g1_i4	XP_048553367.1 pectinesterase inhibitor 8-like [Triticum urartu]
TRINITY_DN47144_c0_g1_i1	No useful annotation
TRINITY_DN12611_c0_g1_i3	XP_037478532.1 elicitor-responsive protein 3-like [Triticum dicoccoides]
TRINITY_DN103739_c0_g1_i1	XP_037446762.1 double-stranded RNA-binding protein 4-like [Triticum dicoccoides]
TRINITY_DN77315_c0_g1_i1	XP_037473470.1 xyloglucan endotransglycosylase/hydrolase protein 8-like [Triticum dicoccoides]
TRINITY_DN47635_c0_g1_i3	XP_044975823.1 ubiquitin-conjugating enzyme E2 20-like [Hordeum vulgare subsp. vulgare]
TRINITY_DN41916_c0_g2_i2	XP_037403860.1 ABC transporter G family member 7-like [Triticum dicoccoides]
TRINITY_DN17254_c1_g1_i1	XP_047051420.1 60S ribosomal protein L37a-1-like, partial [Lolium rigidum]
TRINITY_DN30952_c0_g1_i1	XP_048544686.1 probable xyloglucan endotransglucosylase/hydrolase protein 23 [Triticum urartu]
TRINITY_DN13007_c0_g1_i2	XP_037453268.1 outer envelope protein 80, chloroplastic-like isoform X2 [Triticum dicoccoides]
TRINITY_DN21196_c0_g2_i2	XP_048550447.1 YTH domain-containing protein ECT1-like [Triticum urartu]
TRINITY_DN227742_c0_g1_i1	XP_037432851.1 subtilisin-chymotrypsin inhibitor CI-1A-like [Triticum dicoccoides]
TRINITY_DN7111_c0_g1_i5	No annotation
TRINITY_DN5623_c0_g3_i1	XP_044363834.1 UDP-arabinopyranose mutase 1 [Triticum aestivum]
TRINITY_DN21275_c0_g1_i1	EMS55260.1 Protein SEC13-like protein [Triticum urartu]
TRINITY_DN7056_c0_g1_i1	XP_044443854.1 Bowman-Birk type proteinase inhibitor B6-like [Triticum aestivum]
TRINITY_DN4825_c0_g1_i14	XP_044389028.1 1-aminocyclopropane-1-carboxylate oxidase 1-like [Triticum aestivum]
TRINITY_DN83920_c0_g1_i1	XP_044405031.1 NADH dehydrogenase [ubiquinone] 1 alpha subcomplex subunit 9 [Triticum aestivum]
TRINITY_DN8120_c0_g1_i25	XP_037414731.1 60S ribosomal protein L36-3-like [Triticum dicoccoides]
TRINITY_DN7431_c0_g1_i2	XP_037421688.1 cytochrome b-c1 complex subunit 6-like [Triticum dicoccoides]
TRINITY_DN23475_c1_g2_i1	No annotation
TRINITY_DN17765_c0_g1_i5	XP_044397601.1 probable methyltransferase PMT2 [Triticum aestivum]
TRINITY_DN113920_c0_g1_i1	XP_020201767.1 THO complex subunit 4B [Aegilops tauschii subsp. strangulata]
TRINITY_DN23512_c0_g1_i3	XP_040251604.1 beta-glucosidase 28 isoform X2 [Aegilops tauschii subsp. strangulata]
TRINITY_DN26237_c0_g1_i3	XP_044389583.1 probable UDP-arabinose 4-epimerase 1 isoform X2 [Triticum aestivum]
TRINITY_DN28757_c0_g1_i2	DAA01822.1 TPA_inf: HN1-like protein isoform 1 [Oryza sativa Japonica Group]
TRINITY_DN23147_c0_g1_i1	XP_020184584.1 protein unc-50 homolog [Aegilops tauschii subsp. strangulata]
TRINITY_DN279_c0_g1_i9	No annotation
TRINITY_DN120336_c0_g1_i2	No annotation
TRINITY_DN340_c0_g1_i1	XP_037424454.1 60S ribosomal protein L28-1-like [Triticum dicoccoides]
TRINITY_DN52658_c0_g2_i1	XP_020168692.1 LOW QUALITY PROTEIN: HVA22-like protein a [Aegilops tauschii subsp. strangulata]
TRINITY_DN46691_c0_g1_i1	XP_044381864.1 FT-interacting protein 7-like [Triticum aestivum]
TRINITY_DN2871_c0_g1_i1	XP_020162548.1 ricin B-like lectin R40C1 [Aegilops tauschii subsp. strangulata]
TRINITY_DN88654_c0_g1_i2	No annotation
TRINITY_DN9340_c0_g1_i2	XP_037472138.1 40S ribosomal protein S12 [Triticum dicoccoides]
TRINITY_DN70575_c0_g1_i1	XP_037420383.1 tropinone reductase homolog At5g06060-like [Triticum dicoccoides]
TRINITY_DN4825_c0_g1_i2	XP_020169459.1 1-aminocyclopropane-1-carboxylate oxidase 1 [Aegilops tauschii subsp. strangulata]
TRINITY_DN14423_c0_g1_i1	XP_020181482.1 porphobilinogen deaminase, chloroplastic [Aegilops tauschii subsp. strangulata]
TRINITY_DN465_c0_g1_i10	No annotation
TRINITY_DN43289_c0_g1_i2	KAE8773271.1 Spastin [Hordeum vulgare]
TRINITY_DN35016_c0_g1_i3	XP_044341425.1 protein TSS-like [Triticum aestivum]
TRINITY_DN16124_c0_g1_i4	KAE8805740.1 exocyst complex component SEC3A-like [Hordeum vulgare]
TRINITY_DN23044_c0_g1_i1	XP_044457509.1 ribonuclease P protein subunit p25-like [Triticum aestivum]
TRINITY_DN19650_c1_g1_i3	No useful annotation
TRINITY_DN32210_c0_g1_i1	XP_048567252.1 translation initiation factor IF-2-like isoform X2 [Triticum urartu]
TRINITY_DN55716_c0_g1_i1	XP_020196434.1 glutamyl-tRNA(Gln) amidotransferase subunit A, chloroplastic/mitochondrial [Aegilops tauschii subsp. strangulata]
TRINITY_DN33673_c0_g1_i1	BAS85377.1 Os03g0632600 [Oryza sativa Japonica Group]
TRINITY_DN46914_c0_g1_i1	KAE8773640.1 oxidoreductase [Hordeum vulgare]
TRINITY_DN64692_c0_g1_i1	XP_020199393.1 mediator of RNA polymerase II transcription subunit 15 [Aegilops tauschii subsp. strangulata]
TRINITY_DN66426_c0_g1_i1	XP_037438991.1 cytochrome P450 71C3-like [Triticum dicoccoides]
TRINITY_DN25071_c0_g1_i1	No annotation
TRINITY_DN8649_c0_g1_i1	XP_044323173.1 polygalacturonase inhibitor 1 [Triticum aestivum]
TRINITY_DN16556_c0_g1_i1	XP_044434121.1 thaumatin-like protein [Triticum aestivum]
TRINITY_DN100211_c0_g1_i10	XP_048553367.1 pectinesterase inhibitor 8-like [Triticum urartu]
TRINITY_DN47367_c0_g1_i1	No annotation
TRINITY_DN17604_c0_g1_i4	XP_044956188.1 RNA-binding protein 1-like isoform X3 [Hordeum vulgare subsp. vulgare]
TRINITY_DN65262_c0_g1_i2	XP_044390393.1 vacuolar sorting protein 18-like [Triticum aestivum]
TRINITY_DN23514_c0_g1_i3	XP_020171263.1 ER membrane protein complex subunit 8/9 homolog [Aegilops tauschii subsp. strangulata]
TRINITY_DN16664_c0_g1_i3	XP_037417988.1 blue copper protein-like [Triticum dicoccoides]
TRINITY_DN4825_c0_g1_i10	XP_020169459.1 1-aminocyclopropane-1-carboxylate oxidase 1 [Aegilops tauschii subsp. strangulata]
TRINITY_DN68949_c0_g1_i2	EMS51309.1 TPR repeat-containing thioredoxin TTL1 [Triticum urartu]
BRPV41
TRINITY_DN29156_c0_g1_i1	No annotation
BRPV62
TRINITY_DN152554_c0_g1_i1	MBH1987957.1 type VI secretion system tip protein VgrG [Burkholderiales bacterium]
TRINITY_DN160672_c0_g1_i1	No annotation
TRINITY_DN218852_c0_g1_i1	No annotation
BRPV72
TRINITY_DN59579_c0_g1_i1	KAF0722618.1 zinc finger MYM-type protein 1-like, partial [Aphis craccivora]
TRINITY_DN129197_c0_g2_i1	No annotation
TRINITY_DN26607_c1_g2_i2	No annotation
TRINITY_DN202406_c0_g1_i1	No annotation
TRINITY_DN172772_c0_g1_i2	No annotation
TRINITY_DN95404_c0_g1_i1	No annotation
TRINITY_DN162413_c0_g1_i1	No annotation
TRINITY_DN54837_c0_g1_i1	No annotation
TRINITY_DN85640_c0_g1_i3	XP_020201624.1 T-complex protein 1 subunit eta [Aegilops tauschii subsp. strangulata]
TRINITY_DN113993_c0_g1_i1	No annotation
H01
TRINITY_DN8240_c0_g1_i1	No annotation
TRINITY_DN34097_c0_g1_i1	No annotation
TRINITY_DN192704_c0_g1_i1	XP_050687453.1 profilin-like [Eriocheir sinensis]
TRINITY_DN122224_c0_g1_i1	No annotation
TRINITY_DN219479_c0_g1_i1	No annotation
TRINITY_DN200033_c0_g1_i1	No annotation
TRINITY_DN216958_c0_g1_i1	KAI9000269.1 P-loop containing nucleoside triphosphate hydrolase protein [Gaertneriomyces semiglobifer]
TRINITY_DN74032_c0_g1_i1	No annotation
TRINITY_DN193364_c0_g1_i1	No annotation
TRINITY_DN50199_c0_g1_i1	O48513.1 RecName: Full=60S ribosomal protein L13; AltName: Full=BBC1 protein homolog [Chlamydomonas sp. W80]
TRINITY_DN92706_c0_g1_i1	QIS87927.1 elongation factor 1-alpha-like protein, partial [Salpingoeca huasca]
TRINITY_DN110965_c0_g1_i1	No annotation
TRINITY_DN257208_c0_g1_i1	XP_001698368.1 ribosomal protein S24 [Chlamydomonas reinhardtii]
TRINITY_DN170616_c0_g1_i1	No annotation
TRINITY_DN258291_c0_g1_i1	No annotation
TRINITY_DN96695_c0_g1_i1	No annotation
TRINITY_DN156476_c0_g1_i1	No annotation
TRINITY_DN161208_c0_g1_i1	No annotation
TRINITY_DN211683_c0_g1_i1	No useful annotation
TRINITY_DN167158_c0_g1_i1	XP_040563603.1 60S ribosomal protein L27a-like [Lepeophtheirus salmonis]
TRINITY_DN103852_c0_g1_i1	KAA8494988.1 Elongation factor 1-alpha [Porphyridium purpureum]
TRINITY_DN36516_c0_g1_i1	No annotation
H02
TRINITY_DN59304_c0_g1_i1	No annotation
TRINITY_DN143915_c0_g1_i1	XP_020602028.1 ZP domain-containing protein-like [Orbicella faveolata]
TRINITY_DN26795_c0_g1_i1	EMS49036.1 Alpha-amylase [Triticum urartu]
TRINITY_DN218583_c0_g1_i1	XP_048555558.1 formin-like protein 5 [Triticum urartu]
TRINITY_DN212494_c0_g1_i1	No annotation
TRINITY_DN155684_c0_g1_i1	No annotation
H03
TRINITY_DN36_c0_g1_i18	KAF0755635.1 MULE domain-containing protein [Aphis craccivora]
TRINITY_DN36_c0_g1_i36	KAF0690689.1 MULE domain-containing protein, partial [Aphis craccivora]
TRINITY_DN202293_c0_g1_i1	No useful annotation
TRINITY_DN29459_c2_g1_i1	AAD46507.1 cytochrome oxidase subunit II, partial [Myzus hemerocallis]
TRINITY_DN14061_c0_g1_i3	No annotation
TRINITY_DN67978_c0_g1_i1	No annotation
TRINITY_DN14061_c0_g1_i8	No annotation
TRINITY_DN36_c0_g1_i10	KAF0690689.1 MULE domain-containing protein, partial [Aphis craccivora]
TRINITY_DN36_c0_g1_i27	No useful annotation
TRINITY_DN36_c0_g1_i31	KAF0690689.1 MULE domain-containing protein, partial [Aphis craccivora]
TRINITY_DN143243_c0_g1_i1	No annotation
TRINITY_DN36_c0_g1_i12	KAF0690689.1 MULE domain-containing protein, partial [Aphis craccivora]
TRINITY_DN123375_c0_g1_i1	No annotation
TRINITY_DN60_c0_g1_i42	KAF0685404.1 RING-type domain-containing protein, partial [Aphis craccivora]
TRINITY_DN218579_c0_g1_i1	No annotation
TRINITY_DN5201_c0_g1_i1	KAF0758595.1 MULE domain-containing protein [Aphis craccivora]
TRINITY_DN37008_c0_g2_i1	VVC28302.1 Reverse transcriptase domain [Cinara cedri]
TRINITY_DN36_c0_g1_i7	KAF0690689.1 MULE domain-containing protein, partial [Aphis craccivora]
TRINITY_DN251964_c0_g1_i1	KAF0747453.1 Transposon Ty3-I Gag-Pol polyprotein, partial [Aphis craccivora]
TRINITY_DN258119_c0_g1_i1	KAF0752009.1 protein ANTAGONIST OF LIKE HETEROCHROMATIN PROTEIN 1-like [Aphis craccivora]
TRINITY_DN67542_c0_g1_i1	XP_048570049.1 proline-rich protein 36-like [Triticum urartu]
TRINITY_DN256992_c0_g1_i1	KAF0696044.1 MULE domain-containing protein, partial [Aphis craccivora]
TRINITY_DN67542_c0_g1_i4	No annotation
TRINITY_DN36_c0_g1_i13	No useful annotation
TRINITY_DN36_c0_g1_i3	No useful annotation
H11
TRINITY_DN71543_c0_g1_i1	No useful annotation
TRINITY_DN116450_c1_g3_i1	XP_020199284.2 36.4 kDa proline-rich protein [Aegilops tauschii subsp. strangulata]
H31
TRINITY_DN12934_c1_g2_i1	No annotation
H41
TRINITY_DN88832_c0_g1_i1	XP_037477467.1 arabinogalactan protein 1-like [Triticum dicoccoides]
TRINITY_DN56018_c0_g1_i1	No annotation
TRINITY_DN240009_c0_g1_i1	No useful annotation
TRINITY_DN90699_c0_g1_i1	XP_037468419.1 protein NONRESPONDING TO OXYLIPINS 2, mitochondrial-like isoform X1 [Triticum dicoccoides]
TRINITY_DN238427_c0_g1_i1	No annotation
TRINITY_DN182099_c0_g1_i1	No useful annotation
TRINITY_DN31554_c0_g1_i1	XP_020181761.1 protein IQ-DOMAIN 3 isoform X4 [Aegilops tauschii subsp. strangulata]
TRINITY_DN218525_c0_g1_i1	No annotation
TRINITY_DN260923_c0_g1_i1	No annotation
TRINITY_DN62591_c0_g2_i1	No annotation
TRINITY_DN166794_c0_g1_i1	No annotation
TRINITY_DN261254_c0_g1_i1	No annotation
TRINITY_DN145253_c0_g1_i1	XP_037415209.1 ubinuclein-1-like [Triticum dicoccoides]
TRINITY_DN238279_c0_g1_i1	EMS60387.1 Peroxidase 1 [Triticum urartu]
TRINITY_DN234028_c0_g1_i1	XP_020166939.1 disease resistance protein Pik-2 [Aegilops tauschii subsp. strangulata]
TRINITY_DN27855_c0_g1_i1	XP_037415932.1 probably inactive leucine-rich repeat receptor-like protein kinase At3g28040 [Triticum dicoccoides]
TRINITY_DN233420_c0_g1_i1	No annotation
TRINITY_DN197736_c0_g1_i1	No annotation
TRINITY_DN217935_c0_g1_i1	No annotation
TRINITY_DN9577_c0_g1_i3
TRINITY_DN187653_c0_g1_i1	XP_044437382.1 conserved oligomeric Golgi complex subunit 7-like [Triticum aestivum]
TRINITY_DN208325_c0_g1_i1	XP_044366327.1 spastin-like [Triticum aestivum]
TRINITY_DN160156_c0_g1_i1	BAJ97275.1 predicted protein, partial [Hordeum vulgare subsp. vulgare]
TRINITY_DN166369_c0_g1_i1	No annotation
TRINITY_DN146143_c0_g1_i1	XP_044354861.1 alpha-ketoglutarate-dependent dioxygenase alkB-like [Triticum aestivum]
TRINITY_DN195423_c0_g1_i1	No annotation
TRINITY_DN65524_c0_g1_i1	No annotation
TRINITY_DN197344_c0_g1_i1	No annotation
TRINITY_DN210304_c0_g1_i1	No annotation
TRINITY_DN63096_c0_g1_i1	No annotation
TRINITY_DN117031_c2_g1_i1	ACG31007.1 expp1 protein precursor [Zea mays]
H43
TRINITY_DN8964_c0_g3_i1	XP_044434872.1 ubiquitin carboxyl-terminal hydrolase 23-like [Triticum aestivum]
TRINITY_DN261559_c0_g1_i1	No annotation
TRINITY_DN220197_c0_g1_i1	No annotation
TRINITY_DN8849_c0_g2_i1	No annotation
TRINITY_DN160565_c0_g1_i1	No annotation
TRINITY_DN1335_c0_g1_i4	XP_048550414.1 outer envelope pore protein 16, chloroplastic-like [Triticum urartu]
TRINITY_DN151217_c0_g1_i1	BAJ98243.1 predicted protein [Hordeum vulgare subsp. vulgare]
TRINITY_DN201959_c0_g1_i1	No annotation
TRINITY_DN24245_c0_g1_i2	XP_037439958.1 protein TRI1-like [Triticum dicoccoides]
TRINITY_DN222720_c0_g1_i1	No annotation
HRPV01
TRINITY_DN155213_c0_g1_i1	No useful annotation
HRPV03
TRINITY_DN73312_c1_g1_i1	XP_001831572.2 60S acidic ribosomal protein P2 [Coprinopsis cinerea okayama7#130]
TRINITY_DN165451_c0_g1_i1	No annotation
TRINITY_DN114061_c0_g1_i1	KAG5188474.1 60S ribosomal protein L13a [Tribonema minus]
TRINITY_DN217130_c0_g1_i1	XP_004339529.1 Ctype lysozyme/alpha-lactalbumin superfamily protein [Acanthamoeba castellanii str. Neff]
HRPV12
TRINITY_DN158468_c0_g1_i1	MXP61714.1 reverse transcriptase family protein [Pantoea sp. Taur]
TRINITY_DN146885_c0_g2_i1	XP_044439727.1 tobamovirus multiplication protein 2A-like [Triticum aestivum]
TRINITY_DN177734_c0_g1_i1	No annotation
HRPV33
TRINITY_DN145680_c0_g1_i1	No annotation
TRINITY_DN221690_c0_g1_i1	No annotation
HRPV41
TRINITY_DN215485_c0_g1_i1	No annotation
HRPV51
TRINITY_DN253712_c0_g1_i1	No useful annotation
TRINITY_DN183283_c0_g1_i1	MBY0367473.1 DUF2306 domain-containing protein [Burkholderiaceae bacterium]
TRINITY_DN179694_c0_g1_i1	No annotation
TRINITY_DN165586_c0_g1_i1	XP_020181263.1 transcription factor IIIA isoform X1 [Aegilops tauschii subsp. strangulata]
TRINITY_DN206625_c0_g1_i1	TKY51833.1 Calmodulin protein [Spatholobus suberectus]
TRINITY_DN152677_c0_g1_i1	XP_029341170.1 zinc finger MYM-type protein 1-like [Acyrthosiphon pisum]
TRINITY_DN230890_c0_g1_i1	No annotation
TRINITY_DN256741_c0_g1_i1	XP_020193914.1 Holliday junction resolvase MOC1, chloroplastic [Aegilops tauschii subsp. strangulata]
TRINITY_DN226006_c0_g1_i1	EMS68289.1 Germ cell-less protein-like 1 [Triticum urartu]
TRINITY_DN162949_c0_g1_i1	No annotation
TRINITY_DN183325_c0_g1_i1	RTL26544.1 PEP-CTERM sorting domain-containing protein [Burkholderiales bacterium]
TRINITY_DN212308_c0_g1_i1	MBD3834020.1 phage portal protein [Brevundimonas sp.]
TRINITY_DN162843_c0_g1_i1	No annotation
TRINITY_DN216579_c0_g1_i1	No annotation
TRINITY_DN169542_c0_g1_i1	No annotation
TRINITY_DN251638_c0_g1_i1	KAF0724243.1 piggyBac transposable element-derived protein 3-like, partial [Aphis craccivora]
HRPV52
TRINITY_DN238941_c0_g1_i1	No annotation
HRPV53
TRINITY_DN183155_c0_g1_i1	KAF0711495.1 DUF1758 domain-containing protein [Aphis craccivora]
TRINITY_DN120798_c0_g1_i1	No annotation
TRINITY_DN256247_c0_g1_i1	No annotation
TRINITY_DN256109_c0_g1_i1	No annotation
TRINITY_DN90422_c0_g1_i1	No annotation
TRINITY_DN120931_c0_g1_i1	XP_044420549.1 protein KINESIN LIGHT CHAIN-RELATED 2-like [Triticum aestivum]
TRINITY_DN231427_c0_g1_i1	BAJ85665.1 predicted protein [Hordeum vulgare subsp. vulgare]
TRINITY_DN97820_c0_g1_i1	No annotation
TRINITY_DN80968_c0_g1_i1	No annotation
TRINITY_DN248328_c0_g1_i1	No annotation
TRINITY_DN222742_c0_g1_i1	No annotation
TRINITY_DN202055_c0_g1_i1	No annotation
TRINITY_DN179539_c0_g1_i1	No annotation
TRINITY_DN5650_c0_g1_i2	XP_044392990.1 dirigent protein 22-like [Triticum aestivum]
TRINITY_DN1215_c0_g1_i1	KAF0773719.1 zwei Ig domain protein zig-8-like isoform X2 [Aphis craccivora]
TRINITY_DN232631_c0_g1_i1	XP_020197315.1 BUD13 homolog [Aegilops tauschii subsp. strangulata]
TRINITY_DN55295_c0_g1_i2	KAF0754846.1 Cytochrome b561 domain-containing protein, partial [Aphis craccivora]
TRINITY_DN112461_c0_g1_i1	No annotation
TRINITY_DN1895_c1_g1_i1	No annotation
TRINITY_DN144758_c0_g1_i1	No useful annotation
TRINITY_DN207799_c0_g1_i1	No annotation
TRINITY_DN32732_c0_g1_i1	BAJ89571.1 predicted protein [Hordeum vulgare subsp. vulgare]
TRINITY_DN74759_c0_g1_i1	XP_048534365.1 LRR receptor kinase BAK1-like isoform X2 [Triticum urartu]
TRINITY_DN152998_c0_g1_i1	No annotation
TRINITY_DN216462_c0_g1_i1	EMS52296.1 ABC transporter G family member 15 [Triticum urartu]
TRINITY_DN59833_c1_g1_i1	No annotation
TRINITY_DN217599_c0_g1_i1	MBN9155800.1 SDR family oxidoreductase [Microbacterium sp.]
TRINITY_DN67404_c0_g2_i2	XP_047047053.1 protein indeterminate-domain 5, chloroplastic-like [Lolium rigidum]
TRINITY_DN157283_c0_g1_i1	No annotation
TRINITY_DN200406_c0_g1_i1	No annotation
TRINITY_DN206867_c0_g1_i1	EMS58747.1 Receptor like protein kinase S.2 [Triticum urartu]
TRINITY_DN152418_c0_g1_i1	XP_044373431.1 protein ILITYHIA-like [Triticum aestivum]
TRINITY_DN255239_c0_g1_i2	No annotation
TRINITY_DN180209_c0_g1_i1	EMS54721.1 Sentrin-specific protease 2 [Triticum urartu]
TRINITY_DN215031_c0_g1_i1	No annotation
TRINITY_DN247189_c0_g1_i1	No annotation
TRINITY_DN215177_c0_g1_i1	No annotation
TRINITY_DN247186_c0_g1_i1	No annotation
TRINITY_DN191166_c0_g1_i1	No annotation
TRINITY_DN154241_c0_g1_i1	XP_037478293.1 histidine protein methyltransferase 1 homolog [Triticum dicoccoides]
TRINITY_DN143590_c0_g1_i1	No annotation
TRINITY_DN258947_c0_g1_i1	No annotation
TRINITY_DN203708_c0_g1_i1	No annotation
TRINITY_DN45029_c0_g2_i1	BAT13759.1 Os11g0406945, partial [Oryza sativa Japonica Group]
TRINITY_DN249786_c0_g1_i1	No annotation
TRINITY_DN249737_c0_g1_i1	No annotation
TRINITY_DN257408_c0_g1_i1	No annotation
TRINITY_DN211966_c0_g1_i1	XP_037434307.1 RING-H2 finger protein ATL48-like [Triticum dicoccoides]
TRINITY_DN206567_c0_g1_i1	No annotation
HRPV73
TRINITY_DN230727_c0_g1_i1	No annotation
