# Supplementary material for: Differential gene expression between viruliferous and non-viruliferous Schizaphis graminum (Rondani)
Source: PLoS One. 2023 Nov 8;18(11):e0294013. doi: 10.1371/journal.pone.0294013 (PMC10631655; doi:10.1371/journal.pone.0294013)
Supplement: S14 Table — (XLSX) [file pone.0294013.s015.xlsx]

## Sheet: extremeexpressions1224BH
		Without virus			With virus
BH contig	Day of expession	Rep 1	Rep 2	Rep 3	Rep 1	Rep 2	Rep 3
Biotype B:
TRINITY_DN100160_c0_g1_i1	3	0	0	0	0	100	0
TRINITY_DN100211_c0_g1_i10	3	0	0	0	0	339	1
TRINITY_DN100211_c0_g1_i4	3	0	0	0	0	199	2
TRINITY_DN100514_c3_g1_i1	3	0	0	0	0	114	0
TRINITY_DN1014_c0_g1_i1	3	0	0	0	0	549	0
TRINITY_DN1014_c0_g1_i6	3	0	0	0	0	505	0
TRINITY_DN103739_c0_g1_i1	3	0	0	0	0	99	0
TRINITY_DN10427_c0_g1_i5	3	0	0	0	0	325	5
TRINITY_DN10453_c0_g1_i2	3	0	0	0	0	160	0
TRINITY_DN110825_c0_g1_i1	3	0	0	0	0	107	0
TRINITY_DN110834_c0_g1_i2	3	0	0	0	0	105	0
TRINITY_DN11198_c0_g1_i1	3	0	0	0	0	145	0
TRINITY_DN11198_c0_g1_i3	3	0	0	0	0	215	0
TRINITY_DN11198_c0_g1_i4	3	0	0	0	0	272	0
TRINITY_DN112434_c0_g1_i3	3	0	1	0	15	93	0
TRINITY_DN113737_c0_g1_i2	3	0	0	0	0	125	0
TRINITY_DN113737_c0_g1_i6	3	0	0	0	0	101	0
TRINITY_DN113920_c0_g1_i1	3	0	0	0	1	109	0
TRINITY_DN113993_c0_g1_i1	20	0	1	0	0	5177	0
TRINITY_DN11467_c0_g2_i1	3	0	0	0	0	144	0
TRINITY_DN115102_c0_g1_i1	3	39	0	0	0	306	0
TRINITY_DN115179_c0_g1_i1	3	0	0	0	0	205	0
TRINITY_DN115729_c0_g1_i1	3	0	13	0	0	99	0
TRINITY_DN116513_c0_g1_i1	3	0	0	0	1	102	0
TRINITY_DN116822_c0_g1_i1	3	0	0	7	1	103	0
TRINITY_DN11725_c0_g1_i1	3	0	0	0	1	137	0
TRINITY_DN11725_c0_g2_i1	3	0	0	0	0	139	0
TRINITY_DN11888_c0_g1_i1	3	0	0	0	0	347	0
TRINITY_DN11888_c0_g1_i3	3	0	1	0	0	359	0
TRINITY_DN11945_c0_g1_i1	3	0	0	0	0	172	0
TRINITY_DN11968_c1_g2_i1	3	0	0	0	0	114	0
TRINITY_DN12003_c0_g1_i2	3	0	0	1	0	100	0
TRINITY_DN120336_c0_g1_i1	3	0	0	0	0	117	0
TRINITY_DN120336_c0_g1_i2	3	0	0	0	0	97	0
TRINITY_DN120963_c0_g1_i1	3	0	0	0	0	99	0
TRINITY_DN12138_c0_g2_i1	3	0	0	0	0	142	0
TRINITY_DN122361_c0_g1_i1	3	0	0	0	0	98	0
TRINITY_DN12252_c0_g1_i1	3	15	3	0	0	243	0
TRINITY_DN12252_c0_g1_i3	3	0	3	0	1	196	0
TRINITY_DN123165_c0_g1_i1	3	0	0	0	1	123	0
TRINITY_DN123226_c0_g1_i1	3	0	0	0	0	100	0
TRINITY_DN123256_c0_g1_i1	3	0	0	0	0	312	16
TRINITY_DN123627_c0_g1_i1	3	0	0	0	0	113	0
TRINITY_DN125080_c0_g1_i2	3	0	0	7	0	131	0
TRINITY_DN12611_c0_g1_i3	3	0	0	0	0	173	0
TRINITY_DN126781_c1_g1_i1	3	0	0	1	0	105	0
TRINITY_DN126866_c0_g1_i1	3	0	0	0	0	173	0
TRINITY_DN129197_c0_g2_i1	20	0	1	0	0	4035	0
TRINITY_DN129355_c0_g1_i1	3	0	0	0	0	104	0
TRINITY_DN13007_c0_g1_i1	3	0	0	0	0	125	1
TRINITY_DN13007_c0_g1_i2	3	0	1	0	1	133	0
TRINITY_DN133366_c0_g2_i1	3	0	0	0	0	120	0
TRINITY_DN136237_c0_g1_i1	3	0	0	0	0	100	0
TRINITY_DN137627_c0_g1_i1	3	53	0	0	0	47	0
TRINITY_DN141076_c0_g1_i1	3	0	0	0	0	83	18
TRINITY_DN142314_c0_g1_i3	3	1	0	0	0	105	0
TRINITY_DN14359_c0_g1_i7	3	44	1	0	0	125	0
TRINITY_DN144209_c0_g1_i1	3	0	0	0	0	100	18
TRINITY_DN14423_c0_g1_i1	3	0	0	0	1	161	0
TRINITY_DN14429_c0_g2_i1	0	0	0	0	0	0	137
TRINITY_DN14519_c0_g1_i1	3	21	0	0	0	119	0
TRINITY_DN14666_c0_g1_i2	3	0	0	0	0	123	0
TRINITY_DN147001_c0_g2_i1	3	0	0	0	0	157	0
TRINITY_DN14752_c0_g1_i3	3	0	0	0	0	157	0
TRINITY_DN14752_c0_g1_i4	3	0	1	0	0	203	0
TRINITY_DN147837_c0_g1_i1	3	0	0	0	0	200	0
TRINITY_DN14871_c0_g1_i4	3	0	0	0	0	164	0
TRINITY_DN14871_c0_g1_i7	3	0	0	0	0	627	0
TRINITY_DN14971_c0_g1_i2	3	5	0	0	0	119	0
TRINITY_DN15083_c0_g2_i1	3	15	0	0	0	166	0
TRINITY_DN152059_c0_g1_i1	20	1	16	2	1	30	68
TRINITY_DN15251_c0_g1_i18	3	0	0	0	0	132	0
TRINITY_DN15251_c0_g1_i8	3	0	0	0	0	275	0
TRINITY_DN15251_c0_g1_i9	3	0	0	0	1	377	0
TRINITY_DN152554_c0_g1_i1	15	0	0	0	106	0
TRINITY_DN153038_c0_g1_i1	3	8	0	0	0	103	0
TRINITY_DN153562_c0_g1_i1	3	0	0	0	0	209	0
TRINITY_DN154797_c0_g1_i1	3	0	1	0	0	104	0
TRINITY_DN155400_c0_g1_i1	3	0	0	0	0	146	0
TRINITY_DN15970_c0_g1_i1	3	0	0	0	0	151	0
TRINITY_DN160154_c0_g1_i1	0	16	118	0	0	0	5
TRINITY_DN160672_c0_g1_i1	15	0	0	0	104	0
TRINITY_DN16089_c1_g2_i3	3	0	0	0	0	111	0
TRINITY_DN16124_c0_g1_i4	3	0	0	0	0	100	0
TRINITY_DN161487_c0_g1_i1	3	0	0	0	0	523	0
TRINITY_DN162413_c0_g1_i1	20	0	0	0	0	2016	0
TRINITY_DN162831_c0_g1_i1	3	0	20	0	0	119	0
TRINITY_DN1647_c0_g1_i15	3	0	0	0	0	192	0
TRINITY_DN16556_c0_g1_i1	3	0	0	0	0	104	0
TRINITY_DN16556_c0_g1_i2	3	0	0	0	0	105	0
TRINITY_DN16556_c0_g1_i7	3	0	0	0	0	126	0
TRINITY_DN16664_c0_g1_i2	3	0	0	0	0	200	0
TRINITY_DN16664_c0_g1_i3	3	1	0	0	0	225	0
TRINITY_DN168175_c0_g1_i1	1	0	109	0	0	0	0
TRINITY_DN17035_c0_g2_i2	3	0	0	0	0	105	0
TRINITY_DN170640_c0_g1_i1	3	0	0	0	19	184	0
TRINITY_DN170702_c0_g1_i1	3	0	0	0	0	132	0
TRINITY_DN170702_c0_g1_i2	3	0	0	0	0	97	0
TRINITY_DN171678_c0_g1_i1	3	0	0	0	0	124	0
TRINITY_DN17254_c1_g1_i1	3	0	2	0	0	143	0
TRINITY_DN172772_c0_g1_i2	20	1	16	0	4	10522	0
TRINITY_DN17311_c0_g1_i5	3	0	15	0	2	180	5
TRINITY_DN17604_c0_g1_i4	3	0	0	0	1	112	0
TRINITY_DN17765_c0_g1_i2	3	0	0	0	0	169	0
TRINITY_DN17765_c0_g1_i3	3	0	0	0	0	154	0
TRINITY_DN17765_c0_g1_i5	3	0	0	0	0	169	0
TRINITY_DN17821_c0_g1_i8	3	0	0	0	0	127	0
TRINITY_DN17821_c0_g1_i9	3	0	0	0	0	127	0
TRINITY_DN1789_c0_g1_i1	3	0	0	0	0	636	0
TRINITY_DN1789_c0_g1_i2	3	0	0	0	0	435	0
TRINITY_DN1789_c0_g1_i8	3	0	0	0	0	363	0
TRINITY_DN18096_c0_g1_i1	3	0	0	0	0	121	0
TRINITY_DN18196_c0_g1_i1	3	0	0	0	1	210	0
TRINITY_DN184791_c0_g1_i1	1	0	106	0	0	0	0
TRINITY_DN185027_c0_g1_i1	0	0	4126	0	0	0	15
TRINITY_DN1853_c8_g1_i1	3	0	0	0	0	4389	0
TRINITY_DN18906_c0_g1_i1	3	0	0	0	0	103	10
TRINITY_DN189359_c0_g1_i1	3	0	0	0	40	130	0
TRINITY_DN189519_c0_g1_i1	3	0	0	0	0	293	0
TRINITY_DN189590_c0_g1_i1	0	35	35313	0	0	0	0
TRINITY_DN191471_c0_g1_i1	0	0	638	0	0	1	23
TRINITY_DN19215_c0_g1_i1	3	0	0	0	0	104	0
TRINITY_DN193364_c0_g1_i1	0	0	0	0	0	218	22
TRINITY_DN19366_c0_g1_i13	3	0	0	0	8	198	0
TRINITY_DN19366_c0_g1_i7	3	0	0	0	1	206	0
TRINITY_DN195094_c0_g1_i1	3	0	0	0	1	107	0
TRINITY_DN19565_c0_g1_i2	3	0	0	0	0	110	0
TRINITY_DN19581_c2_g1_i1	3	1	0	0	0	140	0
TRINITY_DN19598_c0_g1_i1	10	142	0	0	0	0	0
TRINITY_DN19650_c1_g1_i3	3	0	0	0	0	106	0
TRINITY_DN197736_c0_g1_i1	10	110	0	0	0	0	0
TRINITY_DN19931_c0_g2_i2	3	0	0	0	0	131	0
TRINITY_DN20017_c0_g2_i1	3	0	0	0	0	117	0
TRINITY_DN20055_c0_g2_i1	3	42	0	18	0	169	1
TRINITY_DN20235_c0_g1_i6	3	0	0	0	0	145	0
TRINITY_DN202406_c0_g1_i1	20	0	0	0	0	3262	0
TRINITY_DN20271_c0_g1_i3	3	0	0	0	1	132	0
TRINITY_DN202924_c0_g1_i1	10	60	0	0	52	0	0
TRINITY_DN204692_c0_g1_i1	10	117	0	0	0	0	0
TRINITY_DN206573_c0_g1_i1	3	0	23	0	0	94	0
TRINITY_DN206747_c0_g1_i1	3	0	0	1	0	98	0
TRINITY_DN20920_c0_g2_i2	3	0	1	0	0	116	0
TRINITY_DN21196_c0_g2_i2	3	0	0	0	0	109	0
TRINITY_DN21206_c0_g1_i3	3	0	0	0	0	111	0
TRINITY_DN21264_c0_g1_i11	3	0	0	0	0	182	0
TRINITY_DN21264_c0_g1_i5	3	0	1	0	0	153	0
TRINITY_DN21264_c0_g1_i6	3	0	0	0	0	157	0
TRINITY_DN21267_c0_g3_i1	3	3	0	0	0	126	0
TRINITY_DN21275_c0_g1_i1	3	0	0	0	0	127	0
TRINITY_DN213327_c0_g1_i1	3	0	0	0	0	137	0
TRINITY_DN21572_c0_g1_i1	3	0	0	0	0	155	0
TRINITY_DN21573_c0_g1_i1	10	85	0	0	31	0	0
TRINITY_DN218852_c0_g1_i1	15	0	0	0	277	0
TRINITY_DN21914_c0_g1_i3	3	0	0	0	0	121	0
TRINITY_DN21914_c0_g1_i5	3	0	0	0	0	215	0
TRINITY_DN219265_c0_g1_i1	10	109	0	0	0	0	0
TRINITY_DN22131_c0_g1_i1	3	0	0	0	0	362	0
TRINITY_DN22131_c0_g1_i2	3	0	0	0	0	368	0
TRINITY_DN2225_c0_g2_i1	3	0	1	0	0	203	0
TRINITY_DN226393_c0_g1_i1	3	0	0	0	0	102	0
TRINITY_DN22659_c0_g1_i12	3	0	0	0	0	452	0
TRINITY_DN22659_c0_g1_i17	3	0	0	0	0	113	0
TRINITY_DN22659_c0_g1_i24	3	0	0	0	0	162	0
TRINITY_DN22659_c0_g1_i4	3	0	0	0	0	423	0
TRINITY_DN22727_c0_g1_i2	3	0	0	0	53	167	0
TRINITY_DN227293_c0_g1_i1	3	0	0	0	0	115	0
TRINITY_DN22733_c0_g1_i2	3	0	14	0	0	137	0
TRINITY_DN227742_c0_g1_i1	3	0	0	0	0	125	0
TRINITY_DN2280_c0_g1_i1	3	0	0	0	0	438	0
TRINITY_DN2280_c0_g1_i2	3	0	0	0	0	120	0
TRINITY_DN2280_c0_g1_i4	3	0	0	0	0	609	0
TRINITY_DN2280_c0_g1_i5	3	0	0	1	0	335	0
TRINITY_DN2280_c0_g1_i6	3	0	0	0	0	1144	0
TRINITY_DN2280_c0_g1_i7	3	0	0	1	0	638	0
TRINITY_DN23044_c0_g1_i1	3	0	0	1	0	119	0
TRINITY_DN23059_c0_g1_i4	3	0	0	0	1	135	0
TRINITY_DN23059_c0_g1_i5	3	0	0	0	0	140	0
TRINITY_DN23147_c0_g1_i1	3	0	1	0	0	151	0
TRINITY_DN231621_c0_g1_i1	3	0	0	439	0	5	0
TRINITY_DN23475_c1_g2_i1	3	0	0	0	0	486	0
TRINITY_DN23512_c0_g1_i3	3	0	0	0	0	122	0
TRINITY_DN23513_c0_g1_i2	3	0	0	0	0	386	0
TRINITY_DN23514_c0_g1_i3	3	0	0	0	0	259	0
TRINITY_DN235904_c0_g1_i1	3	0	0	0	0	124	0
TRINITY_DN237050_c0_g1_i1	3	0	0	0	0	97	0
TRINITY_DN23923_c0_g3_i1	3	1	0	0	0	147	0
TRINITY_DN239434_c0_g1_i1	20	0	0	0	11	75	15
TRINITY_DN241072_c0_g1_i1	3	0	0	0	1	161	0
TRINITY_DN24169_c0_g1_i1	3	0	0	0	0	213	0
TRINITY_DN24266_c0_g1_i2	3	0	0	0	0	119	1
TRINITY_DN24267_c0_g1_i1	3	0	0	0	0	177	0
TRINITY_DN244357_c0_g1_i1	3	0	0	0	0	169	0
TRINITY_DN24537_c0_g1_i2	3	0	0	0	0	180	0
TRINITY_DN247254_c0_g1_i1	3	0	0	0	0	119	0
TRINITY_DN247987_c0_g1_i1	3	0	0	0	0	125	0
TRINITY_DN24869_c1_g1_i1	3	0	0	0	1	103	0
TRINITY_DN248971_c0_g1_i1	3	79	0	0	0	51	0
TRINITY_DN25045_c0_g1_i1	3	0	0	0	0	139	0
TRINITY_DN25045_c0_g1_i2	3	0	0	1	0	128	0
TRINITY_DN25045_c0_g1_i3	3	0	0	0	0	129	0
TRINITY_DN25071_c0_g1_i1	3	0	0	0	0	191	0
TRINITY_DN2518_c0_g1_i3	3	1	1	0	0	911	0
TRINITY_DN253518_c0_g1_i1	3	0	0	0	0	98	0
TRINITY_DN25523_c0_g1_i3	3	0	0	0	0	150	1
TRINITY_DN25523_c0_g1_i4	3	1	0	0	0	175	2
TRINITY_DN25699_c0_g1_i1	3	1	1	0	0	336	0
TRINITY_DN26035_c0_g1_i4	3	0	1	0	0	182	0
TRINITY_DN26084_c1_g1_i16	3	0	0	0	1	189	0
TRINITY_DN26084_c1_g1_i17	3	0	0	0	0	111	0
TRINITY_DN26084_c1_g1_i3	3	0	0	0	0	201	0
TRINITY_DN26084_c1_g1_i6	3	0	0	0	0	139	0
TRINITY_DN26162_c0_g1_i4	3	0	0	0	0	205	0
TRINITY_DN26237_c0_g1_i3	3	0	0	0	0	111	0
TRINITY_DN26291_c0_g1_i1	3	0	0	0	0	140	0
TRINITY_DN26607_c1_g2_i2	20	0	20	0	0	5706	6
TRINITY_DN26654_c0_g1_i1	3	0	1	0	0	194	0
TRINITY_DN26753_c0_g1_i3	3	0	0	0	0	115	0
TRINITY_DN26969_c0_g1_i10	3	0	0	0	0	182	0
TRINITY_DN26969_c0_g1_i12	3	0	0	0	0	174	0
TRINITY_DN279_c0_g1_i1	3	0	0	0	0	124	0
TRINITY_DN279_c0_g1_i2	3	0	0	0	0	267	0
TRINITY_DN279_c0_g1_i3	3	0	0	0	0	298	0
TRINITY_DN279_c0_g1_i4	3	0	0	0	0	411	0
TRINITY_DN279_c0_g1_i9	3	0	0	0	0	200	0
TRINITY_DN28341_c0_g1_i1	3	0	0	0	0	106	0
TRINITY_DN28488_c0_g1_i2	3	0	0	0	0	126	0
TRINITY_DN2871_c0_g1_i1	3	11	2	0	0	1900	0
TRINITY_DN2871_c0_g1_i3	3	8	0	0	0	1984	0
TRINITY_DN2871_c0_g1_i5	3	6	0	0	0	1369	0
TRINITY_DN28757_c0_g1_i2	3	1	0	0	0	422	0
TRINITY_DN28760_c0_g1_i5	3	0	0	0	0	121	0
TRINITY_DN28817_c0_g1_i1	3	11	0	0	0	128	0
TRINITY_DN29059_c0_g2_i2	3	0	0	6	0	111	0
TRINITY_DN29156_c0_g1_i1	5	0	0	0	104	1	0
TRINITY_DN29865_c0_g1_i1	3	0	0	0	0	106	0
TRINITY_DN30154_c0_g1_i1	3	0	0	0	0	379	0
TRINITY_DN3017_c0_g1_i5	3	0	0	0	0	224	0
TRINITY_DN30537_c0_g1_i1	3	0	0	0	0	101	0
TRINITY_DN30629_c0_g1_i1	3	0	0	0	0	121	0
TRINITY_DN30702_c0_g1_i1	3	0	1	0	0	973	0
TRINITY_DN30791_c0_g1_i3	3	0	0	0	0	185	0
TRINITY_DN30791_c0_g1_i5	3	0	1	0	0	133	0
TRINITY_DN30791_c0_g1_i6	3	1	0	0	0	191	1
TRINITY_DN30952_c0_g1_i1	3	0	0	0	0	131	0
TRINITY_DN30961_c0_g1_i2	3	0	0	0	1	139	0
TRINITY_DN31122_c0_g1_i2	3	27	0	0	0	161	0
TRINITY_DN31435_c0_g1_i1	3	0	0	0	1	132	0
TRINITY_DN31540_c0_g1_i1	3	0	1	0	0	122	0
TRINITY_DN32049_c0_g2_i2	3	0	0	0	1	181	0
TRINITY_DN32083_c0_g1_i4	0	0	0	30	153	0	0
TRINITY_DN32210_c0_g1_i1	3	0	0	0	0	105	0
TRINITY_DN32215_c0_g1_i5	3	0	0	0	0	138	1
TRINITY_DN32297_c0_g1_i2	3	0	0	0	0	95	16
TRINITY_DN32297_c0_g1_i3	3	0	0	0	0	146	0
TRINITY_DN32297_c2_g1_i4	3	0	0	0	1	170	0
TRINITY_DN32393_c0_g1_i2	3	1	0	0	0	138	0
TRINITY_DN32574_c0_g1_i4	3	0	0	0	0	97	0
TRINITY_DN32800_c0_g1_i1	3	0	0	0	0	148	0
TRINITY_DN32817_c0_g1_i2	3	0	0	0	0	98	0
TRINITY_DN33644_c0_g1_i1	3	0	0	0	1	164	0
TRINITY_DN33673_c0_g1_i1	3	0	0	0	1	102	0
TRINITY_DN340_c0_g1_i1	3	0	0	0	0	177	0
TRINITY_DN340_c0_g1_i9	3	0	0	0	0	100	0
TRINITY_DN34329_c0_g1_i4	3	8	0	0	0	212	0
TRINITY_DN34329_c0_g1_i5	3	5	0	0	0	209	0
TRINITY_DN3454_c0_g1_i7	3	0	0	0	0	175	0
TRINITY_DN34643_c0_g1_i1	3	0	0	0	0	107	0
TRINITY_DN35016_c0_g1_i3	3	0	0	0	0	100	0
TRINITY_DN35016_c0_g1_i4	3	0	0	0	0	125	0
TRINITY_DN35029_c1_g1_i1	3	0	0	1	0	125	0
TRINITY_DN36019_c0_g1_i2	3	0	0	0	0	115	0
TRINITY_DN36063_c0_g1_i2	3	0	0	0	0	102	0
TRINITY_DN36616_c0_g1_i1	3	0	0	0	0	102	0
TRINITY_DN36786_c0_g1_i3	3	0	0	0	0	101	0
TRINITY_DN36977_c0_g1_i5	3	0	0	0	0	306	1
TRINITY_DN37146_c0_g1_i4	3	0	0	0	0	97	0
TRINITY_DN37198_c0_g1_i1	3	0	0	0	0	135	0
TRINITY_DN37777_c0_g1_i1	3	0	0	0	0	122	0
TRINITY_DN38066_c0_g1_i1	3	0	0	0	0	151	0
TRINITY_DN38218_c0_g1_i2	3	42	0	0	0	80	0
TRINITY_DN38247_c0_g1_i1	3	0	0	0	0	106	0
TRINITY_DN38932_c0_g1_i1	3	0	0	0	0	127	0
TRINITY_DN39202_c0_g1_i1	10	59	16	22	0	0	45
TRINITY_DN3937_c0_g1_i9	3	0	0	0	0	429	0
TRINITY_DN39451_c0_g2_i1	3	0	0	0	0	1142	0
TRINITY_DN39536_c0_g1_i1	3	0	1	0	0	108	0
TRINITY_DN39536_c0_g1_i3	3	0	1	0	0	99	0
TRINITY_DN39718_c0_g1_i1	3	0	0	0	0	132	0
TRINITY_DN40097_c0_g1_i1	3	0	0	0	0	116	0
TRINITY_DN40097_c0_g1_i2	3	0	0	0	0	104	0
TRINITY_DN40711_c0_g1_i1	3	0	0	0	0	237	0
TRINITY_DN40849_c0_g1_i1	3	0	0	0	0	124	0
TRINITY_DN41880_c0_g2_i1	3	0	0	0	1	326	0
TRINITY_DN41916_c0_g2_i2	3	0	0	0	0	101	0
TRINITY_DN41980_c0_g1_i3	3	0	0	0	16	85	0
TRINITY_DN4221_c1_g1_i2	3	0	1	0	0	138	0
TRINITY_DN42295_c0_g2_i3	3	1	2	0	0	148	0
TRINITY_DN42590_c0_g1_i3	3	0	0	0	0	193	0
TRINITY_DN4273_c0_g1_i5	3	0	0	0	0	469	0
TRINITY_DN4297_c0_g1_i1	3	0	0	0	1	386	0
TRINITY_DN4297_c0_g1_i11	3	0	0	0	0	505	0
TRINITY_DN4297_c0_g1_i14	3	0	0	0	0	334	0
TRINITY_DN4297_c0_g1_i17	3	0	0	0	0	384	0
TRINITY_DN4297_c0_g1_i22	3	0	0	0	0	157	0
TRINITY_DN4297_c0_g1_i7	3	0	0	0	0	509	0
TRINITY_DN4297_c0_g1_i9	3	0	0	0	0	535	0
TRINITY_DN43289_c0_g1_i2	3	0	0	0	0	147	0
TRINITY_DN43330_c0_g1_i1	3	0	0	0	0	286	0
TRINITY_DN43406_c0_g1_i2	3	1	0	0	0	100	0
TRINITY_DN43406_c0_g1_i3	3	0	0	0	0	109	0
TRINITY_DN43421_c0_g1_i2	3	0	0	0	0	107	0
TRINITY_DN43456_c0_g1_i1	3	0	0	0	1	157	2
TRINITY_DN43715_c0_g2_i1	3	0	1	0	0	168	0
TRINITY_DN43739_c0_g1_i2	3	4	0	0	0	97	0
TRINITY_DN44601_c0_g1_i1	3	0	0	0	0	157	0
TRINITY_DN45023_c0_g1_i1	3	0	0	0	0	120	0
TRINITY_DN45313_c0_g1_i2	3	0	0	0	0	192	0
TRINITY_DN45313_c0_g1_i7	3	0	0	0	0	140	0
TRINITY_DN45475_c0_g1_i4	3	0	0	0	0	117	0
TRINITY_DN45919_c0_g2_i1	3	0	0	0	0	157	0
TRINITY_DN46255_c0_g1_i1	3	0	0	0	0	164	0
TRINITY_DN465_c0_g1_i10	3	0	0	0	0	181	0
TRINITY_DN465_c0_g1_i18	3	0	0	0	0	125	0
TRINITY_DN46680_c0_g1_i1	3	31	1	0	0	96	0
TRINITY_DN46691_c0_g1_i1	3	0	0	0	2	133	0
TRINITY_DN46750_c0_g1_i4	3	0	0	0	0	296	0
TRINITY_DN46754_c0_g1_i1	3	0	0	0	0	113	0
TRINITY_DN46914_c0_g1_i1	3	0	0	0	0	117	0
TRINITY_DN46939_c0_g1_i1	3	0	0	0	0	99	0
TRINITY_DN47017_c0_g1_i4	3	0	0	0	0	233	0
TRINITY_DN47144_c0_g1_i1	3	0	0	0	0	105	0
TRINITY_DN47314_c0_g1_i1	3	0	0	0	0	130	0
TRINITY_DN47367_c0_g1_i1	3	0	0	0	0	124	0
TRINITY_DN47371_c0_g1_i1	3	0	0	0	0	131	0
TRINITY_DN47615_c0_g2_i1	3	0	0	0	0	210	0
TRINITY_DN47635_c0_g1_i3	3	0	0	0	1	120	0
TRINITY_DN47710_c0_g1_i2	3	0	0	0	0	166	0
TRINITY_DN4825_c0_g1_i10	3	0	0	0	0	579	1
TRINITY_DN4825_c0_g1_i14	3	0	0	0	0	707	5
TRINITY_DN4825_c0_g1_i2	3	0	0	0	0	626	2
TRINITY_DN4825_c0_g1_i3	3	0	0	0	0	509	3
TRINITY_DN4825_c0_g1_i4	3	0	0	0	0	465	2
TRINITY_DN4825_c0_g1_i6	3	0	0	0	0	352	2
TRINITY_DN4825_c0_g1_i8	3	0	0	0	0	644	3
TRINITY_DN48627_c0_g1_i1	3	0	0	0	1	96	0
TRINITY_DN48648_c0_g1_i1	3	0	0	0	0	121	0
TRINITY_DN49534_c0_g1_i2	3	0	0	0	1	162	0
TRINITY_DN49546_c0_g1_i1	3	0	0	0	0	184	0
TRINITY_DN49546_c0_g1_i2	3	0	0	0	0	172	0
TRINITY_DN50225_c0_g1_i2	3	0	0	0	1	220	6
TRINITY_DN51473_c0_g1_i1	3	0	0	0	0	211	0
TRINITY_DN51491_c0_g3_i1	3	0	1	0	11	89	0
TRINITY_DN51534_c0_g1_i3	3	0	8	0	0	111	0
TRINITY_DN51791_c0_g1_i1	3	0	0	0	0	123	0
TRINITY_DN52658_c0_g2_i1	3	0	0	0	0	137	0
TRINITY_DN53804_c0_g1_i1	3	0	0	0	0	138	0
TRINITY_DN53804_c0_g1_i2	3	0	0	1	0	125	0
TRINITY_DN54274_c0_g1_i1	3	0	0	0	0	149	0
TRINITY_DN54837_c0_g1_i1	20	0	0	0	0	3985	0
TRINITY_DN5510_c0_g1_i4	3	1	0	0	0	538	0
TRINITY_DN55716_c0_g1_i1	3	0	0	0	0	153	0
TRINITY_DN55951_c0_g1_i1	3	0	2	0	0	130	0
TRINITY_DN55959_c0_g1_i2	3	0	0	0	0	134	0
TRINITY_DN55985_c0_g1_i1	3	2	0	0	0	161	0
TRINITY_DN56197_c0_g2_i1	3	0	0	0	0	99	0
TRINITY_DN5623_c0_g3_i1	3	0	0	0	0	224	0
TRINITY_DN56278_c0_g1_i1	3	0	0	0	0	144	0
TRINITY_DN56350_c0_g1_i1	3	0	0	0	0	144	0
TRINITY_DN56457_c0_g1_i1	3	0	0	0	0	118	0
TRINITY_DN56554_c0_g1_i1	3	0	0	0	6	162	0
TRINITY_DN56737_c0_g2_i1	3	0	0	0	0	144	0
TRINITY_DN5757_c0_g1_i1	3	0	6	0	0	248	0
TRINITY_DN5757_c0_g1_i3	3	0	10	0	0	101	0
TRINITY_DN57660_c0_g1_i3	3	0	0	0	0	127	0
TRINITY_DN5773_c0_g1_i7	3	0	0	0	0	130	0
TRINITY_DN5773_c0_g1_i8	3	0	8	0	0	602	3
TRINITY_DN5773_c0_g1_i9	3	0	9	0	0	482	0
TRINITY_DN57781_c0_g2_i6	3	0	0	0	0	107	0
TRINITY_DN57846_c0_g1_i1	3	0	0	0	2	107	0
TRINITY_DN5793_c8_g1_i1	3	0	0	0	0	102	0
TRINITY_DN58333_c0_g2_i2	3	0	0	0	0	177	0
TRINITY_DN5850_c0_g1_i1	3	0	0	0	1	799	0
TRINITY_DN5850_c1_g1_i2	3	0	0	0	0	178	0
TRINITY_DN58570_c0_g1_i1	3	0	0	0	0	144	0
TRINITY_DN58676_c0_g1_i1	3	0	0	3	0	149	0
TRINITY_DN58810_c0_g1_i3	3	0	0	0	0	157	0
TRINITY_DN58926_c0_g1_i10	3	0	11	0	0	223	0
TRINITY_DN59579_c0_g1_i1	20	0	1	8	0	5048	0
TRINITY_DN59679_c0_g1_i1	3	0	0	0	1	112	0
TRINITY_DN59763_c0_g1_i1	3	0	0	0	0	183	0
TRINITY_DN59823_c0_g1_i1	3	0	0	0	0	151	0
TRINITY_DN59996_c3_g2_i2	3	0	0	0	0	104	8
TRINITY_DN60160_c0_g1_i1	3	0	0	0	0	98	0
TRINITY_DN6116_c0_g1_i1	10	131	0	0	0	0	0
TRINITY_DN62050_c0_g1_i1	3	0	0	0	0	128	2
TRINITY_DN62677_c0_g1_i2	3	0	0	0	18	165	0
TRINITY_DN63383_c0_g2_i1	3	0	1	0	0	98	0
TRINITY_DN63591_c0_g1_i9	3	0	0	0	0	129	0
TRINITY_DN63707_c0_g1_i1	3	0	0	0	0	515	0
TRINITY_DN63945_c0_g1_i1	3	0	0	0	0	247	0
TRINITY_DN64660_c0_g1_i1	3	1	0	0	0	123	0
TRINITY_DN64692_c0_g1_i1	3	0	0	0	0	115	0
TRINITY_DN646_c0_g1_i12	3	0	0	0	0	360	0
TRINITY_DN646_c0_g1_i6	3	0	0	0	0	119	0
TRINITY_DN65262_c0_g1_i2	3	0	0	0	0	101	0
TRINITY_DN6577_c0_g1_i1	3	0	0	0	0	219	0
TRINITY_DN65811_c0_g1_i1	3	33	0	0	4	180	0
TRINITY_DN66253_c0_g1_i1	3	0	0	0	1	334	0
TRINITY_DN66318_c0_g1_i2	3	0	1	0	0	159	0
TRINITY_DN66426_c0_g1_i1	3	1	0	9	0	661	0
TRINITY_DN68003_c0_g1_i1	3	0	1	0	0	592	0
TRINITY_DN68112_c0_g1_i15	3	0	0	5	0	283	0
TRINITY_DN68112_c0_g1_i17	3	0	0	0	0	220	0
TRINITY_DN68112_c0_g1_i4	3	0	0	0	0	126	0
TRINITY_DN68112_c0_g1_i7	3	0	0	0	0	141	0
TRINITY_DN68750_c0_g1_i1	3	0	0	0	0	138	0
TRINITY_DN68948_c0_g1_i1	3	38	0	0	0	65	0
TRINITY_DN68949_c0_g1_i2	3	2	0	0	0	112	0
TRINITY_DN69469_c0_g1_i1	3	1	0	0	0	121	0
TRINITY_DN6948_c1_g1_i1	3	0	0	0	0	161	0
TRINITY_DN69997_c0_g1_i2	3	0	0	0	0	275	1
TRINITY_DN70454_c0_g1_i1	3	0	0	0	0	117	0
TRINITY_DN70537_c0_g1_i1	3	0	0	0	1	112	0
TRINITY_DN7056_c0_g1_i1	3	0	0	0	0	209	0
TRINITY_DN70575_c0_g1_i1	3	0	0	0	0	243	0
TRINITY_DN70735_c0_g1_i1	3	0	0	0	0	161	0
TRINITY_DN7111_c0_g1_i1	3	0	0	0	0	315	0
TRINITY_DN7111_c0_g1_i10	3	0	0	0	0	223	0
TRINITY_DN7111_c0_g1_i2	3	0	0	0	0	100	0
TRINITY_DN7111_c0_g1_i5	3	0	0	0	0	180	0
TRINITY_DN7111_c0_g1_i9	3	0	0	0	0	374	0
TRINITY_DN71193_c0_g1_i1	3	0	0	0	0	97	0
TRINITY_DN7161_c0_g1_i2	3	0	0	0	6	311	0
TRINITY_DN72336_c0_g1_i1	3	0	0	0	0	132	0
TRINITY_DN72731_c0_g1_i1	3	0	0	0	0	125	0
TRINITY_DN73284_c0_g1_i2	3	0	0	0	0	100	0
TRINITY_DN73326_c0_g1_i1	3	0	0	0	0	114	0
TRINITY_DN73359_c0_g1_i1	3	0	0	6	0	138	0
TRINITY_DN73495_c0_g1_i1	3	0	0	0	0	116	0
TRINITY_DN73673_c0_g1_i1	3	0	0	0	0	210	1
TRINITY_DN73673_c0_g2_i1	3	0	0	6	0	155	0
TRINITY_DN7401_c0_g1_i5	3	0	0	0	0	270	0
TRINITY_DN7431_c0_g1_i2	3	0	0	0	0	164	0
TRINITY_DN74681_c0_g1_i1	3	0	0	0	0	127	0
TRINITY_DN7474_c0_g1_i1	3	0	1	0	0	212	0
TRINITY_DN74818_c0_g1_i2	3	0	0	0	0	169	9
TRINITY_DN74818_c0_g1_i6	3	0	0	0	1	112	0
TRINITY_DN74818_c0_g1_i7	3	0	1	0	0	236	2
TRINITY_DN75117_c0_g1_i1	3	0	0	0	0	171	0
TRINITY_DN7521_c0_g1_i3	3	9	0	0	0	177	0
TRINITY_DN7521_c0_g1_i7	3	11	0	0	0	162	0
TRINITY_DN75329_c0_g1_i3	3	0	0	1	0	813	0
TRINITY_DN75651_c0_g1_i1	3	0	0	0	0	109	0
TRINITY_DN76464_c0_g1_i3	3	0	0	0	0	115	0
TRINITY_DN76495_c0_g1_i1	3	0	1	0	0	166	0
TRINITY_DN76565_c0_g1_i1	3	0	0	0	0	103	0
TRINITY_DN77007_c0_g1_i2	0	0	753	0	0	0	0
TRINITY_DN77315_c0_g1_i1	3	0	0	0	0	104	0
TRINITY_DN7810_c0_g1_i4	3	0	0	0	0	117	0
TRINITY_DN78310_c0_g1_i2	3	0	0	0	0	109	0
TRINITY_DN78350_c0_g1_i1	3	0	0	0	0	160	0
TRINITY_DN78770_c0_g2_i1	3	0	0	0	1	99	0
TRINITY_DN79410_c0_g1_i2	3	0	0	0	0	134	0
TRINITY_DN80366_c0_g2_i1	3	0	0	0	0	107	1
TRINITY_DN8120_c0_g1_i25	3	0	0	0	0	157	0
TRINITY_DN81512_c0_g1_i1	3	0	0	7	0	90	0
TRINITY_DN81739_c0_g1_i1	3	0	0	0	1	106	0
TRINITY_DN81870_c0_g1_i2	3	0	19	0	0	91	0
TRINITY_DN8190_c0_g2_i2	3	0	0	0	0	379	0
TRINITY_DN82152_c0_g1_i1	3	0	0	26	0	102	0
TRINITY_DN8230_c0_g1_i1	3	0	0	0	0	186	0
TRINITY_DN82663_c0_g1_i1	3	0	0	0	0	119	0
TRINITY_DN82840_c0_g1_i1	3	0	30	0	0	113	0
TRINITY_DN8292_c0_g2_i6	3	0	1	0	1	447	1
TRINITY_DN8297_c0_g1_i2	3	10	0	0	0	174	0
TRINITY_DN8297_c0_g1_i3	3	0	0	0	0	147	0
TRINITY_DN83010_c0_g1_i1	3	0	0	0	0	103	0
TRINITY_DN8370_c2_g1_i1	10	73	0	0	0	0	34
TRINITY_DN83920_c0_g1_i1	3	0	0	0	0	133	0
TRINITY_DN85640_c0_g1_i3	20	0	3	0	0	24185	0
TRINITY_DN8649_c0_g1_i1	3	0	0	0	2	859	0
TRINITY_DN8649_c0_g1_i3	3	1	0	0	3	852	0
TRINITY_DN8649_c0_g1_i6	3	0	0	0	0	236	0
TRINITY_DN86773_c0_g1_i1	3	1	0	0	1	114	0
TRINITY_DN86913_c0_g2_i1	3	0	0	0	1	108	0
TRINITY_DN88053_c0_g1_i3	3	0	0	0	0	247	0
TRINITY_DN8849_c0_g1_i2	3	0	0	0	0	127	0
TRINITY_DN8849_c0_g1_i3	3	0	0	0	0	114	0
TRINITY_DN8849_c0_g2_i1	3	0	0	0	0	446	0
TRINITY_DN88654_c0_g1_i1	3	1	1	0	0	1462	0
TRINITY_DN88654_c0_g1_i2	3	0	0	0	0	1180	0
TRINITY_DN8964_c0_g1_i1	3	0	0	0	0	117	0
TRINITY_DN8964_c0_g3_i1	3	0	0	0	0	257	0
TRINITY_DN90218_c0_g1_i1	3	0	0	1	2	165	0
TRINITY_DN90308_c0_g1_i1	3	0	0	0	1	124	0
TRINITY_DN90586_c0_g1_i6	3	0	0	0	0	354	3
TRINITY_DN90734_c0_g1_i1	3	0	32	0	1	140	0
TRINITY_DN90806_c3_g1_i1	15	29	0	0	67	0
TRINITY_DN91043_c0_g1_i1	3	0	0	0	0	111	0
TRINITY_DN91391_c0_g1_i2	3	0	0	0	0	140	0
TRINITY_DN919_c0_g2_i6	3	0	0	0	0	1850	0
TRINITY_DN92213_c0_g1_i1	3	0	0	0	0	113	0
TRINITY_DN92980_c0_g1_i1	3	2	1	0	0	134	0
TRINITY_DN9307_c0_g1_i1	3	1	0	0	0	320	0
TRINITY_DN9340_c0_g1_i2	3	0	1	0	0	238	0
TRINITY_DN9340_c0_g2_i1	3	1	0	0	0	339	0
TRINITY_DN9474_c0_g1_i9	3	0	0	0	1	188	0
TRINITY_DN947_c0_g1_i15	3	0	0	0	0	401	0
TRINITY_DN95030_c0_g1_i1	3	0	0	0	0	202	0
TRINITY_DN95404_c0_g1_i1	20	0	0	0	0	14827	0
TRINITY_DN9577_c0_g1_i3	3	0	0	0	0	217	0
TRINITY_DN9577_c0_g2_i3	3	0	0	3	0	164	0
TRINITY_DN96965_c0_g1_i2	3	0	0	0	0	104	0
TRINITY_DN96988_c0_g1_i1	3	0	0	0	0	99	0
TRINITY_DN9736_c0_g1_i1	3	0	0	0	1	295	0
TRINITY_DN9799_c0_g1_i1	3	0	6	0	0	222	0
TRINITY_DN9799_c0_g1_i4	3	0	10	0	0	199	0
Biotype H:
TRINITY_DN100162_c0_g1_i1	5	126	0	0	13	0
TRINITY_DN100646_c0_g1_i1	10	0	0	0	0	0	126
TRINITY_DN102461_c0_g1_i1	10	0	0	3	0	5	132
TRINITY_DN103852_c0_g1_i1	0	1724	0	0	10	0	0
TRINITY_DN105148_c0_g1_i1	0	0	75	21	10	0	0
TRINITY_DN110965_c0_g1_i1	0	263	0	0	0	0	0
TRINITY_DN112461_c0_g1_i1	10	0	0	0	0	0	110
TRINITY_DN114061_c0_g1_i1	0	0	0	0	0	0	217
TRINITY_DN114761_c0_g1_i1	0	0	0	0	16	0	189
TRINITY_DN116450_c1_g3_i1	1	310	0	0	0	0	0
TRINITY_DN116601_c0_g1_i1	15	0	0	0	58	25	15
TRINITY_DN117031_c2_g1_i1	5	141	0	0	0	0
TRINITY_DN120798_c0_g1_i1	10	0	0	0	0	0	114
TRINITY_DN120931_c0_g1_i1	10	0	0	0	0	0	100
TRINITY_DN1215_c0_g1_i1	10	0	0	0	1	0	144
TRINITY_DN122224_c0_g1_i1	0	403	0	0	0	0	0
TRINITY_DN123375_c0_g1_i1	0	0	0	288	0	0	0
TRINITY_DN128289_c0_g1_i1	5	32	0	64	0	0
TRINITY_DN12934_c1_g2_i1	3	100	0	0	0	0	0
TRINITY_DN1335_c0_g1_i4	5	0	0	106	0	0
TRINITY_DN140084_c0_g2_i1	10	0	0	17	0	80	0
TRINITY_DN14019_c2_g1_i1	10	0	0	7	135	0	0
TRINITY_DN14061_c0_g1_i3	0	0	0	123	0	0	0
TRINITY_DN14061_c0_g1_i8	0	0	0	123	0	0	0
TRINITY_DN143243_c0_g1_i1	0	0	0	634	0	0	12
TRINITY_DN143590_c0_g1_i1	10	0	0	0	0	0	116
TRINITY_DN143915_c0_g1_i1	0	0	98	0	0	0	0
TRINITY_DN144758_c0_g1_i1	10	0	0	0	0	0	149
TRINITY_DN145253_c0_g1_i1	5	104	0	0	1	0
TRINITY_DN145680_c0_g1_i1	3	0	0	0	0	0	341
TRINITY_DN146143_c0_g1_i1	5	135	0	0	0	0
TRINITY_DN146885_c0_g2_i1	1	0	0	0	0	110	0
TRINITY_DN147054_c0_g2_i1	10	0	18	0	0	0	102
TRINITY_DN147084_c0_g1_i1	10	0	0	4	0	0	118
TRINITY_DN150928_c0_g1_i1	0	0	0	0	34	0	109
TRINITY_DN151217_c0_g1_i1	5	0	0	99	0	0
TRINITY_DN152418_c0_g1_i1	10	0	0	3	0	0	110
TRINITY_DN152677_c0_g1_i1	10	0	0	0	118	0	0
TRINITY_DN152998_c0_g1_i1	10	0	0	0	0	0	102
TRINITY_DN154241_c0_g1_i1	10	0	0	0	0	0	107
TRINITY_DN154868_c0_g1_i1	0	22	0	0	0	0	92
TRINITY_DN155069_c0_g1_i1	5	0	0	93	8	0
TRINITY_DN155213_c0_g1_i1	0	0	0	0	120	0	0
TRINITY_DN155684_c0_g1_i1	0	0	107	0	0	0	0
TRINITY_DN156476_c0_g1_i1	0	124	0	0	0	0	0
TRINITY_DN157283_c0_g1_i1	10	0	0	0	0	0	143
TRINITY_DN157467_c0_g1_i1	10	0	0	0	133	0	1
TRINITY_DN158468_c0_g1_i1	1	0	0	0	0	127	1
TRINITY_DN160156_c0_g1_i1	5	102	0	0	0	0
TRINITY_DN160565_c0_g1_i1	5	0	0	104	0	0
TRINITY_DN161208_c0_g1_i1	0	141	0	0	0	0	0
TRINITY_DN162843_c0_g1_i1	10	0	0	0	101	0	0
TRINITY_DN162949_c0_g1_i1	10	0	0	0	127	0	0
TRINITY_DN165451_c0_g1_i1	0	0	0	0	0	0	115
TRINITY_DN165513_c0_g1_i1	10	0	0	3	0	3	113
TRINITY_DN165586_c0_g1_i1	10	0	0	0	106	0	0
TRINITY_DN166369_c0_g1_i1	5	125	0	0	0	0
TRINITY_DN166794_c0_g1_i1	5	117	0	0	0	0
TRINITY_DN167158_c0_g1_i1	0	140	0	0	0	0	0
TRINITY_DN169542_c0_g1_i1	10	0	0	0	100	0	0
TRINITY_DN170616_c0_g1_i1	0	179	0	0	0	0	0
TRINITY_DN172945_c0_g1_i1	10	9	0	0	0	0	103
TRINITY_DN177734_c0_g1_i1	1	0	0	0	0	101	0
TRINITY_DN179539_c0_g1_i1	10	0	0	0	0	0	107
TRINITY_DN179694_c0_g1_i1	10	0	0	0	120	0	0
TRINITY_DN180209_c0_g1_i1	10	0	0	0	0	0	133
TRINITY_DN181246_c0_g1_i1	0	0	0	0	19	0	106
TRINITY_DN182099_c0_g1_i1	5	152	0	0	0	0
TRINITY_DN183155_c0_g1_i1	10	0	0	5	0	0	124
TRINITY_DN183283_c0_g1_i1	10	0	0	0	114	0	0
TRINITY_DN183325_c0_g1_i1	10	0	0	0	127	0	0
TRINITY_DN183707_c0_g1_i1	10	0	14	0	0	0	138
TRINITY_DN184697_c0_g1_i1	10	0	7	0	0	0	114
TRINITY_DN187653_c0_g1_i1	5	120	0	0	0	0
TRINITY_DN1895_c1_g1_i1	10	0	0	0	0	0	108
TRINITY_DN190920_c0_g1_i1	0	0	127	0	0	0	25
TRINITY_DN191166_c0_g1_i1	10	0	0	0	0	0	132
TRINITY_DN192704_c0_g1_i1	0	146	0	0	0	0	0
TRINITY_DN193242_c0_g1_i1	5	93	0	0	0	12
TRINITY_DN193364_c0_g1_i1	0	1590	0	0	0	0	0
TRINITY_DN193885_c0_g1_i1	10	0	0	0	62	0	67
TRINITY_DN193915_c0_g1_i1	10	0	0	0	0	4	150
TRINITY_DN194738_c0_g1_i1	5	0	0	132	5	0
TRINITY_DN194942_c0_g1_i1	0	4	39	0	19	0	54
TRINITY_DN195423_c0_g1_i1	5	108	0	0	0	0
TRINITY_DN196287_c0_g1_i1	0	31	70	0	0	0	0
TRINITY_DN197344_c0_g1_i1	5	108	0	0	0	0
TRINITY_DN197736_c0_g1_i1	5	110	0	0	0	0
TRINITY_DN200033_c0_g1_i1	0	165	0	0	0	0	0
TRINITY_DN200054_c0_g1_i1	10	13	9	0	77	30	0
TRINITY_DN200289_c0_g1_i1	10	8	0	2	0	0	97
TRINITY_DN200406_c0_g1_i1	10	0	0	0	0	0	120
TRINITY_DN201280_c0_g1_i1	0	0	0	0	18	20	179
TRINITY_DN201959_c0_g1_i1	5	0	0	98	0	0
TRINITY_DN202055_c0_g1_i1	10	0	0	0	0	0	102
TRINITY_DN202293_c0_g1_i1	0	0	0	166	0	0	0
TRINITY_DN202644_c0_g1_i1	10	0	1	0	77	0	59
TRINITY_DN203708_c0_g1_i1	10	0	0	0	0	0	106
TRINITY_DN204733_c0_g1_i1	0	17	0	0	24	0	97
TRINITY_DN206567_c0_g1_i1	10	0	0	0	0	0	136
TRINITY_DN206625_c0_g1_i1	10	0	0	0	136	0	0
TRINITY_DN20669_c0_g1_i1	5	126	0	132	0	8
TRINITY_DN206867_c0_g1_i1	10	0	0	0	0	0	135
TRINITY_DN207799_c0_g1_i1	10	0	0	1	0	0	112
TRINITY_DN208325_c0_g1_i1	5	113	0	0	0	0
TRINITY_DN210304_c0_g1_i1	5	103	0	0	0	0
TRINITY_DN211683_c0_g1_i1	0	97	0	0	0	0	0
TRINITY_DN211966_c0_g1_i1	10	0	0	0	0	0	132
TRINITY_DN212308_c0_g1_i1	10	0	0	0	111	0	0
TRINITY_DN212494_c0_g1_i1	0	0	119	0	0	0	0
TRINITY_DN212906_c0_g1_i1	0	84	0	0	0	0	44
TRINITY_DN214865_c0_g1_i1	0	0	70	0	0	0	38
TRINITY_DN215031_c0_g1_i1	10	0	0	0	0	0	104
TRINITY_DN215177_c0_g1_i1	10	0	0	0	0	0	122
TRINITY_DN215485_c0_g1_i1	5	0	0	0	161	0
TRINITY_DN216462_c0_g1_i1	10	0	0	0	0	1	144
TRINITY_DN216579_c0_g1_i1	10	0	0	0	120	0	0
TRINITY_DN216958_c0_g1_i1	0	264	0	0	0	0	0
TRINITY_DN217130_c0_g1_i1	0	0	0	0	0	0	249
TRINITY_DN217535_c0_g1_i1	10	2	0	5	0	0	133
TRINITY_DN217599_c0_g1_i1	10	0	0	0	0	0	107
TRINITY_DN217935_c0_g1_i1	5	138	0	0	0	0
TRINITY_DN218525_c0_g1_i1	5	103	0	0	0	0
TRINITY_DN218579_c0_g1_i1	0	0	0	391	0	0	0
TRINITY_DN218583_c0_g1_i1	0	0	114	0	0	0	0
TRINITY_DN21893_c0_g1_i1	10	44	0	5	0	34	224
TRINITY_DN219362_c0_g1_i1	10	14	0	3	0	24	86
TRINITY_DN219479_c0_g1_i1	0	780	0	0	0	0	0
TRINITY_DN220197_c0_g1_i1	5	0	0	117	0	0
TRINITY_DN220810_c0_g1_i1	0	0	0	0	21	0	350
TRINITY_DN221690_c0_g1_i1	3	0	0	0	0	0	209
TRINITY_DN222720_c0_g1_i1	5	0	0	261	0	0
TRINITY_DN222742_c0_g1_i1	10	0	0	0	0	0	108
TRINITY_DN226006_c0_g1_i1	10	0	0	0	133	0	0
TRINITY_DN230245_c0_g1_i1	5	75	116	0	0	0
TRINITY_DN230306_c0_g1_i1	10	0	0	6	0	0	121
TRINITY_DN230727_c0_g1_i1	20	0	0	0	0	0	201
TRINITY_DN230890_c0_g1_i1	10	0	0	2	103	0	0
TRINITY_DN230937_c0_g1_i1	0	16	0	0	25	0	306
TRINITY_DN231427_c0_g1_i1	10	0	0	0	0	2	142
TRINITY_DN232631_c0_g1_i1	10	0	0	0	0	0	127
TRINITY_DN233420_c0_g1_i1	5	100	0	0	0	0
TRINITY_DN234028_c0_g1_i1	5	102	0	0	0	0
TRINITY_DN238279_c0_g1_i1	5	110	0	0	0	0
TRINITY_DN238427_c0_g1_i1	5	108	0	0	0	0
TRINITY_DN238941_c0_g1_i1	10	0	0	0	0	157	0
TRINITY_DN240009_c0_g1_i1	5	117	0	0	0	0
TRINITY_DN24245_c0_g1_i2	5	0	0	115	0	0
TRINITY_DN243117_c0_g1_i1	0	54	56	0	0	0	0
TRINITY_DN244508_c0_g1_i1	0	51	0	0	0	5	44
TRINITY_DN244564_c0_g1_i1	5	93	0	0	1	17
TRINITY_DN245460_c0_g1_i1	0	0	0	76	0	0	23
TRINITY_DN247186_c0_g1_i1	10	0	0	0	0	0	106
TRINITY_DN247189_c0_g1_i1	10	0	0	0	0	0	168
TRINITY_DN248328_c0_g1_i1	10	0	1	0	0	0	104
TRINITY_DN249737_c0_g1_i1	10	0	0	0	0	0	120
TRINITY_DN249786_c0_g1_i1	10	0	0	0	0	0	112
TRINITY_DN249859_c0_g1_i1	0	32	0	0	18	5	311
TRINITY_DN251638_c0_g1_i1	10	0	0	0	113	0	0
TRINITY_DN251964_c0_g1_i1	0	0	0	140	0	0	0
TRINITY_DN252027_c0_g1_i1	10	0	0	0	2	0	138
TRINITY_DN253712_c0_g1_i1	10	0	0	0	110	0	0
TRINITY_DN255239_c0_g1_i2	10	0	0	6	0	0	140
TRINITY_DN256109_c0_g1_i1	10	0	0	0	0	0	134
TRINITY_DN256247_c0_g1_i1	10	0	0	0	0	0	176
TRINITY_DN256741_c0_g1_i1	10	0	0	0	116	0	0
TRINITY_DN256992_c0_g1_i1	0	0	0	438	0	3	0
TRINITY_DN257075_c0_g1_i1	10	44	25	0	0	3	67
TRINITY_DN257208_c0_g1_i1	0	165	0	0	0	0	0
TRINITY_DN257408_c0_g1_i1	10	0	0	0	0	0	99
TRINITY_DN258119_c0_g1_i1	0	0	0	109	0	0	0
TRINITY_DN258291_c0_g1_i1	0	203	0	0	0	0	0
TRINITY_DN258947_c0_g1_i1	10	0	0	0	0	0	131
TRINITY_DN260164_c0_g1_i1	0	26	0	0	0	0	940
TRINITY_DN260923_c0_g1_i1	5	162	0	0	0	0
TRINITY_DN261254_c0_g1_i1	5	115	0	0	0	0
TRINITY_DN261559_c0_g1_i1	5	0	0	106	0	0
TRINITY_DN26795_c0_g1_i1	0	0	98	0	0	0	0
TRINITY_DN27855_c0_g1_i1	5	102	0	0	1	0
TRINITY_DN28305_c0_g1_i1	10	10	0	0	0	0	115
TRINITY_DN29459_c2_g1_i1	0	5	15	5591	24	1	2
TRINITY_DN31272_c0_g1_i4	15	0	0	0	705	28	0
TRINITY_DN31554_c0_g1_i1	5	178	0	0	0	0
TRINITY_DN32732_c0_g1_i1	10	0	0	0	0	0	216
TRINITY_DN34097_c0_g1_i1	0	162	0	0	0	0	0
TRINITY_DN35029_c2_g1_i1	5	104	0	0	5	4
TRINITY_DN35745_c0_g1_i1	5	53	0	47	0	0
TRINITY_DN36516_c0_g1_i1	0	732	1	0	0	0	0
TRINITY_DN36_c0_g1_i10	0	0	0	666	0	0	0
TRINITY_DN36_c0_g1_i12	0	0	0	708	0	0	0
TRINITY_DN36_c0_g1_i13	0	0	0	365	0	0	0
TRINITY_DN36_c0_g1_i18	0	0	0	527	0	0	0
TRINITY_DN36_c0_g1_i27	0	0	0	317	0	0	0
TRINITY_DN36_c0_g1_i3	0	0	0	113	0	0	0
TRINITY_DN36_c0_g1_i31	0	0	0	694	0	0	0
TRINITY_DN36_c0_g1_i36	0	0	0	690	0	0	0
TRINITY_DN36_c0_g1_i7	0	0	0	749	2	0	0
TRINITY_DN37008_c0_g2_i1	0	0	0	122	0	0	0
TRINITY_DN37200_c0_g1_i2	0	37	0	37	0	0	569
TRINITY_DN37634_c0_g1_i1	0	50	59	0	0	0	0
TRINITY_DN38654_c0_g1_i1	0	0	0	0	1	6	130
TRINITY_DN45029_c0_g2_i1	10	0	0	0	0	0	148
TRINITY_DN47327_c0_g1_i1	5	80	38	0	0	0
TRINITY_DN47409_c0_g2_i1	10	0	0	0	103	10	0
TRINITY_DN48120_c0_g2_i1	5	52	0	56	0	0
TRINITY_DN49142_c0_g2_i1	0	0	88	15	0	0	0
TRINITY_DN49542_c0_g1_i2	5	0	0	100	1	0
TRINITY_DN49833_c0_g1_i1	10	0	0	0	88	0	64
TRINITY_DN50199_c0_g1_i1	0	167	0	1	0	0	0
TRINITY_DN5201_c0_g1_i1	0	0	0	1238	0	0	0
TRINITY_DN54274_c0_g1_i1	0	0	105	0	25	0	0
TRINITY_DN55295_c0_g1_i2	10	0	0	0	0	0	103
TRINITY_DN56018_c0_g1_i1	5	107	0	0	0	0
TRINITY_DN5650_c0_g1_i2	10	0	0	0	0	0	166
TRINITY_DN57802_c0_g1_i1	10	0	0	3	0	15	107
TRINITY_DN59304_c0_g1_i1	0	0	102	0	0	0	0
TRINITY_DN5942_c0_g1_i1	10	0	0	12	0	0	198
TRINITY_DN59833_c1_g1_i1	10	0	0	2	0	0	99
TRINITY_DN60_c0_g1_i25	0	0	0	518	5	0	0
TRINITY_DN60_c0_g1_i42	0	0	0	1141	0	0	0
TRINITY_DN62591_c0_g2_i1	5	113	0	0	0	0
TRINITY_DN62773_c0_g1_i1	5	84	0	0	27	0
TRINITY_DN6298_c0_g1_i1	0	151	0	0	0	6	0
TRINITY_DN6308_c0_g1_i1	0	0	0	164	0	0	40
TRINITY_DN63096_c0_g1_i1	5	110	0	0	0	0
TRINITY_DN63651_c0_g1_i2	10	18	0	0	94	0	0
TRINITY_DN65524_c0_g1_i1	5	119	0	0	0	0
TRINITY_DN67404_c0_g2_i2	10	0	0	0	0	0	139
TRINITY_DN67542_c0_g1_i1	0	0	0	218	0	0	0
TRINITY_DN67542_c0_g1_i4	0	0	0	207	0	0	1
TRINITY_DN67978_c0_g1_i1	0	0	0	114	0	0	0
TRINITY_DN70007_c0_g1_i1	10	3	0	0	0	1	102
TRINITY_DN7122_c0_g1_i6	10	0	0	7	0	0	157
TRINITY_DN71543_c0_g1_i1	1	138	0	0	0	0	0
TRINITY_DN73058_c0_g1_i1	0	67	1	0	15	7	99
TRINITY_DN73312_c1_g1_i1	0	0	0	0	0	0	317
TRINITY_DN74032_c0_g1_i1	0	5480	0	0	1	0	0
TRINITY_DN74759_c0_g1_i1	10	0	0	0	0	0	132
TRINITY_DN74958_c0_g1_i1	10	0	0	7	0	0	129
TRINITY_DN7785_c0_g1_i1	10	0	0	11	0	0	96
TRINITY_DN80968_c0_g1_i1	10	0	0	2	0	0	120
TRINITY_DN8240_c0_g1_i1	0	108	0	0	0	0	0
TRINITY_DN84577_c0_g1_i1	0	105	0	0	13	0	0
TRINITY_DN84678_c0_g1_i2	0	104	0	23	0	0	0
TRINITY_DN8849_c0_g2_i1	5	0	0	142	0	0
TRINITY_DN88832_c0_g1_i1	5	122	0	1	1	0
TRINITY_DN8964_c0_g3_i1	5	0	0	102	0	0
TRINITY_DN90422_c0_g1_i1	10	0	0	0	0	1	102
TRINITY_DN90699_c0_g1_i1	5	106	0	0	0	0
TRINITY_DN92706_c0_g1_i1	0	2758	0	0	0	3	0
TRINITY_DN94318_c0_g1_i1	5	59	0	89	22	0
TRINITY_DN9577_c0_g1_i3	5	159	0	0	0	0
TRINITY_DN96695_c0_g1_i1	0	111	0	0	0	0	0
TRINITY_DN97820_c0_g1_i1	10	0	0	0	0	0	112
