# Supplementary material for: Differential gene expression between viruliferous and non-viruliferous Schizaphis graminum (Rondani)
Source: PLoS One. 2023 Nov 8;18(11):e0294013. doi: 10.1371/journal.pone.0294013 (PMC10631655; doi:10.1371/journal.pone.0294013)
Supplement: S16 Table — (XLSX) [file pone.0294013.s017.xlsx]

## Sheet: BHjointdifferentialexpression
Count of contigs differentially expressed in actionlistforB1127.txt only = 3068
Count of contigs differentially expressed in actionlistforH1127.txt only = 15138
Count of contigs differentially expressed in both actionlistforB1127.txt and actionlistforH1127.txt = 3187
List of contigs differentially expressed in both actionlistforB1127.txt and actionlistforH1127.txt:
Contig	Base expression in B	Base expression in H	Log2 fold-change in B	Log2 fold-change in H	Adjusted p-value in B	Adjusted p-value in H	Day of most deviant expression in B	Day of most deviant expression in H	Identity
TRINITY_DN19422_c0_g2_i11	2175.21	2190.55	6.21	7.08	8.84e-43	1.69e-72	20	20	XP_015373609.1 PREDICTED: 12 kDa FK506-binding protein [Diuraphis noxia]
TRINITY_DN113687_c3_g1_i1	12606.6	6267.59	6.94	7.38	1.26e-42	7.83e-31	20	20	No annotation
TRINITY_DN29459_c1_g1_i17	4911.9	5568.7	8.31	7.29	3.46e-36	8.48e-26	20	20	YP_010175317.1 cytochrome c oxidase subunit II [Neotoxoptera formosana]
TRINITY_DN118729_c0_g2_i1	8370.36	4455.82	9.27	8.16	9.55e-36	8.72e-35	20	20	QNP09686.1 cytochrome b [Ochthebius sp. IBE<ESP AV177] 90.9 9e-18ARI43508.1 cytochrome b [Euplatypus parallelus] 90.9 9e-18ALO76272.1 cytochrome b [Leucocelis sp. LEU01] 90.9 9e-18QIV24807.1 cytochrome b [Xixuthrus sp. ANIC_25-067096] 90.9 9e-18ADO60429.1 cytochrome b [Phalacridae sp. BMNH 840198] 90.9 9e-18YP_009995296.1 cytochrome b [Gymnochthebius lividus] 90.9 9e-18APX39350.1 cytochrome b [Ap…
TRINITY_DN4345_c0_g1_i1	1673.68	5194.31	-3.52	3.11	9.55e-36	0.000306	20	3	XP_029340965.1 zinc finger BED domain-containing protein 1-like [Acyrthosiphon pisum]
TRINITY_DN125808_c0_g1_i2	1128.26	1805.88	10.85	9.84	4.71e-34	3.32e-27	20	3	XP_026814815.1 dnaJ homolog subfamily A member 1 [Rhopalosiphum maidis]
TRINITY_DN119045_c1_g1_i1	3869.8	1598.36	10.12	8.57	1.37e-33	1.99e-56	20	3	APG54146.1 cytochrome b, partial [Brachycaudus helichrysi]
TRINITY_DN126374_c0_g1_i7	2182.26	3210.83	6.61	7.01	4.96e-32	1.8e-26	20	20	XP_026809179.1 40S ribosomal protein S15 [Rhopalosiphum maidis]
TRINITY_DN64107_c0_g1_i18	1383.31	2954.19	6.13	6.38	4.95e-28	2.97e-21	20	3	NP_001119681.1 ribosomal protein S17 [Acyrthosiphon pisum]
TRINITY_DN26573_c0_g2_i1	1504.76	15085	-5.94	-1.33	8.92e-28	0.0377	2	5	AKM70006.1 cytochrome oxidase subunit III [Phyllaphis fagi]
TRINITY_DN100582_c0_g1_i4	1864.13	2742.74	6.34	6.59	5e-27	5.72e-102	20	20	VVC33517.1 Ribosomal protein S5, N-terminal, conserved site,Ribosomal protein S5 domain 2-type fold [Cinara cedri]
TRINITY_DN65925_c1_g1_i2	8827.14	1393.38	7.76	8.08	2.84e-25	5.3e-12	5	0	KAF0771271.1 A-kinase anchor protein 14-like [Aphis craccivora]
TRINITY_DN136601_c0_g1_i1	301.81	724.99	9.99	8.49	7.53e-25	7.31e-17	20	3	XP_026815011.1 ATP-dependent RNA helicase p62-like isoform X1 [Rhopalosiphum maidis]
TRINITY_DN19422_c0_g2_i8	1790.77	1806.84	5.42	6.01	7.11e-22	1.81e-48	20	20	XP_015373609.1 PREDICTED: 12 kDa FK506-binding protein [Diuraphis noxia]
TRINITY_DN27582_c1_g1_i19	7077.03	501.98	6.82	6.64	3.08e-21	2.63e-05	5	20	No annotation
TRINITY_DN132066_c1_g1_i1	448.45	1618.93	4.49	6.46	5.21e-21	1.25e-48	20	20	XP_015376941.1 PREDICTED: 40S ribosomal protein S3a [Diuraphis noxia]
TRINITY_DN898_c6_g3_i1	460.75	1458.57	7.06	7.89	1.62e-20	1.25e-16	20	20	No annotation
TRINITY_DN27582_c1_g1_i11	11182	3169.47	6.35	6.39	9.03e-20	7.88e-06	5	20	KAE9525946.1 hypothetical protein AGLY_013995 [Aphis glycines]
TRINITY_DN78910_c0_g3_i1	218.93	392.69	8.44	7.32	1.24e-19	6.99e-32	20	20	XP_026808741.1 40S ribosomal protein S7-like [Rhopalosiphum maidis]
TRINITY_DN39144_c1_g1_i1	2914.48	1794.4	6.95	6.99	2.19e-19	3.07e-20	20	20	BAH71458.1 ACYPI002010 [Acyrthosiphon pisum]
TRINITY_DN1483_c1_g1_i16	293.05	887.04	6.95	11.47	4.44e-19	1.37e-24	20	20	No annotation
TRINITY_DN27582_c1_g1_i9	5409.04	789.88	6.72	6.28	8.39e-19	0.000107	5	20	No annotation
TRINITY_DN3942_c0_g1_i1	14965.5	2869.05	5.8	4.56	1.68e-18	0.00657	5	20	XP_026818003.1 cuticle protein 12.5-like [Rhopalosiphum maidis]
TRINITY_DN126733_c0_g1_i1	362.12	475.01	11.61	9.41	4.32e-18	3.56e-28	20	20	XP_026806472.1 THO complex subunit 4-like [Rhopalosiphum maidis]
TRINITY_DN227454_c0_g1_i1	4413.57	3022.83	9.17	8.28	6.82e-18	3.1e-55	20	20	No annotation
TRINITY_DN4126_c0_g1_i12	773.97	1826.11	4.23	5.51	2.07e-17	6.51e-10	20	15	XP_025195689.1 P17/29C-like protein DDB_G0287399 [Melanaphis sacchari]
TRINITY_DN27582_c1_g1_i3	3565.31	1271.35	5.82	6.64	3.91e-17	1.36e-05	5	20	KAE9525946.1 hypothetical protein AGLY_013995 [Aphis glycines]
TRINITY_DN116550_c0_g1_i2	1049.71	2480.56	3.37	7.3	6.8e-17	4.98e-31	20	20	NP_001119630.1 ribosomal protein L30-like protein [Acyrthosiphon pisum]
TRINITY_DN83366_c1_g2_i1	836.52	835.8	10.71	8.26	9.18e-17	4.28e-50	20	20	No annotation
TRINITY_DN9559_c0_g1_i1	219.06	832.72	6.45	9.75	1.07e-16	2.89e-18	20	20	XP_015366550.1 PREDICTED: 60S ribosomal protein L32 [Diuraphis noxia]
TRINITY_DN49050_c0_g1_i1	239.8	402.23	8.01	6.37	1.07e-16	1.39e-21	20	20	XP_026810094.1 uncharacterized protein LOC113551801 [Rhopalosiphum maidis]
TRINITY_DN17544_c0_g1_i6	337.26	498.12	7.69	10.91	3.24e-16	1.81e-28	20	20	XP_026817921.1 S-adenosylmethionine decarboxylase proenzyme 2 isoform X1 [Rhopalosiphum maidis]
TRINITY_DN48015_c0_g1_i1	245.7	834.17	6.5	7.57	5.52e-16	5.92e-48	20	20	NP_001155834.1 cytochrome c oxidase subunit 5B, mitochondrial [Acyrthosiphon pisum] XP_026808742.1 cytochrome c oxidase subunit 5B, mitochondrial-like [Rhopalosiphum maidis] BAH71033.1 ACYPI010196 [Acyrthosiphon pisum]
TRINITY_DN47278_c0_g1_i1	269.53	1131.44	11.61	12.71	6.02e-16	4.46e-22	20	20	EPZ62106.1 hypothetical protein H477_5703 [[Clostridium] sordellii ATCC 9714] [Paeniclostridium sordellii ATCC 9714]
TRINITY_DN137867_c1_g2_i1	665.16	1086.02	10	7.16	8.66e-16	2.01e-65	20	20	XP_022170008.1 uncharacterized protein LOC111033535 [Myzus persicae]
TRINITY_DN68955_c0_g1_i1	842.07	2084.89	5.62	6.4	1.09e-15	1.58e-16	20	20	XP_025204520.1 60S acidic ribosomal protein P2-like isoform X1 [Melanaphis sacchari]
TRINITY_DN2422_c1_g1_i3	2774.55	4929.04	8.56	8.53	2.86e-15	1.08e-15	20	3	KAF0770223.1 ACYPI005624 protein, partial [Aphis craccivora]
TRINITY_DN27582_c1_g1_i10	692.77	286.26	5.68	8.12	7.57e-15	0.000387	5	20	KAE9525946.1 hypothetical protein AGLY_013995 [Aphis glycines]
TRINITY_DN135457_c0_g1_i1	485.85	746.55	25.66	7.44	1.01e-14	1.1e-45	20	20	XP_026815949.1 transketolase-like protein 2 [Rhopalosiphum maidis]
TRINITY_DN145901_c0_g1_i1	401.49	410.74	8.01	8.37	1.06e-14	2.35e-31	20	20	XP_026808722.1 putative ATP synthase subunit f, mitochondrial [Rhopalosiphum maidis]
TRINITY_DN144597_c0_g1_i1	101.1	582.98	7	9.1	3.59e-14	4.12e-14	20	3	XP_026816324.1 60S ribosomal protein L29 [Rhopalosiphum maidis]
TRINITY_DN125250_c1_g1_i1	590.6	736.3	5.43	6.86	5.38e-14	1.34e-42	20	20	AAU84933.1 putative translation elongation factor 2 [Aphis citricidus]
TRINITY_DN19579_c0_g1_i34	31525.5	11184.4	3.41	4.09	8.08e-14	1.15e-14	20	3	BAH47536.1 cytochrome oxidase subunit 1, partial [Acyrthosiphon pisum]
TRINITY_DN27582_c1_g1_i15	1309.64	215.77	5.8	5.73	1.04e-13	1.08e-12	5	20	No annotation
TRINITY_DN65009_c0_g1_i1	1647.67	4396.02	-3.59	-0.67	1.16e-13	7.08e-11	20	15	No annotation
TRINITY_DN113951_c0_g1_i1	617.76	778.46	11.01	9.35	1.88e-13	5.61e-13	20	20	XP_026805413.1 FK506-binding protein 1 [Rhopalosiphum maidis]
TRINITY_DN138249_c0_g1_i1	388.34	511.82	6.38	10.61	1.96e-13	6.26e-24	20	20	CAH1710244.1 unnamed protein product [Aphis gossypii]
TRINITY_DN4702_c0_g1_i16	1333.61	1291.73	3	3.38	2.69e-13	3.76e-10	20	20	QMV80821.1 peptidylprolyl cis-trans isomerase 14, partial [Clitoria ternatea]
TRINITY_DN96376_c0_g1_i1	983.58	770.74	8.11	7.91	2.69e-13	2.24e-28	20	20	XP_026811395.1 LOW QUALITY PROTEIN: protein disulfide-isomerase A3-like [Rhopalosiphum maidis]
TRINITY_DN100510_c0_g1_i1	1120.69	945.72	10.89	9.8	5.95e-13	2.77e-30	20	3	XP_026805142.1 co-chaperone protein daf-41-like [Rhopalosiphum maidis]
TRINITY_DN127621_c0_g1_i1	485.66	597.37	9.26	7.25	6.4e-13	5.28e-25	20	3	KAF0758781.1 Uncharacterized protein FWK35_00013736 [Aphis craccivora]
TRINITY_DN227270_c0_g1_i1	382.47	756.17	8.08	7.45	8.28e-13	4.38e-12	20	20	XP_015366719.1 PREDICTED: 40S ribosomal protein S4 [Diuraphis noxia]
TRINITY_DN3346_c17_g1_i1	683.2	357.59	10.97	12.52	9.64e-13	5.01e-14	20	15	No annotation
TRINITY_DN75_c0_g1_i3	158.59	191.02	-2.41	-1.02	1.1e-12	0.0154	2	15	XP_008189587.1 uncharacterized protein LOC103311674 [Acyrthosiphon pisum]
TRINITY_DN934_c0_g1_i1	784.53	662.49	5.22	6.51	1.57e-12	8.05e-45	20	20	No annotation
TRINITY_DN1708_c0_g1_i7	117.58	483.28	5.36	6.86	1.89e-12	7.08e-42	20	20	AQR58535.1 Mp1-like effector [Rhopalosiphum padi]
TRINITY_DN432_c0_g1_i3	117.71	313.71	7.31	8.92	5.06e-12	5.97e-23	20	20	XP_026820768.1 uncharacterized protein LOC113559296 [Rhopalosiphum maidis]
TRINITY_DN96876_c0_g1_i1	137.66	407.75	5.96	6.81	8.49e-12	4.5e-32	20	20	No annotation
TRINITY_DN8856_c0_g1_i8	670.63	543.38	9.72	12.1	1.51e-11	8.69e-19	20	20	XP_026813682.1 uncharacterized protein LOC113554159 [Rhopalosiphum maidis]
TRINITY_DN5831_c0_g1_i15	216.88	8.51	11.36	6.62	2.94e-11	0.045	5	20	XP_026813195.1 uncharacterized protein LOC113553845 isoform X2 [Rhopalosiphum maidis]
TRINITY_DN375_c0_g1_i8	345.6	686.77	-4.79	1	3.29e-11	0.0371	20	5	CAH1726202.1 unnamed protein product [Aphis gossypii]
TRINITY_DN128499_c0_g1_i1	544.09	319.03	7.28	7.21	3.34e-11	2.97e-34	20	20	No annotation
TRINITY_DN12305_c0_g3_i1	218.9	189.33	8.07	7.7	4.03e-11	4.95e-21	20	20	KAF0717206.1 Uncharacterized protein FWK35_00037933, partial [Aphis craccivora]
TRINITY_DN100355_c2_g1_i1	80.16	321.42	5.05	8.68	5.45e-11	6.65e-27	20	20	XP_015369267.1 PREDICTED: fructose-bisphosphate aldolase [Diuraphis noxia]
TRINITY_DN2001_c0_g2_i2	494.06	789.93	6.19	4.37	5.5e-11	3.87e-26	20	20	No annotation
TRINITY_DN249_c0_g1_i7	494.89	735.53	5.24	6.06	5.58e-11	2.69e-54	20	20	XP_025192543.1 cytochrome b5 isoform X2 [Melanaphis sacchari]
TRINITY_DN30782_c0_g1_i1	100.15	347.85	-6.05	-0.91	5.81e-11	0.000924	2	20	XP_025191550.1 zinc finger BED domain-containing protein 1-like [Melanaphis sacchari]
TRINITY_DN136250_c0_g1_i1	520.33	621.96	4.44	5.12	6.7e-11	3.86e-41	20	20	XP_026809223.1 cold shock protein 1-like [Rhopalosiphum maidis]
TRINITY_DN3942_c0_g1_i2	328.95	110.19	6.89	5.34	6.85e-11	1.14e-15	5	20	XP_025201954.1 cuticle protein 12.5-like [Melanaphis sacchari]
TRINITY_DN65635_c0_g1_i1	1119.3	1120.68	10.32	9.91	7.7e-11	4.04e-56	20	20	XP_015372085.1 PREDICTED: UDP-N-acetylglucosamine--peptide N-acetylglucosaminyltransferase 110 kDa subunit isoform X2 [Diuraphis noxia]
TRINITY_DN27582_c1_g1_i12	453.75	219.08	5.11	6.95	1.44e-10	2.26e-05	5	0	KAE9525946.1 hypothetical protein AGLY_013995 [Aphis glycines]
TRINITY_DN2422_c1_g1_i9	332.4	1805.83	-3.79	1.99	2.21e-10	0.00521	2	2	No annotation
TRINITY_DN18671_c0_g1_i1	438.65	366.39	10.01	8.79	2.26e-10	5.36e-26	20	20	No annotation
TRINITY_DN96629_c1_g1_i1	703.06	945.35	6.84	6.75	2.63e-10	2.47e-18	20	3	No annotation
TRINITY_DN5734_c0_g1_i15	143.31	36.75	22	6.88	3.55e-10	0.0001	5	20	XP_026804243.1 myrosinase 1-like isoform X2 [Rhopalosiphum maidis]
TRINITY_DN27582_c1_g1_i21	331.38	93.76	6.18	6.65	3.74e-10	7.24e-13	5	20	No annotation
TRINITY_DN4810_c0_g2_i1	127.18	259.36	-3.24	-1.17	5.52e-10	0.00176	2	20	XP_050059673.1 uncharacterized protein LOC126550965 [Aphis gossypii]
TRINITY_DN146901_c0_g1_i1	361.78	946.39	5.82	7.39	5.54e-10	4.96e-53	20	20	XP_050428994.1 voltage-dependent anion-selective channel-like [Adelges cooleyi]
TRINITY_DN5734_c0_g1_i10	143.17	25.63	22.76	5.86	6.69e-10	0.0127	5	20	XP_026804243.1 myrosinase 1-like isoform X2 [Rhopalosiphum maidis]
TRINITY_DN1663_c0_g1_i3	376.56	560.72	4.41	6.01	6.81e-10	3.13e-52	20	20	KAE9545250.1 hypothetical protein AGLY_000793 [Aphis glycines]
TRINITY_DN100353_c0_g4_i1	680.28	926.7	6.87	6.35	7.08e-10	2.97e-23	20	15	XP_026807912.1 60S ribosomal protein L4 [Rhopalosiphum maidis]
TRINITY_DN1252_c0_g1_i10	461.92	395.58	4.12	5.16	8.16e-10	2.68e-24	20	15	No annotation
TRINITY_DN2036_c0_g1_i9	169.93	262.87	6.35	5.56	9e-10	7.99e-16	20	20	No annotation
TRINITY_DN64107_c0_g1_i13	357.7	700.05	4.4	4.82	9.2e-10	1.46e-22	20	20	XP_050424205.1 40S ribosomal protein S17 [Adelges cooleyi]
TRINITY_DN36954_c0_g1_i1	137.03	241.25	10.57	10.74	9.94e-10	2.85e-12	20	3	KAF0748958.1 restriction of telomere capping protein 5 isoform X2, partial [Aphis craccivora]
TRINITY_DN1512_c0_g1_i2	120.37	235.87	-10.38	-0.83	1.09e-09	0.0415	2	20	CAB0009069.1 unnamed protein product, partial [Nesidiocoris tenuis]
TRINITY_DN114519_c0_g1_i1	162.98	393.37	7.7	7.67	1.65e-09	3.13e-32	20	20	NP_001280353.1 cytochrome c oxidase subunit 6A2, mitochondrial-like [Acyrthosiphon pisum] BAH71432.1 ACYPI23643 [Acyrthosiphon pisum]
TRINITY_DN2246_c0_g1_i7	6063.81	1193.26	3.43	2.02	1.73e-09	0.000118	5	20	XP_026823356.1 male-specific lethal 1-like 1 isoform X3 [Rhopalosiphum maidis]
TRINITY_DN1800_c0_g1_i3	2696.28	261.41	4.62	1.58	1.91e-09	0.035	5	20	XP_026814394.1 leucine-rich repeat-containing protein 57 [Rhopalosiphum maidis]
TRINITY_DN100973_c2_g1_i8	2966.1	663.84	10.24	8.85	2.07e-09	2.45e-37	20	3	XP_026813583.1 calphotin-like [Rhopalosiphum maidis]
TRINITY_DN4868_c0_g1_i9	423.67	691.2	4.5	5.4	2.12e-09	5.09e-33	20	20	XP_026807916.1 CLK4-associating serine/arginine rich protein-like [Rhopalosiphum maidis]
TRINITY_DN2122_c0_g1_i11	128.73	248.86	-3.14	-0.83	2.73e-09	0.0296	20	20	KAF0720933.1 RING-type domain-containing protein, partial [Aphis craccivora]
TRINITY_DN225555_c1_g1_i1	148.33	241.28	6.61	8.77	3.01e-09	9.07e-34	20	20	XP_025199436.1 ATP-dependent RNA helicase p62-like isoform X2 [Melanaphis sacchari]
TRINITY_DN131303_c0_g1_i1	17.07	8.82	21.17	6.67	3.67e-09	0.00207	0	20	KAF0763565.1 protein prickle-like isoform X3 [Aphis craccivora]
TRINITY_DN17367_c0_g1_i1	17.36	43.03	21.2	7.9	3.67e-09	0.000182	0	15	No annotation
TRINITY_DN3473_c0_g1_i1	80.44	406.47	9.87	6.59	3.84e-09	1.01e-18	20	15	XP_026812388.1 flocculation protein FLO11-like [Rhopalosiphum maidis]
TRINITY_DN34349_c0_g1_i1	192.66	284.34	9.49	9.32	3.89e-09	2.05e-15	20	20	KAE9545746.1 hypothetical protein AGLY_001289 [Aphis glycines]
TRINITY_DN93382_c0_g1_i1	312.34	351.09	9.97	9.07	4.17e-09	3.61e-20	20	20	XP_026818225.1 translocon-associated protein subunit alpha [Rhopalosiphum maidis]
TRINITY_DN132040_c0_g1_i1	61549.8	82164.5	6.88	6.98	4.17e-09	5.23e-24	20	20	No annotation
TRINITY_DN139798_c0_g1_i1	1035.52	610.8	9.79	9.53	4.28e-09	2.43e-51	20	20	No annotation
TRINITY_DN38444_c0_g1_i1	16.48	24.57	21.13	21.67	5.05e-09	1.28e-08	0	10	CAH1720138.1 unnamed protein product [Aphis gossypii]
TRINITY_DN29735_c0_g1_i2	124.74	143.92	10.18	8.63	5.31e-09	1.28e-15	20	20	No annotation
TRINITY_DN10228_c0_g1_i1	5531.71	1013.18	4.82	3.4	5.93e-09	7.39e-12	5	20	KAF0763213.1 phosphate carrier protein, mitochondrial-like, partial [Aphis craccivora]
TRINITY_DN20284_c2_g1_i1	195.09	552.83	6.78	7.85	8.15e-09	7.8e-40	20	20	VVC29923.1 Hypothetical protein CINCED_3A023913 [Cinara cedri]
TRINITY_DN5960_c0_g1_i10	10249.6	7914.39	-0.91	-0.85	8.26e-09	0.000306	20	20	No annotation
TRINITY_DN12511_c0_g1_i12	140.58	270.29	-3.22	1.33	8.58e-09	0.0129	20	5	XP_025190404.1 peroxidase-like [Melanaphis sacchari]
TRINITY_DN3866_c0_g1_i11	118.58	303.79	6.44	11.78	8.76e-09	8.27e-18	20	20	KAE9534980.1 hypothetical protein AGLY_008272 [Aphis glycines]
TRINITY_DN7219_c1_g1_i4	235.27	527.01	-2.7	-0.73	9.53e-09	0.031	2	20	KAE9522951.1 hypothetical protein AGLY_016582 [Aphis glycines]
TRINITY_DN89870_c0_g1_i1	131.59	192.22	7.41	7.48	1.24e-08	3.63e-23	20	20	No annotation
TRINITY_DN17258_c0_g1_i1	15.4	27.53	20.83	8.38	1.31e-08	9.73e-06	20	15	XP_026808425.1 LOW QUALITY PROTEIN: E3 ubiquitin-protein ligase HERC2 [Rhopalosiphum maidis]
TRINITY_DN21563_c0_g1_i1	292.13	331.84	20.86	11.84	1.33e-08	4.55e-18	20	20	No annotation
TRINITY_DN19536_c0_g1_i1	15.2	17.75	20.81	7.68	1.49e-08	2.7e-05	20	20	No annotation
TRINITY_DN67850_c0_g1_i1	69.54	90.8	7.21	10.03	1.49e-08	3.19e-11	20	20	BAH72776.1 ACYPI003472 [Acyrthosiphon pisum]
TRINITY_DN45996_c0_g1_i17	107.31	119.02	9.18	10.42	1.65e-08	9.06e-14	20	20	XP_022177218.1 transmembrane protein 41A-like [Myzus persicae]
TRINITY_DN2694_c0_g1_i1	14.79	22.63	20.77	7.96	1.84e-08	4.71e-06	20	20	No annotation
TRINITY_DN76957_c0_g1_i2	14.79	11.92	20.77	7.1	1.84e-08	0.000954	20	20	No annotation
TRINITY_DN92938_c0_g1_i1	14.79	21.98	20.77	8.49	1.84e-08	0.000158	20	3	XP_015366847.1 PREDICTED: nuclear cap-binding protein subunit 1-like [Diuraphis noxia]
TRINITY_DN5241_c0_g1_i5	78.19	211.77	5.73	6.4	1.93e-08	5.6e-16	20	20	XP_026811793.1 mitochondrial import inner membrane translocase subunit Tim8 [Rhopalosiphum maidis]
TRINITY_DN15284_c0_g1_i2	139.41	196.08	9.52	10.57	2.02e-08	5.21e-15	20	15	No annotation
TRINITY_DN75494_c0_g1_i1	15	43.06	20.58	9.46	2.39e-08	6.36e-07	20	20	XP_026816811.1 E3 ubiquitin-protein ligase rnf146-like isoform X1 [Rhopalosiphum maidis]
TRINITY_DN10228_c0_g1_i3	631.92	68.06	4.98	3.12	2.46e-08	0.00857	5	20	KAF0763213.1 phosphate carrier protein, mitochondrial-like, partial [Aphis craccivora]
TRINITY_DN4226_c0_g1_i2	33.88	38.21	20.98	8.72	3.2e-08	2.01e-06	20	15	No annotation
TRINITY_DN37493_c0_g1_i1	38.57	17.16	21.16	8.14	3.2e-08	2.92e-05	20	20	No annotation
TRINITY_DN30769_c0_g1_i1	220.7	198.4	6.58	6.43	3.28e-08	3.22e-11	20	20	No annotation
TRINITY_DN2513_c0_g2_i1	262.76	333.08	11.15	11.34	3.28e-08	1.34e-10	20	3	No annotation
TRINITY_DN12490_c0_g1_i1	49.36	183.88	9.16	10.99	3.4e-08	4.3e-12	20	15	No annotation
TRINITY_DN29831_c0_g1_i1	79.98	118.18	8.89	7.86	3.43e-08	1.03e-11	20	20	VVC33714.1 Hypothetical protein CINCED_3A010653 [Cinara cedri]
TRINITY_DN79970_c0_g1_i1	19.65	10.2	-21.86	-6.23	3.68e-08	0.0395	2	3	No annotation
TRINITY_DN20610_c0_g1_i2	133.08	204.56	8.78	8.42	3.69e-08	2.66e-09	20	20	No annotation
TRINITY_DN30579_c0_g1_i1	87.49	334.94	21.87	11.92	4.06e-08	5.68e-19	20	20	XP_026815787.1 uncharacterized protein LOC113555559 [Rhopalosiphum maidis]
TRINITY_DN10363_c0_g1_i1	131.15	163.59	10.15	10.88	4.12e-08	1.52e-15	2	20	KAF0722908.1 THAP-type domain-containing protein [Aphis craccivora]
TRINITY_DN72616_c0_g2_i1	241.61	329.07	5.86	7.46	4.15e-08	2.87e-10	20	3	XP_026822911.1 cyclin-L1-like isoform X2 [Rhopalosiphum maidis]
TRINITY_DN46413_c0_g1_i2	737.27	1463.6	5.07	5.24	4.4e-08	4.62e-13	20	20	No annotation
TRINITY_DN1988_c0_g1_i21	425.23	418.74	4.71	3.94	4.47e-08	3.47e-20	20	20	XP_026813951.1 probable methylthioribulose-1-phosphate dehydratase isoform X3 [Rhopalosiphum maidis]
TRINITY_DN67690_c0_g1_i1	87.42	174.81	6.85	7.18	4.47e-08	7.1e-17	20	20	No annotation
TRINITY_DN100355_c3_g1_i1	62.73	138.42	9.44	8.2	4.59e-08	3.62e-12	20	20	AKM28426.1 fructose 1,6-bisphosphate aldolase [Aphis gossypii]
TRINITY_DN135457_c0_g1_i3	97.07	575.62	4.65	6.83	4.89e-08	8.54e-42	20	20	XP_026815949.1 transketolase-like protein 2 [Rhopalosiphum maidis]
TRINITY_DN2078_c0_g1_i3	179.35	2011.82	-2.68	1.2	5.53e-08	0.0239	20	5	CAH1408420.1 unnamed protein product [Nezara viridula]
TRINITY_DN23309_c0_g1_i2	49.1	123.93	5.45	7.21	5.62e-08	5.15e-08	20	15	XP_026804170.1 leucine-rich repeat-containing protein 59 [Rhopalosiphum maidis]
TRINITY_DN146881_c0_g1_i1	90.11	177.45	8.98	9.24	5.71e-08	2.45e-13	20	20	XP_026822568.1 T-complex protein 1 subunit theta [Rhopalosiphum maidis]
TRINITY_DN1925_c0_g1_i37	928.29	151.42	6.54	5.58	6.09e-08	2.08e-10	20	20	XP_026808426.1 myrosinase 1-like [Rhopalosiphum maidis]
TRINITY_DN11635_c0_g1_i2	279.2	360.37	6.74	8.77	6.11e-08	8.22e-25	20	20	XP_016664871.1 integumentary mucin C.1 [Acyrthosiphon pisum]
TRINITY_DN1512_c0_g1_i1	88.95	213.93	-8.97	-0.82	6.5e-08	0.0238	2	20	CAB0009069.1 unnamed protein product, partial [Nesidiocoris tenuis]
TRINITY_DN60038_c0_g1_i1	85.18	159.68	9.95	10.44	6.61e-08	9.44e-14	20	20	No annotation
TRINITY_DN1247_c0_g1_i21	238.93	187.35	5.46	5.35	6.87e-08	1.47e-17	20	20	XP_022173583.1 uncharacterized protein LOC111036019 isoform X1 [Myzus persicae]
TRINITY_DN38940_c0_g1_i1	63.13	46.96	9.52	9.08	7.36e-08	9.59e-10	20	20	XP_026804650.1 uncharacterized protein LOC113548137 isoform X10 [Rhopalosiphum maidis]
TRINITY_DN4087_c0_g1_i1	17.71	26.69	-21.72	6.16	7.87e-08	0.00123	2	20	XP_026805655.1 lectin subunit alpha-like [Rhopalosiphum maidis]
TRINITY_DN2877_c1_g1_i20	70.46	60.01	9.25	8.57	8.25e-08	4.38e-07	20	20	No annotation
TRINITY_DN77333_c0_g1_i1	519.73	81.83	26.16	9.67	8.36e-08	5.96e-09	1	3	No annotation
TRINITY_DN938_c0_g1_i1	693.5	1187.37	4.16	4.64	8.52e-08	3.34e-21	20	20	XP_015372254.1 PREDICTED: trafficking protein particle complex subunit 5 [Diuraphis noxia] XP_022167908.1 trafficking protein particle complex subunit 5 [Myzus persicae] XP_025208912.1 trafficking protein particle complex subunit 5 [Melanaphis sacchari]
TRINITY_DN98067_c0_g1_i1	14.39	21.82	19.98	8.48	8.57e-08	0.00334	20	3	No annotation
TRINITY_DN117954_c0_g1_i1	14.39	34.49	19.98	8.64	8.57e-08	1.27e-08	20	20	XP_026814477.1 Down syndrome cell adhesion molecule-like protein Dscam2 isoform X4 [Rhopalosiphum maidis]
TRINITY_DN2157_c0_g1_i1	38.52	481.68	8.8	12.34	8.57e-08	1.48e-19	20	20	No annotation
TRINITY_DN42718_c0_g1_i1	320.64	279.24	11.44	9.37	8.57e-08	2.18e-17	20	20	KAF0756650.1 cytochrome c oxidase subunit 7C, mitochondrial-like [Aphis craccivora]
TRINITY_DN36114_c0_g1_i2	14.39	8.85	19.98	6.61	8.57e-08	0.00838	20	15	XP_026807078.1 protein scarlet-like isoform X2 [Rhopalosiphum maidis]
TRINITY_DN14163_c0_g1_i1	14.39	26.08	19.98	7.72	8.57e-08	0.00159	20	15	No annotation
TRINITY_DN898_c6_g1_i3	1450.22	3006.55	-2.09	-0.54	8.92e-08	1.61e-06	20	15	No annotation
TRINITY_DN129171_c0_g1_i2	93.11	173.31	8.89	10.54	9.17e-08	2.12e-19	20	20	XP_026817414.1 elongation factor 1-gamma [Rhopalosiphum maidis]
TRINITY_DN1811_c0_g1_i18	135.9	258.36	-3.62	-1.18	9.63e-08	0.00678	2	20	XP_025191316.1 uncharacterized protein LOC112591650 [Melanaphis sacchari]
TRINITY_DN7476_c0_g1_i1	219.39	314.29	7.1	5.98	1.02e-07	1.13e-15	20	3	No annotation
TRINITY_DN135640_c1_g1_i10	543.28	2696.72	2.74	5.43	1.16e-07	7.32e-08	20	20	No annotation
TRINITY_DN81008_c0_g1_i1	37.77	141.42	8.78	21.35	1.21e-07	2.14e-11	20	20	XP_026817043.1 putative fatty acyl-CoA reductase CG8306 [Rhopalosiphum maidis]
TRINITY_DN441_c1_g1_i10	199.89	392.62	-2.28	-0.95	1.24e-07	0.0138	2	20	XP_027843889.2 uncharacterized protein LOC114124737 [Aphis gossypii]
TRINITY_DN1887_c0_g2_i8	323.44	566.77	4.3	4.63	1.26e-07	3.19e-17	20	20	XP_026804136.1 death-associated protein 1 [Rhopalosiphum maidis]
TRINITY_DN892_c0_g1_i4	270.84	195.95	5.64	5.07	1.29e-07	7.01e-17	20	20	No annotation
TRINITY_DN115809_c0_g1_i1	47.3	25.38	22.82	8.65	1.29e-07	1.15e-05	1	20	XP_026815437.1 titin [Rhopalosiphum maidis]
TRINITY_DN2895_c0_g1_i2	158.26	638.01	2.59	4.38	1.33e-07	2.17e-26	20	20	XP_026822630.1 spermidine/spermine N(1)-acetyltransferase-like protein 1 isoform X1 [Rhopalosiphum maidis]
TRINITY_DN55103_c0_g1_i3	151.36	257.88	9.58	11.09	1.46e-07	5.56e-15	20	20	XP_026810095.1 uncharacterized protein LOC113551802 [Rhopalosiphum maidis]
TRINITY_DN3239_c0_g1_i2	549.46	985.02	-1.86	-1.01	1.46e-07	6.33e-06	20	20	XP_015374102.1 PREDICTED: small nuclear ribonucleoprotein Sm D3 [Diuraphis noxia]
TRINITY_DN15368_c3_g1_i1	124.34	188.79	8.63	10.85	1.53e-07	3.54e-12	20	3	No annotation
TRINITY_DN74522_c0_g1_i1	69.42	122.2	9.62	10.4	1.68e-07	9.43e-12	20	15	XP_026808688.1 superoxide dismutase [Cu-Zn]-like [Rhopalosiphum maidis]
TRINITY_DN16545_c0_g1_i3	372.6	410.37	10.02	6.16	1.78e-07	1.71e-27	20	20	KAE9545728.1 hypothetical protein AGLY_001271 [Aphis glycines]
TRINITY_DN1811_c0_g1_i31	139.25	265.21	-3.71	-1.01	1.8e-07	0.0125	2	20	XP_025191316.1 uncharacterized protein LOC112591650 [Melanaphis sacchari]
TRINITY_DN6657_c0_g1_i4	104.49	191.19	7.77	6.87	1.92e-07	4.12e-23	20	20	XP_026813936.1 uncharacterized protein LOC113554335 [Rhopalosiphum maidis]
TRINITY_DN48338_c0_g2_i1	243.66	241.57	6.98	10.4	1.92e-07	8.5e-15	20	20	No annotation
TRINITY_DN63883_c1_g1_i1	44.24	120.52	9	9.94	1.98e-07	7.64e-13	20	20	No annotation
TRINITY_DN5536_c1_g1_i1	44.84	108.79	9.02	10.17	2.01e-07	1.87e-12	20	20	No annotation
TRINITY_DN135295_c0_g1_i1	35.63	47.65	20.19	21.43	2.08e-07	3.23e-07	20	0	XP_026815426.1 uncharacterized protein LOC113555236 [Rhopalosiphum maidis]
TRINITY_DN1806_c0_g1_i2	158.34	226.95	4.75	4.96	2.09e-07	5.72e-20	20	20	No annotation
TRINITY_DN105618_c0_g1_i1	82.29	145.2	8.88	10.84	2.13e-07	2.48e-14	20	20	No annotation
TRINITY_DN7253_c4_g1_i7	25243	5919.61	3.92	1.69	2.22e-07	4.43e-08	5	20	XP_026814482.1 facilitated trehalose transporter Tret1-like [Rhopalosiphum maidis]
TRINITY_DN11600_c1_g1_i1	81.2	120.37	9.45	10.37	2.3e-07	3.96e-10	20	15	XP_025195839.1 pyruvate dehydrogenase E1 component subunit beta, mitochondrial-like [Melanaphis sacchari]
TRINITY_DN12305_c0_g3_i2	195.63	173.69	8.26	6.48	2.41e-07	3.1e-21	20	20	KAF0717206.1 Uncharacterized protein FWK35_00037933, partial [Aphis craccivora]
TRINITY_DN2001_c0_g2_i1	171.49	540.51	4.1	4.91	2.43e-07	2.36e-16	20	20	No annotation
TRINITY_DN149216_c0_g1_i1	111.14	256.69	7.42	8.47	2.54e-07	7.28e-18	20	20	MCH1921792.1 hypothetical protein [Shewanella sp. A3A]
TRINITY_DN4125_c1_g1_i1	59.42	140.58	21.6	9.93	2.62e-07	4.15e-12	20	20	XP_026820638.1 cathepsin L1 [Rhopalosiphum maidis]
TRINITY_DN118513_c0_g1_i7	72.19	437.36	-7.14	3.18	2.74e-07	9.1e-05	20	2	No annotation
TRINITY_DN47882_c0_g1_i1	81.16	123.02	21.99	9.62	2.74e-07	1.25e-11	20	15	XP_026804397.1 helicase domino [Rhopalosiphum maidis]
TRINITY_DN961_c0_g5_i1	148.31	1005.4	-3.94	-2.37	2.79e-07	3.08e-05	20	15	No annotation
TRINITY_DN13634_c0_g1_i4	58.38	80.69	9.4	9.86	2.8e-07	7.28e-12	20	20	XP_026804636.1 LOW QUALITY PROTEIN: uncharacterized protein LOC113548135 [Rhopalosiphum maidis]
TRINITY_DN1198_c0_g1_i8	5801.45	3187.75	4.47	4.75	2.99e-07	1.06e-32	20	20	XP_026806739.1 endocuticle structural glycoprotein SgAbd-4-like [Rhopalosiphum maidis]
TRINITY_DN2260_c0_g4_i1	71.81	73.91	22.01	9.3	3.12e-07	8.89e-08	20	20	No annotation
TRINITY_DN254653_c0_g1_i1	16.88	12.27	-20.97	-6.5	3.19e-07	0.0487	2	3	XP_026813735.1 protein amnionless [Rhopalosiphum maidis]
TRINITY_DN135457_c0_g1_i2	59.35	405.28	3.6	6.31	3.21e-07	2.04e-36	20	20	XP_026815949.1 transketolase-like protein 2 [Rhopalosiphum maidis]
TRINITY_DN7253_c4_g1_i3	39616.2	8962.93	3.74	1.67	3.37e-07	0.00025	5	20	XP_026814482.1 facilitated trehalose transporter Tret1-like [Rhopalosiphum maidis]
TRINITY_DN6747_c3_g1_i1	280.48	484.78	6.43	9.87	3.9e-07	4.67e-36	20	20	KAE9537466.1 hypothetical protein AGLY_006489 [Aphis glycines]
TRINITY_DN317_c0_g2_i2	166.12	126.5	10.19	7.99	3.98e-07	2.04e-14	20	20	No annotation
TRINITY_DN5831_c0_g1_i7	1683.96	17.5	11.29	4.38	4.1e-07	0.0465	5	2	XP_026813195.1 uncharacterized protein LOC113553845 isoform X2 [Rhopalosiphum maidis]
TRINITY_DN73555_c0_g1_i3	285.14	265.36	9.41	7.6	4.19e-07	3.2e-22	1	20	XP_025190740.1 protein stunted-like isoform X1 [Melanaphis sacchari]
TRINITY_DN2513_c0_g2_i2	282.07	308.93	11.25	11.18	4.22e-07	7.34e-16	20	20	No annotation
TRINITY_DN1607_c0_g1_i1	775.71	1873.09	2.46	3.64	5.99e-07	1.3e-16	20	20	XP_026809477.1 uncharacterized protein LOC113551425 isoform X2 [Rhopalosiphum maidis] XP_026809484.1 uncharacterized protein LOC113551425 isoform X2 [Rhopalosiphum maidis]
TRINITY_DN1811_c0_g1_i5	138.9	268.84	-4.14	-1.17	6.38e-07	0.000292	2	20	XP_025191316.1 uncharacterized protein LOC112591650 [Melanaphis sacchari]
TRINITY_DN45996_c0_g2_i1	74.46	83.31	8.79	9.91	6.55e-07	1.79e-11	20	15	No annotation
TRINITY_DN111745_c0_g2_i1	33.51	7.23	22.34	6.38	6.55e-07	0.0098	1	20	No annotation
TRINITY_DN13693_c1_g1_i1	77.58	90.11	7.49	8.87	6.59e-07	2.62e-11	20	15	XP_026820735.1 protein argonaute-2-like [Rhopalosiphum maidis]
TRINITY_DN2476_c1_g3_i1	175.45	215.14	10.57	11.28	6.59e-07	1.08e-16	20	20	No annotation
TRINITY_DN38286_c0_g1_i1	359.79	581.83	8.51	7.68	6.59e-07	1.91e-05	20	15	KAF0770967.1 Uncharacterized protein FWK35_00015394 [Aphis craccivora]
TRINITY_DN206848_c0_g1_i1	708.7	1450.43	3.7	2.75	7.03e-07	0.000124	5	3	XP_026818002.1 adhesive plaque matrix protein-like [Rhopalosiphum maidis]
TRINITY_DN2036_c0_g1_i24	3921.37	2779.17	-1.05	-0.85	7.15e-07	0.000406	20	20	No annotation
TRINITY_DN5831_c0_g1_i13	1054.03	10.92	11.4	6.98	7.94e-07	0.0207	5	20	XP_026813195.1 uncharacterized protein LOC113553845 isoform X2 [Rhopalosiphum maidis]
TRINITY_DN15270_c0_g1_i1	48.66	81.75	9.14	6.41	8.24e-07	0.000122	20	3	No annotation
TRINITY_DN2144_c0_g1_i1	273.14	501.74	-2.17	-1.11	8.49e-07	1.22e-05	2	20	KAF0726518.1 Retrotransposable element Tf2 protein type 1 [Aphis craccivora]
TRINITY_DN22403_c0_g1_i1	32.19	11.09	22.2	7	8.86e-07	0.000424	1	20	No annotation
TRINITY_DN37269_c0_g1_i1	47.07	94.5	9.54	7.19	8.95e-07	1.27e-08	1	15	XP_050064292.1 uncharacterized protein LOC126553164 [Aphis gossypii]
TRINITY_DN37269_c0_g1_i2	38.73	82.68	9.25	7.41	8.95e-07	1.26e-07	1	15	XP_050064292.1 uncharacterized protein LOC126553164 [Aphis gossypii]
TRINITY_DN5831_c0_g1_i9	3717.26	92.72	9.25	6.24	9.68e-07	1.06e-06	0	1	XP_026813194.1 uncharacterized protein LOC113553845 isoform X1 [Rhopalosiphum maidis]
TRINITY_DN1983_c0_g1_i13	145.23	124.25	6.47	5.86	9.81e-07	1.58e-11	20	20	XP_026810723.1 lamin-B receptor [Rhopalosiphum maidis]
TRINITY_DN7264_c0_g1_i9	58.63	111.83	8.44	8.83	1.01e-06	2.95e-16	20	20	No annotation
TRINITY_DN3134_c3_g1_i1	53.9	69.21	21.5	8.61	1.06e-06	8e-06	15	20	No annotation
TRINITY_DN32918_c0_g1_i1	41.55	27.37	21.26	8.3	1.06e-06	1.37e-07	15	20	No annotation
TRINITY_DN11462_c0_g1_i1	45.38	67.15	21.38	9.5	1.06e-06	1.28e-09	15	20	No annotation
TRINITY_DN143746_c0_g1_i1	41.76	25.03	21.27	5.73	1.06e-06	0.000314	15	20	XP_026817815.1 neutral and basic amino acid transport protein rBAT [Rhopalosiphum maidis] XP_026817816.1 neutral and basic amino acid transport protein rBAT [Rhopalosiphum maidis]
TRINITY_DN66621_c0_g1_i1	41.55	59.63	21.26	21.54	1.06e-06	1.38e-08	15	1	No annotation
TRINITY_DN3277_c4_g1_i1	44.11	50.05	21.34	9.11	1.06e-06	1.12e-06	15	15	No annotation
TRINITY_DN23744_c0_g1_i9	47.73	75.48	21.01	8.74	1.06e-06	1.26e-07	15	15	No annotation
TRINITY_DN114226_c1_g1_i1	46.45	46.57	21.42	9	1.06e-06	4.52e-08	15	15	No annotation
TRINITY_DN8646_c0_g1_i2	45.38	53.94	21.38	8.83	1.06e-06	8.31e-08	15	20	XP_026818614.1 vacuolar protein sorting-associated protein 18 homolog [Rhopalosiphum maidis]
TRINITY_DN13606_c0_g1_i1	47.73	42.24	21.01	7.96	1.06e-06	4.26e-07	15	20	No annotation
TRINITY_DN72044_c0_g1_i1	46.88	56.73	21.43	7.2	1.06e-06	5.11e-07	15	20	NP_001156073.1 ubiquitin-like protein 4A-like [Acyrthosiphon pisum]
TRINITY_DN6109_c0_g1_i1	45.38	124.52	21.38	10.42	1.06e-06	1.56e-10	15	15	No annotation
TRINITY_DN85206_c2_g1_i2	43.68	16.23	21.19	7.48	1.06e-06	0.0381	15	15	No annotation
TRINITY_DN5915_c0_g1_i19	46.88	41.88	21.43	8.85	1.06e-06	3.79e-07	15	15	No annotation
TRINITY_DN12777_c0_g1_i1	46.45	25.73	21.42	8.15	1.06e-06	1.9e-05	15	15	XP_026822990.1 zinc finger protein 626-like [Rhopalosiphum maidis]
TRINITY_DN6092_c0_g1_i2	42.61	53.76	21.21	8.77	1.06e-06	5.04e-06	15	15	No annotation
TRINITY_DN43996_c0_g1_i1	41.55	51.76	21.26	8.61	1.06e-06	4.31e-07	15	20	No annotation
TRINITY_DN20356_c0_g1_i2	45.38	151.12	21.38	7.51	1.06e-06	1.35e-05	15	20	XP_026816716.1 uncharacterized protein LOC113556146 [Rhopalosiphum maidis]
TRINITY_DN24520_c0_g1_i1	48.79	24.5	21.48	21.92	1.06e-06	3.73e-09	15	1	No annotation
TRINITY_DN3305_c0_g2_i1	41.76	98.68	21.27	8.64	1.06e-06	3.59e-10	15	20	No annotation
TRINITY_DN56209_c0_g1_i1	47.52	77.04	21.44	9.73	1.06e-06	2.82e-11	15	20	No annotation
TRINITY_DN67933_c0_g1_i1	45.17	27.29	21.38	8.3	1.06e-06	5.55e-06	15	20	No annotation
TRINITY_DN85993_c0_g1_i1	53.8	78.79	21.49	6.52	1.06e-06	3.74e-10	15	20	XP_026804397.1 helicase domino [Rhopalosiphum maidis]
TRINITY_DN10821_c0_g1_i1	44.96	55.08	21.37	8.9	1.06e-06	4.6e-07	15	20	No annotation
TRINITY_DN15866_c0_g1_i1	45.38	66.49	21.38	9.58	1.06e-06	4.85e-11	15	20	No annotation
TRINITY_DN81094_c0_g1_i2	43.68	63.95	21.19	9.46	1.06e-06	9.74e-07	15	15	XP_026807104.1 uncharacterized protein LOC113549829 [Rhopalosiphum maidis]
TRINITY_DN2367_c2_g1_i1	72.99	87.92	21.36	5.77	1.06e-06	2.06e-10	15	20	No annotation
TRINITY_DN30000_c0_g1_i1	46.02	91.69	21.4	8.1	1.06e-06	1.23e-06	15	15	No annotation
TRINITY_DN6954_c0_g2_i1	43.04	59.04	21.31	5.25	1.06e-06	1.16e-05	15	20	No annotation
TRINITY_DN1325_c0_g1_i12	45.6	29.68	21.39	7.39	1.06e-06	0.000696	15	20	No annotation
TRINITY_DN12364_c0_g2_i1	57.36	79.09	21.35	21.57	1.06e-06	1.24e-08	15	1	No annotation
TRINITY_DN4220_c0_g1_i2	45.38	36.06	21.38	8.36	1.06e-06	3.77e-06	15	20	XP_026818775.1 uncharacterized protein LOC113557447 isoform X2 [Rhopalosiphum maidis]
TRINITY_DN80822_c0_g1_i1	43.04	37.76	21.31	8.26	1.06e-06	6.17e-06	15	20	No annotation
TRINITY_DN17015_c0_g1_i1	41.76	50.99	21.27	9.21	1.06e-06	7.33e-06	15	15	No annotation
TRINITY_DN133164_c0_g1_i1	42.19	82.19	21.28	9.54	1.06e-06	2.15e-08	15	20	XP_026822307.1 inter-alpha-trypsin inhibitor heavy chain H4-like isoform X1 [Rhopalosiphum maidis]
TRINITY_DN66870_c0_g1_i3	41.76	30.28	21.27	7.54	1.06e-06	0.000109	15	20	No annotation
TRINITY_DN10804_c0_g1_i4	231.3	226.69	8.6	9.67	1.11e-06	9.03e-12	20	20	No annotation
TRINITY_DN11188_c0_g1_i17	39.21	41.52	21.18	8.33	1.12e-06	4.91e-07	15	20	No annotation
TRINITY_DN27541_c0_g1_i1	43.47	31.45	20.89	8.44	1.12e-06	3e-05	15	20	No annotation
TRINITY_DN706_c0_g1_i1	40.98	25.9	21.22	21.29	1.12e-06	4.68e-08	15	1	No annotation
TRINITY_DN4320_c0_g2_i1	54.35	30.12	21.16	8.26	1.12e-06	4.16e-06	15	20	No annotation
TRINITY_DN31110_c0_g1_i1	41.34	23.66	21.09	7.95	1.12e-06	6.94e-06	15	20	BAH70960.1 ACYPI007941 [Acyrthosiphon pisum]
TRINITY_DN23398_c0_g2_i1	39.42	27.4	21.14	8.3	1.12e-06	5.57e-06	15	20	No annotation
TRINITY_DN12_c1_g1_i2	38.57	23.3	21.16	8.01	1.12e-06	0.000281	15	20	No annotation
TRINITY_DN127850_c0_g1_i1	40.48	22.46	21.22	8.02	1.12e-06	5.54e-06	15	20	No annotation
TRINITY_DN19239_c0_g1_i1	52.07	46.91	20.89	8.87	1.12e-06	9.81e-08	15	20	No annotation
TRINITY_DN42547_c0_g1_i1	41.34	52.61	21.09	9.18	1.12e-06	2.2e-09	15	20	XP_026811889.1 thymidylate synthase [Rhopalosiphum maidis]
TRINITY_DN25637_c0_g1_i1	38.78	59.49	21.16	9.36	1.12e-06	3.02e-09	15	15	XP_026815593.1 serine hydrolase-like protein isoform X2 [Rhopalosiphum maidis]
TRINITY_DN24976_c0_g1_i2	39.84	36.74	21.19	8.66	1.12e-06	5.98e-08	15	20	No annotation
TRINITY_DN57335_c0_g1_i1	43.47	34.17	20.89	8.21	1.12e-06	3.48e-05	15	20	No annotation
TRINITY_DN21404_c0_g1_i1	39.42	16.68	21.14	7.59	1.12e-06	1.88e-05	15	20	No annotation
TRINITY_DN32699_c0_g1_i1	40.91	64.9	21.24	21.35	1.12e-06	1.15e-10	15	20	No annotation
TRINITY_DN38874_c2_g1_i1	40.27	81.63	21.22	10.39	1.12e-06	1.46e-08	15	3	No annotation
TRINITY_DN66429_c0_g2_i2	38.78	41.03	21.16	8.82	1.12e-06	5.8e-06	15	15	XP_026812117.1 succinate dehydrogenase cytochrome b560 subunit, mitochondrial-like [Rhopalosiphum maidis]
TRINITY_DN371_c1_g1_i19	41.34	103.25	21.09	7.27	1.12e-06	2.18e-06	15	15	XP_026811983.1 leucine-rich repeat extensin-like protein 5 [Rhopalosiphum maidis]
TRINITY_DN92542_c0_g1_i1	39.84	47.11	21.19	9.09	1.12e-06	9.65e-10	15	20	XP_001949497.1 piwi-like protein Siwi [Acyrthosiphon pisum]
TRINITY_DN189296_c0_g1_i1	38.14	33.75	21.14	8.61	1.13e-06	4.09e-07	15	20	No annotation
TRINITY_DN13822_c0_g1_i1	38.14	71.8	21.14	9.69	1.13e-06	7.47e-09	15	20	No annotation
TRINITY_DN129560_c0_g1_i1	38.35	23.58	21.15	8.09	1.13e-06	1.92e-05	15	20	No annotation
TRINITY_DN91079_c0_g1_i1	38.35	50.67	21.15	8.31	1.13e-06	1.05e-06	15	20	No annotation
TRINITY_DN90955_c0_g1_i1	38.14	43.63	21.14	8.55	1.13e-06	1.53e-05	15	20	No annotation
TRINITY_DN7621_c0_g1_i1	94.95	94.47	10.04	6.83	1.15e-06	1.54e-07	2	20	No annotation
TRINITY_DN136653_c0_g1_i1	198.77	249.1	4.23	5.44	1.19e-06	2.36e-16	20	20	XP_026817022.1 ATP synthase subunit O, mitochondrial [Rhopalosiphum maidis]
TRINITY_DN8318_c0_g1_i1	37.5	50.33	21.12	7.87	1.22e-06	2.19e-09	15	20	No annotation
TRINITY_DN12_c1_g1_i1	37.5	30.37	21.12	8.39	1.22e-06	0.000126	15	15	No annotation
TRINITY_DN32814_c0_g1_i2	37.5	43.5	21.12	6.49	1.22e-06	0.000184	15	15	XP_001950902.3 uncharacterized protein LOC100158796 [Acyrthosiphon pisum]
TRINITY_DN89518_c0_g1_i2	37.71	45.6	21.12	5.77	1.22e-06	6.53e-07	15	20	No annotation
TRINITY_DN45996_c0_g1_i10	91.15	117.7	8.66	9.37	1.23e-06	1.06e-11	20	20	XP_022177218.1 transmembrane protein 41A-like [Myzus persicae]
TRINITY_DN8856_c0_g1_i10	449.18	261.83	6	12.02	1.28e-06	4.62e-13	20	15	XP_026813682.1 uncharacterized protein LOC113554159 [Rhopalosiphum maidis]
TRINITY_DN2887_c0_g1_i5	311.43	235.84	4.91	9.7	1.28e-06	9.28e-14	20	15	XP_026804591.1 uncharacterized protein LOC113548110 [Rhopalosiphum maidis]
TRINITY_DN29939_c0_g1_i1	53.47	64.88	21.1	9.48	1.31e-06	8.09e-10	15	15	No annotation
TRINITY_DN14717_c0_g1_i1	36.86	32.21	21.09	8.47	1.35e-06	1.12e-06	15	15	KAF0746020.1 basement membrane-specific heparan sulfate proteoglycan core protein isoform X5, partial [Aphis craccivora]
TRINITY_DN4267_c0_g1_i3	36.22	97.01	21.07	9.45	1.36e-06	6.13e-11	15	20	No annotation
TRINITY_DN13194_c0_g1_i1	36.65	47.05	21.09	21.06	1.36e-06	2.28e-09	15	20	BAJ90568.1 predicted protein, partial [Hordeum vulgare subsp. vulgare]
TRINITY_DN12899_c0_g1_i1	36.44	43.07	21.08	8.96	1.36e-06	2.97e-08	15	20	No annotation
TRINITY_DN43013_c0_g1_i1	36.22	24.49	21.07	8.08	1.36e-06	1.16e-05	15	15	XP_026804441.1 thyroid adenoma-associated protein homolog isoform X1 [Rhopalosiphum maidis]
TRINITY_DN12534_c0_g1_i11	40.17	39.7	21.09	8.77	1.36e-06	5.22e-08	15	15	No annotation
TRINITY_DN12076_c0_g1_i1	36.44	32.51	21.08	8.49	1.36e-06	1.21e-05	15	15	No annotation
TRINITY_DN20643_c0_g1_i1	36.22	37.13	21.07	8.79	1.36e-06	3.23e-07	15	20	No annotation
TRINITY_DN201916_c0_g1_i1	36.44	38	21.08	8.71	1.36e-06	1.06e-05	15	15	KAE9545516.1 hypothetical protein AGLY_001059 [Aphis glycines]
TRINITY_DN9604_c2_g1_i1	36.22	26.29	21.07	7.28	1.36e-06	4.91e-06	15	20	No annotation
TRINITY_DN95487_c0_g1_i1	36.01	49.34	21.06	8.49	1.38e-06	4.87e-07	15	20	No annotation
TRINITY_DN20786_c0_g1_i1	36.01	49.32	21.06	9.09	1.38e-06	2.37e-07	15	20	No annotation
TRINITY_DN10112_c0_g1_i1	318.55	403.7	4.7	6.07	1.39e-06	1.41e-18	20	20	XP_026816242.1 probable phospholipid hydroperoxide glutathione peroxidase isoform X2 [Rhopalosiphum maidis] XP_026816243.1 probable phospholipid hydroperoxide glutathione peroxidase isoform X2 [Rhopalosiphum maidis]
TRINITY_DN1411_c0_g1_i5	52.75	244.95	4.07	5.08	1.39e-06	4.37e-17	20	20	XP_026809267.1 3-hydroxyisobutyrate dehydrogenase, mitochondrial [Rhopalosiphum maidis]
TRINITY_DN45768_c0_g1_i1	35.8	41.11	21.05	7.06	1.43e-06	0.00123	15	3	No annotation
TRINITY_DN345_c0_g1_i2	203.83	177.58	10.78	8.5	1.43e-06	7.22e-12	20	15	No annotation
TRINITY_DN54194_c0_g1_i1	35.58	37.66	21.05	8.72	1.43e-06	2.94e-06	15	20	VVC30826.1 Pre-C2HC domain,Reverse transcriptase domain [Cinara cedri]
TRINITY_DN19226_c0_g1_i1	141.88	50.96	21.05	9.13	1.43e-06	1.64e-09	15	20	XP_026804170.1 leucine-rich repeat-containing protein 59 [Rhopalosiphum maidis]
TRINITY_DN39696_c0_g1_i1	35.58	40.86	21.05	21.38	1.43e-06	3.26e-08	15	1	No annotation
TRINITY_DN123684_c0_g1_i1	35.58	41.87	21.05	21.81	1.43e-06	4.88e-09	15	1	XP_026811991.1 putative sodium-dependent multivitamin transporter [Rhopalosiphum maidis] XP_026811992.1 putative sodium-dependent multivitamin transporter [Rhopalosiphum maidis] XP_026811993.1 putative sodium-dependent multivitamin transporter [Rhopalosiphum maidis] XP_026811994.1 putative sodium-dependent multivitamin transporter [Rhopalosiphum maidis] XP_026811995.1 putative sodium-dependent mu…
TRINITY_DN2931_c0_g2_i1	35.37	61.44	21.04	6.21	1.44e-06	1.12e-11	15	20	No annotation
TRINITY_DN109711_c0_g1_i1	37.29	30.9	20.88	8.41	1.44e-06	1.36e-05	15	20	No annotation
TRINITY_DN366_c2_g1_i1	35.37	36.63	21.04	8.72	1.44e-06	4.3e-08	15	20	No annotation
TRINITY_DN72534_c0_g1_i3	37.29	25.79	20.88	7.25	1.44e-06	8.7e-05	15	20	XP_026822980.1 nucleolar protein 14 homolog isoform X2 [Rhopalosiphum maidis]
TRINITY_DN147808_c0_g1_i1	48.15	97.86	20.2	8.29	1.51e-06	3.68e-11	15	20	No annotation
TRINITY_DN441_c1_g1_i20	199.4	367.64	-2.02	-0.88	1.54e-06	0.0037	20	20	XP_027843889.2 uncharacterized protein LOC114124737 [Aphis gossypii]
TRINITY_DN5206_c0_g1_i11	64.03	68.3	9.11	7.72	1.55e-06	8.84e-09	20	20	XP_026807562.1 glutamate-gated chloride channel-like [Rhopalosiphum maidis]
TRINITY_DN39091_c0_g3_i1	755.44	998.17	4.07	5.16	1.6e-06	1.72e-29	20	20	KAE9537466.1 hypothetical protein AGLY_006489 [Aphis glycines]
TRINITY_DN114044_c0_g1_i1	44.87	42.79	21.01	8.88	1.61e-06	1.49e-06	15	15	No annotation
TRINITY_DN8014_c0_g1_i6	47.25	194.27	4.37	11.13	1.63e-06	1.11e-15	20	20	KAF0773661.1 Uncharacterized protein FWK35_00010581 [Aphis craccivora]
TRINITY_DN35965_c0_g1_i1	34.3	36.32	20.99	8.32	1.65e-06	6.81e-07	15	20	No annotation
TRINITY_DN72534_c1_g1_i1	34.52	16.58	21	7.58	1.65e-06	1.49e-05	15	20	XP_026822979.1 nucleolar protein 14 homolog isoform X1 [Rhopalosiphum maidis]
TRINITY_DN142442_c0_g1_i1	34.3	12.91	20.99	7.15	1.65e-06	0.000829	15	15	XP_026806108.1 uncharacterized protein LOC113549138 [Rhopalosiphum maidis]
TRINITY_DN2606_c0_g1_i1	194.43	179.59	5.36	5.35	1.65e-06	8.28e-10	20	20	No annotation
TRINITY_DN114322_c0_g1_i4	34.3	35.4	20.99	8.61	1.65e-06	2.85e-06	15	20	XP_026814420.1 nucleosome-remodeling factor subunit NURF301-like isoform X1 [Rhopalosiphum maidis]
TRINITY_DN27657_c0_g2_i1	34.3	23.53	20.99	8.09	1.65e-06	5.39e-07	15	20	KAF0690841.1 DUF659 domain-containing protein, partial [Aphis craccivora]
TRINITY_DN104500_c0_g1_i1	34.3	31.41	20.99	7.47	1.65e-06	1.05e-05	15	15	XP_026806469.1 CDGSH iron-sulfur domain-containing protein 2 homolog A [Rhopalosiphum maidis]
TRINITY_DN100076_c0_g1_i1	34.52	30.34	21	8.64	1.65e-06	2.8e-07	15	20	No annotation
TRINITY_DN81769_c0_g1_i1	166.89	233.56	8.56	11.33	1.66e-06	6.55e-17	20	20	KAF0760519.1 peroxiredoxin-5, mitochondrial isoform X1 [Aphis craccivora]
TRINITY_DN67604_c0_g1_i5	32.61	289.23	8.56	8.95	1.66e-06	2.23e-21	20	15	No annotation
TRINITY_DN43076_c0_g1_i2	34.09	34.95	20.99	8.59	1.67e-06	3.12e-06	15	20	No annotation
TRINITY_DN774_c6_g1_i1	34.09	27.18	20.99	8.29	1.67e-06	6.87e-07	15	20	XP_025191709.1 uncharacterized protein LOC112591957 [Melanaphis sacchari]
TRINITY_DN1260_c1_g1_i2	34.09	18.6	20.99	7.68	1.67e-06	0.00164	15	15	XP_008185581.1 farnesol dehydrogenase-like [Acyrthosiphon pisum]
TRINITY_DN107084_c0_g1_i1	34.09	46.52	20.99	8.14	1.67e-06	5.36e-08	15	20	No annotation
TRINITY_DN23601_c0_g1_i1	48.58	72.27	20.02	8.67	1.7e-06	2.01e-05	15	15	No annotation
TRINITY_DN99387_c0_g1_i1	33.67	51.56	20.97	8.78	1.7e-06	4.98e-08	15	20	No annotation
TRINITY_DN8790_c0_g2_i1	33.88	36.43	20.98	8.6	1.7e-06	6.69e-08	15	20	No annotation
TRINITY_DN113515_c0_g1_i1	33.67	51.28	20.97	21.21	1.7e-06	8.2e-07	15	0	XP_026815301.1 2-oxoglutarate dehydrogenase, mitochondrial isoform X7 [Rhopalosiphum maidis]
TRINITY_DN2388_c0_g3_i1	33.67	18.81	20.97	8.28	1.7e-06	0.0209	15	3	XP_026806936.1 solute carrier family 26 member 10-like isoform X1 [Rhopalosiphum maidis]
TRINITY_DN5514_c1_g1_i1	34.15	23.04	20.97	7.99	1.7e-06	8.12e-06	15	20	No annotation
TRINITY_DN29255_c0_g1_i1	33.88	35.82	20.98	8.69	1.7e-06	1.05e-06	15	20	No annotation
TRINITY_DN54927_c0_g1_i1	49.45	155.29	5.08	6.34	1.7e-06	2.49e-15	20	20	XP_026809126.1 uncharacterized protein LOC113551208 isoform X2 [Rhopalosiphum maidis]
TRINITY_DN29943_c0_g1_i1	33.45	15.05	20.96	4.3	1.77e-06	0.0239	15	20	No annotation
TRINITY_DN82617_c0_g1_i1	48.87	62	9.15	9.48	1.8e-06	6.3e-11	20	20	XP_026808010.1 histone acetyltransferase KAT6B-like isoform X3 [Rhopalosiphum maidis]
TRINITY_DN4008_c0_g1_i13	33.24	30.87	20.95	8.48	1.84e-06	1.7e-07	15	20	KAE9525235.1 hypothetical protein AGLY_014303 [Aphis glycines]
TRINITY_DN20945_c0_g1_i1	33.24	8.73	20.95	6.66	1.84e-06	0.00536	15	20	No annotation
TRINITY_DN52427_c0_g1_i1	33.03	25.26	20.94	8.7	1.88e-06	7.71e-06	15	3	XP_026821861.1 sialin-like [Rhopalosiphum maidis]
TRINITY_DN32883_c0_g1_i1	33.03	41.19	20.94	8.83	1.88e-06	2.37e-07	15	20	No annotation
TRINITY_DN34529_c1_g1_i1	270.71	267.03	8.3	9.32	1.92e-06	6.02e-18	20	20	No annotation
TRINITY_DN77831_c0_g1_i1	32.6	64.21	20.92	23.39	2.02e-06	3.26e-08	15	1	No annotation
TRINITY_DN35411_c0_g1_i2	57.3	142.9	8.95	10.62	2.02e-06	1.65e-12	20	20	XP_027838436.1 zinc finger protein 239-like [Aphis gossypii]
TRINITY_DN23340_c0_g1_i1	32.6	33.97	20.92	8.61	2.02e-06	4.03e-06	15	20	No annotation
TRINITY_DN83765_c0_g1_i2	35.5	103.7	20.92	10.23	2.02e-06	4.84e-12	15	20	XP_026810891.1 uncharacterized protein LOC113552288 [Rhopalosiphum maidis]
TRINITY_DN99587_c1_g1_i1	78.31	241.63	9.4	10.03	2.06e-06	5.4e-13	20	20	XP_026820165.1 hexokinase type 2-like isoform X3 [Rhopalosiphum maidis]
TRINITY_DN382_c7_g1_i1	1352.22	856.98	3.33	4.17	2.11e-06	1.09e-10	20	15	No annotation
TRINITY_DN4418_c0_g1_i5	37.57	146.99	5.88	7.88	2.14e-06	9.82e-09	20	20	No annotation
TRINITY_DN51028_c0_g1_i1	32.17	16.27	20.91	7.55	2.2e-06	0.000104	15	20	No annotation
TRINITY_DN21584_c0_g1_i1	31.96	18.16	20.89	4.52	2.23e-06	0.00578	15	20	XP_026804621.1 SAFB-like transcription modulator isoform X1 [Rhopalosiphum maidis]
TRINITY_DN57602_c0_g1_i1	31.96	20.73	20.89	7.9	2.23e-06	8.36e-06	15	20	XP_026809425.1 deubiquitinase OTUD6B [Rhopalosiphum maidis]
TRINITY_DN1705_c4_g1_i3	31.96	39.44	20.89	8.76	2.23e-06	3.01e-08	15	20	No annotation
TRINITY_DN22792_c0_g1_i1	31.96	33.7	20.89	9.06	2.23e-06	2.11e-07	15	20	No annotation
TRINITY_DN83217_c0_g1_i2	48.72	246.41	9.47	10.23	2.24e-06	7.57e-22	20	20	XP_026810189.1 uncharacterized protein LOC113551853 [Rhopalosiphum maidis]
TRINITY_DN14339_c1_g1_i1	31.75	26.64	20.88	8.29	2.27e-06	1.63e-07	15	20	No annotation
TRINITY_DN79997_c0_g2_i1	34.94	29.67	20.61	8.42	2.27e-06	7.04e-08	15	20	XP_026809910.1 elongin-C-like [Rhopalosiphum maidis]
TRINITY_DN15312_c0_g1_i1	50.88	83.3	20.61	8.15	2.27e-06	2.46e-08	15	3	No annotation
TRINITY_DN18714_c0_g1_i1	31.53	10.59	20.88	6.93	2.31e-06	0.0237	15	20	No annotation
TRINITY_DN55420_c0_g1_i2	31.53	94.3	20.88	9.12	2.31e-06	6.94e-08	15	20	XP_026809969.1 fatty acid synthase-like [Rhopalosiphum maidis]
TRINITY_DN6910_c1_g1_i2	31.53	47.02	20.88	9.54	2.31e-06	0.000237	15	15	No annotation
TRINITY_DN109999_c0_g1_i1	31.53	33.94	20.88	8.55	2.31e-06	6.86e-06	15	20	No annotation
TRINITY_DN128829_c0_g1_i1	188.82	206.92	4.96	4.78	2.41e-06	5.22e-15	20	20	No annotation
TRINITY_DN1437_c0_g1_i16	85.71	976.65	3.83	5.65	2.46e-06	2.88e-31	20	20	XP_026804880.1 uncharacterized protein LOC113548279 [Rhopalosiphum maidis]
TRINITY_DN39303_c0_g1_i1	81.83	142.46	7.79	9.73	2.46e-06	2.09e-15	20	20	XP_026806232.1 uncharacterized protein LOC113549228 isoform X2 [Rhopalosiphum maidis]
TRINITY_DN222_c0_g1_i4	737.34	993.18	2.96	3.63	2.46e-06	1.9e-15	20	20	XP_015380308.1 PREDICTED: myophilin [Diuraphis noxia]
TRINITY_DN28292_c0_g1_i1	31.11	20.48	20.86	7.88	2.49e-06	2.76e-05	15	20	No annotation
TRINITY_DN5643_c0_g2_i1	39.36	19.17	20.86	7.79	2.49e-06	7.01e-05	15	20	No annotation
TRINITY_DN7253_c4_g1_i2	3806.24	984.55	3.68	2.91	2.55e-06	0.000119	5	20	XP_026814482.1 facilitated trehalose transporter Tret1-like [Rhopalosiphum maidis]
TRINITY_DN79920_c0_g1_i1	48.2	43.93	20.84	8.92	2.57e-06	1.02e-06	15	15	XP_026818724.1 general vesicular transport factor p115 [Rhopalosiphum maidis]
TRINITY_DN50093_c0_g1_i1	30.9	29.95	20.84	8.43	2.57e-06	8.89e-08	15	20	No annotation
TRINITY_DN1481_c0_g1_i5	93.77	165.73	7.98	5.45	2.63e-06	7.87e-17	20	20	No annotation
TRINITY_DN15766_c0_g1_i4	19.74	50.52	-22.16	-1.41	2.67e-06	0.0327	10	20	XP_016658975.1 zinc finger MYM-type protein 5-like [Acyrthosiphon pisum]
TRINITY_DN60969_c0_g1_i1	154.01	178.82	8.3	10.95	2.67e-06	2.32e-14	2	20	No annotation
TRINITY_DN1327_c0_g2_i1	31.8	70.3	8.82	9.66	2.74e-06	5.83e-11	20	20	No annotation
TRINITY_DN11509_c0_g1_i1	30.47	25.81	20.83	21.99	2.76e-06	3.55e-09	15	1	No annotation
TRINITY_DN79865_c0_g1_i1	30.68	49.76	20.8	9.11	2.76e-06	5.65e-10	15	20	XP_026815217.1 formin-binding protein 4-like [Rhopalosiphum maidis]
TRINITY_DN18628_c0_g1_i1	30.47	68.1	20.83	7.68	2.76e-06	1.73e-07	15	15	No annotation
TRINITY_DN1525_c0_g1_i9	30.68	10.23	20.8	6.88	2.76e-06	0.000776	15	20	KAF0710581.1 lactase-phlorizin hydrolase-like, partial [Aphis craccivora]
TRINITY_DN36966_c1_g1_i1	30.68	13.75	20.8	7.31	2.76e-06	9.72e-05	15	20	No annotation
TRINITY_DN22482_c3_g1_i1	30.68	37.95	20.8	8.78	2.76e-06	8.9e-09	15	20	XP_015377468.1 PREDICTED: suppressor of tumorigenicity 14 protein homolog [Diuraphis noxia]
TRINITY_DN785_c0_g2_i4	35.08	50.61	8.67	8.16	2.77e-06	2.86e-06	20	15	No annotation
TRINITY_DN10732_c0_g1_i1	41.74	66.05	8.92	8.61	2.77e-06	2.28e-09	20	20	XP_026823482.1 uncharacterized protein LOC113561334 isoform X3 [Rhopalosiphum maidis]
TRINITY_DN2931_c0_g1_i3	127.87	186.65	8.43	7.42	2.77e-06	1.29e-20	20	20	XP_026817753.1 R3H domain-containing protein 4-like [Rhopalosiphum maidis]
TRINITY_DN72528_c0_g1_i1	30.04	19.35	20.81	7.74	2.91e-06	0.00567	15	20	No annotation
TRINITY_DN27676_c0_g1_i1	30.04	24.39	20.81	8.07	2.91e-06	3.31e-05	15	15	No annotation
TRINITY_DN18880_c0_g1_i3	30.04	26.13	20.81	21.86	2.91e-06	3.55e-09	15	1	No annotation
TRINITY_DN96128_c0_g1_i1	58.88	67.32	20.81	9.54	2.91e-06	1.19e-08	15	20	No annotation
TRINITY_DN22044_c0_g1_i1	30.04	35.13	20.81	7.63	2.91e-06	0.00508	15	15	No annotation
TRINITY_DN3030_c0_g1_i2	32.01	68.99	20.8	4.43	2.99e-06	0.00935	15	15	XP_022167964.1 rab GDP dissociation inhibitor alpha [Myzus persicae]
TRINITY_DN103466_c0_g1_i1	29.83	22.52	20.8	8.02	2.99e-06	9.94e-07	15	20	XP_026812810.1 protein arginine methyltransferase NDUFAF7, mitochondrial [Rhopalosiphum maidis]
TRINITY_DN16308_c0_g1_i2	145.02	165.52	7.86	8.97	3e-06	1.45e-13	2	20	XP_015376406.1 PREDICTED: peptidyl-prolyl cis-trans isomerase-like [Diuraphis noxia]
TRINITY_DN116920_c0_g1_i1	53.66	87.27	8.76	9.75	3.04e-06	3.14e-10	20	20	XP_026807202.1 probable multidrug resistance-associated protein lethal(2)03659 isoform X4 [Rhopalosiphum maidis]
TRINITY_DN1445_c3_g1_i2	103.13	132.44	6.02	9.11	3.08e-06	1.75e-14	20	20	XP_025414935.1 protein bark beetle [Sipha flava]
TRINITY_DN48023_c0_g1_i1	29.62	71	20.79	9.61	3.09e-06	1.97e-07	15	15	XP_026822885.1 ubiquitin-fold modifier 1 [Rhopalosiphum maidis]
TRINITY_DN2884_c0_g1_i1	29.62	22.81	20.79	7.43	3.09e-06	0.000226	15	20	No annotation
TRINITY_DN8176_c1_g1_i1	29.62	21.37	20.79	7.95	3.09e-06	1.51e-05	15	20	No annotation
TRINITY_DN68768_c0_g1_i1	29.62	20.58	20.79	20.42	3.09e-06	4.08e-08	15	1	No annotation
TRINITY_DN27072_c0_g1_i1	29.4	26.57	20.78	8.26	3.16e-06	1.3e-05	15	20	XP_026822782.1 DNA repair and recombination protein RAD54B-like [Rhopalosiphum maidis]
TRINITY_DN29_c0_g1_i27	29.4	79.37	20.78	21.8	3.16e-06	1.43e-10	15	20	XP_026805655.1 lectin subunit alpha-like [Rhopalosiphum maidis]
TRINITY_DN7314_c0_g1_i1	29.4	19.72	20.78	7.76	3.16e-06	0.00024	15	20	No annotation
TRINITY_DN82751_c0_g2_i1	29.4	10.95	20.78	6.98	3.16e-06	0.000603	15	20	No annotation
TRINITY_DN113796_c0_g1_i2	29.19	9.17	20.77	6.66	3.25e-06	0.00588	15	15	XP_026818110.1 uncharacterized protein LOC113557019 isoform X3 [Rhopalosiphum maidis]
TRINITY_DN86621_c0_g1_i1	29.19	19.04	20.77	7.71	3.25e-06	0.000728	15	15	XP_026817914.1 lactosylceramide 4-alpha-galactosyltransferase-like [Rhopalosiphum maidis]
TRINITY_DN80828_c0_g1_i1	33.45	38.13	20.77	8.72	3.25e-06	9.86e-07	15	20	XP_025193384.1 protein TSSC4 [Melanaphis sacchari]
TRINITY_DN125857_c0_g1_i1	35.16	11.31	20.22	7.03	3.26e-06	0.019	15	20	XP_001950688.1 26S proteasome non-ATPase regulatory subunit 13 [Acyrthosiphon pisum]
TRINITY_DN7941_c1_g1_i2	35.16	17.33	20.22	6.92	3.26e-06	0.00577	15	20	No annotation
TRINITY_DN50826_c0_g1_i1	35.16	81.53	20.22	7.26	3.26e-06	3.78e-06	15	20	No annotation
TRINITY_DN9123_c0_g1_i1	4379.33	3812.14	-2.2	-1.75	3.31e-06	8.23e-14	10	5	No annotation
TRINITY_DN10005_c0_g1_i1	28.98	33.58	20.76	9.06	3.32e-06	9.48e-05	15	15	No annotation
TRINITY_DN18496_c0_g1_i1	28.98	27.25	20.76	8.23	3.32e-06	9.14e-06	15	15	No annotation
TRINITY_DN111093_c0_g1_i1	28.76	11.5	20.75	6.99	3.43e-06	0.0182	15	15	No annotation
TRINITY_DN19121_c0_g4_i1	28.76	59.4	20.75	6.44	3.43e-06	0.00155	15	15	No annotation
TRINITY_DN78804_c0_g1_i1	35.9	24.09	20.75	8.63	3.43e-06	2.88e-05	15	20	XP_026815581.1 reticulocyte-binding protein 2 homolog a-like [Rhopalosiphum maidis]
TRINITY_DN15323_c0_g1_i1	28.76	37.13	20.75	8.68	3.43e-06	3.73e-06	15	20	No annotation
TRINITY_DN18794_c0_g1_i1	28.76	30.04	20.75	8.37	3.43e-06	4.04e-05	15	15	XP_026811442.1 GRIP and coiled-coil domain-containing protein 1 isoform X2 [Rhopalosiphum maidis]
TRINITY_DN21158_c0_g1_i1	28.55	25.15	20.74	21.95	3.54e-06	3.55e-09	15	1	No annotation
TRINITY_DN135500_c0_g1_i1	28.55	10.46	20.74	6.91	3.54e-06	0.00146	15	20	XP_026815842.1 E3 ubiquitin-protein ligase rnf168-like [Rhopalosiphum maidis]
TRINITY_DN73937_c0_g1_i1	28.55	25.97	20.74	8.23	3.54e-06	9.82e-07	15	20	XP_026816961.1 LOW QUALITY PROTEIN: long-chain-fatty-acid--CoA ligase 4 [Rhopalosiphum maidis]
TRINITY_DN39355_c0_g1_i1	28.55	19.42	20.74	4.9	3.54e-06	0.0358	15	15	No annotation
TRINITY_DN35739_c0_g1_i1	36.44	45.28	20.74	20.55	3.54e-06	3.82e-08	15	1	No annotation
TRINITY_DN18487_c0_g1_i5	199.53	215.86	10.75	11.09	3.55e-06	2.12e-16	20	20	No annotation
TRINITY_DN8111_c0_g1_i15	338.6	476.49	-2.16	2.9	3.55e-06	0.000823	20	20	XP_026808846.1 uncharacterized protein LOC113551039 isoform X1 [Rhopalosiphum maidis]
TRINITY_DN19430_c0_g1_i1	28.34	26.67	20.73	8.27	3.6e-06	6.08e-07	15	20	No annotation
TRINITY_DN43828_c0_g1_i1	28.34	18.8	20.73	7.76	3.6e-06	8.44e-05	15	20	XP_026822441.1 methyltransferase-like protein 5 [Rhopalosiphum maidis]
TRINITY_DN66870_c0_g1_i2	28.34	23.22	20.73	7.03	3.6e-06	0.000275	15	15	No annotation
TRINITY_DN46627_c0_g1_i1	28.34	12.65	20.73	7.19	3.6e-06	0.00493	15	15	No annotation
TRINITY_DN52358_c0_g1_i1	28.13	39.87	20.72	7.81	3.7e-06	9.68e-06	15	15	No annotation
TRINITY_DN5514_c0_g2_i1	28.13	23.71	20.72	8.6	3.7e-06	5.11e-05	15	3	No annotation
TRINITY_DN93875_c0_g1_i1	55.01	77.19	19.68	8.59	3.7e-06	4.75e-08	15	20	No annotation
TRINITY_DN54628_c0_g1_i2	40.7	42.88	19.68	8.95	3.7e-06	6.58e-08	15	20	XP_026819720.1 uncharacterized protein PFB0145c-like [Rhopalosiphum maidis]
TRINITY_DN39292_c0_g1_i1	28.13	50.23	20.72	9.11	3.7e-06	4.73e-07	15	15	XP_003249011.1 extended synaptotagmin-2-like [Acyrthosiphon pisum]
TRINITY_DN34668_c0_g1_i1	28.13	25.41	20.72	8.13	3.7e-06	0.00012	15	20	XP_050055904.1 adenylate cyclase type 5 isoform X3 [Aphis gossypii]
TRINITY_DN66168_c0_g1_i1	40.73	14.28	20.7	7.36	3.75e-06	6.81e-05	15	20	XP_026816889.1 dihydropyrimidine dehydrogenase [NADP(+)] [Rhopalosiphum maidis]
TRINITY_DN43191_c0_g1_i1	27.91	35.62	20.7	8.62	3.75e-06	1.23e-06	15	15	No annotation
TRINITY_DN38992_c1_g1_i2	27.91	22.05	20.7	4.4	3.75e-06	0.0279	15	15	No annotation
TRINITY_DN9803_c0_g1_i4	31.82	29.84	20.7	7.63	3.75e-06	4.65e-05	15	20	No annotation
TRINITY_DN18236_c0_g2_i5	27.91	21.86	20.7	7.98	3.75e-06	2.25e-05	15	20	No annotation
TRINITY_DN55672_c0_g1_i1	27.96	55.98	20.7	7.15	3.75e-06	6.38e-07	15	20	XP_026804351.1 serine/arginine repetitive matrix protein 1 [Rhopalosiphum maidis]
TRINITY_DN29763_c0_g1_i1	27.91	13.56	20.7	7.22	3.75e-06	0.0156	15	20	No annotation
TRINITY_DN3736_c0_g1_i11	119.88	155.57	8.28	6.49	3.78e-06	4.13e-25	20	20	XP_026810404.1 pyrimidodiazepine synthase-like [Rhopalosiphum maidis]
TRINITY_DN246_c1_g1_i2	75.09	131.07	4	5.08	3.82e-06	6.48e-27	20	20	XP_026821069.1 enhancer of split mgamma protein-like [Rhopalosiphum maidis]
TRINITY_DN4050_c0_g1_i16	146.56	123.08	10.31	10.47	3.84e-06	4.12e-14	20	20	No annotation
TRINITY_DN34146_c0_g1_i1	27.7	24.15	20.69	6.27	3.93e-06	5.74e-05	15	20	No annotation
TRINITY_DN50873_c0_g1_i1	27.7	41.41	20.69	7.87	3.93e-06	0.00226	15	15	No annotation
TRINITY_DN4345_c0_g1_i4	21.56	158.41	-7.83	1.03	4.01e-06	0.0036	10	15	XP_029340965.1 zinc finger BED domain-containing protein 1-like [Acyrthosiphon pisum]
TRINITY_DN56569_c0_g1_i1	71.32	145	7.25	8.58	4.02e-06	2.48e-11	20	20	BAH70695.1 ACYPI001822 [Acyrthosiphon pisum]
TRINITY_DN80284_c3_g1_i1	27.49	41.5	20.69	5.62	4.08e-06	4.87e-05	15	15	XP_027845804.2 cuticle protein 7-like [Aphis gossypii]
TRINITY_DN104692_c0_g1_i1	27.49	13.67	20.69	7.3	4.08e-06	0.012	15	20	XP_026815822.1 chaoptin-like [Rhopalosiphum maidis]
TRINITY_DN118411_c0_g2_i1	27.49	9.55	20.69	6.78	4.08e-06	0.00134	15	20	No annotation
TRINITY_DN27582_c1_g1_i16	4232.61	578.67	6.04	6.67	4.11e-06	6.5e-06	5	20	No annotation
TRINITY_DN4185_c2_g1_i1	83.56	49.44	-5.66	-6.82	4.19e-06	0.0354	10	5	No annotation
TRINITY_DN27747_c1_g1_i1	45.16	150.26	9.03	10.69	4.22e-06	1.92e-12	20	20	No annotation
TRINITY_DN66072_c1_g1_i1	175.54	198.1	10.57	10.2	4.27e-06	5.08e-14	20	20	No annotation
TRINITY_DN144472_c0_g1_i1	55.03	312.04	5.24	6.13	4.27e-06	1.11e-12	20	15	No annotation
TRINITY_DN40998_c0_g1_i1	32.81	38.7	20.11	8.8	4.32e-06	7.45e-09	15	20	XP_026808770.1 RCC1 domain-containing protein 1-like [Rhopalosiphum maidis]
TRINITY_DN2952_c8_g1_i1	32.81	25.9	20.11	8.22	4.32e-06	1.34e-05	15	15	No annotation
TRINITY_DN47902_c0_g1_i1	32.81	31.77	20.11	7.48	4.32e-06	1.22e-05	15	20	XP_026819289.1 uncharacterized protein LOC113557949 [Rhopalosiphum maidis]
TRINITY_DN1829_c0_g1_i5	754.53	119.34	4.15	1.84	4.33e-06	0.000223	5	20	UOW66128.1 cytochrome P450 380C6 [Rhopalosiphum padi]
TRINITY_DN34943_c1_g1_i1	27.06	50.91	20.66	5.84	4.45e-06	3.44e-07	15	20	XP_026817060.1 tubulin polyglutamylase TTLL4-like [Rhopalosiphum maidis]
TRINITY_DN13054_c0_g1_i1	30.26	24.77	20.3	8.04	4.45e-06	1.86e-05	15	20	No annotation
TRINITY_DN108734_c0_g1_i1	27.27	55.27	20.63	8.64	4.45e-06	4.57e-07	15	20	No annotation
TRINITY_DN28945_c0_g1_i2	27.27	36.35	20.63	6.86	4.45e-06	1.46e-05	15	20	XP_026820164.1 hexokinase type 2-like isoform X2 [Rhopalosiphum maidis]
TRINITY_DN23958_c0_g1_i1	30.26	44.49	20.3	8.94	4.45e-06	1.61e-06	15	15	XP_026817522.1 torso-like protein [Rhopalosiphum maidis]
TRINITY_DN31270_c0_g1_i1	27.27	20.06	20.63	7.85	4.45e-06	1.9e-05	15	20	No annotation
TRINITY_DN75990_c1_g1_i1	30.26	42.15	20.3	8.93	4.45e-06	1.27e-09	15	20	No annotation
TRINITY_DN30051_c0_g1_i1	27.06	25.69	20.66	8.15	4.45e-06	1.43e-06	15	15	XP_026814533.1 supervillin isoform X3 [Rhopalosiphum maidis]
TRINITY_DN13600_c0_g1_i6	27.27	10.2	20.63	4.41	4.45e-06	0.0348	15	20	XP_026807435.1 uncharacterized protein LOC113550036 [Rhopalosiphum maidis]
TRINITY_DN14879_c0_g2_i2	30.26	29.06	20.3	8.32	4.45e-06	2.63e-06	15	15	No annotation
TRINITY_DN80312_c0_g1_i2	47.52	86.5	8.75	9.9	4.65e-06	1.84e-10	20	20	No annotation
TRINITY_DN9008_c0_g1_i1	110.71	13.43	10.26	4.06	4.65e-06	0.0445	2	20	XP_026806951.1 probable splicing factor, arginine/serine-rich 7 [Rhopalosiphum maidis]
TRINITY_DN15686_c0_g1_i1	26.63	46.19	20.64	9.2	4.66e-06	3.69e-08	15	20	No annotation
TRINITY_DN108375_c0_g1_i1	26.63	25.93	20.64	8.23	4.66e-06	4.64e-07	15	20	No annotation
TRINITY_DN66875_c0_g1_i1	53.9	67.41	8.61	9.6	4.66e-06	7.63e-12	20	20	XP_026811852.1 transcriptional activator cubitus interruptus isoform X3 [Rhopalosiphum maidis]
TRINITY_DN9543_c0_g1_i1	29.25	17.61	20.64	7.67	4.66e-06	1.01e-05	15	20	No annotation
TRINITY_DN95733_c0_g1_i1	26.63	15.89	20.64	7.52	4.66e-06	5.9e-05	15	20	No annotation
TRINITY_DN34726_c0_g1_i1	26.85	27.06	20.61	8.22	4.66e-06	3.65e-05	15	15	No annotation
TRINITY_DN46491_c0_g1_i1	37.04	152.95	8.75	9.89	4.66e-06	2.74e-12	20	20	XP_026819302.1 neurochondrin homolog [Rhopalosiphum maidis]
TRINITY_DN16879_c0_g1_i1	26.63	36.74	20.64	7.69	4.66e-06	4.53e-05	15	15	XP_026816114.1 NADH dehydrogenase [ubiquinone] 1 beta subcomplex subunit 8, mitochondrial [Rhopalosiphum maidis]
TRINITY_DN8026_c0_g1_i1	26.85	26.89	20.61	8.21	4.66e-06	7.92e-05	15	15	No annotation
TRINITY_DN90368_c0_g1_i1	39.48	72.71	20.61	8.37	4.66e-06	3.77e-11	15	20	No annotation
TRINITY_DN42173_c0_g1_i1	34.23	59.01	20.61	9.3	4.66e-06	1.26e-09	15	20	No annotation
TRINITY_DN2977_c0_g3_i1	26.63	24.62	20.64	8.15	4.66e-06	9.21e-07	15	20	No annotation
TRINITY_DN2755_c0_g1_i3	40.4	77.8	8.87	21.53	4.99e-06	1.47e-08	20	1	KAF0750303.1 programmed cell death protein 5 [Aphis craccivora]
TRINITY_DN218122_c0_g1_i1	26.21	19.64	20.62	7.76	5.03e-06	0.000129	15	20	No annotation
TRINITY_DN11658_c0_g1_i1	26.21	39.96	20.62	8.97	5.03e-06	6.55e-07	15	20	XP_026812186.1 protein CREG1 [Rhopalosiphum maidis]
TRINITY_DN78045_c0_g1_i1	26.21	18.51	20.62	7.74	5.03e-06	1.87e-05	15	20	XP_026807947.1 uncharacterized protein LOC113550376 [Rhopalosiphum maidis]
TRINITY_DN47803_c0_g1_i2	26.21	28.19	20.62	8.35	5.03e-06	3.2e-06	15	20	XP_022166992.1 uncharacterized protein LOC111031388 isoform X1 [Myzus persicae]
TRINITY_DN70092_c0_g1_i1	26.21	22.1	20.62	8.18	5.03e-06	2.81e-06	15	20	No annotation
TRINITY_DN5317_c0_g1_i2	26.21	46.65	20.62	9.01	5.03e-06	4.43e-08	15	20	No annotation
TRINITY_DN19124_c0_g1_i1	26.21	14.13	20.62	7.35	5.03e-06	6.37e-05	15	20	No annotation
TRINITY_DN15589_c0_g1_i1	26.21	37.77	20.62	8.03	5.03e-06	0.000495	15	15	No annotation
TRINITY_DN14489_c4_g1_i1	447.3	57.21	8.08	4.88	5.1e-06	0.00598	1	5	GEY30672.1 hypothetical protein [Tanacetum cinerariifolium]
TRINITY_DN128805_c0_g1_i1	136.42	291.65	5.54	5.05	5.45e-06	8.9e-23	20	20	XP_022183283.1 40S ribosomal protein SA [Myzus persicae]
TRINITY_DN4371_c0_g1_i8	4721.18	620.64	3.84	2.13	5.49e-06	3.69e-10	5	20	XP_025190586.1 ADP,ATP carrier protein 2 [Melanaphis sacchari]
TRINITY_DN93758_c0_g1_i3	169.91	237.21	8.5	9.55	5.52e-06	1.2e-14	20	15	XP_026820735.1 protein argonaute-2-like [Rhopalosiphum maidis]
TRINITY_DN115624_c0_g1_i4	25.78	30.77	20.6	8.47	5.58e-06	1.27e-06	15	20	KAF0758092.1 inhibitor of growth protein 4-like [Aphis craccivora]
TRINITY_DN1361_c0_g1_i18	25.78	21.36	20.6	6.91	5.58e-06	0.0015	15	15	XP_026813459.1 transport and Golgi organization protein 2 isoform X2 [Rhopalosiphum maidis]
TRINITY_DN70020_c0_g1_i1	32.37	34.38	20.6	8.63	5.58e-06	1.18e-07	15	20	XP_025207577.1 uncharacterized protein LOC112603282 isoform X1 [Melanaphis sacchari]
TRINITY_DN123973_c0_g1_i12	200.44	494.41	5.16	6.07	5.61e-06	7.33e-09	20	20	No annotation
TRINITY_DN4174_c1_g1_i1	26.42	34.49	20.47	8.11	5.61e-06	0.00737	15	3	No annotation
TRINITY_DN72403_c0_g1_i1	25.57	36.32	20.58	7.8	5.61e-06	0.000227	15	15	No annotation
TRINITY_DN19928_c0_g1_i1	25.57	36.01	20.58	7.72	5.61e-06	7.64e-06	15	20	No annotation
TRINITY_DN104364_c0_g3_i1	53.93	47.16	20.47	9.09	5.61e-06	5.64e-09	15	20	No annotation
TRINITY_DN116168_c0_g1_i1	26.42	36.07	20.47	8.69	5.61e-06	1.45e-06	15	20	No annotation
TRINITY_DN81011_c0_g3_i1	25.57	9.23	20.58	6.74	5.61e-06	0.00266	15	20	No annotation
TRINITY_DN15458_c0_g1_i1	37.69	35.14	20.58	8.92	5.61e-06	3.27e-05	15	20	No annotation
TRINITY_DN104813_c0_g1_i1	25.57	26.67	20.58	7.23	5.61e-06	0.000177	15	15	KAE9522319.1 hypothetical protein AGLY_017265 [Aphis glycines]
TRINITY_DN45290_c2_g1_i1	34.77	76.78	20.58	8.64	5.61e-06	1e-06	15	20	XP_026822716.1 putative uncharacterized protein DDB_G0271606 [Rhopalosiphum maidis]
TRINITY_DN54435_c0_g1_i1	26.42	9.34	20.47	6.75	5.61e-06	0.0343	15	20	No annotation
TRINITY_DN4780_c0_g1_i10	25.57	14.6	20.58	5.48	5.61e-06	0.00791	15	15	XP_026807579.1 tetra-peptide repeat homeobox protein 1-like [Rhopalosiphum maidis]
TRINITY_DN10900_c0_g1_i1	31.38	50.1	20.47	9.18	5.61e-06	3.03e-10	15	20	No annotation
TRINITY_DN62136_c0_g1_i1	26.42	25.7	20.47	7.76	5.61e-06	0.00442	15	3	No annotation
TRINITY_DN771_c2_g2_i1	29.86	28.91	20.58	8.38	5.61e-06	8.24e-08	15	20	No annotation
TRINITY_DN16251_c0_g1_i1	26.42	7.1	20.47	6.36	5.61e-06	0.00889	15	20	No annotation
TRINITY_DN101842_c0_g1_i1	56.92	74.34	20.58	8.86	5.61e-06	4.55e-09	15	20	XP_026810351.1 poly(U)-binding-splicing factor half pint isoform X2 [Rhopalosiphum maidis] XP_026810352.1 poly(U)-binding-splicing factor half pint isoform X2 [Rhopalosiphum maidis] XP_026810353.1 poly(U)-binding-splicing factor half pint isoform X2 [Rhopalosiphum maidis] XP_026810354.1 poly(U)-binding-splicing factor half pint isoform X2 [Rhopalosiphum maidis]
TRINITY_DN30805_c0_g1_i1	27.91	32.94	20.58	8.5	5.61e-06	6.19e-07	15	20	XP_027845578.1 myosin heavy chain, non-muscle isoform X3 [Aphis gossypii]
TRINITY_DN3678_c10_g1_i1	367.42	294.33	11.63	11.72	5.66e-06	3.8e-18	20	20	No annotation
TRINITY_DN71287_c2_g1_i1	383.82	259.71	5.14	6.09	5.71e-06	2.27e-29	20	20	XP_026812391.1 SUMO-conjugating enzyme UBC9-B [Rhopalosiphum maidis]
TRINITY_DN27992_c0_g1_i1	41.42	40.66	20.57	7.84	5.83e-06	0.000125	15	15	No annotation
TRINITY_DN31992_c0_g1_i1	25.36	48.15	20.57	21.6	5.83e-06	1.14e-08	15	1	No annotation
TRINITY_DN11723_c1_g1_i1	25.36	25.71	20.57	8.21	5.83e-06	9.21e-07	15	20	No annotation
TRINITY_DN16027_c0_g1_i2	29.24	34.22	20.56	8.18	5.93e-06	1.09e-06	15	20	No annotation
TRINITY_DN66897_c0_g1_i1	59.51	54.47	20.56	9.3	5.93e-06	2.33e-10	15	20	XP_025195839.1 pyruvate dehydrogenase E1 component subunit beta, mitochondrial-like [Melanaphis sacchari]
TRINITY_DN33081_c0_g1_i3	25.14	24.63	20.56	7.18	5.93e-06	0.000134	15	20	No annotation
TRINITY_DN112559_c0_g1_i1	25.14	46.09	20.56	8.02	5.93e-06	7.19e-06	15	15	CAH1722857.1 unnamed protein product [Aphis gossypii]
TRINITY_DN1727_c1_g1_i2	27.78	41.12	20.56	8.82	5.93e-06	7.8e-07	15	15	No annotation
TRINITY_DN47800_c0_g1_i1	41.5	22.61	20.56	8.03	5.93e-06	4.92e-06	15	20	KAF0771121.1 Uncharacterized protein FWK35_00011892 [Aphis craccivora]
TRINITY_DN18447_c0_g1_i1	25.14	16.41	20.56	6.59	5.93e-06	0.000396	15	20	XP_026816974.1 heat shock factor protein isoform X2 [Rhopalosiphum maidis]
TRINITY_DN52356_c0_g1_i1	664.79	298.02	-1.36	1.02	5.95e-06	0.0285	20	20	No annotation
TRINITY_DN13356_c0_g1_i2	43.59	82.89	6.51	5.96	5.97e-06	1.23e-07	20	15	XP_026810424.1 EH domain-containing protein 3-like [Rhopalosiphum maidis]
TRINITY_DN100549_c0_g1_i1	60.93	124.79	9.4	8.45	6.09e-06	3.46e-11	20	20	CAH1733044.1 unnamed protein product [Aphis gossypii]
TRINITY_DN82565_c1_g1_i1	102.89	151.72	6.36	6.65	6.1e-06	1.51e-09	20	15	XP_050433861.1 heterogeneous nuclear ribonucleoprotein 87F-like isoform X4 [Adelges cooleyi]
TRINITY_DN80680_c0_g1_i1	24.93	19.54	20.55	7.82	6.12e-06	0.000652	15	20	No annotation
TRINITY_DN38964_c0_g1_i1	24.93	25.07	20.55	8.18	6.12e-06	4.13e-07	15	20	XP_001950046.4 aminopeptidase N [Acyrthosiphon pisum]
TRINITY_DN151271_c0_g1_i1	330.69	2566.53	-2.04	3.13	6.12e-06	0.0267	15	1	No annotation
TRINITY_DN9015_c1_g2_i1	24.93	18.89	20.55	7.7	6.12e-06	9.82e-05	15	20	XP_027851717.1 integrator complex subunit 3 [Aphis gossypii]
TRINITY_DN78923_c0_g1_i1	59.26	35.05	20.55	5.23	6.12e-06	0.00206	15	20	No annotation
TRINITY_DN50535_c0_g1_i1	24.93	23.29	20.55	8.06	6.12e-06	5.33e-05	15	20	XP_025203574.1 transcription factor TFIIIB component B'' homolog [Melanaphis sacchari]
TRINITY_DN31286_c0_g1_i1	24.93	16.6	20.55	7.52	6.12e-06	0.000385	15	15	XP_026810932.1 rhotekin-like isoform X5 [Rhopalosiphum maidis]
TRINITY_DN8132_c0_g1_i2	24.93	31.33	20.55	8.43	6.12e-06	6.77e-07	15	15	XP_026809791.1 transmembrane protein 165 isoform X1 [Rhopalosiphum maidis]
TRINITY_DN27067_c4_g1_i1	24.93	48.13	20.55	7.75	6.12e-06	1.16e-05	15	15	No annotation
TRINITY_DN1776_c0_g1_i4	24.72	20.84	20.54	5.62	6.39e-06	0.00026	15	20	No annotation
TRINITY_DN23443_c0_g1_i1	24.72	78.77	20.54	9.76	6.39e-06	1.35e-09	15	20	XP_026809969.1 fatty acid synthase-like [Rhopalosiphum maidis]
TRINITY_DN93503_c0_g1_i1	24.72	19.45	20.54	7.81	6.39e-06	2.27e-05	15	20	No annotation
TRINITY_DN128393_c0_g1_i2	24.72	33.45	20.54	8.59	6.39e-06	2.31e-08	15	20	XP_026811962.1 chromatin-remodeling ATPase INO80 [Rhopalosiphum maidis]
TRINITY_DN3853_c0_g1_i6	24.72	24.21	20.54	8.06	6.39e-06	9.28e-05	15	15	No annotation
TRINITY_DN37469_c0_g1_i1	24.72	35.67	20.54	8.62	6.39e-06	5.72e-06	15	20	No annotation
TRINITY_DN35527_c0_g1_i2	24.5	29.51	20.52	8.35	6.76e-06	5.26e-05	15	20	No annotation
TRINITY_DN19599_c0_g1_i1	24.5	7.74	20.52	6.48	6.76e-06	0.0227	15	20	No annotation
TRINITY_DN84536_c1_g2_i1	24.5	23.34	20.52	8.01	6.76e-06	0.000224	15	15	No annotation
TRINITY_DN18616_c0_g1_i1	70.34	82.65	9.25	21.04	6.85e-06	1.65e-09	20	20	XP_026807693.1 zinc finger protein on ecdysone puffs-like [Rhopalosiphum maidis]
TRINITY_DN2501_c0_g1_i8	24.29	13.85	20.52	6.34	7.1e-06	0.00172	15	20	No annotation
TRINITY_DN12956_c0_g1_i1	24.29	17.25	20.52	5.65	7.1e-06	0.0159	15	15	No annotation
TRINITY_DN135553_c0_g1_i1	24.29	37.31	20.52	8.08	7.1e-06	2.98e-05	15	20	XP_025208431.1 uncharacterized protein LOC112603856 [Melanaphis sacchari]
TRINITY_DN100554_c16_g1_i1	226458	15597.6	2.01	1.18	7.12e-06	0.000307	20	15	AGL52554.1 cytochrome oxidase subunit I, partial [Aphis craccivora]
TRINITY_DN6063_c0_g1_i1	38.35	134.64	-5.81	1.98	7.12e-06	2.57e-05	20	5	KAF0746916.1 putative RNA-directed DNA polymerase, partial [Aphis craccivora]
TRINITY_DN375_c0_g1_i1	158.94	679.96	-3.04	0.99	7.12e-06	0.023	20	10	CAH1726202.1 unnamed protein product [Aphis gossypii]
TRINITY_DN1811_c0_g1_i9	133.43	254.45	-3.79	-1.09	7.2e-06	0.00565	2	20	XP_025191316.1 uncharacterized protein LOC112591650 [Melanaphis sacchari]
TRINITY_DN553_c1_g1_i26	336.53	928.28	-1.6	0.78	7.21e-06	0.0336	20	5	XP_026805086.1 U5 small nuclear ribonucleoprotein 40 kDa protein [Rhopalosiphum maidis]
TRINITY_DN2082_c0_g1_i2	232.97	404.73	2.7	3.22	7.35e-06	1.15e-10	20	20	KAF0755299.1 la protein [Aphis craccivora]
TRINITY_DN89052_c0_g1_i2	176.4	170.12	7.23	6.43	7.41e-06	5.64e-19	20	20	No annotation
TRINITY_DN1126_c0_g1_i1	154.08	291.02	4.1	4.03	7.45e-06	7.33e-11	1	20	XP_026804026.1 protein PFC0760c-like [Rhopalosiphum maidis]
TRINITY_DN207001_c0_g1_i1	33.11	142.45	-8.45	1.76	7.45e-06	0.0094	20	5	KAF0707588.1 Uncharacterized protein FWK35_00034878 [Aphis craccivora]
TRINITY_DN74930_c0_g1_i1	50.71	120.92	9.64	8.01	7.68e-06	6.12e-15	20	20	XP_026815526.1 YTH domain-containing family protein 1 isoform X3 [Rhopalosiphum maidis]
TRINITY_DN20088_c0_g1_i1	24.08	21.22	20.46	7.87	7.77e-06	0.000148	15	20	No annotation
TRINITY_DN41556_c0_g1_i2	23.86	23.82	20.49	8.04	7.77e-06	0.00151	15	20	No annotation
TRINITY_DN11188_c0_g1_i16	23.86	36.3	20.49	8.64	7.77e-06	1.83e-07	15	20	XP_026816559.1 uncharacterized protein LOC113556041 isoform X3 [Rhopalosiphum maidis]
TRINITY_DN33713_c0_g1_i1	23.86	30.83	20.49	2.98	7.77e-06	0.0369	15	20	No annotation
TRINITY_DN103671_c0_g1_i1	23.86	11.9	20.49	7.1	7.77e-06	0.000388	15	20	XP_026810903.1 nucleolar protein 16-like [Rhopalosiphum maidis]
TRINITY_DN33070_c0_g1_i1	23.86	20.58	20.49	20.42	7.77e-06	4.08e-08	15	1	No annotation
TRINITY_DN63001_c0_g1_i1	24.08	30.68	20.46	8.73	7.77e-06	2e-05	15	15	No annotation
TRINITY_DN66027_c0_g1_i1	37.51	31.93	20.49	8.46	7.77e-06	2e-07	15	20	KAF0755299.1 la protein [Aphis craccivora]
TRINITY_DN5890_c1_g1_i1	30.16	26.08	20.46	8.17	7.77e-06	0.000156	15	15	No annotation
TRINITY_DN84514_c0_g1_i1	23.86	13.36	20.49	7.2	7.77e-06	0.0437	15	15	No annotation
TRINITY_DN10879_c0_g1_i1	24.08	14.46	20.46	7.32	7.77e-06	0.00101	15	20	No annotation
TRINITY_DN114145_c0_g1_i1	33.72	50.59	20.49	9.12	7.77e-06	3.96e-08	15	15	No annotation
TRINITY_DN141174_c0_g1_i1	46.37	97.63	6.62	7.38	7.88e-06	1.46e-11	20	20	XP_026806926.1 ankyrin repeat domain-containing protein 17-like isoform X12 [Rhopalosiphum maidis] XP_026806927.1 ankyrin repeat domain-containing protein 17-like isoform X12 [Rhopalosiphum maidis] XP_026806928.1 ankyrin repeat domain-containing protein 17-like isoform X12 [Rhopalosiphum maidis]
TRINITY_DN1829_c0_g1_i31	741.15	119.3	4.35	2.01	8.02e-06	0.000396	5	20	UOW66128.1 cytochrome P450 380C6 [Rhopalosiphum padi]
TRINITY_DN7941_c0_g1_i2	23.65	25.16	20.47	8.12	8.12e-06	3.91e-06	15	20	XP_026817225.1 uncharacterized protein LOC113556465 isoform X4 [Rhopalosiphum maidis] XP_026817226.1 uncharacterized protein LOC113556465 isoform X5 [Rhopalosiphum maidis] XP_026820973.1 uncharacterized protein LOC113559394 isoform X3 [Rhopalosiphum maidis]
TRINITY_DN33856_c0_g1_i2	23.65	29.46	20.47	8.41	8.12e-06	2.89e-06	15	20	No annotation
TRINITY_DN50993_c0_g1_i1	23.65	23.87	20.47	21.5	8.12e-06	1.69e-08	15	1	No annotation
TRINITY_DN14928_c0_g1_i1	23.65	23.68	20.47	21.57	8.12e-06	1.24e-08	15	1	No annotation
TRINITY_DN48309_c0_g1_i1	34.6	27.99	20.47	5.87	8.12e-06	0.0467	15	15	XP_026822070.1 uncharacterized protein LOC113560410 isoform X2 [Rhopalosiphum maidis]
TRINITY_DN106930_c0_g1_i1	23.65	19.93	20.47	21.6	8.12e-06	1.06e-08	15	1	No annotation
TRINITY_DN21205_c0_g1_i1	52.63	77.86	21.59	6.91	8.31e-06	4.99e-12	20	20	No annotation
TRINITY_DN58112_c0_g1_i1	23.44	19.1	20.46	7.67	8.39e-06	7.11e-05	15	20	CAH1710294.1 unnamed protein product [Aphis gossypii]
TRINITY_DN28360_c0_g1_i1	23.44	26.02	20.46	8.16	8.39e-06	9.22e-06	15	15	No annotation
TRINITY_DN10796_c0_g1_i1	23.44	19.77	20.46	7.77	8.39e-06	0.00146	15	15	No annotation
TRINITY_DN41623_c0_g1_i1	23.44	16.83	20.46	8.11	8.39e-06	0.00132	15	20	No annotation
TRINITY_DN115122_c0_g1_i1	23.44	20.58	20.46	20.42	8.39e-06	4.08e-08	15	1	XP_026819422.1 LOW QUALITY PROTEIN: putative leucine-rich repeat-containing protein DDB_G0290503 [Rhopalosiphum maidis]
TRINITY_DN787_c2_g1_i2	23.44	12.17	20.46	7.13	8.39e-06	0.000656	15	20	No annotation
TRINITY_DN46761_c0_g1_i1	23.5	21.97	20.46	7.99	8.39e-06	6.32e-05	15	20	No annotation
TRINITY_DN55972_c0_g1_i1	23.44	25.52	20.46	8.14	8.39e-06	4.38e-05	15	15	No annotation
TRINITY_DN59994_c0_g1_i1	23.44	17.81	20.46	7.68	8.39e-06	1.04e-05	15	20	No annotation
TRINITY_DN40899_c0_g1_i1	23.44	36.61	20.46	8.27	8.39e-06	1.06e-06	15	20	No annotation
TRINITY_DN8360_c0_g1_i3	59.72	345.59	3.36	4.85	8.52e-06	2.1e-09	20	15	XP_026812757.1 farnesol dehydrogenase-like [Rhopalosiphum maidis]
TRINITY_DN58662_c0_g1_i2	23.23	34.52	20.45	4.05	8.71e-06	0.000973	15	20	XP_026807693.1 zinc finger protein on ecdysone puffs-like [Rhopalosiphum maidis]
TRINITY_DN25669_c1_g1_i1	23.23	10.13	20.45	6.87	8.71e-06	0.00157	15	20	XP_026817007.1 uncharacterized protein LOC113556333 [Rhopalosiphum maidis]
TRINITY_DN26922_c0_g1_i1	23.23	17.64	20.45	21.42	8.71e-06	2.32e-08	15	1	No annotation
TRINITY_DN32928_c0_g1_i1	23.23	25.07	20.45	5.74	8.71e-06	0.000182	15	20	XP_015375863.1 PREDICTED: actin-binding LIM protein 3 isoform X3 [Diuraphis noxia]
TRINITY_DN26911_c1_g1_i1	23.23	20.87	20.45	7.91	8.71e-06	7.01e-05	15	20	No annotation
TRINITY_DN92654_c0_g1_i1	23.23	20.57	20.45	5.03	8.71e-06	0.00272	15	20	XP_050061408.1 probable endoplasmic reticulum-Golgi intermediate compartment protein 3 [Aphis gossypii]
TRINITY_DN34548_c0_g1_i1	23.23	35.15	20.45	8.6	8.71e-06	9.91e-08	15	20	No annotation
TRINITY_DN2253_c0_g2_i6	221.12	446.75	4.07	5.96	8.86e-06	5.61e-53	20	20	XP_026822484.1 inorganic pyrophosphatase [Rhopalosiphum maidis]
TRINITY_DN89884_c0_g1_i2	66.19	107.59	9.71	7.86	9.01e-06	2.19e-10	20	20	KAF0757367.1 carbonic anhydrase 2 [Aphis craccivora]
TRINITY_DN41757_c0_g1_i2	77.23	66.9	9.38	9.59	9.13e-06	6.87e-11	20	20	No annotation
TRINITY_DN969_c0_g1_i7	23.01	26.67	20.44	8.39	9.14e-06	4.79e-07	15	20	No annotation
TRINITY_DN116023_c0_g1_i1	23.01	5.56	20.44	6.01	9.14e-06	0.0287	15	20	AZS52837.1 carboxylesterase [Rhopalosiphum padi]
TRINITY_DN99901_c0_g1_i1	23.01	18.9	20.44	7.7	9.14e-06	3.64e-05	15	20	No annotation
TRINITY_DN21346_c0_g1_i1	23.01	29.9	20.44	6.57	9.14e-06	8.88e-06	15	20	XP_026810436.1 paraplegin [Rhopalosiphum maidis]
TRINITY_DN7370_c1_g1_i1	23.01	23.19	20.44	21.84	9.14e-06	4.85e-09	15	1	No annotation
TRINITY_DN1068_c0_g1_i20	156.68	132.59	7.79	7.88	9.55e-06	1.2e-12	20	20	XP_026812375.1 uncharacterized protein LOC113553308 [Rhopalosiphum maidis]
TRINITY_DN71411_c0_g1_i1	22.8	11.67	20.42	7.01	9.61e-06	0.00451	15	15	No annotation
TRINITY_DN23557_c0_g1_i1	22.8	64.79	20.42	9.55	9.61e-06	3.88e-11	15	20	VVC35069.1 Reverse transcriptase domain [Cinara cedri]
TRINITY_DN34567_c1_g1_i1	22.8	27.53	20.42	8.25	9.61e-06	5.5e-06	15	20	XP_022176275.1 RNA-binding protein pno1 [Myzus persicae]
TRINITY_DN112653_c2_g1_i1	22.8	16.41	20.42	7.57	9.61e-06	4.5e-05	15	20	No annotation
TRINITY_DN13943_c0_g1_i1	22.8	26.31	20.42	8.18	9.61e-06	1.14e-05	15	15	No annotation
TRINITY_DN6920_c2_g1_i1	22.8	31.8	20.42	6.57	9.61e-06	8.01e-05	15	15	XP_026818831.1 chitooligosaccharidolytic beta-N-acetylglucosaminidase-like isoform X1 [Rhopalosiphum maidis]
TRINITY_DN59909_c0_g1_i1	22.8	20.13	20.42	6.89	9.61e-06	0.00608	15	20	XP_026820843.1 trichohyalin-like [Rhopalosiphum maidis]
TRINITY_DN7253_c4_g1_i1	2711.32	678.62	3.71	2.83	9.94e-06	0.000995	5	20	XP_026814482.1 facilitated trehalose transporter Tret1-like [Rhopalosiphum maidis]
TRINITY_DN31957_c0_g1_i1	22.59	6.26	20.41	6.18	1e-05	0.0167	15	20	XP_026810237.1 mucin-5AC [Rhopalosiphum maidis]
TRINITY_DN11188_c0_g1_i27	22.59	27.17	20.41	7.86	1e-05	4.91e-06	15	20	No annotation
TRINITY_DN6087_c0_g1_i10	22.59	11.92	20.41	5.24	1e-05	0.0156	15	20	XP_026805395.1 probable kinetochore protein NUF2 [Rhopalosiphum maidis]
TRINITY_DN6013_c0_g1_i15	49.82	172.89	8.21	9.09	1e-05	6.25e-09	20	20	No annotation
TRINITY_DN35096_c0_g1_i2	22.59	48.41	20.41	5.38	1e-05	6.75e-08	15	20	No annotation
TRINITY_DN16570_c0_g2_i8	266.64	151.11	8.17	10.7	1e-05	5.12e-12	20	15	No annotation
TRINITY_DN54710_c0_g1_i1	22.59	34.13	20.41	8.16	1e-05	0.000205	15	15	No annotation
TRINITY_DN7988_c0_g1_i1	49.2	86.86	6.68	9.97	1.01e-05	1.24e-12	20	20	No annotation
TRINITY_DN5672_c0_g1_i16	165.95	121.55	2.19	1.92	1.02e-05	0.000999	20	15	XP_026809820.1 LOW QUALITY PROTEIN: gelsolin-like [Rhopalosiphum maidis]
TRINITY_DN113246_c0_g1_i1	22.37	16.87	20.39	7.6	1.06e-05	0.000194	15	20	XP_027841919.2 MICOS complex subunit Mic60-like [Aphis gossypii]
TRINITY_DN74224_c0_g1_i1	22.37	29.61	20.39	8.26	1.06e-05	1.01e-06	15	20	XP_026815259.1 histone-lysine N-methyltransferase NSD3-like isoform X1 [Rhopalosiphum maidis]
TRINITY_DN37897_c0_g1_i1	22.91	35.9	20.39	9.09	1.06e-05	3.83e-06	15	20	No annotation
TRINITY_DN16922_c0_g1_i1	22.37	17.45	20.39	7.59	1.06e-05	0.00786	15	20	No annotation
TRINITY_DN30844_c0_g1_i1	22.37	58.22	20.39	7.33	1.06e-05	3.88e-06	15	15	No annotation
TRINITY_DN68024_c0_g1_i1	22.37	19.77	20.39	8.19	1.06e-05	6.19e-06	15	20	No annotation
TRINITY_DN13510_c0_g1_i1	22.37	25.58	20.39	8.14	1.06e-05	0.00037	15	3	No annotation
TRINITY_DN4626_c0_g1_i1	22.37	40.09	20.39	8.79	1.06e-05	1.36e-05	15	20	No annotation
TRINITY_DN10522_c0_g1_i1	56.68	57.27	21.48	9.3	1.07e-05	9e-09	20	15	No annotation
TRINITY_DN259_c1_g2_i1	24.99	30.41	-8.05	5.02	1.07e-05	0.00217	20	20	No annotation
TRINITY_DN10732_c0_g1_i5	36.03	41.59	8.71	20.93	1.09e-05	8.39e-09	20	20	XP_026804808.1 uncharacterized protein LOC113548229 [Rhopalosiphum maidis]
TRINITY_DN115837_c0_g1_i2	22.16	37.99	20.39	6.34	1.1e-05	1.49e-05	15	20	XP_026812341.1 serine/threonine-protein kinase NIM1-like isoform X3 [Rhopalosiphum maidis]
TRINITY_DN127573_c0_g1_i1	22.16	34.78	20.39	8.58	1.1e-05	3.56e-07	15	15	XP_026809708.1 trafficking kinesin-binding protein milt isoform X1 [Rhopalosiphum maidis] XP_026809710.1 trafficking kinesin-binding protein milt isoform X1 [Rhopalosiphum maidis] XP_026809711.1 trafficking kinesin-binding protein milt isoform X1 [Rhopalosiphum maidis] XP_026809712.1 trafficking kinesin-binding protein milt isoform X1 [Rhopalosiphum maidis]
TRINITY_DN119332_c0_g1_i1	22.16	46.88	20.39	8.77	1.1e-05	5.35e-09	15	20	XP_026814758.1 epsin-2 isoform X3 [Rhopalosiphum maidis]
TRINITY_DN1483_c1_g1_i26	439.84	881.15	8.82	10.46	1.1e-05	8.76e-40	20	20	No annotation
TRINITY_DN111894_c0_g1_i1	60.15	20.71	20.39	21.35	1.1e-05	3.71e-08	15	1	XP_026815694.1 ferritin subunit [Rhopalosiphum maidis]
TRINITY_DN41968_c0_g1_i2	22.16	17.33	20.39	7.58	1.1e-05	0.00153	15	15	No annotation
TRINITY_DN2118_c0_g1_i4	101.55	188.64	9.78	11.09	1.1e-05	5.76e-15	15	20	XP_026816930.1 pathogenesis-related protein 5-like [Rhopalosiphum maidis]
TRINITY_DN145987_c1_g1_i1	83.09	394.52	4.54	6.12	1.12e-05	1.55e-16	20	20	XP_026806739.1 endocuticle structural glycoprotein SgAbd-4-like [Rhopalosiphum maidis]
TRINITY_DN37425_c0_g1_i1	35.41	63.52	8.68	9.45	1.13e-05	2.51e-08	20	15	XP_026807673.1 tudor domain-containing protein 7-like isoform X2 [Rhopalosiphum maidis]
TRINITY_DN106833_c0_g1_i1	21.95	28.13	20.37	6.14	1.15e-05	0.00387	15	20	No annotation
TRINITY_DN22027_c0_g2_i1	21.95	22.82	20.37	21.23	1.15e-05	6.53e-08	15	1	No annotation
TRINITY_DN75576_c0_g1_i1	21.95	55.69	20.37	9.26	1.15e-05	8.24e-08	15	20	No annotation
TRINITY_DN99908_c0_g1_i1	21.95	19.09	20.37	7.78	1.15e-05	3.54e-05	15	20	XP_026810509.1 uncharacterized protein LOC113552042 [Rhopalosiphum maidis]
TRINITY_DN1024_c1_g2_i1	21.95	13.43	20.37	7.21	1.15e-05	0.000295	15	20	No annotation
TRINITY_DN104625_c0_g1_i1	21.95	9.2	20.37	5.75	1.15e-05	0.0303	15	20	KAE9545437.1 hypothetical protein AGLY_000980 [Aphis glycines]
TRINITY_DN102792_c0_g1_i1	21.95	36.43	20.37	8.93	1.15e-05	3.31e-07	15	20	XP_026815605.1 jmjC domain-containing histone demethylation protein 1 isoform X3 [Rhopalosiphum maidis]
TRINITY_DN23136_c3_g1_i1	21.95	15.35	20.37	21.26	1.15e-05	5.48e-08	15	1	No annotation
TRINITY_DN782_c0_g1_i12	170.44	40.79	3.75	-2.09	1.15e-05	0.028	20	15	KAF0721102.1 Uncharacterized protein FWK35_00026609 [Aphis craccivora]
TRINITY_DN4371_c0_g1_i10	8950.45	1118.79	3.73	1.97	1.2e-05	1.83e-06	5	20	XP_026808410.1 ADP,ATP carrier protein 2 [Rhopalosiphum maidis]
TRINITY_DN31323_c0_g1_i1	77.71	183.55	8.92	2.27	1.2e-05	0.0417	5	15	No annotation
TRINITY_DN96557_c0_g1_i1	44.91	37.03	20.36	8.67	1.21e-05	5.85e-06	15	15	No annotation
TRINITY_DN5194_c0_g1_i4	21.73	102.48	20.36	10.14	1.21e-05	4.29e-10	15	15	XP_026820283.1 phosphoenolpyruvate carboxykinase [GTP]-like [Rhopalosiphum maidis]
TRINITY_DN39805_c0_g1_i1	21.73	9.79	20.36	7.19	1.21e-05	0.00219	15	20	No annotation
TRINITY_DN110515_c0_g1_i1	21.73	53.62	20.36	9.21	1.21e-05	3.74e-07	15	15	XP_026823472.1 protein seele [Rhopalosiphum maidis]
TRINITY_DN37637_c0_g1_i1	21.73	32.02	20.36	7.49	1.21e-05	0.000481	15	15	XP_026810280.1 uncharacterized protein LOC113551907 [Rhopalosiphum maidis]
TRINITY_DN99481_c0_g1_i1	21.73	27.11	20.36	7.08	1.21e-05	9.6e-05	15	20	No annotation
TRINITY_DN9120_c0_g2_i1	21.73	19.23	20.36	7.73	1.21e-05	0.000291	15	20	XP_026823312.1 LOW QUALITY PROTEIN: zinc finger protein 2-like, partial [Rhopalosiphum maidis]
TRINITY_DN120747_c0_g1_i1	21.73	14.94	20.36	7.95	1.21e-05	4.02e-05	15	20	No annotation
TRINITY_DN13474_c0_g1_i2	35.59	139.79	8.69	10.59	1.23e-05	9.17e-11	20	20	XP_026820118.1 LOW QUALITY PROTEIN: uncharacterized protein LOC113558779 [Rhopalosiphum maidis]
TRINITY_DN111942_c0_g1_i1	119.8	86.73	8.58	10.43	1.24e-05	7.98e-13	20	20	No annotation
TRINITY_DN23906_c1_g1_i1	44.41	136.09	9.01	10.55	1.24e-05	2.47e-12	20	20	No annotation
TRINITY_DN9324_c0_g1_i1	33.9	71.17	8.62	9.68	1.24e-05	7.22e-10	20	20	No annotation
TRINITY_DN27766_c0_g1_i1	36.6	27.79	20.35	8.74	1.26e-05	1.58e-07	15	20	No annotation
TRINITY_DN2559_c0_g1_i1	21.52	12.49	20.35	7.69	1.26e-05	0.00277	15	3	No annotation
TRINITY_DN50401_c0_g1_i1	21.52	29.2	20.35	8.33	1.26e-05	0.000203	15	15	No annotation
TRINITY_DN3132_c0_g1_i14	21.52	41.62	20.35	8.84	1.26e-05	7.6e-08	15	15	XP_026807654.1 flocculation protein FLO11-like [Rhopalosiphum maidis]
TRINITY_DN168911_c0_g1_i1	21.52	18.33	20.35	7.73	1.26e-05	1.6e-05	15	20	No annotation
TRINITY_DN12568_c1_g1_i3	21.52	18.82	20.35	7.7	1.26e-05	0.000111	15	15	No annotation
TRINITY_DN21710_c0_g1_i1	29.47	29.42	20.35	8.41	1.26e-05	2.2e-06	15	20	No annotation
TRINITY_DN55980_c0_g1_i1	21.52	10.96	20.35	6.92	1.26e-05	0.00383	15	15	No annotation
TRINITY_DN13937_c0_g1_i1	21.52	22.72	20.35	8.03	1.26e-05	9.03e-07	15	20	No annotation
TRINITY_DN47165_c0_g1_i2	21.52	27.97	20.35	4.82	1.26e-05	0.000517	15	20	No annotation
TRINITY_DN5079_c0_g1_i6	117.42	31.66	9.48	8.51	1.28e-05	3.14e-05	0	20	XP_026813179.1 LOW QUALITY PROTEIN: nose resistant to fluoxetine protein 6-like [Rhopalosiphum maidis]
TRINITY_DN29622_c0_g1_i1	162.65	429.79	2.2	3.59	1.32e-05	2.22e-08	20	15	XP_026815832.1 ejaculatory bulb-specific protein 3-like [Rhopalosiphum maidis]
TRINITY_DN29204_c0_g1_i1	34.62	106.63	9.09	10.27	1.32e-05	1.27e-13	1	20	No annotation
TRINITY_DN8739_c0_g1_i5	161.96	243.48	5.24	6.95	1.32e-05	4.86e-18	20	15	No annotation
TRINITY_DN60517_c1_g1_i1	21.31	26.71	20.32	8.27	1.37e-05	3.02e-06	15	20	XP_015373030.1 PREDICTED: uncharacterized protein LOC107168215 [Diuraphis noxia]
TRINITY_DN120749_c0_g1_i1	21.31	9.29	20.32	6.74	1.37e-05	0.00421	15	20	No annotation
TRINITY_DN4633_c0_g1_i1	21.31	29.9	20.32	8.36	1.37e-05	8.08e-05	15	15	No annotation
TRINITY_DN66752_c0_g1_i1	21.31	20.05	20.32	7.85	1.37e-05	8.7e-06	15	20	XP_026814489.1 CXXC-type zinc finger protein 1-like [Rhopalosiphum maidis]
TRINITY_DN54197_c0_g1_i2	21.31	26.07	20.32	8.23	1.37e-05	1.52e-06	15	20	XP_026813244.1 cytochrome P450 6k1-like [Rhopalosiphum maidis]
TRINITY_DN136352_c0_g1_i1	21.31	46.01	20.32	8.87	1.37e-05	5.81e-09	15	20	No annotation
TRINITY_DN52891_c0_g1_i2	21.31	24.32	20.32	8.13	1.37e-05	3.74e-06	15	20	CAH1100845.1 unnamed protein product, partial [Psylliodes chrysocephala]
TRINITY_DN11681_c0_g1_i6	37.29	43.71	8.76	8.98	1.4e-05	1.87e-07	20	20	VVC28483.1 Reverse transcriptase domain [Cinara cedri]
TRINITY_DN1829_c0_g1_i18	695.97	123.01	4.03	1.43	1.41e-05	0.0428	5	20	KAE9541836.1 hypothetical protein AGLY_003827 [Aphis glycines]
TRINITY_DN1468_c1_g1_i5	172.12	465.15	2.06	-1.92	1.41e-05	0.0109	5	3	KAE9526839.1 hypothetical protein AGLY_013487 [Aphis glycines]
TRINITY_DN128_c1_g1_i8	48.88	107.09	3.87	5.85	1.41e-05	4.62e-13	20	20	XP_008186299.1 protein VAC14 homolog [Acyrthosiphon pisum]
TRINITY_DN7253_c4_g1_i6	2045.28	647.36	3.51	2.86	1.41e-05	0.000984	5	20	XP_026814482.1 facilitated trehalose transporter Tret1-like [Rhopalosiphum maidis]
TRINITY_DN50316_c0_g1_i1	21.09	24.73	20.32	8.09	1.42e-05	1.3e-05	15	20	No annotation
TRINITY_DN33289_c1_g1_i1	21.09	18.41	20.32	6.69	1.42e-05	0.026	15	20	No annotation
TRINITY_DN56098_c0_g3_i1	21.09	66.82	20.32	9.53	1.42e-05	1.4e-09	15	20	No annotation
TRINITY_DN71861_c0_g1_i1	21.09	16.96	20.32	7.55	1.42e-05	0.00021	15	20	No annotation
TRINITY_DN125967_c1_g1_i1	21.09	19.62	20.32	8.34	1.42e-05	0.000172	15	20	No annotation
TRINITY_DN21805_c1_g1_i1	73.4	149.67	7.82	8.32	1.48e-05	5.84e-17	20	20	No annotation
TRINITY_DN129416_c0_g1_i1	175.79	234.14	5.62	7.79	1.48e-05	1.09e-27	2	20	XP_026808010.1 histone acetyltransferase KAT6B-like isoform X3 [Rhopalosiphum maidis]
TRINITY_DN42260_c0_g1_i1	91.97	68.03	10	6.45	1.48e-05	8.75e-10	20	20	CAH1713566.1 unnamed protein product [Aphis gossypii]
TRINITY_DN1547_c5_g1_i1	41.01	71.22	8.89	9.48	1.51e-05	6.92e-10	20	20	No annotation
TRINITY_DN7490_c0_g1_i16	120.32	124.36	6.02	6.95	1.51e-05	4.75e-17	20	15	No annotation
TRINITY_DN11190_c0_g1_i1	43.75	53.01	9.31	9.19	1.53e-05	2.61e-08	20	20	No annotation
TRINITY_DN2476_c1_g3_i5	50.35	98.85	9.19	21.32	1.53e-05	4.42e-13	20	20	No annotation
TRINITY_DN82273_c0_g1_i1	64.72	87.17	9.11	5.92	1.54e-05	3.5e-10	20	20	XP_025193624.1 MOG interacting and ectopic P-granules protein 1 isoform X2 [Melanaphis sacchari]
TRINITY_DN1851_c0_g1_i2	262.77	636.8	5.51	4.87	1.57e-05	9.76e-27	20	20	No annotation
TRINITY_DN62008_c0_g2_i1	20.67	69.23	20.29	8.52	1.59e-05	3.4e-07	15	20	XP_026811681.1 carbonyl reductase [NADPH] 1-like [Rhopalosiphum maidis]
TRINITY_DN115246_c0_g1_i1	20.67	12.36	20.29	7.16	1.59e-05	0.000308	15	20	No annotation
TRINITY_DN258661_c0_g1_i1	20.67	17.2	20.29	7.63	1.59e-05	1.4e-05	15	20	No annotation
TRINITY_DN39673_c0_g1_i1	20.67	39.33	20.29	9.13	1.59e-05	3.8e-05	15	3	XP_026822990.1 zinc finger protein 626-like [Rhopalosiphum maidis]
TRINITY_DN30414_c0_g1_i1	20.67	17.6	20.29	6.69	1.59e-05	0.00364	15	20	No annotation
TRINITY_DN36679_c1_g1_i1	20.67	63.83	20.29	21.78	1.59e-05	7.69e-09	15	10	No annotation
TRINITY_DN99792_c0_g1_i1	20.67	29.5	20.29	21.26	1.59e-05	5.48e-08	15	1	No annotation
TRINITY_DN18096_c1_g1_i1	20.67	22.85	20.29	7.98	1.59e-05	0.000576	15	15	No annotation
TRINITY_DN74163_c0_g1_i1	20.67	23.86	20.29	8.04	1.59e-05	3.67e-06	15	15	No annotation
TRINITY_DN75192_c0_g1_i1	20.67	9.37	20.29	6.76	1.59e-05	0.0344	15	20	XP_026813851.1 (E3-independent) E2 ubiquitin-conjugating enzyme-like [Rhopalosiphum maidis]
TRINITY_DN70816_c0_g1_i1	20.67	24.65	20.29	7.47	1.59e-05	7.77e-05	15	20	XP_026817335.1 G patch domain-containing protein 1 [Rhopalosiphum maidis]
TRINITY_DN104656_c0_g1_i1	20.67	22.52	20.29	21.72	1.59e-05	6.17e-09	15	1	XP_026818111.1 2',5'-phosphodiesterase 12 [Rhopalosiphum maidis]
TRINITY_DN14776_c0_g1_i1	144.89	173.51	8.83	9.85	1.64e-05	9.7e-13	20	20	KAE9539624.1 hypothetical protein AGLY_004876 [Aphis glycines]
TRINITY_DN5979_c0_g1_i1	20.46	9.23	20.29	6.74	1.64e-05	0.00263	15	20	No annotation
TRINITY_DN5741_c0_g1_i1	20.46	24.66	20.29	21.04	1.64e-05	2e-06	15	0	No annotation
TRINITY_DN76665_c0_g1_i1	29.53	31.92	20.29	8.46	1.64e-05	3.2e-05	15	15	XP_026822050.1 fork head domain-containing protein FD4-like isoform X1 [Rhopalosiphum maidis]
TRINITY_DN99681_c0_g1_i1	20.46	20.84	20.29	6.02	1.64e-05	0.000291	15	20	No annotation
TRINITY_DN130137_c0_g1_i1	20.46	21.51	20.29	7.89	1.64e-05	0.000682	15	15	XP_026820843.1 trichohyalin-like [Rhopalosiphum maidis]
TRINITY_DN116899_c0_g1_i1	20.46	31.53	20.29	7.57	1.64e-05	0.000187	15	20	No annotation
TRINITY_DN49344_c0_g1_i1	20.46	10.56	20.29	6.9	1.64e-05	0.00412	15	15	XP_026819660.1 gametocyte-specific factor 1 homolog [Rhopalosiphum maidis]
TRINITY_DN109889_c0_g1_i1	20.46	26.04	20.29	7.29	1.64e-05	0.000219	15	20	No annotation
TRINITY_DN90449_c1_g1_i1	20.46	17.73	20.29	7.61	1.64e-05	0.00488	15	20	No annotation
TRINITY_DN23120_c0_g1_i14	20.46	8.91	20.29	6.68	1.64e-05	0.0429	15	20	XP_026813376.1 uveal autoantigen with coiled-coil domains and ankyrin repeats protein-like isoform X1 [Rhopalosiphum maidis] XP_026813377.1 uveal autoantigen with coiled-coil domains and ankyrin repeats protein-like isoform X1 [Rhopalosiphum maidis]
TRINITY_DN25650_c0_g1_i6	91.71	137.2	9.63	10.33	1.65e-05	2.75e-12	20	15	XP_026814183.1 fatty acid synthase-like [Rhopalosiphum maidis]
TRINITY_DN25084_c1_g1_i1	104.06	84.78	9.81	9.93	1.68e-05	2.23e-12	20	20	No annotation
TRINITY_DN3565_c0_g1_i7	53.5	137.53	-3.32	-1.11	1.7e-05	0.0223	20	20	No annotation
TRINITY_DN3176_c0_g1_i1	33.3	34.21	7.62	6.07	1.75e-05	3.07e-05	20	15	KAF0766518.1 FMRFamide-related neuropeptide [Aphis craccivora]
TRINITY_DN1224_c2_g1_i2	65.35	342.92	3.28	6.35	1.76e-05	1.64e-17	20	15	No annotation
TRINITY_DN50089_c0_g1_i1	20.88	6.07	20.15	6.13	1.77e-05	0.0183	15	20	XP_026812575.1 MFS-type transporter SLC18B1-like [Rhopalosiphum maidis]
TRINITY_DN898_c6_g1_i6	1280.49	2538.01	-1.84	-0.51	1.77e-05	5.73e-15	20	15	No annotation
TRINITY_DN66760_c0_g1_i1	20.88	14.95	20.15	7.37	1.77e-05	0.025	15	20	No annotation
TRINITY_DN100198_c0_g1_i1	20.88	13.26	20.15	7.26	1.77e-05	0.000183	15	20	No annotation
TRINITY_DN45512_c0_g1_i1	27.58	36.76	8.32	8.66	1.77e-05	1.27e-05	20	15	XP_015366495.1 PREDICTED: DNA-directed RNA polymerase II subunit RPB1-like [Diuraphis noxia]
TRINITY_DN65900_c0_g1_i1	26.12	8.44	20.15	6.61	1.77e-05	0.00987	15	20	No annotation
TRINITY_DN8043_c0_g2_i1	20.88	18.29	20.15	7.66	1.77e-05	0.0215	15	15	No annotation
TRINITY_DN39711_c0_g1_i4	20.88	11.1	20.15	6.02	1.77e-05	0.00298	15	20	No annotation
TRINITY_DN103791_c0_g1_i1	20.88	15.39	20.15	7.47	1.77e-05	0.000116	15	20	XP_026817278.1 uncharacterized protein LOC113556504 [Rhopalosiphum maidis]
TRINITY_DN7110_c0_g1_i13	348.25	164.52	1.48	0.95	1.77e-05	0.00623	5	20	XP_026822907.1 magnesium transporter NIPA2 [Rhopalosiphum maidis]
TRINITY_DN107615_c0_g1_i1	20.88	48.38	20.15	8.62	1.77e-05	0.00023	15	20	No annotation
TRINITY_DN11495_c0_g1_i1	20.88	46.5	20.15	9.01	1.77e-05	1.88e-07	15	15	XP_026822283.1 glucose dehydrogenase [FAD, quinone]-like [Rhopalosiphum maidis]
TRINITY_DN484_c0_g1_i2	197.44	510.26	2.41	3.58	1.77e-05	1.56e-06	20	15	No annotation
TRINITY_DN81862_c0_g1_i2	20.88	23	20.15	8.05	1.77e-05	6.68e-07	15	20	XP_026814156.1 receptor expression-enhancing protein 5-like [Rhopalosiphum maidis]
TRINITY_DN308_c0_g1_i41	180.14	214.8	5.5	5.68	1.8e-05	6.64e-17	20	20	KAF0738697.1 zinc finger protein 706-like [Aphis craccivora]
TRINITY_DN782_c0_g1_i6	530.61	797.04	2.99	3.39	1.84e-05	0.000103	20	2	KAF0721102.1 Uncharacterized protein FWK35_00026609 [Aphis craccivora]
TRINITY_DN115120_c0_g1_i1	20.03	14.11	20.25	7.28	1.84e-05	0.00691	15	15	KAE9531931.1 hypothetical protein AGLY_010133 [Aphis glycines]
TRINITY_DN119836_c0_g1_i1	33.64	32.01	20.25	8.46	1.84e-05	2.64e-06	15	15	XP_026817653.1 histone-lysine N-methyltransferase NSD3-like [Rhopalosiphum maidis]
TRINITY_DN128007_c0_g1_i1	20.03	24.24	20.25	5.58	1.84e-05	0.00283	15	15	No annotation
TRINITY_DN3507_c0_g1_i2	2331.1	961.55	2.31	-0.79	1.84e-05	0.0104	5	20	XP_026815416.1 uncharacterized protein LOC113555229 [Rhopalosiphum maidis]
TRINITY_DN7452_c1_g1_i6	20.03	33.57	20.25	8.53	1.84e-05	2.85e-05	15	15	No annotation
TRINITY_DN66737_c0_g1_i1	20.03	22.37	20.25	8.01	1.84e-05	4.51e-06	15	20	XP_026808426.1 myrosinase 1-like [Rhopalosiphum maidis]
TRINITY_DN63588_c0_g1_i1	20.03	19.01	20.25	7.71	1.84e-05	0.00124	15	20	No annotation
TRINITY_DN41683_c0_g1_i1	52.67	62.47	20.25	5.92	1.84e-05	4.71e-05	15	15	No annotation
TRINITY_DN141346_c0_g1_i1	20.03	27.11	20.25	22.05	1.84e-05	3.55e-09	15	1	XP_026813346.1 piwi-like protein Siwi isoform X3 [Rhopalosiphum maidis]
TRINITY_DN4853_c2_g1_i1	20.03	20.64	20.25	8.24	1.84e-05	0.000754	15	20	No annotation
TRINITY_DN74918_c0_g1_i1	26.87	25.29	20.25	8.32	1.84e-05	0.000846	15	3	No annotation
TRINITY_DN1260_c1_g1_i3	29.15	124.98	8.4	10.43	1.88e-05	1.81e-10	20	15	XP_008185581.1 farnesol dehydrogenase-like [Acyrthosiphon pisum]
TRINITY_DN121122_c2_g1_i1	19.82	9.45	20.23	6.77	1.93e-05	0.00297	15	20	XP_026818394.1 uncharacterized protein LOC113557211 isoform X1 [Rhopalosiphum maidis] XP_026818395.1 uncharacterized protein LOC113557211 isoform X1 [Rhopalosiphum maidis]
TRINITY_DN19577_c0_g1_i1	19.82	9.41	20.23	6.76	1.93e-05	0.00792	15	20	No annotation
TRINITY_DN56402_c0_g1_i1	22.78	33.96	20.23	7.22	1.93e-05	0.0245	15	3	No annotation
TRINITY_DN15426_c0_g2_i1	28.07	32.36	20.23	9	1.93e-05	3.9e-05	15	20	No annotation
TRINITY_DN52539_c0_g1_i1	19.82	19.24	20.23	7.8	1.93e-05	1.37e-05	15	20	No annotation
TRINITY_DN89898_c0_g1_i1	19.82	51.02	20.23	8.7	1.93e-05	3.29e-08	15	20	No annotation
TRINITY_DN16893_c0_g1_i1	19.82	25.05	20.23	8.18	1.93e-05	4.27e-06	15	20	No annotation
TRINITY_DN19174_c1_g1_i1	38.27	48.74	20.23	5.15	1.93e-05	0.00283	15	15	KAF0764711.1 Uncharacterized protein FWK35_00027621 [Aphis craccivora]
TRINITY_DN25193_c0_g1_i1	19.82	64.05	20.23	5.97	1.93e-05	3.39e-06	15	15	No annotation
TRINITY_DN117891_c0_g1_i1	19.82	29.68	20.23	8.42	1.93e-05	2.16e-07	15	20	XP_026822512.1 pseudouridylate synthase 7 homolog [Rhopalosiphum maidis]
TRINITY_DN60029_c0_g1_i1	19.82	42.75	20.23	22.45	1.93e-05	5.67e-06	15	10	No annotation
TRINITY_DN87053_c0_g1_i1	19.82	15.43	20.23	7.41	1.93e-05	0.004	15	15	No annotation
TRINITY_DN10902_c0_g1_i1	19.6	27.96	20.22	6.36	2.01e-05	1.65e-05	15	20	XP_026805759.1 glypican-6-like [Rhopalosiphum maidis]
TRINITY_DN25498_c0_g1_i2	19.6	34.38	20.22	8.17	2.01e-05	5.01e-05	15	3	XP_025191752.1 uncharacterized protein LOC112592003 [Melanaphis sacchari]
TRINITY_DN24539_c0_g1_i1	19.6	17.97	20.22	21.48	2.01e-05	1.89e-08	15	1	No annotation
TRINITY_DN20435_c0_g1_i1	19.6	44.91	20.22	7.98	2.01e-05	4.68e-05	15	15	NP_001156840.1 LSM1 homolog, U6 small nuclear RNA associated [Acyrthosiphon pisum] XP_015365336.1 PREDICTED: U6 snRNA-associated Sm-like protein LSm1 [Diuraphis noxia] XP_015365337.1 PREDICTED: U6 snRNA-associated Sm-like protein LSm1 [Diuraphis noxia] XP_022183462.1 U6 snRNA-associated Sm-like protein LSm1 [Myzus persicae] XP_025198743.1 U6 snRNA-associated Sm-like protein LSm1 [Melanaphis sacch…
TRINITY_DN104334_c0_g2_i1	19.6	19.71	20.22	8.28	2.01e-05	0.0046	15	1	XP_026809821.1 Bloom syndrome protein homolog [Rhopalosiphum maidis]
TRINITY_DN110198_c0_g1_i1	36.79	66.92	20.22	8.27	2.01e-05	1.11e-06	15	20	No annotation
TRINITY_DN9708_c1_g1_i1	44.97	19.6	20.22	21.6	2.01e-05	1.14e-08	15	1	No annotation
TRINITY_DN28008_c0_g2_i2	19.6	23.18	20.22	8	2.01e-05	0.00209	15	20	No annotation
TRINITY_DN84767_c0_g1_i1	30.43	52.15	20.22	20.42	2.01e-05	1.8e-08	15	20	XP_026816802.1 ER degradation-enhancing alpha-mannosidase-like protein 2 isoform X2 [Rhopalosiphum maidis]
TRINITY_DN24945_c0_g1_i4	98.3	140.68	6.07	6.72	2.01e-05	7.86e-16	1	20	No annotation
TRINITY_DN16248_c1_g3_i2	19.6	21	20.22	7.86	2.01e-05	1.25e-05	15	15	No annotation
TRINITY_DN7405_c0_g1_i1	22.21	22.27	20.22	6.8	2.01e-05	0.00311	15	15	No annotation
TRINITY_DN59638_c0_g1_i1	19.6	14.36	20.22	7.28	2.01e-05	0.00126	15	20	XP_001944572.2 bifunctional heparan sulfate N-deacetylase/N-sulfotransferase, partial [Acyrthosiphon pisum]
TRINITY_DN60183_c1_g1_i1	19.6	17.07	20.22	7.56	2.01e-05	0.000118	15	15	No annotation
TRINITY_DN10016_c0_g1_i1	19.6	44.98	20.22	8.95	2.01e-05	4.89e-08	15	20	No annotation
TRINITY_DN6783_c1_g1_i1	19.6	27.59	20.22	8.32	2.01e-05	3.97e-07	15	20	No annotation
TRINITY_DN54263_c0_g1_i1	20.24	15.02	20.07	19.92	2.07e-05	6.82e-07	15	1	No annotation
TRINITY_DN68364_c0_g1_i1	20.24	16.1	20.07	7.47	2.07e-05	0.0271	15	15	KAF0772950.1 retinol dehydrogenase 12-like [Aphis craccivora]
TRINITY_DN4412_c0_g1_i2	20.24	49.91	20.07	9.1	2.07e-05	1.73e-06	15	20	No annotation
TRINITY_DN4953_c0_g1_i1	20.24	37.86	20.07	8.71	2.07e-05	6.39e-06	15	15	XP_026822351.1 acetyl-coenzyme A transporter 1-like [Rhopalosiphum maidis]
TRINITY_DN115796_c0_g1_i1	20.24	16.44	20.07	6.53	2.07e-05	0.0053	15	15	XP_026817402.1 protein MMS22-like [Rhopalosiphum maidis]
TRINITY_DN130690_c0_g1_i1	20.24	21.15	20.07	8.07	2.07e-05	2.63e-05	15	20	XP_026809226.1 uncharacterized protein LOC113551273 isoform X2 [Rhopalosiphum maidis]
TRINITY_DN72604_c0_g1_i1	20.24	13.86	20.07	7.26	2.07e-05	0.00136	15	15	XP_026815035.1 DNA N6-methyl adenine demethylase [Rhopalosiphum maidis]
TRINITY_DN48533_c0_g1_i1	56.87	28.14	20.07	8.28	2.07e-05	1.93e-05	15	20	XP_026807674.1 uncharacterized protein LOC113550172 isoform X2 [Rhopalosiphum maidis]
TRINITY_DN49140_c0_g1_i1	20.24	18.62	20.07	21.53	2.07e-05	1.47e-08	15	1	No annotation
TRINITY_DN54218_c0_g1_i2	20.24	10.21	20.07	7.39	2.07e-05	0.0238	15	3	No annotation
TRINITY_DN18578_c0_g1_i1	43.24	127.88	6.5	8.56	2.08e-05	3.42e-09	20	15	No annotation
TRINITY_DN10802_c0_g1_i1	19.39	23.03	20.19	8.51	2.11e-05	0.000171	15	20	No annotation
TRINITY_DN48991_c0_g1_i1	21.03	24.46	20.19	8.14	2.11e-05	3.45e-06	15	20	XP_026807576.1 F-actin-monooxygenase Mical isoform X4 [Rhopalosiphum maidis]
TRINITY_DN120435_c1_g1_i1	19.39	10.31	20.19	6.89	2.11e-05	0.00613	15	20	No annotation
TRINITY_DN18534_c0_g1_i1	19.39	25.5	20.19	7.16	2.11e-05	0.000543	15	15	No annotation
TRINITY_DN27908_c0_g2_i2	37.31	77.75	8.69	8.6	2.11e-05	4.41e-08	20	15	XP_027845374.2 dihydropteridine reductase [Aphis gossypii]
TRINITY_DN145401_c0_g1_i2	19.39	10.76	20.19	6.89	2.11e-05	0.000744	15	20	XP_026819911.1 uncharacterized protein LOC113558614 isoform X2 [Rhopalosiphum maidis]
TRINITY_DN80874_c0_g1_i1	19.39	23.23	20.19	8.52	2.11e-05	6.38e-06	15	20	XP_026814194.1 TBC1 domain family member 30 isoform X2 [Rhopalosiphum maidis]
TRINITY_DN7173_c1_g1_i1	27	62.82	20.19	6.76	2.11e-05	2.02e-06	15	20	No annotation
TRINITY_DN94647_c1_g1_i1	19.39	32.29	20.19	7.22	2.11e-05	2.41e-05	15	20	CAH1732640.1 unnamed protein product [Aphis gossypii]
TRINITY_DN150267_c0_g1_i1	19.39	8.92	20.19	6.68	2.11e-05	0.00356	15	20	XP_026815819.1 uncharacterized protein LOC113555578 isoform X2 [Rhopalosiphum maidis]
TRINITY_DN13382_c0_g3_i2	19.18	24.25	20.18	5.58	2.2e-05	0.00263	15	15	No annotation
TRINITY_DN98724_c0_g1_i1	19.18	17.62	20.18	7.04	2.2e-05	0.00237	15	20	No annotation
TRINITY_DN15207_c1_g2_i1	23.67	24.18	20.18	8.12	2.2e-05	8.45e-06	15	20	No annotation
TRINITY_DN31877_c1_g1_i1	19.18	14.08	20.18	7.28	2.2e-05	0.0214	15	15	No annotation
TRINITY_DN61925_c0_g1_i1	19.18	49.21	20.18	22.02	2.2e-05	3.55e-09	15	1	XP_026819374.1 ATP synthase lipid-binding protein, mitochondrial-like [Rhopalosiphum maidis]
TRINITY_DN30631_c0_g1_i1	19.18	17.63	20.18	7.6	2.2e-05	0.026	15	20	No annotation
TRINITY_DN127521_c0_g1_i1	19.18	20.73	20.18	7.81	2.2e-05	4.19e-05	15	20	XP_026822437.1 KH domain-containing protein akap-1-like [Rhopalosiphum maidis]
TRINITY_DN72345_c0_g1_i1	19.18	27.35	20.18	8.76	2.2e-05	4.7e-05	15	20	ALB75309.1 voltage gated sodium channel subunit 2 transcript variant 1 [Rhopalosiphum padi]
TRINITY_DN34813_c0_g1_i1	19.18	11.72	20.18	6.46	2.2e-05	0.00427	15	20	No annotation
TRINITY_DN17303_c0_g2_i1	82.85	117.42	9.48	8.98	2.25e-05	3.13e-08	20	20	KAF0766140.1 zinc finger protein on ecdysone puffs-like [Aphis craccivora]
TRINITY_DN6833_c0_g1_i2	68.82	95.15	8.68	5.65	2.25e-05	2.69e-07	20	20	No annotation
TRINITY_DN38901_c2_g1_i1	85.28	129.09	9.14	10.48	2.27e-05	6.63e-12	20	20	KAF0767474.1 putative cation-transporting ATPase 13A3 isoform X2 [Aphis craccivora]
TRINITY_DN4056_c0_g1_i15	74.24	74.34	9.69	8.62	2.33e-05	8.88e-12	2	20	No annotation
TRINITY_DN1748_c2_g1_i1	133.39	216.84	7.89	7.55	2.37e-05	8.06e-18	2	20	XP_026813551.1 probable RNA-binding protein EIF1AD [Rhopalosiphum maidis]
TRINITY_DN93154_c1_g1_i1	128.7	69.77	9.53	9.59	2.4e-05	5.92e-08	2	15	XP_027843321.2 26S proteasome non-ATPase regulatory subunit 1 [Aphis gossypii]
TRINITY_DN10640_c0_g1_i7	31.99	23.88	8.53	8.11	2.4e-05	1.04e-06	20	20	No annotation
TRINITY_DN41578_c1_g1_i1	23.17	37.14	8.07	8.68	2.45e-05	3.02e-06	20	15	No annotation
TRINITY_DN105324_c2_g1_i1	18.75	17.2	20.16	3.39	2.5e-05	0.0184	15	15	XP_015370404.1 PREDICTED: fatty acid 2-hydroxylase-like [Diuraphis noxia]
TRINITY_DN125808_c0_g1_i1	128.85	114.53	10.12	4.79	2.5e-05	2.32e-14	15	20	XP_026814815.1 dnaJ homolog subfamily A member 1 [Rhopalosiphum maidis]
TRINITY_DN53320_c0_g1_i1	18.75	13.27	20.16	7.26	2.5e-05	0.000214	15	20	No annotation
TRINITY_DN13563_c0_g1_i1	18.75	16.99	20.16	21.4	2.5e-05	2.93e-08	15	1	XP_026815452.1 torsin-1A-like [Rhopalosiphum maidis]
TRINITY_DN3257_c0_g2_i5	20.34	38.09	20.16	5.4	2.5e-05	0.000801	15	3	No annotation
TRINITY_DN50699_c0_g1_i1	18.75	37.86	20.16	8.38	2.5e-05	2.46e-07	15	20	XP_026804060.1 MATH and LRR domain-containing protein PFE0570w-like isoform X1 [Rhopalosiphum maidis]
TRINITY_DN27807_c0_g1_i1	84.48	61.42	9.51	6.05	2.5e-05	6.18e-09	15	20	No annotation
TRINITY_DN215657_c0_g1_i1	18.75	15.15	20.16	7.38	2.5e-05	0.0271	15	15	No annotation
TRINITY_DN16595_c0_g1_i1	18.75	26.58	20.16	8.19	2.5e-05	8.95e-06	15	15	XP_026821417.1 LOW QUALITY PROTEIN: sorting nexin lst-4 [Rhopalosiphum maidis]
TRINITY_DN31190_c0_g1_i3	26.25	23.96	20.16	8.11	2.5e-05	6.25e-07	15	20	XP_026810789.1 transcriptional repressor CTCFL-like isoform X2 [Rhopalosiphum maidis] XP_026810790.1 transcriptional repressor CTCFL-like isoform X2 [Rhopalosiphum maidis]
TRINITY_DN38936_c0_g1_i5	18.75	31.63	20.16	8.45	2.5e-05	5.7e-06	15	15	XP_025191291.1 DNA (cytosine-5)-methyltransferase 3C-like [Melanaphis sacchari]
TRINITY_DN11885_c0_g1_i2	18.75	6.58	20.16	6.25	2.5e-05	0.0111	15	20	XP_026822098.1 tripeptidyl-peptidase 2 [Rhopalosiphum maidis]
TRINITY_DN3159_c0_g2_i3	191.35	255.23	4.01	6.69	2.54e-05	9.39e-22	20	20	No annotation
TRINITY_DN11632_c0_g1_i5	84.17	309.19	3.53	5.92	2.56e-05	2.59e-27	20	20	No annotation
TRINITY_DN1549_c0_g1_i15	112.61	152.71	2.9	2.82	2.59e-05	2.84e-11	20	20	XP_026805631.1 uncharacterized protein C7orf26 homolog [Rhopalosiphum maidis]
TRINITY_DN82669_c0_g1_i1	18.54	37.49	20.13	8.76	2.65e-05	2.5e-08	15	20	No annotation
TRINITY_DN5099_c0_g1_i1	18.54	19.39	20.13	7.74	2.65e-05	0.0137	15	15	No annotation
TRINITY_DN96595_c0_g1_i1	18.54	8.5	20.13	6.62	2.65e-05	0.00265	15	20	No annotation
TRINITY_DN75367_c1_g1_i1	18.54	32.45	20.13	8.48	2.65e-05	8.94e-06	15	20	XP_026815693.1 uncharacterized protein LOC113555522 [Rhopalosiphum maidis]
TRINITY_DN66870_c0_g1_i1	18.54	20.86	20.13	7.85	2.65e-05	0.00027	15	15	No annotation
TRINITY_DN83192_c0_g1_i1	18.54	12.49	20.13	6.19	2.65e-05	0.00628	15	20	No annotation
TRINITY_DN16296_c0_g1_i1	37.16	29.9	20.13	21.5	2.65e-05	1.69e-08	15	1	XP_026804940.1 neurogenic locus Notch protein isoform X1 [Rhopalosiphum maidis]
TRINITY_DN14190_c1_g1_i1	18.54	19.52	20.13	7.36	2.65e-05	0.000465	15	20	KAE9532555.1 hypothetical protein AGLY_009636 [Aphis glycines]
TRINITY_DN10418_c0_g2_i1	18.54	16.01	20.13	8.05	2.65e-05	0.00543	15	15	No annotation
TRINITY_DN140362_c0_g1_i1	21.52	21.5	20.13	8.47	2.65e-05	0.00137	15	3	XP_026818955.1 uncharacterized protein LOC113557559 isoform X3 [Rhopalosiphum maidis]
TRINITY_DN2363_c1_g1_i1	18.54	8.78	20.13	6.66	2.65e-05	0.00703	15	20	No annotation
TRINITY_DN249_c0_g1_i12	110.46	135.28	5.4	6.04	2.67e-05	1.76e-24	20	20	XP_026812648.1 cytochrome b5-like [Rhopalosiphum maidis]
TRINITY_DN76569_c0_g1_i1	74.97	88.5	7.89	8.87	2.68e-05	2.63e-12	20	20	XP_026817689.1 probable protein phosphatase 2C 6 [Rhopalosiphum maidis]
TRINITY_DN45920_c0_g1_i1	27.83	22.78	8.33	7.97	2.69e-05	0.000718	20	15	XP_025205442.1 peptidyl-prolyl cis-trans isomerase NIMA-interacting 4 [Melanaphis sacchari]
TRINITY_DN6958_c0_g1_i11	666.07	46.13	4.65	2.61	2.73e-05	8.42e-05	5	20	XP_026817393.1 alpha-tocopherol transfer protein-like [Rhopalosiphum maidis]
TRINITY_DN96611_c0_g2_i2	302.45	259.84	11.65	7.75	2.74e-05	6.18e-23	20	20	XP_015378340.1 PREDICTED: enolase-like, partial [Diuraphis noxia]
TRINITY_DN87995_c0_g1_i1	18.32	35.5	20.12	8.68	2.75e-05	8.6e-07	15	20	XP_026810891.1 uncharacterized protein LOC113552288 [Rhopalosiphum maidis]
TRINITY_DN57375_c0_g1_i1	35.5	26.47	20.12	8.19	2.75e-05	0.000263	15	15	XP_027837510.1 pre-mRNA-splicing factor Syf2 [Aphis gossypii]
TRINITY_DN108630_c0_g1_i1	18.32	22.98	20.12	7.98	2.75e-05	0.0126	15	15	XP_026821893.1 translation initiation factor eIF-2B subunit epsilon-like [Rhopalosiphum maidis]
TRINITY_DN58094_c0_g1_i1	18.32	49.22	20.12	7.62	2.75e-05	3.04e-05	15	20	XP_026808006.1 toll-like receptor 6 [Rhopalosiphum maidis]
TRINITY_DN42947_c0_g1_i1	18.32	20.43	20.12	7.88	2.75e-05	7.76e-06	15	20	XP_026814013.1 charged multivesicular body protein 7 isoform X3 [Rhopalosiphum maidis]
TRINITY_DN125435_c0_g1_i1	62.48	64.23	18.98	7.54	2.75e-05	4.34e-11	15	20	XP_026820537.1 hemocyte protein-glutamine gamma-glutamyltransferase-like [Rhopalosiphum maidis] XP_026820538.1 hemocyte protein-glutamine gamma-glutamyltransferase-like [Rhopalosiphum maidis] XP_026820539.1 hemocyte protein-glutamine gamma-glutamyltransferase-like [Rhopalosiphum maidis]
TRINITY_DN19159_c0_g2_i1	18.32	13.8	20.12	7.25	2.75e-05	0.000982	15	20	No annotation
TRINITY_DN2931_c0_g1_i11	18.32	14.9	20.12	5.57	2.75e-05	0.00182	15	20	XP_026817753.1 R3H domain-containing protein 4-like [Rhopalosiphum maidis]
TRINITY_DN5337_c1_g3_i1	25.99	16.03	18.98	7.53	2.75e-05	5.88e-05	15	20	No annotation
TRINITY_DN8966_c0_g1_i1	25.99	72.48	18.98	9.71	2.75e-05	1.89e-11	15	20	No annotation
TRINITY_DN11286_c0_g1_i1	27.37	23.52	18.98	8.08	2.75e-05	9.23e-07	15	20	No annotation
TRINITY_DN21667_c0_g1_i1	25.99	20.49	18.98	7.82	2.75e-05	0.0155	15	15	No annotation
TRINITY_DN544_c0_g2_i4	18.32	9.99	20.12	6.85	2.75e-05	0.00324	15	20	No annotation
TRINITY_DN104195_c0_g1_i1	22.56	35.89	20.12	8.01	2.75e-05	2.99e-05	15	20	XP_015367258.1 PREDICTED: trithorax group protein osa-like isoform X4 [Diuraphis noxia]
TRINITY_DN115446_c0_g1_i1	25.99	13.55	18.98	7.29	2.75e-05	0.0144	15	20	No annotation
TRINITY_DN36969_c0_g1_i3	18.32	16.2	20.12	7	2.75e-05	0.00173	15	15	No annotation
TRINITY_DN32182_c0_g1_i1	18.32	33.2	20.12	9.04	2.75e-05	0.000433	15	20	No annotation
TRINITY_DN71688_c0_g1_i1	18.32	14.6	20.12	7.4	2.75e-05	6.79e-05	15	20	XP_026810723.1 lamin-B receptor [Rhopalosiphum maidis]
TRINITY_DN76065_c0_g1_i1	18.32	17.9	20.12	7.69	2.75e-05	1.01e-05	15	20	XP_026808501.1 yemanuclein [Rhopalosiphum maidis]
TRINITY_DN99942_c0_g1_i1	18.32	8.23	20.12	6.5	2.75e-05	0.0106	15	15	No annotation
TRINITY_DN2476_c11_g1_i1	25.99	32.59	18.98	8.56	2.75e-05	1.63e-07	15	20	No annotation
TRINITY_DN369_c0_g1_i2	1484.37	282.62	3.55	1.4	2.77e-05	0.0125	5	20	XP_026821537.1 trehalase isoform X1 [Rhopalosiphum maidis]
TRINITY_DN1986_c0_g1_i1	122.79	88.97	10.05	9.94	2.9e-05	1.04e-10	20	15	XP_026807686.1 flap endonuclease 1 isoform X2 [Rhopalosiphum maidis]
TRINITY_DN33515_c0_g1_i2	548.21	546.94	4.08	6.55	2.9e-05	1.63e-43	15	20	XP_026809926.1 extensin-1-like [Rhopalosiphum maidis]
TRINITY_DN553_c1_g1_i15	199.19	205.69	4.54	4.82	2.96e-05	1.01e-11	20	20	XP_026814423.1 uncharacterized protein LOC113554670 isoform X2 [Rhopalosiphum maidis]
TRINITY_DN66576_c0_g1_i1	143.4	93.51	8.13	9.76	2.99e-05	2.09e-11	20	20	No annotation
TRINITY_DN28793_c0_g1_i1	110	198.05	8.65	9.22	3.08e-05	2.8e-10	2	15	No annotation
TRINITY_DN45791_c0_g1_i1	267.86	355.82	5.76	5.88	3.09e-05	2.39e-27	15	20	KAF0751440.1 Uncharacterized protein FWK35_00033070 [Aphis craccivora]
TRINITY_DN55682_c1_g1_i1	17.9	17.39	20.09	7.58	3.11e-05	0.0013	15	20	XP_026813418.1 TAR DNA-binding protein 43-like [Rhopalosiphum maidis]
TRINITY_DN49290_c0_g1_i1	17.9	27.21	20.09	7.81	3.11e-05	1.13e-05	15	20	No annotation
TRINITY_DN4282_c0_g1_i1	17.9	32.18	20.09	6.3	3.11e-05	0.00185	15	20	KAF0769552.1 Uncharacterized protein FWK35_00006432 [Aphis craccivora]
TRINITY_DN67039_c0_g1_i1	17.9	20.19	20.09	7.86	3.11e-05	9.7e-05	15	20	XP_026809958.1 uncharacterized protein LOC113551707 isoform X6 [Rhopalosiphum maidis]
TRINITY_DN16322_c0_g2_i3	17.9	37.04	20.09	5.84	3.11e-05	0.000183	15	15	KAE9543170.1 hypothetical protein AGLY_003081 [Aphis glycines]
TRINITY_DN64591_c0_g1_i1	17.9	8.42	20.09	6.6	3.11e-05	0.00893	15	20	NP_001280344.1 translocon-associated protein subunit alpha precursor [Acyrthosiphon pisum] BAH70858.1 ACYPI006658 [Acyrthosiphon pisum]
TRINITY_DN13495_c0_g1_i2	17.9	15.45	20.09	7.48	3.11e-05	0.000217	15	20	KAF0730140.1 THAP-type domain-containing protein [Aphis craccivora]
TRINITY_DN5595_c1_g1_i1	17.9	21.82	20.09	7.98	3.11e-05	0.000198	15	20	No annotation
TRINITY_DN59175_c0_g1_i1	17.9	26.98	20.09	8.74	3.11e-05	7.59e-05	15	20	No annotation
TRINITY_DN83060_c2_g1_i1	17.9	26.16	20.09	8.7	3.11e-05	0.0244	15	20	No annotation
TRINITY_DN3194_c0_g2_i1	17.9	17.99	20.09	7.63	3.11e-05	0.0199	15	15	No annotation
TRINITY_DN53443_c0_g2_i1	17.9	9.75	20.09	6.75	3.11e-05	0.00564	15	20	No annotation
TRINITY_DN48596_c0_g1_i1	17.9	12.54	20.09	7.11	3.11e-05	0.00361	15	20	No annotation
TRINITY_DN75449_c1_g1_i1	25.08	42.43	20.09	8.06	3.11e-05	0.000123	15	20	No annotation
TRINITY_DN83955_c0_g1_i1	17.9	14.4	20.09	7.38	3.11e-05	8.44e-05	15	20	No annotation
TRINITY_DN58023_c0_g1_i2	17.9	29.45	20.09	7.25	3.11e-05	0.00078	15	20	XP_026812573.1 uncharacterized Golgi apparatus membrane protein-like protein CG5021 isoform X2 [Rhopalosiphum maidis]
TRINITY_DN7406_c0_g1_i11	56.06	176.88	6.48	9.49	3.12e-05	2.94e-11	20	20	No annotation
TRINITY_DN36272_c0_g1_i2	29.8	41.16	8.43	8.89	3.13e-05	9.29e-09	20	20	No annotation
TRINITY_DN91044_c0_g1_i3	84.81	82.86	7.57	8.94	3.18e-05	8.75e-10	20	20	XP_026808725.1 DNA polymerase delta subunit 3-like [Rhopalosiphum maidis]
TRINITY_DN12062_c0_g1_i1	17.69	38.47	20.07	8.73	3.3e-05	6.84e-08	15	20	No annotation
TRINITY_DN70396_c0_g1_i1	17.69	12.89	20.07	7.22	3.3e-05	0.000209	15	20	No annotation
TRINITY_DN22581_c0_g1_i1	21.14	146.83	20.07	10.73	3.3e-05	8.81e-16	15	20	XP_026811885.1 uncharacterized protein LOC113552996 [Rhopalosiphum maidis]
TRINITY_DN3261_c0_g1_i10	17.69	18.78	20.07	7.76	3.3e-05	0.00103	15	20	KAE9533874.1 hypothetical protein AGLY_008953 [Aphis glycines]
TRINITY_DN48520_c0_g1_i2	17.69	9.6	20.07	6.79	3.3e-05	0.0341	15	20	XP_029344435.1 TBC1 domain family member 13 isoform X2 [Acyrthosiphon pisum]
TRINITY_DN138801_c0_g1_i1	17.69	18.79	20.07	7.76	3.3e-05	2.7e-05	15	20	No annotation
TRINITY_DN87872_c0_g1_i1	17.69	10.85	20.07	6.97	3.3e-05	0.0246	15	20	XP_026813413.1 aryl hydrocarbon receptor nuclear translocator-like protein 2 isoform X2 [Rhopalosiphum maidis]
TRINITY_DN44215_c0_g1_i1	17.69	14.32	20.07	6.32	3.3e-05	0.0032	15	15	No annotation
TRINITY_DN91179_c0_g1_i1	17.69	14.4	20.07	7.31	3.3e-05	0.00444	15	20	No annotation
TRINITY_DN32675_c0_g1_i1	62.42	40.54	20.07	6.91	3.3e-05	0.000387	15	15	No annotation
TRINITY_DN69170_c0_g1_i1	17.69	13.16	20.07	7.18	3.3e-05	0.0486	15	15	XP_026818132.1 phospholipase B1, membrane-associated-like [Rhopalosiphum maidis]
TRINITY_DN18932_c0_g1_i1	17.69	16.39	20.07	7.5	3.3e-05	0.00354	15	20	XP_026804040.1 uncharacterized protein LOC113547759 [Rhopalosiphum maidis]
TRINITY_DN50231_c0_g1_i1	17.69	21.26	20.07	7.31	3.3e-05	0.016	15	20	BAH72181.1 ACYPI004622 [Acyrthosiphon pisum]
TRINITY_DN22663_c0_g1_i1	17.69	33.8	20.07	8.15	3.3e-05	1.18e-05	15	20	No annotation
TRINITY_DN17919_c0_g1_i1	18.11	19.71	19.96	7.76	3.33e-05	0.000394	15	15	XP_026805857.1 Golgi-specific brefeldin A-resistance guanine nucleotide exchange factor 1 isoform X1 [Rhopalosiphum maidis]
TRINITY_DN3039_c1_g1_i2	53.6	7.14	19.96	6.36	3.33e-05	0.00906	15	20	No annotation
TRINITY_DN18638_c0_g1_i1	18.11	39.58	19.96	7.8	3.33e-05	6.16e-05	15	15	XP_026805863.1 nuclear pore complex protein Nup50 [Rhopalosiphum maidis]
TRINITY_DN8038_c0_g1_i1	18.11	21.9	19.96	4.25	3.33e-05	0.00212	15	20	No annotation
TRINITY_DN103265_c0_g1_i1	18.11	21.21	19.96	7.94	3.33e-05	4.36e-05	15	20	No annotation
TRINITY_DN126908_c0_g1_i1	33.17	10.31	19.96	6.89	3.33e-05	0.00263	15	20	XP_026808752.1 facilitated trehalose transporter Tret1-2 homolog [Rhopalosiphum maidis]
TRINITY_DN12723_c0_g1_i1	18.11	31.08	19.96	8.49	3.33e-05	8.08e-07	15	20	CAH1722196.1 unnamed protein product [Aphis gossypii]
TRINITY_DN20525_c0_g1_i3	18.11	21.42	19.96	7.49	3.33e-05	0.00159	15	20	No annotation
TRINITY_DN45427_c0_g1_i1	18.11	35.1	19.96	7.96	3.33e-05	7.15e-05	15	20	No annotation
TRINITY_DN100010_c0_g1_i1	24.8	15.36	19.96	7.4	3.33e-05	0.000468	15	20	BAH72500.1 ACYPI007695 [Acyrthosiphon pisum]
TRINITY_DN36490_c1_g1_i1	24.08	26.24	8.12	8.15	3.5e-05	4.21e-06	20	15	XP_025193956.1 paired box protein Pax-6-like isoform X2 [Melanaphis sacchari]
TRINITY_DN3030_c1_g1_i1	3328.76	2201.78	2.09	1.48	3.64e-05	0.00267	5	5	XP_026817177.1 pro-resilin-like [Rhopalosiphum maidis]
TRINITY_DN8000_c0_g1_i1	55.79	124.63	9.28	10.49	3.67e-05	2.02e-14	20	20	XP_050055167.1 uncharacterized protein LOC126549598 [Aphis gossypii]
TRINITY_DN99987_c0_g1_i1	111.89	82.69	8.03	6.75	3.67e-05	8.13e-11	20	20	XP_026808336.1 GRB10-interacting GYF protein 2 isoform X3 [Rhopalosiphum maidis]
TRINITY_DN115717_c0_g2_i1	53.32	134.5	9.27	10.53	3.67e-05	2.12e-10	20	15	KAF0759975.1 bifunctional heparan sulfate N-deacetylase/N-sulfotransferase-like isoform X1 [Aphis craccivora]
TRINITY_DN6958_c0_g1_i12	562.37	38.57	4.73	2.69	3.68e-05	0.00261	5	20	XP_026817393.1 alpha-tocopherol transfer protein-like [Rhopalosiphum maidis]
TRINITY_DN1820_c1_g2_i4	17.47	7.94	19.99	6.52	3.74e-05	0.00564	15	20	No annotation
TRINITY_DN41556_c0_g1_i3	17.47	44.38	19.99	9	3.74e-05	1.22e-09	15	20	No annotation
TRINITY_DN248326_c0_g1_i1	17.47	8.98	19.99	6.7	3.74e-05	0.0459	15	20	No annotation
TRINITY_DN10676_c1_g1_i1	17.47	20.18	19.99	6.89	3.74e-05	0.00625	15	20	KAF0764778.1 Uncharacterized protein FWK35_00010525 [Aphis craccivora]
TRINITY_DN45398_c0_g1_i1	18.57	30.49	19.99	8.46	3.74e-05	2.26e-06	15	20	No annotation
TRINITY_DN74815_c0_g1_i1	17.47	15.2	19.99	7.39	3.74e-05	0.0293	15	20	KAE9526824.1 hypothetical protein AGLY_013472 [Aphis glycines]
TRINITY_DN28380_c0_g1_i1	17.26	14.18	20.04	7.29	3.74e-05	0.00111	15	15	XP_026811428.1 uncharacterized protein LOC113552741 isoform X4 [Rhopalosiphum maidis]
TRINITY_DN140922_c0_g1_i1	25	25.47	20.04	8.2	3.74e-05	2.71e-07	15	20	No annotation
TRINITY_DN50974_c0_g2_i1	17.26	12.43	20.04	7.16	3.74e-05	0.000702	15	20	No annotation
TRINITY_DN40942_c0_g4_i1	17.26	16.47	20.04	7.5	3.74e-05	0.00337	15	20	No annotation
TRINITY_DN127628_c0_g1_i1	17.26	7.52	20.04	6.44	3.74e-05	0.0089	15	20	CAH1714140.1 unnamed protein product [Aphis gossypii]
TRINITY_DN3894_c0_g1_i1	17.26	25.06	20.04	8.11	3.74e-05	0.000184	15	15	No annotation
TRINITY_DN13120_c1_g1_i1	17.47	29.13	19.99	8.9	3.74e-05	0.00722	15	3	No annotation
TRINITY_DN19597_c0_g1_i1	17.47	19.81	19.99	7.84	3.74e-05	0.00119	15	20	No annotation
TRINITY_DN60548_c0_g2_i1	17.26	24.17	20.04	21.9	3.74e-05	4.04e-09	15	1	No annotation
TRINITY_DN36741_c0_g1_i1	17.26	32.84	20.04	8.5	3.74e-05	1.86e-06	15	15	No annotation
TRINITY_DN96396_c0_g1_i1	17.47	26.13	19.99	21.86	3.74e-05	3.55e-09	15	1	No annotation
TRINITY_DN88337_c0_g1_i1	17.47	21.43	19.99	7.88	3.74e-05	2.59e-05	15	15	No annotation
TRINITY_DN95368_c0_g1_i1	17.47	41.76	19.99	22.41	3.74e-05	4.64e-06	15	20	XP_026810360.1 glutathione hydrolase 1 proenzyme-like isoform X1 [Rhopalosiphum maidis]
TRINITY_DN54221_c0_g2_i1	91.94	63.82	9.63	9.56	3.78e-05	4.1e-08	20	15	No annotation
TRINITY_DN1278_c2_g1_i5	51.98	71.3	8.81	9.25	4.18e-05	1.07e-09	20	20	No annotation
TRINITY_DN62291_c0_g1_i1	55.19	91.32	21.65	8.95	4.18e-05	6.79e-08	20	15	XP_026820480.1 midasin [Rhopalosiphum maidis]
TRINITY_DN369_c0_g1_i9	1449.81	279.31	3.49	1.37	4.24e-05	0.00693	5	20	XP_026821537.1 trehalase isoform X1 [Rhopalosiphum maidis]
TRINITY_DN58295_c0_g1_i2	512.57	713.82	3.25	3.27	4.33e-05	1.58e-28	20	20	XP_026810351.1 poly(U)-binding-splicing factor half pint isoform X2 [Rhopalosiphum maidis] XP_026810352.1 poly(U)-binding-splicing factor half pint isoform X2 [Rhopalosiphum maidis] XP_026810353.1 poly(U)-binding-splicing factor half pint isoform X2 [Rhopalosiphum maidis] XP_026810354.1 poly(U)-binding-splicing factor half pint isoform X2 [Rhopalosiphum maidis]
TRINITY_DN12777_c0_g1_i2	26.68	25.33	8.27	6.23	4.33e-05	0.000262	20	15	XP_026822990.1 zinc finger protein 626-like [Rhopalosiphum maidis]
TRINITY_DN157700_c0_g1_i1	63.88	120.26	9.11	10.44	4.48e-05	5.49e-13	20	20	No annotation
TRINITY_DN2923_c0_g1_i8	76.38	102.68	9.37	8.97	4.49e-05	3.18e-10	15	20	XP_026816315.1 venom protease-like [Rhopalosiphum maidis]
TRINITY_DN66353_c0_g1_i2	219.5	271.29	7.14	8.49	4.54e-05	1.23e-14	15	20	KAE9537250.1 hypothetical protein AGLY_006273 [Aphis glycines]
TRINITY_DN1022_c0_g2_i5	516.01	961.19	-1.53	-1.53	4.64e-05	4.77e-08	20	15	CAH1720894.1 unnamed protein product [Aphis gossypii]
TRINITY_DN8186_c0_g2_i1	1270.75	937.03	-1.42	-0.73	4.67e-05	0.0239	5	20	XP_026804968.1 uncharacterized protein LOC113548338 [Rhopalosiphum maidis]
TRINITY_DN5631_c1_g1_i1	117.19	343.65	2.79	4.85	4.68e-05	9.05e-18	20	20	XP_026820667.1 H/ACA ribonucleoprotein complex subunit 2-like protein [Rhopalosiphum maidis] XP_026820668.1 H/ACA ribonucleoprotein complex subunit 2-like protein [Rhopalosiphum maidis]
TRINITY_DN7436_c0_g1_i7	31.18	97.03	6.62	6.21	4.75e-05	2.85e-08	20	15	No annotation
TRINITY_DN15120_c0_g1_i1	28.34	74.43	8.36	9.68	4.75e-05	9.93e-10	20	20	No annotation
TRINITY_DN80989_c0_g1_i1	269.57	370.59	6.25	6.43	4.79e-05	5.83e-34	20	20	XP_015375836.1 PREDICTED: acyl-CoA Delta(11) desaturase-like [Diuraphis noxia]
TRINITY_DN106368_c0_g1_i1	80.31	117.29	6.68	9.9	4.82e-05	3.02e-14	20	20	No annotation
TRINITY_DN33800_c0_g1_i12	32.34	56.81	-8.48	-2.26	4.85e-05	0.00125	2	20	No annotation
TRINITY_DN2005_c1_g1_i1	78.07	83.2	9.14	9.91	4.93e-05	7.03e-13	20	20	XP_026820047.1 probable serine/threonine-protein kinase DDB_G0282963 isoform X1 [Rhopalosiphum maidis] XP_026820048.1 probable serine/threonine-protein kinase DDB_G0282963 isoform X1 [Rhopalosiphum maidis]
TRINITY_DN11635_c0_g1_i12	220.89	267.13	4.25	3.26	4.96e-05	2.88e-14	20	20	No annotation
TRINITY_DN12466_c0_g1_i1	30.76	128.42	8.48	9.92	4.99e-05	3.4e-12	20	20	XP_026811681.1 carbonyl reductase [NADPH] 1-like [Rhopalosiphum maidis]
TRINITY_DN7583_c0_g3_i1	62.22	94.71	9.93	8.04	4.99e-05	1.09e-08	20	20	No annotation
TRINITY_DN2136_c0_g1_i5	150.65	487.91	2.56	4.05	5.07e-05	4.37e-09	20	20	XP_026810882.1 CD63 antigen-like [Rhopalosiphum maidis]
TRINITY_DN441_c1_g1_i25	109.62	211.11	-2.33	-0.99	5.19e-05	0.0107	20	20	XP_027843889.2 uncharacterized protein LOC114124737 [Aphis gossypii]
TRINITY_DN3826_c1_g2_i1	84.93	96.57	-6.36	-9.29	5.31e-05	6.34e-06	5	5	No annotation
TRINITY_DN146447_c0_g1_i14	303.51	341.19	5.83	5.72	5.47e-05	6.18e-23	20	20	XP_015376941.1 PREDICTED: 40S ribosomal protein S3a [Diuraphis noxia]
TRINITY_DN67466_c0_g1_i6	64.38	102.41	9.12	6.68	5.48e-05	3.18e-09	20	15	No annotation
TRINITY_DN3305_c0_g2_i2	175.71	420.11	7.63	8.85	5.53e-05	4.84e-07	2	20	No annotation
TRINITY_DN669_c1_g1_i10	3010.83	1971.66	1.41	-0.56	5.7e-05	0.000112	5	20	XP_026809864.1 uncharacterized protein LOC113551676 isoform X2 [Rhopalosiphum maidis]
TRINITY_DN6703_c0_g1_i1	71.19	96.85	9.26	10.06	5.96e-05	6.48e-10	20	15	No annotation
TRINITY_DN2245_c4_g1_i1	2037.18	3096.35	-1.24	-0.63	5.96e-05	0.0275	20	15	NP_001155834.1 cytochrome c oxidase subunit 5B, mitochondrial [Acyrthosiphon pisum] XP_026808742.1 cytochrome c oxidase subunit 5B, mitochondrial-like [Rhopalosiphum maidis] BAH71033.1 ACYPI010196 [Acyrthosiphon pisum]
TRINITY_DN8017_c1_g1_i1	70.19	75.19	9.55	9.76	5.96e-05	1.46e-11	15	20	No annotation
TRINITY_DN5124_c0_g1_i2	151.78	185.55	10.36	5.57	5.97e-05	2.15e-11	15	15	No annotation
TRINITY_DN67112_c0_g1_i1	29.38	34.73	8.41	8.65	5.98e-05	2.36e-07	20	20	KAF0770399.1 H(+)/Cl(-) exchange transporter 7 [Aphis craccivora]
TRINITY_DN1895_c0_g1_i4	552.03	747.67	3.06	3.51	6.03e-05	3.06e-25	20	20	No annotation
TRINITY_DN76248_c0_g1_i1	55.92	63.89	9.75	6.64	6.2e-05	2.12e-07	1	20	XP_050057037.1 ribonucleoside-diphosphate reductase subunit M2 isoform X4 [Aphis gossypii]
TRINITY_DN11188_c0_g1_i28	36.68	22.25	8.31	7.94	6.23e-05	9.32e-05	20	15	XP_026817225.1 uncharacterized protein LOC113556465 isoform X4 [Rhopalosiphum maidis] XP_026817226.1 uncharacterized protein LOC113556465 isoform X5 [Rhopalosiphum maidis] XP_026820973.1 uncharacterized protein LOC113559394 isoform X3 [Rhopalosiphum maidis]
TRINITY_DN48109_c0_g2_i1	209.76	534.52	2.99	5.47	6.24e-05	7.33e-15	20	15	No annotation
TRINITY_DN32610_c0_g1_i1	18.96	34.41	19.28	7.25	6.27e-05	0.00023	15	20	XP_026813800.1 spectrin beta chain, non-erythrocytic 5 isoform X2 [Rhopalosiphum maidis]
TRINITY_DN28260_c1_g1_i1	18.96	17.17	19.28	6.59	6.27e-05	0.025	15	15	No annotation
TRINITY_DN1101_c0_g3_i1	18.96	12.45	19.28	7.1	6.27e-05	0.0137	15	15	No annotation
TRINITY_DN26881_c0_g1_i1	142.5	190.39	8.83	3.08	6.27e-05	1.39e-10	15	20	No annotation
TRINITY_DN17329_c0_g1_i1	18.96	18.95	19.28	21.54	6.27e-05	1.38e-08	15	1	No annotation
TRINITY_DN13258_c0_g1_i1	18.96	29.1	19.28	8.57	6.27e-05	2.04e-07	15	20	No annotation
TRINITY_DN20495_c0_g1_i1	18.96	16.24	19.28	7.55	6.27e-05	2.84e-05	15	20	XP_026815605.1 jmjC domain-containing histone demethylation protein 1 isoform X3 [Rhopalosiphum maidis]
TRINITY_DN79670_c0_g1_i1	18.96	43.62	19.28	6.42	6.27e-05	0.00624	15	15	No annotation
TRINITY_DN34430_c0_g1_i1	23.25	25.09	19.28	8.18	6.27e-05	1.02e-06	15	20	No annotation
TRINITY_DN37308_c2_g1_i1	18.96	34.8	19.28	21.97	6.27e-05	3.55e-09	15	1	XP_026820838.1 aminopeptidase N-like [Rhopalosiphum maidis]
TRINITY_DN4739_c0_g1_i19	18.96	45.19	19.28	7.63	6.27e-05	2.45e-05	15	20	No annotation
TRINITY_DN68097_c0_g1_i1	18.96	7.47	19.28	6.43	6.27e-05	0.014	15	20	No annotation
TRINITY_DN15316_c0_g1_i1	18.96	25.28	19.28	8.19	6.27e-05	1.49e-06	15	20	No annotation
TRINITY_DN5131_c0_g1_i1	18.96	18.98	19.28	7.71	6.27e-05	0.00148	15	15	No annotation
TRINITY_DN42524_c0_g1_i3	18.96	15.02	19.28	4.99	6.27e-05	0.0161	15	20	No annotation
TRINITY_DN27541_c0_g1_i2	18.96	33.72	19.28	8.6	6.27e-05	8.95e-08	15	20	No annotation
TRINITY_DN21846_c0_g1_i2	18.96	52.48	19.28	8.53	6.27e-05	7.04e-06	15	20	XP_025203227.1 uncharacterized protein LOC112600256 [Melanaphis sacchari]
TRINITY_DN143564_c0_g3_i1	77.77	51.52	22.13	6.05	6.29e-05	4.65e-07	15	20	XP_026807092.1 RNA-binding protein FUS-like [Rhopalosiphum maidis]
TRINITY_DN75484_c0_g1_i1	21.44	31.74	7.96	8.45	6.3e-05	4.91e-07	20	20	XP_026821466.2 LOW QUALITY PROTEIN: uncharacterized protein LOC113559883 [Rhopalosiphum maidis]
TRINITY_DN72616_c1_g1_i1	237.61	298.73	8.42	8.96	6.37e-05	2.24e-18	15	20	No annotation
TRINITY_DN2890_c0_g1_i3	47.03	109.14	3.07	4.7	6.55e-05	1.41e-14	20	20	XP_026815347.1 LOW QUALITY PROTEIN: set1/Ash2 histone methyltransferase complex subunit ASH2 [Rhopalosiphum maidis]
TRINITY_DN21972_c0_g1_i1	200.43	136.33	9.32	10.5	6.58e-05	3.31e-14	20	15	No annotation
TRINITY_DN28974_c2_g1_i2	23.9	28.12	8.11	8.28	6.62e-05	9.56e-06	20	15	No annotation
TRINITY_DN2888_c0_g1_i8	12309.5	12879.6	-0.67	-0.8	6.62e-05	0.00697	20	15	XP_026809223.1 cold shock protein 1-like [Rhopalosiphum maidis]
TRINITY_DN15893_c0_g1_i1	75.21	78.42	22.09	9.07	6.63e-05	1.75e-09	15	20	XP_026811485.1 uncharacterized protein LOC113552767 [Rhopalosiphum maidis]
TRINITY_DN35126_c0_g1_i1	27.02	34.37	8.29	8.63	6.71e-05	1.35e-08	20	20	XP_026811371.1 uncharacterized protein LOC113552710 isoform X2 [Rhopalosiphum maidis]
TRINITY_DN59383_c0_g1_i1	74.08	112.29	22.06	10.85	6.82e-05	1.01e-11	15	20	No annotation
TRINITY_DN104926_c0_g1_i1	77552.8	2600.52	1.91	0.99	6.83e-05	0.00362	20	15	UTK64182.1 cytochrome c oxidase subunit I, partial [Aphis gossypii]
TRINITY_DN48676_c0_g1_i1	72.59	34.04	22.03	8.25	7.03e-05	0.000113	15	20	No annotation
TRINITY_DN785_c2_g1_i2	3473.37	4661.97	1.06	1.32	7.08e-05	0.000573	20	3	KAE9528586.1 hypothetical protein AGLY_012161 [Aphis glycines]
TRINITY_DN41318_c0_g1_i1	71.81	44.04	22.01	8.99	7.2e-05	1.08e-09	15	20	No annotation
TRINITY_DN79006_c0_g1_i1	416.22	539.33	4.99	4.7	7.29e-05	2.18e-22	20	20	No annotation
TRINITY_DN30492_c0_g1_i4	70.1	276.41	21.98	9.76	7.39e-05	4.58e-06	15	20	UOW66159.1 glutathione-S-transferases S3 [Rhopalosiphum padi]
TRINITY_DN49351_c0_g1_i1	69.25	43.52	21.97	8.79	7.49e-05	3.03e-08	15	20	No annotation
TRINITY_DN369_c0_g1_i4	1486.47	293.84	3.41	1.38	7.51e-05	0.0193	5	20	XP_026821537.1 trehalase isoform X1 [Rhopalosiphum maidis]
TRINITY_DN32888_c1_g1_i2	69.04	1502.05	21.97	13.69	7.52e-05	1.95e-09	15	20	No annotation
TRINITY_DN17862_c0_g1_i1	79.62	85.94	9.6	9.88	7.54e-05	4.78e-05	2	20	No annotation
TRINITY_DN59665_c0_g1_i1	68.62	102.68	21.96	10.21	7.59e-05	1.87e-12	15	20	No annotation
TRINITY_DN136917_c3_g1_i1	192.97	162.54	9.38	8.39	7.61e-05	3.13e-14	15	20	No annotation
TRINITY_DN6958_c0_g1_i4	411.3	30.63	4.46	1.91	7.66e-05	0.0438	5	20	XP_026817393.1 alpha-tocopherol transfer protein-like [Rhopalosiphum maidis]
TRINITY_DN16702_c0_g1_i1	46.24	223.79	9.51	10	7.7e-05	3.29e-13	20	20	AZS52837.1 carboxylesterase [Rhopalosiphum padi]
TRINITY_DN16322_c0_g1_i3	49	71.1	9.09	8.9	7.71e-05	1.77e-06	20	20	CAH1731683.1 unnamed protein product [Aphis gossypii]
TRINITY_DN82451_c0_g1_i1	42.63	89.24	8.52	5.23	7.75e-05	6.23e-13	20	20	XP_025208764.1 peptidyl-prolyl cis-trans isomerase-like [Melanaphis sacchari]
TRINITY_DN11188_c0_g1_i13	34.36	46.97	8.64	8.09	7.77e-05	1.73e-06	20	15	No annotation
TRINITY_DN49368_c0_g1_i2	29.1	46.53	8.34	9.59	7.79e-05	7.71e-07	20	20	KAE9536591.1 hypothetical protein AGLY_006993 [Aphis glycines]
TRINITY_DN116253_c2_g1_i1	64.2	80.26	8.08	9.86	7.92e-05	2.3e-12	20	20	XP_026816018.1 thymosin beta isoform X2 [Rhopalosiphum maidis]
TRINITY_DN19664_c0_g1_i1	142.47	54.57	10.26	8.85	8.17e-05	3.59e-05	15	3	No annotation
TRINITY_DN29919_c0_g1_i2	71.39	103.22	21.89	9.42	8.21e-05	5.5e-10	15	20	No annotation
TRINITY_DN1913_c0_g1_i3	995.45	1420.35	3.56	3.23	8.32e-05	2.11e-08	20	20	No annotation
TRINITY_DN62295_c0_g1_i1	64.14	47.67	21.86	9.1	8.42e-05	9.7e-10	15	20	No annotation
TRINITY_DN82891_c0_g1_i2	185.51	93.93	9.94	9.96	8.49e-05	4.1e-12	20	20	No annotation
TRINITY_DN93016_c0_g1_i1	94.8	111.55	8.24	10.34	8.49e-05	1.51e-10	20	20	No annotation
TRINITY_DN1829_c0_g1_i7	16.23	36.51	19.4	8.65	8.51e-05	1.98e-07	15	15	No annotation
TRINITY_DN36038_c0_g1_i1	62.86	79.62	21.84	21.78	8.64e-05	5.71e-11	15	20	XP_026822268.1 LOW QUALITY PROTEIN: uncharacterized protein LOC113560536 [Rhopalosiphum maidis]
TRINITY_DN2112_c0_g1_i2	117.49	76.36	9.99	8.82	8.69e-05	1.75e-09	15	20	No annotation
TRINITY_DN5632_c1_g1_i1	62	47.13	21.82	7.14	8.8e-05	4.61e-06	15	15	No annotation
TRINITY_DN1068_c0_g1_i28	167.03	108.41	10.49	10.03	8.87e-05	3.25e-12	20	20	XP_026812375.1 uncharacterized protein LOC113553308 [Rhopalosiphum maidis]
TRINITY_DN46810_c0_g1_i2	61.58	91.64	21.81	9.39	8.91e-05	1.7e-10	15	20	CAH1738257.1 unnamed protein product [Aphis gossypii]
TRINITY_DN640_c0_g1_i10	150.8	170.98	21.79	6.86	9.08e-05	5.08e-09	15	20	XP_026813423.1 maltase 2-like isoform X2 [Rhopalosiphum maidis]
TRINITY_DN61162_c0_g1_i7	29.67	25.17	8.42	5.63	9.25e-05	0.0013	20	15	No annotation
TRINITY_DN142071_c0_g1_i1	541.81	978.97	6.52	6.47	9.25e-05	5.84e-17	20	20	NP_001119669.1 ribosomal protein S28e-like [Acyrthosiphon pisum]
TRINITY_DN72681_c0_g2_i1	59.45	72.17	21.76	9.32	9.37e-05	2.49e-10	15	20	XP_026812825.1 PCI domain-containing protein 2 [Rhopalosiphum maidis]
TRINITY_DN11188_c0_g1_i15	25.53	50.26	8.21	9.11	9.42e-05	2.1e-07	20	15	XP_026816564.1 uncharacterized protein LOC113556042 [Rhopalosiphum maidis]
TRINITY_DN12568_c0_g1_i2	55.57	140.87	8.91	9.7	9.42e-05	5.71e-11	20	20	XP_026810935.1 putative odorant-binding protein A10 [Rhopalosiphum maidis]
TRINITY_DN4371_c0_g1_i2	10931.2	1219.99	3.72	1.84	9.5e-05	1.06e-05	5	20	XP_026808410.1 ADP,ATP carrier protein 2 [Rhopalosiphum maidis]
TRINITY_DN8688_c0_g1_i2	107.45	177.3	9.01	9.97	9.57e-05	2.42e-16	20	20	No annotation
TRINITY_DN103617_c0_g1_i1	58.38	36.08	21.73	8.64	9.63e-05	6.84e-08	15	15	No annotation
TRINITY_DN640_c0_g1_i4	58.17	32.74	21.73	8.56	9.63e-05	5.5e-08	15	20	XP_026813423.1 maltase 2-like isoform X2 [Rhopalosiphum maidis]
TRINITY_DN115595_c0_g1_i2	58.18	135.9	21.73	9.59	9.63e-05	2.59e-08	15	20	No annotation
TRINITY_DN7941_c0_g1_i1	58.18	63.94	21.73	9.53	9.63e-05	4.28e-10	15	20	No annotation
TRINITY_DN37030_c0_g1_i1	58.17	49.06	21.73	9.66	9.63e-05	3.08e-08	15	20	No annotation
TRINITY_DN30201_c0_g1_i2	58.17	39.03	21.73	8.75	9.63e-05	1.7e-06	15	15	No annotation
TRINITY_DN16184_c1_g1_i1	54.23	63.1	9.74	7.47	9.66e-05	1.36e-05	20	20	No annotation
TRINITY_DN100318_c0_g1_i1	204.06	163.19	6.55	7.4	9.7e-05	2.66e-18	20	20	XP_022179872.1 nascent polypeptide-associated complex subunit alpha [Myzus persicae]
TRINITY_DN1224_c2_g1_i1	79.95	289.6	2.63	4.41	9.7e-05	1.01e-10	20	15	No annotation
TRINITY_DN5967_c0_g1_i1	57.53	46.64	21.71	8.12	9.79e-05	1.22e-05	15	15	No annotation
TRINITY_DN6890_c0_g1_i1	57.53	62.07	21.71	8.45	9.79e-05	4.63e-06	15	15	XP_026821422.1 uncharacterized protein LOC113559844 [Rhopalosiphum maidis]
TRINITY_DN46102_c1_g1_i1	40.95	119.18	7.92	8.54	9.81e-05	2.9e-08	20	20	No annotation
TRINITY_DN58817_c0_g1_i1	49.36	41.71	9.6	20.93	9.82e-05	1.77e-08	2	20	No annotation
TRINITY_DN612_c0_g1_i13	57.32	52.75	21.71	8.78	9.83e-05	5.81e-07	15	20	XP_026823358.1 uncharacterized protein LOC113561247 [Rhopalosiphum maidis]
TRINITY_DN42347_c0_g1_i1	57.03	43.68	21.7	21.8	9.87e-05	4.91e-09	15	1	XP_026812603.1 thioredoxin domain-containing protein 17-like [Rhopalosiphum maidis]
TRINITY_DN3044_c0_g1_i1	74.17	69.86	9.69	10.11	9.88e-05	1.16e-08	2	20	No annotation
TRINITY_DN19786_c0_g1_i1	56.46	36.17	21.69	8.71	0.0001	1.24e-07	15	20	No annotation
TRINITY_DN7365_c0_g1_i9	212.43	127.36	2.62	1.56	0.000101	0.00307	5	20	XP_026808944.1 PDZ and LIM domain protein 1 isoform X3 [Rhopalosiphum maidis]
TRINITY_DN4038_c0_g1_i1	539.5	1190.99	1.82	3.13	0.000101	2.16e-12	5	3	XP_026808226.1 protein yellow [Rhopalosiphum maidis]
TRINITY_DN8532_c1_g1_i1	17.05	49.11	19.23	9.08	0.000102	7.85e-07	15	20	XP_026817839.1 sentrin-specific protease 1-like [Rhopalosiphum maidis]
TRINITY_DN63560_c0_g1_i2	17.05	12.68	19.23	7.13	0.000102	0.000443	15	20	No annotation
TRINITY_DN3162_c0_g2_i1	55.61	54.47	21.67	6.34	0.000102	1.02e-05	15	15	No annotation
TRINITY_DN102795_c0_g1_i2	17.05	22.46	19.23	8.02	0.000102	3.47e-05	15	20	XP_026815475.1 glutamyl aminopeptidase-like [Rhopalosiphum maidis]
TRINITY_DN5120_c0_g1_i63	135.09	129.06	4.6	5.26	0.000102	6.2e-24	15	15	XP_026805292.1 adhesive plaque matrix protein-like [Rhopalosiphum maidis]
TRINITY_DN771_c2_g3_i1	17.05	6.91	19.23	6.32	0.000102	0.0099	15	20	No annotation
TRINITY_DN110634_c0_g1_i1	17.05	8.77	19.23	6.66	0.000102	0.0413	15	20	XP_029345112.1 origin recognition complex subunit 1 [Acyrthosiphon pisum]
TRINITY_DN110891_c0_g1_i1	56.05	29.43	21.67	8.34	0.000102	8.44e-06	15	15	XP_026819423.1 interleukin-1 receptor-associated kinase 4-like [Rhopalosiphum maidis] XP_026819428.1 interleukin-1 receptor-associated kinase 4-like [Rhopalosiphum maidis] XP_026819435.1 interleukin-1 receptor-associated kinase 4-like [Rhopalosiphum maidis] XP_026819439.1 interleukin-1 receptor-associated kinase 4-like [Rhopalosiphum maidis]
TRINITY_DN132060_c0_g1_i1	60.95	53.5	9.04	8.99	0.000102	4.36e-09	20	20	No annotation
TRINITY_DN114142_c0_g1_i1	17.05	30.54	19.23	8.5	0.000102	0.000127	15	15	No annotation
TRINITY_DN18449_c0_g1_i2	17.05	36.23	19.23	8.71	0.000102	9.46e-08	15	20	No annotation
TRINITY_DN86946_c0_g1_i1	17.05	26.43	19.23	8.25	0.000102	1.28e-06	15	20	No annotation
TRINITY_DN49537_c0_g1_i2	17.05	23.92	19.23	21.25	0.000102	6.66e-07	15	0	KAE9526485.1 hypothetical protein AGLY_013133 [Aphis glycines]
TRINITY_DN32101_c0_g1_i1	17.05	16.51	19.23	7.57	0.000102	2.48e-05	15	20	XP_026817388.1 uncharacterized protein DDB_G0271670-like [Rhopalosiphum maidis]
TRINITY_DN14705_c0_g1_i17	17.05	26.9	19.23	7.31	0.000102	0.00206	15	20	XP_026818722.1 denticleless protein homolog B [Rhopalosiphum maidis]
TRINITY_DN6499_c0_g1_i1	34.74	44.48	8.59	9.15	0.000103	3.58e-07	20	15	XP_026805827.1 LOW QUALITY PROTEIN: myosin heavy chain 95F-like [Rhopalosiphum maidis]
TRINITY_DN1925_c0_g1_i5	121.29	151.94	2.09	2.33	0.000103	0.00244	20	20	XP_026808426.1 myrosinase 1-like [Rhopalosiphum maidis]
TRINITY_DN127563_c0_g1_i2	113.18	135.11	7.65	5.81	0.000104	7.79e-13	20	20	NP_001156316.1 40S ribosomal protein S7-like [Acyrthosiphon pisum]
TRINITY_DN3317_c1_g2_i1	54.55	40.4	21.64	8.52	0.000104	5.35e-07	15	20	No annotation
TRINITY_DN82760_c0_g1_i1	53.91	57.63	21.62	8.07	0.000105	9.73e-06	15	15	KAF0755691.1 Uncharacterized protein FWK35_00038227 [Aphis craccivora]
TRINITY_DN1327_c1_g1_i2	264.11	276.86	5.13	5.73	0.000105	1.36e-24	20	20	XP_026811204.1 uncharacterized protein LOC113552540 [Rhopalosiphum maidis]
TRINITY_DN123776_c0_g1_i1	53.27	61.51	21.6	9.41	0.000107	1.26e-10	15	20	XP_026815581.1 reticulocyte-binding protein 2 homolog a-like [Rhopalosiphum maidis]
TRINITY_DN1363_c0_g2_i1	48.26	25.33	8.7	8.23	0.000107	2.28e-05	20	15	No annotation
TRINITY_DN131121_c0_g1_i1	43.83	32.83	8.45	5.13	0.000107	0.000168	20	20	KAE9533833.1 hypothetical protein AGLY_008912 [Aphis glycines]
TRINITY_DN12730_c0_g1_i1	52.63	54.57	21.59	8.97	0.000109	1.56e-08	15	20	No annotation
TRINITY_DN85_c0_g1_i1	236.85	152.37	4.97	5.66	0.000109	4.93e-13	20	20	No annotation
TRINITY_DN23347_c0_g1_i1	52.2	46.92	21.58	9.08	0.00011	2.76e-09	15	20	No annotation
TRINITY_DN93244_c0_g1_i1	86.59	130.95	21.57	8.94	0.000111	2.3e-09	15	20	No annotation
TRINITY_DN72_c1_g1_i1	51.78	56.85	21.57	7.07	0.000111	0.000373	15	20	No annotation
TRINITY_DN49071_c1_g1_i1	67.86	53.93	21.56	8.25	0.000112	1.35e-06	15	15	No annotation
TRINITY_DN80963_c0_g1_i3	20.38	53.95	7.89	9.28	0.000113	1.3e-08	20	20	XP_026817838.1 acetylcholine receptor subunit alpha-like 1 [Rhopalosiphum maidis]
TRINITY_DN11708_c0_g1_i10	57.09	119.14	7.19	7.48	0.000115	1.39e-10	20	20	No annotation
TRINITY_DN2175_c0_g1_i2	322.15	287.44	8.42	6.36	0.000116	4.18e-20	20	20	No annotation
TRINITY_DN66593_c0_g1_i1	117.17	155.79	6.98	8.02	0.000117	6.21e-12	15	15	No annotation
TRINITY_DN369_c0_g1_i10	1227.35	233.13	3.32	1.54	0.000117	0.00158	5	20	XP_026821537.1 trehalase isoform X1 [Rhopalosiphum maidis]
TRINITY_DN68209_c0_g1_i1	49.65	75.59	21.51	9.17	0.000118	2.73e-10	15	20	No annotation
TRINITY_DN15115_c0_g1_i6	262.97	225.98	1.97	1.76	0.000118	0.0055	1	5	XP_026816922.1 alpha-tocopherol transfer protein-like [Rhopalosiphum maidis]
TRINITY_DN83366_c0_g2_i1	49.58	54.87	21.51	5.01	0.000118	5.03e-05	15	20	No annotation
TRINITY_DN4371_c0_g1_i9	10762.3	2752.12	3.74	2.76	0.000121	1.2e-05	5	20	XP_026808410.1 ADP,ATP carrier protein 2 [Rhopalosiphum maidis]
TRINITY_DN12821_c0_g1_i6	54.12	70.03	21.47	6.81	0.000122	5.33e-11	15	20	XP_026807005.1 uncharacterized protein LOC113549746 [Rhopalosiphum maidis]
TRINITY_DN11188_c0_g1_i1	49.22	95.96	9.16	9.94	0.000124	2.19e-12	20	20	XP_026816559.1 uncharacterized protein LOC113556041 isoform X3 [Rhopalosiphum maidis]
TRINITY_DN6664_c0_g1_i9	1399.11	3095.23	-1.88	-1.31	0.000124	2.26e-07	20	15	CAH1712551.1 unnamed protein product, partial [Aphis gossypii]
TRINITY_DN20312_c0_g1_i1	93.52	144.6	9.66	6.59	0.000124	5.4e-12	15	20	KAF0752210.1 Reverse transcriptase domain-containing protein, partial [Aphis craccivora]
TRINITY_DN62423_c0_g1_i2	27.73	24.33	8.33	7.58	0.000124	6.6e-05	20	15	XP_026808425.1 LOW QUALITY PROTEIN: E3 ubiquitin-protein ligase HERC2 [Rhopalosiphum maidis]
TRINITY_DN49030_c0_g1_i1	21.85	23.77	7.98	8.03	0.000125	6.68e-05	20	15	XP_026812461.1 protein PTCD3 homolog, mitochondrial-like [Rhopalosiphum maidis]
TRINITY_DN764_c0_g1_i4	51.85	61.94	3.33	3.99	0.000125	1.93e-10	20	20	XP_026818097.1 acyl-protein thioesterase 1-like [Rhopalosiphum maidis]
TRINITY_DN15982_c0_g1_i2	72.88	40.86	9.3	7.99	0.000126	6.94e-06	15	20	No annotation
TRINITY_DN44780_c2_g1_i1	76.08	93.05	9.36	21.17	0.00013	1.46e-08	15	20	No annotation
TRINITY_DN4371_c0_g1_i5	10923.7	1177.24	3.78	1.8	0.000131	8.61e-06	5	20	XP_026808410.1 ADP,ATP carrier protein 2 [Rhopalosiphum maidis]
TRINITY_DN1797_c0_g1_i11	40.24	74.97	8.39	6.32	0.000134	1.17e-12	20	20	XP_026811097.1 modular serine protease-like [Rhopalosiphum maidis]
TRINITY_DN14141_c0_g2_i2	1388.68	1453.04	-0.97	1.65	0.000135	0.00129	20	20	No annotation
TRINITY_DN1663_c0_g1_i6	75.03	246.03	3.04	4.64	0.000135	1.43e-13	20	20	XP_026814512.1 cytochrome b-c1 complex subunit 6, mitochondrial-like [Rhopalosiphum maidis]
TRINITY_DN56021_c0_g1_i1	28.26	57.12	8.29	9.25	0.000135	3.84e-09	20	20	XP_026811621.1 uncharacterized protein LOC113552843 isoform X3 [Rhopalosiphum maidis]
TRINITY_DN2725_c0_g1_i9	139.35	87.38	7.12	6.76	0.000137	9.73e-11	20	20	No annotation
TRINITY_DN1811_c0_g1_i27	115.77	250.32	-3.42	-0.95	0.00014	0.041	2	20	XP_025191316.1 uncharacterized protein LOC112591650 [Melanaphis sacchari]
TRINITY_DN10532_c0_g1_i9	60.54	25.6	5.79	6.32	0.00014	0.000181	5	20	XP_026809937.1 H(+)/Cl(-) exchange transporter 7-like, partial [Rhopalosiphum maidis]
TRINITY_DN8186_c1_g1_i2	325.55	304.65	7.73	6.79	0.000141	1.87e-19	20	20	No annotation
TRINITY_DN99752_c0_g1_i1	579.54	1656.77	5.56	6.35	0.000143	6.21e-38	20	15	No annotation
TRINITY_DN99880_c1_g1_i1	30.26	106.96	8.02	8.56	0.000147	1.48e-07	20	20	No annotation
TRINITY_DN13237_c1_g1_i2	77.77	36.59	9.39	4.69	0.000152	0.00085	15	20	No annotation
TRINITY_DN35806_c0_g2_i1	21.16	21.9	7.94	7.92	0.000157	0.000105	20	15	XP_026805037.1 probable nucleoporin Nup54 [Rhopalosiphum maidis]
TRINITY_DN54691_c0_g1_i1	18.98	195.47	-7.65	-3.16	0.000159	3.92e-06	20	5	XP_025407430.1 uncharacterized protein LOC112681386 [Sipha flava]
TRINITY_DN43741_c0_g1_i1	35.78	43.42	8.7	8.9	0.00016	1.85e-08	20	15	No annotation
TRINITY_DN56357_c1_g1_i1	70.17	103.26	9.31	9.69	0.00016	2.56e-09	20	20	XP_026807632.1 importin-7 [Rhopalosiphum maidis]
TRINITY_DN86501_c0_g1_i1	81.09	83.42	9.45	5.26	0.00016	4.24e-07	15	20	XP_022161635.1 ribosomal protein S6 kinase 2 beta-like [Myzus persicae]
TRINITY_DN3615_c0_g1_i7	1020.29	600.86	1.19	0.64	0.000162	0.00196	5	20	XP_026806335.1 putative protein kinase C delta type homolog isoform X4 [Rhopalosiphum maidis]
TRINITY_DN12634_c0_g1_i5	760.74	2412.1	2.2	4.02	0.000165	9.88e-21	20	20	NP_001119669.1 ribosomal protein S28e-like [Acyrthosiphon pisum]
TRINITY_DN68137_c0_g1_i1	34.09	76.23	8.63	8.82	0.000173	7.53e-08	20	20	No annotation
TRINITY_DN2447_c0_g1_i2	121.85	158.52	8.4	9.17	0.000173	8.33e-12	20	20	XP_022165397.1 RNA-binding protein squid-like isoform X2 [Myzus persicae]
TRINITY_DN1829_c0_g1_i27	345.7	95.23	3.67	2.51	0.000175	2.93e-07	5	20	UOW66128.1 cytochrome P450 380C6 [Rhopalosiphum padi]
TRINITY_DN30646_c0_g1_i3	23.65	80.45	-5.5	-1.28	0.000175	0.0496	20	15	XP_050062172.1 uncharacterized protein LOC114119120 [Aphis gossypii]
TRINITY_DN93142_c0_g1_i1	48.37	53.46	8.71	9.27	0.000176	7.43e-10	15	20	No annotation
TRINITY_DN82867_c0_g1_i1	25.41	16.69	8.2	7.59	0.000176	2.03e-05	20	20	XP_026809133.1 5'-AMP-activated protein kinase subunit beta-1 [Rhopalosiphum maidis] XP_026809134.1 5'-AMP-activated protein kinase subunit beta-1 [Rhopalosiphum maidis]
TRINITY_DN5079_c0_g1_i8	90.87	18.95	8.35	7.77	0.000176	0.000223	0	20	XP_026813179.1 LOW QUALITY PROTEIN: nose resistant to fluoxetine protein 6-like [Rhopalosiphum maidis]
TRINITY_DN13181_c0_g1_i1	62.31	88.03	9.94	9.38	0.000176	1.54e-10	20	20	No annotation
TRINITY_DN159697_c0_g1_i1	124.95	98.2	7.35	8.8	0.000184	3.19e-13	20	20	No annotation
TRINITY_DN102694_c0_g1_i1	58.09	33.3	8.97	8.52	0.000184	6.13e-07	15	15	No annotation
TRINITY_DN4244_c1_g1_i6	69.46	505.03	4.01	6.09	0.000185	1.08e-47	20	20	XP_027854245.2 uncharacterized protein LOC114132852 isoform X2 [Aphis gossypii]
TRINITY_DN2319_c0_g1_i2	97.91	118.79	9.72	8.99	0.000187	1.52e-08	15	20	KAF0752073.1 Uncharacterized protein FWK35_00015318 [Aphis craccivora]
TRINITY_DN6048_c1_g1_i6	850.3	267.96	3.51	1.51	0.000189	0.00121	5	5	XP_026821332.1 annulin [Rhopalosiphum maidis]
TRINITY_DN2737_c0_g1_i3	298.49	383.62	-1.41	-0.63	0.00019	0.0383	20	20	No annotation
TRINITY_DN114916_c0_g1_i2	77.35	11.05	21.06	7	0.000191	0.0201	15	20	XP_026808429.1 lactase-phlorizin hydrolase-like [Rhopalosiphum maidis]
TRINITY_DN2371_c2_g1_i5	81.97	75.31	8.43	6.84	0.000193	2.72e-10	20	20	No annotation
TRINITY_DN789_c1_g1_i13	239.75	246.48	4.12	4.37	0.000194	3.88e-12	20	20	XP_015371446.1 PREDICTED: small glutamine-rich tetratricopeptide repeat-containing protein alpha [Diuraphis noxia]
TRINITY_DN3957_c0_g2_i3	80.66	121.74	8	10.46	0.000195	3.42e-13	20	20	No annotation
TRINITY_DN37205_c0_g1_i2	85.96	103.75	5.82	9.71	0.000198	2.72e-11	20	20	XP_026818005.1 signal peptidase complex subunit 3 [Rhopalosiphum maidis]
TRINITY_DN99179_c0_g1_i1	29.01	21.69	8.39	7.9	0.000199	0.000216	20	15	No annotation
TRINITY_DN56032_c1_g1_i1	20.48	55.91	7.9	9.27	0.000201	7.6e-10	20	20	KAF0746880.1 Uncharacterized protein FWK35_00026444 [Aphis craccivora]
TRINITY_DN1829_c0_g1_i21	2077.01	700.63	3.45	1.65	0.000201	0.00125	5	20	UOW66128.1 cytochrome P450 380C6 [Rhopalosiphum padi]
TRINITY_DN75313_c0_g1_i2	19.07	21.14	7.79	8.24	0.000201	1.78e-05	20	20	XP_025199126.1 fatty acid synthase-like isoform X2 [Melanaphis sacchari]
TRINITY_DN10532_c0_g1_i26	59.16	25.27	4.91	7.22	0.000201	3.66e-05	5	20	XP_026809937.1 H(+)/Cl(-) exchange transporter 7-like, partial [Rhopalosiphum maidis]
TRINITY_DN8111_c0_g1_i31	347.96	272.39	-1.53	2.35	0.000201	0.00349	20	20	XP_026808846.1 uncharacterized protein LOC113551039 isoform X1 [Rhopalosiphum maidis]
TRINITY_DN89661_c1_g2_i2	59.73	66.63	9.01	9.52	0.000202	3.83e-09	20	15	XP_026809984.1 AP-1 complex subunit gamma-1 isoform X1 [Rhopalosiphum maidis]
TRINITY_DN23309_c0_g1_i1	52.76	169.97	4.77	5.86	0.000202	2.32e-12	20	20	XP_026804170.1 leucine-rich repeat-containing protein 59 [Rhopalosiphum maidis]
TRINITY_DN114899_c3_g1_i1	117.62	199.57	4.96	5.01	0.000204	7.02e-15	20	20	XP_001952053.1 eukaryotic initiation factor 4A [Acyrthosiphon pisum]
TRINITY_DN28222_c0_g1_i1	78.37	96.6	9.4	10.12	0.000212	2.58e-13	15	20	No annotation
TRINITY_DN11309_c0_g1_i3	92.9	148.92	7.2	6.08	0.000213	3.32e-19	20	20	No annotation
TRINITY_DN16704_c0_g1_i5	261.05	252.88	7.18	10.55	0.000219	7.2e-14	20	20	XP_026813169.1 uncharacterized protein LOC113553826 [Rhopalosiphum maidis]
TRINITY_DN142763_c0_g1_i1	336.24	1132.67	-2.18	2.08	0.000219	0.00396	2	1	No annotation
TRINITY_DN4244_c1_g1_i8	689.03	1552.12	1.89	3.58	0.000219	4.84e-19	20	20	XP_026814027.1 uncharacterized protein LOC113554400 [Rhopalosiphum maidis]
TRINITY_DN147032_c1_g1_i1	147.44	149.42	9.54	7.86	0.000222	3.3e-14	15	20	XP_027840062.1 probable citrate synthase 2, mitochondrial [Aphis gossypii]
TRINITY_DN52019_c2_g1_i1	71.78	80.52	9.28	9.79	0.000224	7.94e-09	15	15	No annotation
TRINITY_DN18182_c0_g1_i22	111.05	188.74	2.56	3.96	0.000225	1.18e-19	20	20	XP_026823008.1 zinc transporter ZIP3-like [Rhopalosiphum maidis]
TRINITY_DN1488_c0_g2_i1	319.44	3591.48	-1.72	1.63	0.000226	0.00151	20	3	XP_026822494.1 peroxisomal targeting signal 2 receptor [Rhopalosiphum maidis]
TRINITY_DN30464_c0_g1_i1	20.13	54.82	7.87	9.31	0.000226	2.14e-09	20	20	No annotation
TRINITY_DN48106_c0_g1_i1	53.29	67.22	8.85	9.53	0.000231	3.86e-08	15	15	XP_029344569.1 uncharacterized protein LOC100165535 isoform X5 [Acyrthosiphon pisum]
TRINITY_DN3760_c0_g1_i2	786.85	781.04	2.31	3.34	0.000237	1.75e-09	20	15	AMV74157.1 NADH dehydrogenase subunit 5, partial [Rhopalosiphum padi]
TRINITY_DN226302_c0_g1_i1	61.22	63.87	9.05	21.54	0.000237	1.38e-08	20	1	XP_025203827.1 uncharacterized protein LOC112600737 [Melanaphis sacchari]
TRINITY_DN2667_c16_g3_i1	64.03	45.79	20.85	9.05	0.000239	2.52e-08	15	20	No annotation
TRINITY_DN151121_c0_g1_i1	89.9	216.05	-3.92	-1.31	0.00024	0.00313	20	20	KAF0728772.1 52 kDa repressor of the inhibitor of the protein kinase-like, partial [Aphis craccivora]
TRINITY_DN6765_c0_g1_i1	109.67	71.59	9.89	9.69	0.00024	1.57e-10	2	20	No annotation
TRINITY_DN149334_c0_g2_i1	228.06	106.25	6.63	6.72	0.000243	1.88e-10	2	20	No annotation
TRINITY_DN898_c6_g1_i2	646.24	756.36	-1.3	-0.7	0.000245	9.19e-12	20	15	No annotation
TRINITY_DN3987_c2_g1_i5	33.1	46.5	-8	-2.63	0.000249	0.00417	1	15	No annotation
TRINITY_DN1385_c0_g1_i1	2240.45	1533.69	-1.13	-0.92	0.000252	0.00267	3	5	No annotation
TRINITY_DN84633_c0_g1_i1	30.1	34.93	7.48	8.18	0.00026	4.19e-07	20	20	XP_026815073.1 uncharacterized protein LOC113554989 [Rhopalosiphum maidis]
TRINITY_DN75900_c1_g1_i1	20.01	139.27	7.86	9.54	0.00026	1.46e-11	20	20	XP_025412585.1 V-type proton ATPase subunit C isoform X2 [Sipha flava]
TRINITY_DN39477_c0_g1_i1	57.72	106.88	8.96	9.24	0.000261	4.03e-10	15	20	No annotation
TRINITY_DN30_c1_g2_i5	128.39	188.84	8.67	11.6	0.000266	9.61e-13	2	20	XP_022173616.1 uncharacterized protein LOC111036037 [Myzus persicae]
TRINITY_DN13568_c0_g1_i4	6244.59	7530.41	1.04	1.72	0.000266	0.0309	3	3	KAE9537200.1 hypothetical protein AGLY_006223 [Aphis glycines]
TRINITY_DN111145_c1_g1_i1	49.58	82.45	8.64	9.78	0.000267	8.33e-12	20	20	No annotation
TRINITY_DN3395_c0_g1_i9	70.71	107.23	9.25	7.97	0.000267	3.17e-08	15	20	No annotation
TRINITY_DN454_c0_g1_i4	2736.29	841.19	2.2	0.77	0.000268	0.0425	0	5	XP_026816209.1 3-ketoacyl-CoA thiolase, mitochondrial [Rhopalosiphum maidis]
TRINITY_DN2888_c0_g1_i7	14503.9	15240.9	-0.71	-0.78	0.000268	0.0028	20	15	XP_026809223.1 cold shock protein 1-like [Rhopalosiphum maidis]
TRINITY_DN19794_c0_g1_i1	56.02	137.9	4.08	5.33	0.000269	3.73e-11	20	15	XP_025195996.1 uncharacterized protein LOC112595119 [Melanaphis sacchari]
TRINITY_DN2888_c0_g1_i6	14579.1	15137.9	-0.7	-0.78	0.00028	0.00149	20	15	XP_026809223.1 cold shock protein 1-like [Rhopalosiphum maidis]
TRINITY_DN33502_c1_g1_i1	26.94	42.25	8.29	8.86	0.000283	1.46e-06	20	15	XP_026817689.1 probable protein phosphatase 2C 6 [Rhopalosiphum maidis]
TRINITY_DN16641_c0_g1_i2	70.55	66.89	4.41	5.03	0.000285	2.29e-07	20	20	XP_026809575.1 sentrin-specific protease 1-like [Rhopalosiphum maidis]
TRINITY_DN24367_c0_g1_i1	56.52	74.11	5.88	7.28	0.000291	1.69e-09	20	20	KAF0756099.1 Uncharacterized protein FWK35_00014362 [Aphis craccivora]
TRINITY_DN5445_c1_g1_i1	42.9	88.68	5.07	4.48	0.000291	3.36e-05	20	20	XP_026818197.1 uncharacterized protein F58A4.6 [Rhopalosiphum maidis]
TRINITY_DN296_c0_g1_i19	38.44	57.1	8.37	9.23	0.000293	3.14e-10	20	20	No annotation
TRINITY_DN33825_c1_g1_i1	52.56	189.05	20.65	11.03	0.000297	2.85e-15	15	15	No annotation
TRINITY_DN3507_c0_g1_i1	1802.21	817.95	2.39	-0.6	0.000301	0.0485	5	20	XP_026815416.1 uncharacterized protein LOC113555229 [Rhopalosiphum maidis]
TRINITY_DN7646_c0_g1_i3	25.14	42.3	8.19	9.26	0.000303	3.08e-08	20	20	No annotation
TRINITY_DN48579_c1_g1_i1	53.61	19.46	9.22	7.81	0.000304	4.89e-06	2	20	XP_026810655.1 transcriptional activator Myb isoform X3 [Rhopalosiphum maidis]
TRINITY_DN123268_c0_g1_i2	710.5	197.48	9.11	6.41	0.000304	1.21e-17	2	20	XP_026823146.1 endocuticle structural glycoprotein ABD-4-like [Rhopalosiphum maidis]
TRINITY_DN42097_c0_g1_i3	44.42	55.71	8.58	1.98	0.000306	0.0113	15	15	No annotation
TRINITY_DN1619_c2_g4_i1	31.89	54.29	-6.96	-8.46	0.000306	5.5e-05	2	5	No annotation
TRINITY_DN6573_c0_g1_i3	356.12	736.33	1.08	1.41	0.000307	0.035	20	3	XP_026822075.1 mediator of RNA polymerase II transcription subunit 12-like isoform X1 [Rhopalosiphum maidis]
TRINITY_DN102960_c1_g1_i1	33.74	55.51	8.55	9.32	0.000307	1.36e-09	20	20	No annotation
TRINITY_DN40936_c0_g1_i1	17.41	12.78	7.66	7.2	0.000316	0.00058	20	20	No annotation
TRINITY_DN43666_c0_g1_i1	132.8	160.12	8.73	8.28	0.000316	3.2e-22	20	20	No annotation
TRINITY_DN12588_c0_g1_i2	52.77	71.29	5.19	7.73	0.000324	1.4e-09	20	20	No annotation
TRINITY_DN136884_c0_g1_i1	52.42	98.97	20.56	10.07	0.000327	2.81e-12	15	20	XP_026807288.1 ornithine decarboxylase 1-like [Rhopalosiphum maidis]
TRINITY_DN17456_c0_g1_i3	19.93	34.31	7.85	8.63	0.000329	1.36e-08	20	20	XP_026815134.1 uncharacterized protein LOC113555042 isoform X1 [Rhopalosiphum maidis] XP_026815135.1 uncharacterized protein LOC113555042 isoform X1 [Rhopalosiphum maidis]
TRINITY_DN15059_c1_g1_i1	56.89	63.5	20.55	9.5	0.000329	3.5e-10	15	20	XP_025205340.1 FGFR1 oncogene partner-like [Melanaphis sacchari]
TRINITY_DN122808_c0_g1_i2	56.89	35.83	20.55	7.9	0.000329	4.12e-06	15	20	No annotation
TRINITY_DN25650_c0_g1_i1	90.15	121.18	9.6	9.49	0.000329	2.45e-11	15	20	XP_026814183.1 fatty acid synthase-like [Rhopalosiphum maidis]
TRINITY_DN126374_c0_g1_i4	168.3	503.14	2.66	4.44	0.000331	1.61e-20	20	20	XP_025204070.1 40S ribosomal protein S15 [Melanaphis sacchari]
TRINITY_DN50890_c0_g1_i1	222.56	207.87	10.51	10.06	0.000331	1.12e-11	20	20	No annotation
TRINITY_DN5693_c4_g1_i1	29.52	20.8	-7.84	-7.08	0.000336	0.0296	1	5	No annotation
TRINITY_DN190488_c0_g1_i1	101.41	653.28	4.63	5.82	0.000339	3.23e-39	20	20	EPZ62488.1 hypothetical protein H477_5347 [[Clostridium] sordellii ATCC 9714] [Paeniclostridium sordellii ATCC 9714]
TRINITY_DN42393_c0_g1_i1	27.5	73.13	8.32	8.93	0.000339	6.83e-09	20	20	No annotation
TRINITY_DN25700_c0_g1_i1	25.11	111.97	-7.08	-1.95	0.000339	0.00268	20	5	VVC27336.1 Zinc finger, C2CH-type,Transposase protein, partial [Cinara cedri]
TRINITY_DN4641_c0_g1_i14	400.23	1139.42	-1.28	0.83	0.00034	0.0163	20	5	XP_026807766.1 catalase isoform X1 [Rhopalosiphum maidis]
TRINITY_DN2744_c0_g1_i3	39.77	49.86	-6.86	4.49	0.000343	0.00185	10	10	No annotation
TRINITY_DN16337_c0_g1_i6	126.34	182.18	3.11	4.15	0.000344	1.69e-13	20	20	No annotation
TRINITY_DN26557_c0_g1_i4	115.74	87.19	4.02	5.45	0.000348	1.64e-09	20	20	XP_026806012.1 etoposide-induced protein 2.4 [Rhopalosiphum maidis]
TRINITY_DN18286_c0_g1_i1	16.65	26.66	7.59	8.77	0.00035	5.5e-05	20	3	No annotation
TRINITY_DN9319_c0_g1_i7	1920.49	6419.13	0.63	1.65	0.000355	1.01e-09	20	3	XP_026809437.1 peroxidase [Rhopalosiphum maidis]
TRINITY_DN79964_c0_g1_i1	41.88	26.25	-8.34	8.16	0.000355	0.00304	1	0	No annotation
TRINITY_DN12634_c0_g1_i7	2021.01	2591.85	-1.27	-0.72	0.000357	0.0281	20	15	KDR17545.1 40S ribosomal protein S28 [Zootermopsis nevadensis]
TRINITY_DN54336_c0_g1_i1	58.42	32.59	8.98	8.56	0.000358	1.12e-07	20	20	No annotation
TRINITY_DN26808_c0_g1_i1	23.23	64.6	-6.97	3.61	0.000359	0.0204	20	0	KAF0718228.1 Uncharacterized protein FWK35_00030668, partial [Aphis craccivora]
TRINITY_DN103770_c0_g1_i1	48.33	26.28	8.7	8.68	0.000359	7.82e-06	20	20	No annotation
TRINITY_DN47105_c0_g1_i9	40.59	61.19	3.44	5.01	0.000361	0.000334	20	20	XP_025198145.1 probable prefoldin subunit 4 [Melanaphis sacchari]
TRINITY_DN126475_c0_g1_i1	57.47	69.66	8.85	7.27	0.000364	1.11e-08	20	15	XP_026806237.1 prefoldin subunit 3 [Rhopalosiphum maidis]
TRINITY_DN23420_c0_g1_i1	96.64	182.34	3.66	4	0.000366	4.46e-12	20	20	No annotation
TRINITY_DN29621_c0_g1_i1	76.35	89.29	7.99	7.66	0.000379	3.59e-12	2	20	No annotation
TRINITY_DN11188_c0_g1_i11	30.14	50.18	8.45	9.11	0.00038	7.19e-07	20	15	No annotation
TRINITY_DN110143_c0_g1_i2	40.55	103.02	9.32	9.75	0.000389	9.35e-11	1	20	XP_026820164.1 hexokinase type 2-like isoform X2 [Rhopalosiphum maidis]
TRINITY_DN13547_c0_g1_i1	20.94	59.94	-7.77	7.84	0.000395	0.00054	20	0	XP_022183525.1 uncharacterized protein LOC111043049, partial [Myzus persicae]
TRINITY_DN8801_c0_g1_i6	36.77	22.13	-8.15	-2.12	0.000398	0.0391	1	20	XP_026816116.1 LOW QUALITY PROTEIN: proton-coupled amino acid transporter-like protein pathetic [Rhopalosiphum maidis]
TRINITY_DN66898_c0_g1_i1	63.57	71.71	9.46	8.02	0.000401	8.33e-06	2	20	XP_026817483.1 mucin-5AC-like isoform X2 [Rhopalosiphum maidis]
TRINITY_DN4459_c1_g1_i1	37.65	42.49	8.35	7.64	0.000402	0.00199	15	5	XP_026804048.1 deoxycytidylate deaminase-like isoform X2 [Rhopalosiphum maidis]
TRINITY_DN98100_c0_g1_i1	73.99	50.79	9.32	8.42	0.000406	5.2e-06	15	20	No annotation
TRINITY_DN135_c0_g1_i20	7363.18	4589.84	8.58	7.21	0.000408	3.44e-34	1	20	XP_026809723.1 larval cuticle protein LCP-22-like isoform X2 [Rhopalosiphum maidis]
TRINITY_DN1811_c0_g1_i7	143.51	248.24	-2.62	-0.96	0.000421	0.0223	2	20	XP_025191316.1 uncharacterized protein LOC112591650 [Melanaphis sacchari]
TRINITY_DN22855_c0_g1_i1	117.9	168.41	4.83	6.35	0.000427	9.87e-11	20	20	No annotation
TRINITY_DN89384_c0_g1_i1	451.95	859.75	1.82	-1.31	0.000431	0.00334	20	20	XP_026812238.1 uncharacterized protein LOC113553223 [Rhopalosiphum maidis]
TRINITY_DN2956_c0_g1_i4	41.34	37.3	8.48	4.31	0.000432	8.5e-06	15	20	XP_026811756.1 UDP-glucuronosyltransferase 2B2-like isoform X3 [Rhopalosiphum maidis]
TRINITY_DN89884_c0_g1_i1	33.6	96.48	9.04	10.05	0.000435	6.04e-11	20	15	KAF0757367.1 carbonic anhydrase 2 [Aphis craccivora]
TRINITY_DN10532_c0_g1_i11	51.93	21.09	8	6.96	0.000436	6.82e-05	5	20	XP_026809937.1 H(+)/Cl(-) exchange transporter 7-like, partial [Rhopalosiphum maidis]
TRINITY_DN962_c0_g1_i24	25.88	48.94	7.26	9.08	0.000445	1.4e-07	20	15	XP_026806510.1 ras-related protein Rab-13-like isoform X1 [Rhopalosiphum maidis]
TRINITY_DN36086_c0_g1_i1	63.71	229.48	-4.25	-0.92	0.000457	0.00359	2	20	XP_022169821.1 uncharacterized protein LOC111033414 [Myzus persicae]
TRINITY_DN63664_c0_g1_i12	15050.6	15123.7	-0.75	-0.74	0.000465	0.0138	20	15	NP_001155385.1 ribosomal protein L23-like [Acyrthosiphon pisum]
TRINITY_DN290_c0_g3_i4	665.18	726.28	-2.77	4.03	0.000473	0.0264	20	20	XP_026820821.1 troponin I 2 isoform X1 [Rhopalosiphum maidis]
TRINITY_DN12341_c0_g1_i8	140.33	293.8	2.13	3.43	0.000473	1.74e-20	20	20	XP_026818093.1 integral membrane protein 2B-like [Rhopalosiphum maidis]
TRINITY_DN1998_c0_g2_i1	41.48	76.39	-8.33	5.85	0.000475	0.00212	1	0	No annotation
TRINITY_DN10532_c0_g1_i10	37.81	14.56	5.22	7.39	0.000478	0.000436	0	20	XP_026809937.1 H(+)/Cl(-) exchange transporter 7-like, partial [Rhopalosiphum maidis]
TRINITY_DN4559_c0_g1_i1	44.09	99.89	8.57	21.45	0.000483	3.76e-12	20	20	No annotation
TRINITY_DN20928_c0_g1_i1	24.65	9.22	8.16	6.73	0.000483	0.00237	20	20	No annotation
TRINITY_DN8017_c2_g1_i1	18.91	7.5	7.84	6.44	0.000485	0.0117	5	20	No annotation
TRINITY_DN20526_c0_g1_i2	50.43	56.34	4.09	4.59	0.000485	1.99e-05	20	20	No annotation
TRINITY_DN106844_c1_g1_i1	57.77	56.26	9.83	7.96	0.000489	3.19e-06	1	20	AMV74155.1 cytochrome oxidase subunit III [Rhopalosiphum padi]
TRINITY_DN12821_c0_g1_i13	32	77.34	3.89	6.63	0.00049	7.32e-13	20	20	XP_026807005.1 uncharacterized protein LOC113549746 [Rhopalosiphum maidis]
TRINITY_DN64999_c0_g1_i1	30.39	65.55	8.4	8.02	0.000492	4.19e-06	20	20	No annotation
TRINITY_DN3050_c0_g1_i1	15.49	72.44	7.49	9.91	0.000499	6.12e-11	20	20	XP_026823227.1 protein PF14_0175-like [Rhopalosiphum maidis]
TRINITY_DN5831_c0_g1_i3	4631.11	102.4	9	7.75	0.0005	1.15e-05	5	20	XP_026813195.1 uncharacterized protein LOC113553845 isoform X2 [Rhopalosiphum maidis]
TRINITY_DN1829_c0_g1_i32	200.23	65.8	3.77	1.84	0.0005	0.0225	5	20	KAE9541836.1 hypothetical protein AGLY_003827 [Aphis glycines]
TRINITY_DN3030_c1_g2_i1	2098.54	1286.91	2.24	1.02	0.000511	0.00452	5	5	XP_026817177.1 pro-resilin-like [Rhopalosiphum maidis]
TRINITY_DN1404_c0_g1_i11	32.69	44.04	5.18	5.5	0.000514	1.46e-08	20	20	XP_026806947.1 E3 ubiquitin-protein ligase Topors isoform X5 [Rhopalosiphum maidis]
TRINITY_DN25023_c1_g1_i1	27.77	41.95	5.43	6.07	0.000514	1.83e-07	20	20	No annotation
TRINITY_DN38372_c0_g1_i2	67.99	100.86	5.28	8.45	0.000526	4.19e-12	20	20	XP_025206889.1 protein lap4 isoform X3 [Melanaphis sacchari]
TRINITY_DN33652_c2_g2_i1	46.76	42.72	8.66	6.8	0.000526	0.0148	20	15	No annotation
TRINITY_DN56394_c0_g1_i1	72.75	62	9.3	9.42	0.000531	9.17e-10	15	15	No annotation
TRINITY_DN29318_c0_g1_i1	22.85	14.05	8.05	7.28	0.000536	0.0376	20	15	XP_026806815.1 muscle M-line assembly protein unc-89-like isoform X2 [Rhopalosiphum maidis]
TRINITY_DN12725_c0_g1_i1	63.8	105.09	9.47	9.74	0.000538	1.46e-11	2	20	No annotation
TRINITY_DN4659_c0_g1_i5	170.63	170.39	7.48	6.45	0.000538	2.78e-11	2	20	XP_026813530.1 PRADC1-like protein [Rhopalosiphum maidis]
TRINITY_DN12833_c0_g1_i3	142.2	308.17	1.53	2.37	0.000538	0.000137	20	20	XP_026812580.1 adenine phosphoribosyltransferase-like [Rhopalosiphum maidis]
TRINITY_DN85513_c0_g1_i1	73.04	109.71	9.2	9.89	0.00054	1.43e-11	20	3	XP_026821213.1 glycine-rich cell wall structural protein 1.0-like isoform X2 [Rhopalosiphum maidis]
TRINITY_DN1493_c0_g1_i7	78.64	171.36	2.23	3.79	0.000541	8.33e-12	20	20	XP_026815671.1 histidine protein methyltransferase 1 homolog [Rhopalosiphum maidis] XP_026815672.1 histidine protein methyltransferase 1 homolog [Rhopalosiphum maidis] XP_028044499.1 histidine protein methyltransferase 1 homolog [Rhopalosiphum maidis]
TRINITY_DN29900_c0_g1_i1	282.84	75.6	4.28	3.16	0.000544	0.000613	20	15	XP_025204246.1 RNA-binding protein squid-like isoform X2 [Melanaphis sacchari]
TRINITY_DN10733_c0_g1_i10	147.09	234.14	6.82	8.54	0.000547	2.97e-11	20	15	No annotation
TRINITY_DN19262_c0_g1_i3	84.75	173.85	3.85	3.07	0.000548	0.00527	20	15	XP_026806084.1 maltase 1-like [Rhopalosiphum maidis]
TRINITY_DN6698_c0_g1_i1	74.64	111.54	4.85	4.49	0.000554	0.000114	20	15	XP_026813908.1 uncharacterized protein CG7065-like isoform X3 [Rhopalosiphum maidis]
TRINITY_DN14480_c0_g1_i2	33.25	37.84	8.53	8.7	0.000559	1.66e-05	20	20	No annotation
TRINITY_DN1993_c0_g1_i2	56.24	36.33	9.29	7.68	0.000561	1.33e-05	2	15	KAF0755317.1 1,5-anhydro-D-fructose reductase-like [Aphis craccivora]
TRINITY_DN962_c0_g1_i12	34.28	59.54	4.38	4.53	0.000566	5.98e-08	20	20	XP_026806510.1 ras-related protein Rab-13-like isoform X1 [Rhopalosiphum maidis]
TRINITY_DN122999_c0_g1_i1	40	184.91	7	8.6	0.000572	5.11e-17	20	20	XP_026813531.1 coiled-coil domain-containing protein 86 [Rhopalosiphum maidis]
TRINITY_DN81772_c0_g1_i1	36.3	134.69	8.72	7.76	0.000573	1.51e-09	20	15	No annotation
TRINITY_DN2131_c6_g1_i7	260.04	1476.46	2.24	2.77	0.000575	9.78e-07	20	15	WP_126411017.1 hypothetical protein [Bacillus yapensis]
TRINITY_DN101077_c0_g1_i3	43.55	80.27	8.45	8.87	0.00058	8.89e-08	20	20	XP_026806745.1 mediator of RNA polymerase II transcription subunit 15 isoform X2 [Rhopalosiphum maidis]
TRINITY_DN1756_c0_g1_i88	95.3	269.61	2.53	3.05	0.000583	6.58e-14	20	3	XP_026823370.1 uncharacterized protein LOC113561255 [Rhopalosiphum maidis]
TRINITY_DN10532_c0_g1_i18	47.33	21.04	4.88	6.95	0.00059	0.00011	0	20	XP_026809937.1 H(+)/Cl(-) exchange transporter 7-like, partial [Rhopalosiphum maidis]
TRINITY_DN75873_c0_g1_i2	38.74	30.86	-8.23	-3.28	0.000592	0.0173	1	2	No annotation
TRINITY_DN11188_c0_g1_i7	28.56	28.84	7.95	8.31	0.000595	1.79e-06	20	15	XP_026816560.1 uncharacterized protein LOC113556041 isoform X4 [Rhopalosiphum maidis]
TRINITY_DN960_c0_g1_i17	38.95	92.96	4.19	3.81	0.000598	3.44e-09	20	20	XP_026817610.1 minor histocompatibility antigen H13 [Rhopalosiphum maidis]
TRINITY_DN128541_c3_g1_i1	21.65	33.94	8.39	8.61	0.000603	2.28e-08	1	20	No annotation
TRINITY_DN113610_c0_g2_i1	65.97	152.49	4.79	5.51	0.000604	8.78e-26	20	20	XP_015373131.1 PREDICTED: dnaJ homolog subfamily A member 1 [Diuraphis noxia]
TRINITY_DN66409_c0_g1_i3	28.33	57.56	8.36	6.44	0.000605	5.67e-05	20	15	XP_022160921.1 uncharacterized protein LOC111027026 [Myzus persicae]
TRINITY_DN1802_c0_g1_i6	144.62	106.96	5.66	6.41	0.000606	2.05e-16	20	20	No annotation
TRINITY_DN14224_c0_g1_i2	22.32	21.64	8.01	7.96	0.000606	5.83e-06	20	20	No annotation
TRINITY_DN113296_c0_g1_i1	60.2	115.86	7.65	6.36	0.00061	9.44e-14	2	20	KAF0761207.1 small nuclear ribonucleoprotein F [Aphis craccivora]
TRINITY_DN39221_c2_g1_i1	24.29	73.08	7.16	9.28	0.000613	2.72e-10	20	20	No annotation
TRINITY_DN40820_c0_g1_i1	61.53	24.05	9.42	21.02	0.000614	1.17e-06	2	20	No annotation
TRINITY_DN75271_c0_g1_i1	91.46	87.83	9.39	9.99	0.00062	1.08e-12	2	20	No annotation
TRINITY_DN1550_c0_g1_i10	382.41	242.4	2.69	0.87	0.000626	0.0473	5	5	KAE9541134.1 hypothetical protein AGLY_004379 [Aphis glycines]
TRINITY_DN1988_c0_g1_i2	75.36	74.21	2.95	3.34	0.000633	4.39e-06	20	20	XP_026813950.1 methylthioribulose-1-phosphate dehydratase isoform X2 [Rhopalosiphum maidis]
TRINITY_DN40027_c0_g2_i1	22.2	23.64	7.04	5.66	0.000633	0.00179	20	20	XP_026811646.1 ubiquitin recognition factor in ER-associated degradation protein 1-like isoform X2 [Rhopalosiphum maidis]
TRINITY_DN708_c0_g1_i11	52.5	41.1	8.82	8.82	0.000641	5.09e-07	20	15	No annotation
TRINITY_DN4235_c0_g1_i3	31.52	66.46	8.45	9.58	0.000655	2.55e-10	20	20	No annotation
TRINITY_DN2046_c0_g1_i1	408.95	1456.63	1.87	3.29	0.000655	1.21e-10	20	15	XP_025193962.1 endocuticle structural glycoprotein SgAbd-4-like [Melanaphis sacchari]
TRINITY_DN5294_c0_g1_i1	51.02	53.58	8.78	8.54	0.000656	2.53e-07	2	20	No annotation
TRINITY_DN107515_c0_g1_i1	55.99	77.81	8.92	2.87	0.000684	0.00136	15	20	XP_015370252.1 PREDICTED: uncharacterized protein LOC107166198 [Diuraphis noxia]
TRINITY_DN1671_c0_g1_i23	834.61	464.83	1.67	1.7	0.000687	3.39e-05	5	20	XP_026820148.1 obscurin-like isoform X6 [Rhopalosiphum maidis]
TRINITY_DN106572_c0_g1_i1	48.27	60.4	8.7	9.45	0.000694	2.83e-10	15	20	No annotation
TRINITY_DN134622_c0_g1_i1	57.15	178.8	4.12	7.62	0.000701	1.84e-08	20	15	No annotation
TRINITY_DN70154_c0_g1_i2	125.77	142.82	7.98	6.19	0.000717	3.46e-11	2	20	XP_026810700.1 V-type proton ATPase subunit E [Rhopalosiphum maidis]
TRINITY_DN89447_c0_g1_i2	18.53	22.04	7.75	7.92	0.000718	0.000706	20	15	XP_026809968.1 serine/threonine-protein phosphatase 2A regulatory subunit B'' subunit alpha isoform X4 [Rhopalosiphum maidis]
TRINITY_DN8994_c0_g3_i1	57.11	250.97	-3.94	-1.86	0.00072	4.73e-05	20	15	XP_050055346.1 uncharacterized protein LOC126549626 isoform X1 [Aphis gossypii]
TRINITY_DN37308_c0_g1_i1	78.55	137.36	8.79	10.56	0.000724	2.1e-08	2	20	XP_026820838.1 aminopeptidase N-like [Rhopalosiphum maidis]
TRINITY_DN60408_c0_g1_i2	118.33	78.14	5.1	2.72	0.000738	0.000185	2	20	XP_026815467.1 uncharacterized protein LOC113555261 [Rhopalosiphum maidis]
TRINITY_DN149088_c0_g1_i1	76.06	70.43	9.36	9.97	0.000752	1.39e-10	15	20	No annotation
TRINITY_DN200_c0_g1_i2	89.68	523.46	4.28	10.42	0.000753	5.5e-18	2	20	No annotation
TRINITY_DN105752_c0_g1_i1	85.95	76	8.55	9.45	0.00076	3.32e-10	20	20	No annotation
TRINITY_DN499_c0_g1_i6	150.99	230.69	4.2	4.99	0.000763	3.45e-18	20	20	XP_015370834.1 PREDICTED: CAS1 domain-containing protein 1-like [Diuraphis noxia]
TRINITY_DN8479_c0_g1_i1	23.61	102.38	8.1	20.95	0.000774	1.08e-10	20	15	No annotation
TRINITY_DN649_c0_g1_i15	306.13	162.12	2.22	1.62	0.000779	0.000395	5	20	XP_026821851.1 very long-chain specific acyl-CoA dehydrogenase, mitochondrial [Rhopalosiphum maidis]
TRINITY_DN789_c1_g1_i8	601.97	1026.49	-1.02	-0.5	0.000781	0.033	20	20	XP_026817395.1 small glutamine-rich tetratricopeptide repeat-containing protein alpha [Rhopalosiphum maidis]
TRINITY_DN1119_c0_g2_i1	699.7	1100.13	-0.91	-0.6	0.000783	0.00539	20	20	XP_026820062.1 ethanolamine kinase [Rhopalosiphum maidis]
TRINITY_DN1304_c0_g1_i8	18.09	39.62	7.71	8.84	0.000788	1.99e-07	20	20	No annotation
TRINITY_DN70756_c0_g1_i1	82.67	149.73	7.2	9.73	0.000788	1.8e-09	20	20	XP_026819487.1 LOW QUALITY PROTEIN: membrane alanyl aminopeptidase-like [Rhopalosiphum maidis]
TRINITY_DN880_c0_g2_i2	103.39	102.09	5.17	9.15	0.000791	6.02e-15	2	20	No annotation
TRINITY_DN59136_c0_g1_i1	18.61	18.02	7.76	7.63	0.000793	0.000465	20	15	No annotation
TRINITY_DN10055_c0_g1_i2	24.59	50.75	8.15	9.19	0.000802	2.78e-09	20	20	XP_016661494.1 uncharacterized protein LOC107884273 [Acyrthosiphon pisum]
TRINITY_DN40027_c0_g1_i1	40.63	36.68	4.48	4.24	0.000811	2.05e-06	20	20	XP_026811646.1 ubiquitin recognition factor in ER-associated degradation protein 1-like isoform X2 [Rhopalosiphum maidis]
TRINITY_DN407_c2_g1_i1	58.87	34.42	8.99	3.54	0.000811	0.00765	15	20	No annotation
TRINITY_DN113222_c0_g1_i1	281.51	360.42	5.19	5.77	0.00083	2.91e-22	15	20	VVC31623.1 K Homology domain,K Homology domain, type 1 [Cinara cedri]
TRINITY_DN105088_c0_g1_i1	28.88	15.64	8.45	21.29	0.000831	4.68e-08	5	1	No annotation
TRINITY_DN13893_c0_g1_i1	16.5	37.62	7.58	7.78	0.000839	3.9e-05	20	20	No annotation
TRINITY_DN56480_c0_g1_i1	15.19	77.12	-7.33	-1.91	0.000839	0.00883	20	15	KAF0693373.1 THAP-type domain-containing protein, partial [Aphis craccivora]
TRINITY_DN144531_c0_g1_i1	173.12	493.54	2.44	3.63	0.000839	7.25e-14	20	20	XP_022164365.1 60S ribosomal protein L35 [Myzus persicae]
TRINITY_DN30434_c0_g1_i1	24.36	40.99	7.17	8.82	0.000839	4.04e-08	20	15	No annotation
TRINITY_DN116024_c0_g1_i1	28.32	95.78	4.85	7.23	0.000853	1.94e-12	20	20	No annotation
TRINITY_DN113643_c0_g1_i1	23	16.99	8	7.62	0.000858	0.000245	2	20	XP_026808999.1 glycerol-3-phosphate acyltransferase 1, mitochondrial isoform X3 [Rhopalosiphum maidis]
TRINITY_DN10269_c1_g1_i4	19.76	16.47	7.84	7.57	0.000859	0.000186	20	20	No annotation
TRINITY_DN17689_c0_g1_i1	17.35	20.28	7.72	8.49	0.000863	0.00485	5	5	No annotation
TRINITY_DN130165_c0_g1_i1	85.87	71.5	9.64	9.66	0.000871	1.1e-10	15	20	XP_026812378.1 malate dehydrogenase, cytoplasmic [Rhopalosiphum maidis]
TRINITY_DN37556_c0_g1_i1	25.05	19.59	8.18	4.62	0.000874	0.000917	20	20	No annotation
TRINITY_DN7941_c0_g1_i6	29.14	68.43	8.4	9.56	0.000884	4.52e-08	20	15	No annotation
TRINITY_DN1902_c2_g1_i1	25.86	59.3	8.17	9.42	0.000886	3.77e-10	20	20	BAH72322.1 ACYPI001113 [Acyrthosiphon pisum]
TRINITY_DN8065_c0_g1_i4	123.37	401.57	-2.1	0.78	0.000905	0.024	20	5	KAF0725561.1 Uncharacterized protein FWK35_00025867, partial [Aphis craccivora]
TRINITY_DN11188_c0_g1_i14	14.64	39.69	7.41	8.77	0.000907	7.5e-07	20	20	XP_026816559.1 uncharacterized protein LOC113556041 isoform X3 [Rhopalosiphum maidis]
TRINITY_DN3628_c0_g2_i1	233.43	447.74	1.28	3.13	0.000922	6.12e-17	20	20	KAF0769484.1 translocon-associated protein subunit delta [Aphis craccivora]
TRINITY_DN2063_c0_g2_i1	92.47	93.63	9.64	3.05	0.000923	1.63e-05	15	20	No annotation
TRINITY_DN11115_c0_g1_i12	121.66	70.38	5.57	4.75	0.000928	3.01e-05	15	15	No annotation
TRINITY_DN161591_c0_g1_i1	211.46	122.45	2.47	1.17	0.000932	0.0173	20	15	No annotation
TRINITY_DN41816_c1_g1_i2	635.11	319.6	-1.39	1.23	0.000932	0.00434	20	5	XP_050533197.1 myosin heavy chain, muscle isoform X28 [Daktulosphaira vitifoliae]
TRINITY_DN9319_c0_g1_i8	1910.09	6117.25	0.59	1.62	0.000932	7.46e-11	20	3	XP_026809437.1 peroxidase [Rhopalosiphum maidis]
TRINITY_DN8547_c1_g1_i1	49.21	33.45	8.63	6.54	0.000932	1.47e-05	20	20	No annotation
TRINITY_DN39419_c0_g1_i1	15.94	14.89	7.53	7.36	0.000941	0.0326	20	15	XP_026809246.1 LOW QUALITY PROTEIN: uncharacterized protein LOC113551285 [Rhopalosiphum maidis]
TRINITY_DN5162_c0_g1_i19	27.41	65.94	8.25	9.57	0.000944	3.16e-11	20	20	XP_026817396.1 40S ribosomal protein S3-like [Rhopalosiphum maidis]
TRINITY_DN4426_c0_g1_i1	4386.95	2031.33	1.57	0.5	0.000945	0.00532	5	15	XP_026820951.1 trifunctional enzyme subunit beta, mitochondrial [Rhopalosiphum maidis]
TRINITY_DN126374_c0_g1_i6	254.63	504.46	3.88	4.4	0.000979	1.78e-18	20	20	XP_025204070.1 40S ribosomal protein S15 [Melanaphis sacchari]
TRINITY_DN90748_c0_g2_i1	103.49	173.54	8.44	10.23	0.000981	6.59e-27	1	20	No annotation
TRINITY_DN72_c0_g1_i5	153.37	63.71	4.85	4.66	0.000982	2.46e-06	2	20	XP_026818237.1 enolase-phosphatase E1-like [Rhopalosiphum maidis]
TRINITY_DN52529_c0_g1_i2	35.26	40.85	4.59	6.03	0.000984	8.74e-07	20	20	XP_026821075.1 uncharacterized protein LOC113559444 isoform X1 [Rhopalosiphum maidis]
TRINITY_DN105673_c0_g1_i1	307.49	349.87	6.15	6.43	0.000987	3.75e-29	1	20	No annotation
TRINITY_DN34157_c0_g1_i1	1696.39	2139.71	-1.6	-1.98	0.001	5.91e-05	10	5	No annotation
TRINITY_DN117922_c0_g4_i1	14.37	53.75	7.38	9.21	0.001	1.65e-07	20	3	XP_026807721.1 uncharacterized protein LOC113550213 [Rhopalosiphum maidis]
TRINITY_DN2332_c0_g1_i9	157.18	110.73	8.97	7.12	0.00101	1.28e-10	15	20	XP_026819050.1 adenosine kinase-like isoform X2 [Rhopalosiphum maidis]
TRINITY_DN3827_c0_g1_i1	28.11	8.55	6.48	6.63	0.00102	0.00585	20	20	No annotation
TRINITY_DN1710_c0_g1_i45	40.11	85.54	3.65	5.1	0.00104	1.23e-09	20	20	XP_026806326.1 uncharacterized protein LOC113549295 [Rhopalosiphum maidis]
TRINITY_DN1611_c1_g1_i4	60.87	59.08	9.04	7.92	0.00107	3.34e-07	20	20	XP_026813307.1 serpin B4-like isoform X9 [Rhopalosiphum maidis]
TRINITY_DN10191_c0_g2_i7	16.43	20.26	7.57	7.8	0.00107	0.000343	20	15	No annotation
TRINITY_DN8853_c0_g1_i1	18.93	56.93	7.78	9.36	0.00107	8.89e-11	20	20	No annotation
TRINITY_DN25464_c0_g1_i1	34.23	65.86	8.14	22.31	0.00108	3.75e-12	20	20	No annotation
TRINITY_DN1636_c0_g1_i7	117.47	170.37	4.09	3.66	0.00108	1.09e-12	15	20	XP_025197145.1 AN1-type zinc finger protein 2A isoform X1 [Melanaphis sacchari]
TRINITY_DN45832_c0_g2_i3	71.01	79.44	5.84	3.4	0.00108	0.00384	2	20	KAF0761928.1 60S ribosomal protein L26, partial [Aphis craccivora]
TRINITY_DN1671_c0_g1_i31	852.66	484.49	1.59	1.79	0.0011	3.95e-06	5	20	XP_026820123.1 obscurin-like isoform X3 [Rhopalosiphum maidis]
TRINITY_DN16989_c1_g1_i1	88.07	72.03	9.05	9.7	0.00111	3.22e-11	2	20	No annotation
TRINITY_DN49258_c0_g1_i4	146.09	142.39	6.24	5.7	0.00111	4.47e-16	20	20	XP_026818784.1 uncharacterized protein LOC113557453 [Rhopalosiphum maidis]
TRINITY_DN10104_c0_g1_i8	324.1	148.24	-2.06	4.93	0.00111	0.000143	10	15	XP_026816036.1 putative serine protease K12H4.7 [Rhopalosiphum maidis]
TRINITY_DN256980_c0_g1_i1	887.9	578.56	4.58	-3.69	0.00111	0.00112	1	0	KAI9631661.1 hypothetical protein KEM48_014632 [Puccinia striiformis f. sp. tritici PST-130]
TRINITY_DN109542_c0_g1_i1	44.62	61.81	9.36	9.02	0.00112	5.44e-09	15	20	No annotation
TRINITY_DN7706_c0_g1_i1	63.58	82.25	9	9.82	0.00112	1.44e-08	1	15	No annotation
TRINITY_DN20959_c1_g2_i1	77.88	282.73	4.67	7.71	0.00112	1.24e-12	20	15	No annotation
TRINITY_DN1058_c0_g1_i2	215.28	748.73	1.97	1.48	0.00113	2.04e-05	20	15	XP_026820625.1 cathepsin B-like isoform X2 [Rhopalosiphum maidis]
TRINITY_DN529_c0_g2_i3	28.94	30.94	-6.8	5.12	0.00113	0.00146	1	0	No annotation
TRINITY_DN103507_c0_g1_i2	28.52	41.79	6.49	7.9	0.00113	1.37e-06	20	20	NP_001119674.1 fatty acid desaturase [Acyrthosiphon pisum]
TRINITY_DN10532_c0_g1_i23	40.56	17.56	4.56	5.15	0.00114	0.0019	0	20	XP_026809937.1 H(+)/Cl(-) exchange transporter 7-like, partial [Rhopalosiphum maidis]
TRINITY_DN2998_c1_g1_i8	134.7	441.15	2.43	2.16	0.00114	3.26e-05	20	15	XP_026823302.1 sialin-like isoform X1 [Rhopalosiphum maidis]
TRINITY_DN108840_c0_g1_i1	14.15	14.85	7.36	7.36	0.00115	0.0289	20	15	XP_026815251.1 U3 small nucleolar RNA-interacting protein 2-like [Rhopalosiphum maidis]
TRINITY_DN2998_c1_g1_i3	98.44	232.83	2.54	2.23	0.00115	1.34e-06	20	15	XP_026823302.1 sialin-like isoform X1 [Rhopalosiphum maidis]
TRINITY_DN55067_c1_g1_i1	37.94	21.31	8.35	7.88	0.00115	0.000264	20	15	No annotation
TRINITY_DN6761_c0_g1_i24	29.03	49.82	8.33	9.68	0.00115	1.23e-05	20	20	XP_026814238.1 exonuclease 1 isoform X2 [Rhopalosiphum maidis]
TRINITY_DN113_c7_g1_i3	41.59	36.05	6.28	2.75	0.00119	0.0497	5	20	No annotation
TRINITY_DN45103_c0_g1_i2	112.87	66.39	7.65	9.52	0.0012	2.34e-09	2	20	XP_026813978.1 meteorin-like protein [Rhopalosiphum maidis]
TRINITY_DN92589_c0_g1_i1	39.62	9.79	8.78	6.82	0.0012	0.00275	2	20	XP_026818598.1 dolichyl-diphosphooligosaccharide--protein glycosyltransferase subunit 1 [Rhopalosiphum maidis]
TRINITY_DN13692_c0_g1_i1	69.87	125.58	4.21	4.82	0.00121	9.54e-16	20	20	No annotation
TRINITY_DN92162_c0_g1_i1	52.56	123.51	8.83	7.9	0.00122	1.66e-07	20	20	XP_026818457.1 alpha-tocopherol transfer protein isoform X2 [Rhopalosiphum maidis]
TRINITY_DN25068_c1_g1_i1	87.57	114.31	7.74	10.3	0.00122	2.37e-11	20	20	No annotation
TRINITY_DN58662_c0_g1_i1	39.26	80.12	4.93	7.59	0.00124	7.5e-13	20	20	XP_026807693.1 zinc finger protein on ecdysone puffs-like [Rhopalosiphum maidis]
TRINITY_DN1925_c0_g1_i29	871.76	224.23	4.22	3.24	0.00124	0.000287	20	15	XP_026808428.1 myrosinase 1-like [Rhopalosiphum maidis]
TRINITY_DN8111_c0_g1_i5	338.34	280.88	-1.47	2.43	0.00124	0.00246	20	20	XP_026808846.1 uncharacterized protein LOC113551039 isoform X1 [Rhopalosiphum maidis]
TRINITY_DN124891_c0_g1_i1	110.06	94.83	9.79	6.77	0.00126	8.89e-08	1	20	No annotation
TRINITY_DN82751_c0_g1_i1	55.55	25.32	8.91	8.71	0.00126	0.000699	15	3	No annotation
TRINITY_DN10296_c0_g2_i2	32.73	29.68	6.68	5.87	0.00127	1.16e-05	20	20	KAF0772545.1 high mobility group protein DSP1 [Aphis craccivora]
TRINITY_DN11632_c0_g1_i4	220.89	310.55	4.79	6.62	0.00127	5.61e-28	20	20	No annotation
TRINITY_DN1099_c1_g1_i1	27.42	18.95	-6.72	8.39	0.00128	0.0104	1	5	No annotation
TRINITY_DN31859_c0_g1_i1	1166.33	893.04	4.61	4.41	0.00128	1.92e-05	20	20	XP_026822733.1 macrophage migration inhibitory factor homolog [Rhopalosiphum maidis]
TRINITY_DN74522_c0_g1_i2	20.18	54.18	6.9	9.22	0.00128	1.16e-07	20	15	XP_026808688.1 superoxide dismutase [Cu-Zn]-like [Rhopalosiphum maidis]
TRINITY_DN2629_c2_g1_i2	9695.74	20446.6	5.92	6.77	0.00132	1.4e-13	0	20	XP_026807881.1 cuticle protein 7-like [Rhopalosiphum maidis]
TRINITY_DN2219_c0_g2_i2	84.14	87.19	9.5	6.7	0.00133	7.06e-07	15	15	No annotation
TRINITY_DN469_c0_g2_i7	2107.05	374.46	2.62	-1.52	0.00133	1.59e-05	10	20	XP_026813553.1 omega-amidase NIT2-like [Rhopalosiphum maidis]
TRINITY_DN13568_c0_g1_i5	6357.4	7542.75	1.04	1.67	0.00134	0.0347	3	3	KAE9537200.1 hypothetical protein AGLY_006223 [Aphis glycines]
TRINITY_DN1277_c0_g1_i3	885.02	3216.83	-4.52	2.15	0.00134	0.00767	2	2	XP_026805345.1 uncharacterized protein LOC113548589 [Rhopalosiphum maidis]
TRINITY_DN8739_c0_g1_i3	113.63	171.57	4.19	7.18	0.00134	1.17e-20	20	20	No annotation
TRINITY_DN63267_c0_g1_i10	150.33	276.66	1.51	3.91	0.00136	2.23e-14	20	20	XP_026804664.1 NADH dehydrogenase [ubiquinone] 1 alpha subcomplex subunit 5 [Rhopalosiphum maidis]
TRINITY_DN62333_c0_g1_i3	15.72	25.17	7.51	8.18	0.00136	1.78e-06	20	20	No annotation
TRINITY_DN126723_c0_g1_i1	15.02	77.57	7.45	9.74	0.00136	2.67e-10	20	20	XP_026814302.1 DNA topoisomerase I, mitochondrial [Rhopalosiphum maidis]
TRINITY_DN5869_c0_g1_i1	33.35	40.22	6.14	6.93	0.00137	9.42e-06	20	20	No annotation
TRINITY_DN2621_c2_g1_i2	131.82	167.47	-4.2	-3.59	0.00138	1.08e-11	10	5	No annotation
TRINITY_DN785_c1_g1_i7	415.36	786.23	2.9	2.23	0.0014	0.0424	3	3	XP_022178032.1 cuticle protein 7-like [Myzus persicae]
TRINITY_DN5354_c4_g1_i14	91.6	147.46	-2.58	-1.65	0.00141	0.00159	15	15	XP_025197345.1 uncharacterized protein LOC112596079 [Melanaphis sacchari]
TRINITY_DN932_c0_g1_i2	178.91	108.66	6.6	4.6	0.00141	2.48e-09	2	20	No annotation
TRINITY_DN3164_c1_g1_i8	596.05	757.02	-1.41	-1.81	0.00142	0.00149	20	20	XP_027844718.2 uncharacterized protein LOC114125315 [Aphis gossypii]
TRINITY_DN4684_c1_g1_i5	54.47	35.45	8.88	6.82	0.00143	7.37e-07	20	20	XP_026810849.1 uncharacterized protein LOC113552261 [Rhopalosiphum maidis]
TRINITY_DN6381_c0_g1_i3	17.5	71.7	6.69	9.63	0.00144	3.59e-10	20	20	XP_026804160.1 uncharacterized protein LOC113547834 isoform X1 [Rhopalosiphum maidis]
TRINITY_DN7228_c0_g1_i2	62.65	71.59	-2.76	-2.6	0.00144	0.0138	5	5	No annotation
TRINITY_DN8708_c0_g1_i4	143.98	286.44	-1.7	-1.03	0.00144	0.0388	20	15	XP_025192724.1 uncharacterized protein LOC112592791 [Melanaphis sacchari]
TRINITY_DN6959_c0_g1_i9	36.92	51.46	8.32	5.5	0.00144	4.94e-09	20	20	XP_026817059.1 peroxisome biogenesis factor 1 [Rhopalosiphum maidis]
TRINITY_DN649_c0_g1_i11	281.59	156.21	1.96	1.74	0.00144	0.00055	5	20	XP_026821851.1 very long-chain specific acyl-CoA dehydrogenase, mitochondrial [Rhopalosiphum maidis]
TRINITY_DN433_c0_g1_i6	241.4	346.01	4.2	3.83	0.00144	1.06e-07	20	15	XP_027846160.1 26S proteasome non-ATPase regulatory subunit 7 [Aphis gossypii]
TRINITY_DN5245_c0_g1_i2	76.83	125.83	5.9	3.47	0.00146	1.32e-06	15	20	XP_026805638.1 mitochondrial import inner membrane translocase subunit Tim29 [Rhopalosiphum maidis]
TRINITY_DN99842_c0_g1_i1	31.13	67.19	8.43	9.53	0.00146	4.29e-09	20	20	XP_026816302.1 cell division control protein 6 homolog isoform X1 [Rhopalosiphum maidis]
TRINITY_DN2597_c0_g1_i8	18.85	28.04	7.77	8.34	0.00146	3.42e-06	20	20	No annotation
TRINITY_DN3744_c2_g2_i3	383.52	490.36	3.58	1.44	0.00147	0.0113	1	3	AMV74162.1 NADH dehydrogenase subunit 1 [Rhopalosiphum padi]
TRINITY_DN42115_c1_g1_i4	78.97	226.15	2.25	2.27	0.00148	0.00655	1	5	No annotation
TRINITY_DN32864_c0_g1_i4	238.55	540.24	-6.69	6.71	0.00149	1.94e-09	1	10	XP_026809935.1 uncharacterized protein LOC113551697 [Rhopalosiphum maidis]
TRINITY_DN19659_c0_g1_i1	58.98	60.58	8.4	8.42	0.0015	2.31e-06	2	15	No annotation
TRINITY_DN11440_c0_g1_i1	60.73	40.45	9.03	8.8	0.00151	1.24e-06	15	20	No annotation
TRINITY_DN1747_c0_g1_i11	414.76	228.75	-1.27	-1.07	0.00151	0.0115	5	20	No annotation
TRINITY_DN2119_c0_g2_i1	145.87	112.16	5.82	6.69	0.00152	1.56e-14	20	20	XP_026813935.1 uncharacterized protein LOC113554333 [Rhopalosiphum maidis]
TRINITY_DN7480_c0_g1_i19	83.84	156.25	2.21	3.54	0.00152	1.53e-09	20	20	No annotation
TRINITY_DN1834_c0_g1_i8	496.37	2296.65	-2.88	-3.4	0.00153	2.28e-14	1	5	XP_026818143.1 mediator of RNA polymerase II transcription subunit 15-like [Rhopalosiphum maidis]
TRINITY_DN42288_c0_g1_i3	26.65	43.9	7.73	8.92	0.00153	1.69e-09	1	20	No annotation
TRINITY_DN2483_c0_g1_i9	345.76	967.88	1.72	3.28	0.00153	3.12e-17	20	20	KAF0769082.1 phosphoglycerate mutase 1 [Aphis craccivora]
TRINITY_DN33840_c0_g2_i1	61.31	59.84	9.05	9.37	0.00155	8.44e-07	15	15	No annotation
TRINITY_DN67000_c0_g1_i1	144.73	86.88	8.83	21.21	0.00156	7.44e-10	15	20	No annotation
TRINITY_DN1483_c1_g2_i3	90.96	84.41	3.96	4.95	0.00158	9.75e-12	20	20	XP_025208375.1 cold and drought-regulated protein CORA-like [Melanaphis sacchari]
TRINITY_DN1671_c0_g1_i4	833.64	482	1.58	1.78	0.00158	2.66e-05	5	20	XP_026820123.1 obscurin-like isoform X3 [Rhopalosiphum maidis]
TRINITY_DN192482_c0_g1_i1	17.78	20.63	7.76	8.51	0.00158	0.00713	5	5	No annotation
TRINITY_DN7365_c0_g1_i14	99.34	32.57	5.42	2.98	0.00159	0.0271	5	20	XP_029342553.1 PDZ and LIM domain protein 2 [Acyrthosiphon pisum]
TRINITY_DN74731_c0_g2_i1	49.25	21.5	8.71	3.32	0.00161	0.0461	15	20	KAF0772561.1 Reverse transcriptase domain-containing protein [Aphis craccivora]
TRINITY_DN136845_c0_g1_i1	25.8	131.77	4.29	6.9	0.00162	6.66e-14	20	20	XP_026809789.1 H/ACA ribonucleoprotein complex subunit 3 [Rhopalosiphum maidis]
TRINITY_DN43147_c1_g1_i1	15.05	18.86	7.45	6.79	0.00162	0.000198	20	20	No annotation
TRINITY_DN1384_c0_g1_i4	46.53	101.38	4.13	7.63	0.00163	1.09e-05	20	20	No annotation
TRINITY_DN17942_c0_g1_i5	183.59	231.72	4.56	3.59	0.00164	2.45e-10	2	20	XP_026810713.1 myogenesis-regulating glycosidase-like [Rhopalosiphum maidis]
TRINITY_DN83234_c0_g1_i1	16.33	28.77	7.56	8.31	0.00164	1.46e-05	20	20	No annotation
TRINITY_DN2719_c0_g1_i13	52.58	64.37	3.64	3.94	0.00166	6.72e-07	20	15	No annotation
TRINITY_DN19441_c0_g1_i2	214.74	259.1	3.91	5.04	0.00166	2.2e-25	20	20	KAE9539676.1 hypothetical protein AGLY_004928 [Aphis glycines]
TRINITY_DN41881_c0_g1_i1	44.72	19.6	8.96	21.6	0.00167	1.14e-08	2	1	XP_026823011.1 sodium-coupled monocarboxylate transporter 1-like [Rhopalosiphum maidis] XP_026823012.1 sodium-coupled monocarboxylate transporter 1-like [Rhopalosiphum maidis]
TRINITY_DN4361_c0_g1_i12	89.49	111.92	3.61	3.7	0.00169	2.89e-06	20	20	XP_026813946.1 pre-mRNA-splicing factor CWC22 homolog [Rhopalosiphum maidis]
TRINITY_DN1671_c0_g1_i30	866.95	504.01	1.59	1.75	0.00172	2.98e-05	5	20	XP_026820123.1 obscurin-like isoform X3 [Rhopalosiphum maidis]
TRINITY_DN9759_c1_g1_i2	108.85	238.22	6.51	7.35	0.00172	3.55e-10	15	15	XP_022167839.1 spermidine synthase-like [Myzus persicae]
TRINITY_DN134345_c0_g1_i1	26.81	12.36	7.77	6.9	0.00174	0.00138	1	20	XP_026818026.1 cyclin-K [Rhopalosiphum maidis]
TRINITY_DN2887_c0_g1_i15	308.42	109.24	4.92	9.55	0.00175	4.43e-09	20	20	XP_026804591.1 uncharacterized protein LOC113548110 [Rhopalosiphum maidis]
TRINITY_DN61502_c1_g1_i1	3901.43	7587.86	-0.86	0.52	0.00175	0.0353	20	20	XP_001945527.1 40S ribosomal protein S9 [Acyrthosiphon pisum]
TRINITY_DN68287_c0_g1_i1	13.94	18.99	-7.2	7.7	0.00175	0.00669	20	0	No annotation
TRINITY_DN62609_c0_g1_i1	19.27	17.73	8.22	-21.82	0.00176	5.41e-07	1	0	No annotation
TRINITY_DN3383_c0_g1_i15	38.28	46.42	5.91	6.63	0.00178	8.6e-08	20	20	No annotation
TRINITY_DN8216_c0_g1_i1	30.92	7.62	7.29	6.46	0.00179	0.00495	1	20	No annotation
TRINITY_DN1178_c0_g1_i2	641.97	2775.57	-1.68	3.31	0.00181	0.00752	15	2	EPZ62703.1 hypothetical protein H477_5193 [[Clostridium] sordellii ATCC 9714] [Paeniclostridium sordellii ATCC 9714]
TRINITY_DN51129_c0_g2_i1	124.53	146.61	6.03	8.55	0.00182	1.44e-12	15	20	KAE9525654.1 hypothetical protein AGLY_014181, partial [Aphis glycines]
TRINITY_DN5222_c0_g3_i1	509.55	574.54	-1.05	-1.04	0.00183	5.13e-05	20	20	No annotation
TRINITY_DN15_c1_g2_i4	25.1	12.35	-7.6	-4.52	0.00184	0.00721	1	20	CAH1725342.1 unnamed protein product [Aphis gossypii]
TRINITY_DN2777_c1_g1_i11	66.01	64.69	9.15	9.41	0.00184	2.78e-11	20	20	No annotation
TRINITY_DN44186_c0_g1_i1	19.71	11.86	7.83	7.1	0.00185	0.000444	20	20	KAF0760380.1 band 4.1-like protein 4A isoform X1 [Aphis craccivora]
TRINITY_DN89384_c0_g1_i3	944.27	3024.2	1.19	-0.78	0.00186	0.000629	20	3	XP_026812238.1 uncharacterized protein LOC113553223 [Rhopalosiphum maidis]
TRINITY_DN63360_c0_g1_i2	33.77	71.8	8.55	8.61	0.00186	3.04e-08	20	20	No annotation
TRINITY_DN27944_c0_g1_i1	28.74	39.01	7.95	1.93	0.00186	0.0365	15	15	XP_026809254.1 LOW QUALITY PROTEIN: titin-like [Rhopalosiphum maidis]
TRINITY_DN1667_c9_g1_i1	102.51	52.62	6.72	3.31	0.00186	0.00949	15	20	No annotation
TRINITY_DN93_c0_g1_i3	125.33	78.64	7.08	5.7	0.00187	8.22e-06	15	15	XP_026818473.1 neprilysin-2-like isoform X2 [Rhopalosiphum maidis]
TRINITY_DN29282_c0_g1_i1	44.38	77.83	2.78	3.59	0.00187	1.45e-05	20	15	XP_026812668.1 28S ribosomal protein S31, mitochondrial [Rhopalosiphum maidis]
TRINITY_DN102804_c1_g1_i1	18.2	16.19	7.72	7.55	0.0019	0.00038	20	20	No annotation
TRINITY_DN1718_c0_g2_i1	18.75	37.41	7.77	20.93	0.0019	5.55e-08	20	20	No annotation
TRINITY_DN82617_c0_g1_i2	34.65	34.47	8.59	8.64	0.0019	2.46e-08	20	20	XP_026808010.1 histone acetyltransferase KAT6B-like isoform X3 [Rhopalosiphum maidis]
TRINITY_DN80821_c0_g1_i1	53.48	27.44	8.85	22.07	0.0019	3.55e-09	15	1	XP_026805937.1 cohesin subunit SA-2 isoform X1 [Rhopalosiphum maidis]
TRINITY_DN3489_c0_g1_i35	48.79	61.9	4.51	5.04	0.0019	1.94e-05	20	15	XP_026812725.1 palmitoyltransferase ZDHHC6-like [Rhopalosiphum maidis]
TRINITY_DN3607_c0_g1_i7	614.8	694.53	3.73	4.54	0.00192	8.9e-23	2	20	XP_026815868.1 uncharacterized protein LOC113555608 [Rhopalosiphum maidis]
TRINITY_DN29413_c1_g1_i1	34.12	30.84	7.66	6.62	0.00192	1.27e-05	20	20	XP_026821885.1 THO complex subunit 7 homolog [Rhopalosiphum maidis]
TRINITY_DN140293_c0_g1_i1	16.62	41.94	7.59	8.92	0.00193	1.15e-06	20	20	No annotation
TRINITY_DN454_c0_g1_i6	1713.88	521.06	1.86	0.78	0.00195	0.046	5	20	XP_026816209.1 3-ketoacyl-CoA thiolase, mitochondrial [Rhopalosiphum maidis]
TRINITY_DN22024_c0_g1_i13	206.47	93.83	2.02	1.65	0.00195	0.000145	5	20	XP_026813248.1 long-chain-fatty-acid--CoA ligase 5 [Rhopalosiphum maidis]
TRINITY_DN123973_c0_g1_i13	13144.9	13198.8	-0.72	-0.7	0.00196	0.0112	20	15	XP_008184885.1 40S ribosomal protein S29 [Acyrthosiphon pisum]
TRINITY_DN34090_c0_g1_i1	25.87	36.93	8.17	8.67	0.00197	2.17e-06	2	20	XP_026807553.1 retinal dehydrogenase 2-like isoform X2 [Rhopalosiphum maidis]
TRINITY_DN62188_c0_g1_i1	61.95	80.47	9.32	9.26	0.00199	7.05e-08	2	20	No annotation
TRINITY_DN14_c0_g1_i1	97.1	339.85	-8.3	3.03	0.00199	0.00709	0	2	No annotation
TRINITY_DN72938_c0_g1_i1	18.07	42.78	7.71	7.93	0.00201	7.7e-07	20	20	XP_027841757.2 serine/threonine-protein phosphatase 2A 65 kDa regulatory subunit A alpha isoform [Aphis gossypii] CAH1736194.1 unnamed protein product [Aphis gossypii]
TRINITY_DN77_c0_g1_i6	430.54	81.3	1.06	-1.88	0.00204	0.000153	20	20	XP_026813305.1 serpin B4-like isoform X7 [Rhopalosiphum maidis]
TRINITY_DN66409_c0_g1_i4	20.33	59.03	7.88	5.84	0.00204	0.000503	20	20	XP_022160921.1 uncharacterized protein LOC111027026 [Myzus persicae]
TRINITY_DN1733_c0_g1_i2	723.13	335.33	2.81	3.5	0.00204	1.19e-09	20	20	No annotation
TRINITY_DN10923_c0_g1_i10	25.29	18.38	8.03	8.34	0.00205	0.014	10	5	XP_026815137.1 uncharacterized protein LOC113555042 isoform X3 [Rhopalosiphum maidis]
TRINITY_DN124004_c1_g1_i1	1965.22	232.03	4.71	6.26	0.00205	3.23e-39	1	20	XP_026812347.1 skin secretory protein xP2-like [Rhopalosiphum maidis]
TRINITY_DN11637_c0_g1_i20	804.71	661.42	1.31	1.38	0.00207	0.0119	5	5	XP_026813891.1 uncharacterized protein LOC113554306 isoform X3 [Rhopalosiphum maidis]
TRINITY_DN36642_c0_g2_i1	81.06	78.4	9.45	7.89	0.00208	3.55e-09	15	20	No annotation
TRINITY_DN42823_c0_g1_i1	16.25	25.23	7.56	8.61	0.00208	8.38e-05	20	15	XP_026805881.1 polycomb group protein Psc-like [Rhopalosiphum maidis]
TRINITY_DN840_c1_g1_i2	2107.63	348.84	3.28	1.62	0.0021	0.0155	5	2	XP_026815535.1 4-coumarate--CoA ligase 3-like [Rhopalosiphum maidis]
TRINITY_DN1544_c0_g1_i12	58.58	69.75	8.06	6.81	0.0021	8.75e-10	15	20	XP_026817364.1 NF-kappa-B-repressing factor-like [Rhopalosiphum maidis]
TRINITY_DN3942_c0_g1_i3	1464.03	4898.01	5.27	4.65	0.0021	0.00142	5	20	XP_026818003.1 cuticle protein 12.5-like [Rhopalosiphum maidis]
TRINITY_DN136988_c0_g1_i1	46.42	84.39	8.05	8.9	0.00214	7.84e-09	2	20	No annotation
TRINITY_DN1839_c0_g1_i2	1010.06	1614.8	3.29	5.04	0.00214	2.79e-46	15	20	XP_003246490.1 cuticle protein 16.5 [Acyrthosiphon pisum]
TRINITY_DN103817_c0_g1_i2	65.85	53.87	9.15	6.41	0.00216	2.67e-08	15	20	No annotation
TRINITY_DN649_c0_g1_i2	1438.2	269.27	2.48	1.03	0.0022	0.00149	0	20	KAF0754880.1 very long-chain specific acyl-CoA dehydrogenase, mitochondrial-like [Aphis craccivora]
TRINITY_DN4185_c0_g1_i15	244.28	115.94	2.24	1.51	0.00221	0.0121	5	20	XP_026822577.1 differentially expressed in FDCP 6 homolog isoform X1 [Rhopalosiphum maidis]
TRINITY_DN29976_c0_g1_i2	60.04	16.37	8.61	7.56	0.00221	8.17e-05	20	20	No annotation
TRINITY_DN219051_c0_g1_i1	25.01	8.39	-7.6	-6.46	0.00221	0.00604	1	20	KAF0736114.1 Uncharacterized protein FWK35_00024776, partial [Aphis craccivora]
TRINITY_DN32_c3_g1_i4	42.8	25.77	8.58	4.2	0.00222	0.000448	20	15	No annotation
TRINITY_DN1671_c0_g1_i14	871.5	501.94	1.59	1.78	0.00222	3.4e-05	5	20	XP_026820123.1 obscurin-like isoform X3 [Rhopalosiphum maidis]
TRINITY_DN4578_c1_g1_i2	37.37	51.01	9.2	9.2	0.00224	5.46e-10	20	20	No annotation
TRINITY_DN22679_c0_g1_i11	17.43	39.71	7.66	8.44	0.00225	1.82e-06	20	20	CAH1733143.1 unnamed protein product [Aphis gossypii]
TRINITY_DN39189_c1_g2_i2	390.41	791.95	-1.28	-1.62	0.00226	0.00204	5	5	No annotation
TRINITY_DN1172_c0_g1_i18	110.33	130.57	6.09	5.29	0.00226	1.3e-07	15	20	No annotation
TRINITY_DN2361_c0_g1_i11	348.91	584.11	-2.33	-1.28	0.00227	6.83e-06	20	20	No annotation
TRINITY_DN7042_c0_g1_i9	21.64	19	7.97	7.71	0.00228	0.000659	20	20	No annotation
TRINITY_DN30771_c0_g1_i1	13.32	29.42	7.27	8.41	0.00236	1.71e-07	20	20	No annotation
TRINITY_DN53993_c0_g1_i1	14.14	16.57	7.36	8.1	0.00238	0.0374	20	3	XP_050053981.1 uncharacterized protein LOC114128624 [Aphis gossypii]
TRINITY_DN55739_c0_g1_i1	17.04	290.28	7.62	11.64	0.00239	2.53e-15	20	20	No annotation
TRINITY_DN2956_c0_g1_i12	76.4	95.66	4.53	4.5	0.00239	6.26e-12	20	20	XP_026811750.1 UDP-glucuronosyltransferase 2B2-like isoform X1 [Rhopalosiphum maidis] XP_026811751.1 UDP-glucuronosyltransferase 2B2-like isoform X1 [Rhopalosiphum maidis] XP_026811753.1 UDP-glucuronosyltransferase 2B2-like isoform X1 [Rhopalosiphum maidis] XP_026811754.1 UDP-glucuronosyltransferase 2B2-like isoform X1 [Rhopalosiphum maidis]
TRINITY_DN1158_c1_g1_i1	14.27	22.75	7.37	4.49	0.0024	0.000503	20	20	XP_008189361.1 uncharacterized protein LOC103311505 [Acyrthosiphon pisum]
TRINITY_DN1488_c0_g2_i4	833.84	1941	1.02	2.26	0.00244	1.02e-05	20	15	XP_026822515.1 cuticle protein 19.8 [Rhopalosiphum maidis]
TRINITY_DN75712_c0_g1_i1	261.3	210.93	8.15	9.37	0.00245	1.29e-13	1	20	No annotation
TRINITY_DN2037_c0_g1_i11	582.6	1243.38	1.52	2.49	0.00248	1.74e-18	20	20	NP_001155450.1 coiled-coil-helix-coiled-coil-helix domain containing 2-like [Acyrthosiphon pisum] BAH71264.1 ACYPI001924 [Acyrthosiphon pisum]
TRINITY_DN4244_c1_g1_i2	218.54	147.16	5.38	4.45	0.00248	8.73e-14	2	20	XP_027854245.2 uncharacterized protein LOC114132852 isoform X2 [Aphis gossypii]
TRINITY_DN36968_c0_g1_i1	20.98	33.36	6.95	8.52	0.00248	1.11e-05	20	15	No annotation
TRINITY_DN12281_c1_g1_i1	796.05	290.07	2.73	-1.64	0.0025	0.0255	1	0	No annotation
TRINITY_DN35997_c0_g4_i1	36.21	201.44	-4.46	-2.54	0.00252	0.000141	2	2	No annotation
TRINITY_DN140540_c0_g1_i2	41.7	30.4	8.49	8.46	0.00255	4.55e-07	15	20	No annotation
TRINITY_DN808_c0_g1_i3	78.09	45.91	9.4	8.54	0.00255	2.12e-05	15	20	No annotation
TRINITY_DN67494_c0_g1_i1	20.22	44.94	6.9	9.02	0.00257	5.81e-10	20	20	XP_026808009.1 histone acetyltransferase KAT6B-like isoform X2 [Rhopalosiphum maidis]
TRINITY_DN39274_c0_g1_i1	193.73	357.85	1.48	1.63	0.00257	0.00328	20	20	XP_025207682.1 prefoldin subunit 6 [Melanaphis sacchari]
TRINITY_DN2271_c0_g1_i1	5903.77	4382.69	-0.84	-0.64	0.00258	0.00241	20	20	XP_026822446.1 innexin inx7 [Rhopalosiphum maidis]
TRINITY_DN62856_c0_g1_i1	22.18	15.26	-7.93	-6.14	0.00259	0.0414	2	10	No annotation
TRINITY_DN75217_c0_g1_i1	38.46	41.55	9.24	8.84	0.00259	1.17e-07	20	20	XP_026815826.1 cytochrome c oxidase subunit 7C, mitochondrial-like [Rhopalosiphum maidis] XP_026818095.1 cytochrome c oxidase subunit 7C, mitochondrial-like [Rhopalosiphum maidis]
TRINITY_DN125812_c1_g1_i1	77.89	105.23	6.38	9.23	0.0026	9.96e-08	2	15	No annotation
TRINITY_DN685_c1_g1_i7	425.45	617.57	2.7	4.94	0.00261	5.9e-31	20	20	No annotation
TRINITY_DN100027_c0_g1_i1	104.21	112.42	6.99	6.88	0.00261	3.01e-13	20	20	XP_026816026.1 transcription elongation factor SPT6 [Rhopalosiphum maidis]
TRINITY_DN52441_c0_g1_i3	46.69	59.98	7.44	7.2	0.00262	5.88e-05	20	20	KAE9526531.1 hypothetical protein AGLY_013179 [Aphis glycines]
TRINITY_DN8014_c0_g1_i5	2888.74	284.18	1.85	0.96	0.00263	0.00319	0	5	KAF0773661.1 Uncharacterized protein FWK35_00010581 [Aphis craccivora]
TRINITY_DN3159_c0_g2_i6	41.67	72.4	4.85	4.45	0.00265	5.55e-08	2	20	No annotation
TRINITY_DN15114_c0_g1_i2	22.53	60.43	5.55	9.45	0.00266	4.92e-10	20	20	XP_026811292.1 uncharacterized protein LOC113552645 [Rhopalosiphum maidis]
TRINITY_DN5980_c0_g3_i1	19.31	91.98	7.87	3.19	0.00266	0.00107	5	20	XP_026812755.1 uncharacterized protein LOC113553568 [Rhopalosiphum maidis]
TRINITY_DN1110_c0_g1_i1	25.11	80.67	8.63	9.19	0.00268	2.04e-10	20	20	XP_026810400.1 mitogen-activated protein kinase kinase kinase 4 isoform X2 [Rhopalosiphum maidis]
TRINITY_DN5355_c0_g1_i10	54.16	59.98	2.54	2.2	0.00269	0.000263	20	20	No annotation
TRINITY_DN3495_c0_g1_i11	115.86	174.01	3.01	4.5	0.00269	1.97e-13	20	20	XP_026804878.1 signal recognition particle subunit SRP68 isoform X2 [Rhopalosiphum maidis]
TRINITY_DN93154_c0_g1_i1	98.8	162.66	7.78	8.35	0.00269	7.46e-19	20	20	XP_025201074.1 26S proteasome non-ATPase regulatory subunit 1-like [Melanaphis sacchari]
TRINITY_DN369_c0_g1_i5	197.7	46.97	3.43	2.18	0.0027	0.0489	5	20	XP_026804888.1 serine/threonine-protein kinase dst1-like isoform X1 [Rhopalosiphum maidis]
TRINITY_DN1671_c0_g1_i2	826.53	483.35	1.59	1.72	0.0027	1.5e-05	5	20	XP_026820148.1 obscurin-like isoform X6 [Rhopalosiphum maidis]
TRINITY_DN2424_c3_g1_i1	427.95	319.26	1.76	1.81	0.00271	0.00339	1	3	No annotation
TRINITY_DN11307_c1_g1_i1	45.37	51.24	9.48	9.21	0.00271	1.56e-09	1	20	No annotation
TRINITY_DN43355_c0_g1_i1	26.32	17.36	8.67	7.58	0.00272	4.94e-05	1	20	No annotation
TRINITY_DN1224_c0_g1_i1	117.23	418.36	3.1	8.34	0.00272	0.000159	1	0	XP_025194370.1 uncharacterized protein LOC112593996 [Melanaphis sacchari]
TRINITY_DN126059_c1_g1_i2	49.77	32.38	9.23	8.09	0.00272	3.17e-05	15	20	No annotation
TRINITY_DN31655_c0_g1_i3	74.74	227.68	3.18	3.41	0.00274	5.73e-09	20	20	No annotation
TRINITY_DN85725_c0_g1_i3	195.58	231.38	4.66	3.73	0.00275	1.38e-12	15	20	XP_026816716.1 uncharacterized protein LOC113556146 [Rhopalosiphum maidis]
TRINITY_DN105589_c0_g1_i1	40.62	54.74	5.19	8.77	0.00278	1.7e-08	20	20	KAF0758943.1 eukaryotic translation initiation factor 3 subunit B [Aphis craccivora]
TRINITY_DN26176_c0_g1_i2	626.83	329.9	2.51	1.66	0.00279	0.0289	5	5	XP_026823018.1 uncharacterized protein LOC113561035 [Rhopalosiphum maidis]
TRINITY_DN103200_c0_g1_i1	115.51	234.68	5.36	8.24	0.00279	1e-21	20	20	No annotation
TRINITY_DN142547_c0_g1_i1	28.51	59.38	8.37	6.07	0.0028	0.000453	20	20	No annotation
TRINITY_DN1671_c0_g1_i13	860.71	496.6	1.66	1.79	0.00284	9.24e-06	5	20	XP_026820123.1 obscurin-like isoform X3 [Rhopalosiphum maidis]
TRINITY_DN11188_c0_g1_i10	21.5	19.95	7.96	7.78	0.00285	0.000134	20	15	XP_026816564.1 uncharacterized protein LOC113556042 [Rhopalosiphum maidis]
TRINITY_DN11115_c0_g1_i6	150.27	167.73	6.31	6.5	0.00287	4.81e-13	2	20	No annotation
TRINITY_DN110211_c0_g1_i2	50.75	53.88	9.14	9	0.00287	3.55e-07	2	20	XP_015363327.1 PREDICTED: cytochrome c1, heme protein, mitochondrial-like [Diuraphis noxia]
TRINITY_DN127795_c2_g1_i2	104.55	156.07	7.13	8.3	0.00287	4.86e-10	2	15	No annotation
TRINITY_DN7038_c0_g1_i2	416.61	1052.35	1.29	2.55	0.00288	5.05e-08	20	20	XP_026812337.1 nuclear protein 1 [Rhopalosiphum maidis]
TRINITY_DN39418_c0_g1_i1	13.81	89.41	-7.19	-2.32	0.00289	0.0319	20	2	No annotation
TRINITY_DN16357_c0_g1_i10	504.34	961.86	1.18	2.31	0.00289	2.23e-08	20	20	XP_026806799.1 microtubule-associated protein Jupiter-like isoform X3 [Rhopalosiphum maidis] XP_027836749.1 microtubule-associated protein Jupiter-like isoform X7 [Aphis gossypii] CAH1726587.1 unnamed protein product [Aphis gossypii]
TRINITY_DN46652_c0_g1_i1	173.49	182.91	6.35	9.83	0.0029	1.01e-11	2	20	No annotation
TRINITY_DN2683_c0_g1_i1	14.03	11.6	-7.21	-3.96	0.00293	0.047	20	20	No annotation
TRINITY_DN87920_c0_g1_i1	106.81	191.36	5.8	6.35	0.00293	4.17e-20	20	20	No annotation
TRINITY_DN1743_c0_g1_i8	880.2	300.66	5.6	4.55	0.00294	5.54e-10	1	15	KAF0769252.1 larval cuticle protein A2B-like [Aphis craccivora]
TRINITY_DN464_c0_g2_i11	433.29	468.77	4.56	5.1	0.00295	1.58e-09	15	20	No annotation
TRINITY_DN3825_c0_g1_i17	91.76	127.36	3.68	4.38	0.00296	2.27e-10	20	20	No annotation
TRINITY_DN16614_c0_g1_i1	19.81	58.06	7.84	21.72	0.00298	6.17e-09	20	1	XP_026811371.1 uncharacterized protein LOC113552710 isoform X2 [Rhopalosiphum maidis]
TRINITY_DN8754_c0_g1_i2	38.88	27.64	8.39	5.87	0.003	1.45e-05	15	20	No annotation
TRINITY_DN135642_c0_g1_i1	21.06	30.03	6.06	4.28	0.00303	0.00186	20	15	No annotation
TRINITY_DN15268_c0_g3_i1	49.33	30.67	8.73	4.24	0.00304	0.000626	15	20	No annotation
TRINITY_DN36709_c1_g1_i1	68.44	72.73	9.21	9.19	0.00306	1.34e-06	15	20	No annotation
TRINITY_DN746_c0_g1_i57	135.36	309.98	-1.63	-0.68	0.00306	0.0497	2	20	XP_050065964.1 uncharacterized protein LOC126555041 [Aphis gossypii]
TRINITY_DN17653_c0_g1_i1	45.46	49.64	8.98	8.77	0.00306	4.56e-07	2	15	No annotation
TRINITY_DN2046_c0_g1_i10	328.73	1314.72	1.47	3.69	0.00309	3.09e-11	20	15	XP_025193962.1 endocuticle structural glycoprotein SgAbd-4-like [Melanaphis sacchari]
TRINITY_DN4641_c0_g1_i2	431.45	1335.74	-1.19	0.82	0.00311	0.0465	20	5	XP_026807766.1 catalase isoform X1 [Rhopalosiphum maidis]
TRINITY_DN136890_c1_g1_i1	224.64	1609.61	-2.58	3.73	0.00312	0.0449	20	0	No annotation
TRINITY_DN962_c0_g1_i13	22.99	48.95	7.09	6	0.00313	1.53e-08	20	20	XP_026806510.1 ras-related protein Rab-13-like isoform X1 [Rhopalosiphum maidis]
TRINITY_DN1405_c0_g1_i6	80.69	123.36	2.02	2.77	0.00313	8.79e-05	20	20	XP_026810529.1 tetratricopeptide repeat protein 27 [Rhopalosiphum maidis]
TRINITY_DN2422_c1_g1_i8	1851.35	3213.18	2	1.63	0.00313	0.0213	20	2	KAF0770223.1 ACYPI005624 protein, partial [Aphis craccivora]
TRINITY_DN1829_c0_g1_i16	222.81	87.34	3.16	1.94	0.00313	0.000835	5	20	KAE9541836.1 hypothetical protein AGLY_003827 [Aphis glycines]
TRINITY_DN105222_c0_g1_i1	39.4	45.22	7.14	8.83	0.00314	3.09e-07	20	20	No annotation
TRINITY_DN136601_c0_g1_i2	95.42	110.28	5.84	5.1	0.00317	1.74e-14	1	20	XP_026815011.1 ATP-dependent RNA helicase p62-like isoform X1 [Rhopalosiphum maidis]
TRINITY_DN2881_c0_g1_i2	54.58	150.6	2.29	3.64	0.00318	1.29e-06	20	20	UOW66157.1 glutathione-S-transferases D2 [Rhopalosiphum padi]
TRINITY_DN25518_c0_g1_i6	17.55	13.62	-5.62	3.02	0.00318	0.046	20	15	No annotation
TRINITY_DN3193_c0_g2_i1	28	80.38	5.44	4.97	0.00322	7.53e-07	20	20	No annotation
TRINITY_DN39710_c0_g1_i1	20.89	48.43	6.73	5.26	0.00324	1.33e-07	20	20	No annotation
TRINITY_DN49324_c0_g1_i1	341.06	367.61	4.4	4.17	0.00325	2.34e-08	15	15	NP_001119642.1 twinstar [Acyrthosiphon pisum]
TRINITY_DN76742_c0_g1_i1	56.09	184.87	2.94	3.07	0.00326	2.39e-06	20	20	No annotation
TRINITY_DN6130_c0_g1_i1	73.35	105.41	3.3	4.14	0.00327	1.89e-10	20	20	XP_026812641.1 39S ribosomal protein L38, mitochondrial [Rhopalosiphum maidis]
TRINITY_DN5450_c0_g1_i10	24.02	51.63	3.7	3.04	0.00327	0.0039	20	20	XP_026808185.1 probable peroxisomal acyl-coenzyme A oxidase 1 [Rhopalosiphum maidis] XP_026808186.1 probable peroxisomal acyl-coenzyme A oxidase 1 [Rhopalosiphum maidis]
TRINITY_DN1574_c0_g1_i1	1185.53	1198.62	2.02	1.17	0.00327	0.00102	20	20	XP_026815581.1 reticulocyte-binding protein 2 homolog a-like [Rhopalosiphum maidis]
TRINITY_DN2153_c0_g2_i1	89.98	55.18	6.6	4.43	0.00327	1.39e-05	20	15	No annotation
TRINITY_DN14502_c0_g1_i4	42.14	52.9	5.42	6.37	0.00328	4.8e-08	5	1	XP_016663077.1 uncharacterized protein LOC107884778 isoform X1 [Acyrthosiphon pisum] XP_029344672.1 uncharacterized protein LOC107884778 isoform X2 [Acyrthosiphon pisum]
TRINITY_DN3747_c0_g1_i37	18.44	18.52	6.76	6.7	0.00328	0.00105	20	15	XP_026821177.1 aspartate--tRNA ligase, cytoplasmic [Rhopalosiphum maidis]
TRINITY_DN11262_c0_g1_i7	303.32	348.4	3.85	4.12	0.00329	0.0239	5	15	XP_026822410.1 putative uncharacterized protein DDB_G0271606 [Rhopalosiphum maidis]
TRINITY_DN59123_c0_g1_i1	160.83	159	5.11	4.76	0.00331	2.43e-08	20	20	No annotation
TRINITY_DN1687_c0_g1_i11	159.87	130.65	4.15	4.77	0.00333	1.24e-09	20	15	No annotation
TRINITY_DN2977_c0_g2_i1	13.61	26.34	7.31	8.71	0.00333	1.07e-05	20	20	No annotation
TRINITY_DN1943_c0_g1_i4	51.08	34.83	6.31	3.49	0.00336	0.0021	15	15	XP_026813302.1 serpin B4-like isoform X4 [Rhopalosiphum maidis]
TRINITY_DN34349_c2_g1_i1	40.59	72.18	7	8.68	0.00336	6.89e-08	20	20	No annotation
TRINITY_DN15374_c0_g1_i2	84.01	71.44	8.04	8.65	0.00337	5.43e-11	15	20	XP_026818168.1 serine/Arginine-related protein 53-like [Rhopalosiphum maidis]
TRINITY_DN103615_c0_g1_i1	19.18	18.78	5.9	7.22	0.00338	0.000261	20	20	XP_026812618.1 cytochrome c-type heme lyase [Rhopalosiphum maidis]
TRINITY_DN78087_c0_g1_i1	24.94	10.08	7.75	6.96	0.00343	0.0232	15	2	XP_026804030.1 uncharacterized protein LOC113547751 [Rhopalosiphum maidis]
TRINITY_DN43790_c0_g1_i7	91.13	62.99	9.62	7.62	0.00343	5.73e-09	15	20	No annotation
TRINITY_DN6202_c0_g1_i5	193.3	439.08	1.81	3.16	0.00344	2.72e-11	20	20	No annotation
TRINITY_DN669_c1_g1_i9	2938.01	2011.89	1.36	-0.45	0.00347	0.0131	5	20	XP_026809862.1 uncharacterized protein LOC113551676 isoform X1 [Rhopalosiphum maidis] XP_026809863.1 uncharacterized protein LOC113551676 isoform X1 [Rhopalosiphum maidis]
TRINITY_DN140742_c0_g1_i1	17.22	15.25	7.64	6.48	0.00349	0.00125	20	20	XP_026805166.1 proteasome subunit beta type-4 [Rhopalosiphum maidis]
TRINITY_DN8133_c0_g1_i3	303.51	714.78	1.16	2.65	0.0035	3.34e-10	20	20	XP_026806000.1 mitochondrial import receptor subunit TOM22 homolog [Rhopalosiphum maidis]
TRINITY_DN27822_c0_g1_i1	14.01	60.61	7.34	9.38	0.00352	1.06e-07	20	20	KAF0704468.1 Uncharacterized protein FWK35_00038178, partial [Aphis craccivora]
TRINITY_DN28406_c1_g1_i1	54.23	58.84	8.25	9.34	0.00352	2.06e-07	2	15	No annotation
TRINITY_DN1781_c3_g1_i4	24.32	46.2	7.17	5.93	0.00353	2.98e-06	20	15	No annotation
TRINITY_DN21996_c0_g1_i1	56.06	110.15	8.92	21.09	0.00354	1.41e-11	15	20	No annotation
TRINITY_DN3196_c1_g1_i2	41.8	68.37	4.43	6.08	0.00356	8.66e-06	20	15	No annotation
TRINITY_DN253866_c0_g1_i1	18.84	24.89	7.77	8.78	0.00357	0.00759	20	5	No annotation
TRINITY_DN5_c0_g1_i6	1008.54	1816.84	3.86	1.94	0.00357	5.03e-06	20	2	XP_026804450.1 lactase-phlorizin hydrolase-like [Rhopalosiphum maidis]
TRINITY_DN472_c1_g1_i3	35.87	28.15	8.27	8.28	0.00358	2.79e-05	15	15	No annotation
TRINITY_DN4705_c0_g1_i9	19.4	82.54	7.81	8.28	0.00358	2.11e-07	20	20	No annotation
TRINITY_DN136932_c0_g1_i2	24.18	42.54	7.16	7.97	0.00358	1.33e-07	20	20	NP_001156310.1 cuticular protein-like precursor [Acyrthosiphon pisum]
TRINITY_DN55067_c1_g1_i2	35.08	36.32	8.24	8.65	0.00358	4.81e-06	20	15	No annotation
TRINITY_DN28367_c0_g1_i5	401.84	25.21	9.55	8.18	0.0036	7.67e-06	15	20	CAH1737227.1 unnamed protein product [Aphis gossypii]
TRINITY_DN18550_c0_g1_i3	511.71	170.69	3.47	4.11	0.0036	3.54e-11	2	20	XP_026823452.1 cystathionine gamma-lyase [Rhopalosiphum maidis]
TRINITY_DN4220_c0_g1_i5	73.22	46.58	8.68	9	0.00362	3.39e-07	2	15	XP_026818774.1 uncharacterized protein LOC113557447 isoform X1 [Rhopalosiphum maidis]
TRINITY_DN100042_c0_g1_i1	17.38	21.12	6.68	7.93	0.00363	3.01e-06	20	20	XP_026811344.1 noggin-2-like [Rhopalosiphum maidis]
TRINITY_DN19679_c0_g1_i1	28.44	45.86	4.66	6.52	0.00365	4.88e-07	20	20	No annotation
TRINITY_DN34540_c0_g1_i1	17.51	98.54	7.66	10.09	0.00366	1.22e-08	20	20	XP_026807540.1 myrosinase 1-like isoform X2 [Rhopalosiphum maidis]
TRINITY_DN1756_c0_g1_i43	231.42	599.02	2.03	2.02	0.00367	1.21e-10	0	3	KAF0747760.1 Uncharacterized protein FWK35_00026078, partial [Aphis craccivora]
TRINITY_DN2973_c0_g1_i2	178.54	187.78	4.2	3.51	0.00368	2.59e-11	2	20	XP_026815183.1 E3 ubiquitin-protein ligase PPP1R11 [Rhopalosiphum maidis]
TRINITY_DN6655_c0_g1_i1	39.42	49.17	9.05	9.08	0.00368	1.23e-07	1	20	No annotation
TRINITY_DN15115_c0_g1_i2	205.24	157.62	2.07	1.61	0.00371	0.0362	1	2	XP_026816922.1 alpha-tocopherol transfer protein-like [Rhopalosiphum maidis]
TRINITY_DN22024_c0_g1_i5	217.9	89.98	2.04	1.21	0.00372	0.0099	5	20	KAF0756130.1 Uncharacterized protein FWK35_00015329, partial [Aphis craccivora]
TRINITY_DN195468_c0_g1_i1	18.27	11.88	-7.51	-6.96	0.00372	0.000334	5	20	No annotation
TRINITY_DN13634_c0_g1_i3	12.78	19.24	7.21	7.8	0.00377	6.78e-06	20	20	XP_026804636.1 LOW QUALITY PROTEIN: uncharacterized protein LOC113548135 [Rhopalosiphum maidis]
TRINITY_DN32_c1_g1_i6	56.7	251.25	-2.43	-2.04	0.00377	0.00953	5	5	XP_026804636.1 LOW QUALITY PROTEIN: uncharacterized protein LOC113548135 [Rhopalosiphum maidis]
TRINITY_DN13118_c0_g1_i2	64.14	57.52	4.7	4.04	0.00377	0.00616	20	20	XP_026815429.1 uncharacterized protein LOC113555237 isoform X1 [Rhopalosiphum maidis]
TRINITY_DN9692_c0_g1_i1	41.96	68.75	2.94	4.47	0.00378	3.03e-06	20	20	XP_025195634.1 sulfiredoxin-1 [Melanaphis sacchari]
TRINITY_DN77930_c1_g1_i1	67.97	142.33	4.09	5.14	0.0038	3.58e-10	20	20	XP_026814027.1 uncharacterized protein LOC113554400 [Rhopalosiphum maidis]
TRINITY_DN142679_c0_g1_i1	770.76	590.4	3.68	4.25	0.0038	8.68e-18	20	20	No annotation
TRINITY_DN127306_c0_g1_i1	68.71	366.49	4.66	9.23	0.0038	8.24e-10	20	3	XP_025204606.1 cytochrome c-like [Melanaphis sacchari]
TRINITY_DN840_c1_g1_i3	1585.39	263.38	3.53	1.81	0.00384	0.00452	5	2	XP_026815535.1 4-coumarate--CoA ligase 3-like [Rhopalosiphum maidis]
TRINITY_DN37205_c0_g1_i1	32.62	29.56	5.65	8.42	0.00387	2.19e-06	20	20	XP_026818005.1 signal peptidase complex subunit 3 [Rhopalosiphum maidis]
TRINITY_DN6435_c0_g1_i22	158.01	160.97	2.32	3.18	0.00387	2.8e-07	20	20	XP_026822071.1 pre-mRNA-splicing factor RBM22 [Rhopalosiphum maidis]
TRINITY_DN71215_c0_g1_i1	41.43	21.78	8.85	7.97	0.00387	3.71e-06	2	20	XP_026817456.1 uncharacterized protein LOC113556603 [Rhopalosiphum maidis]
TRINITY_DN12814_c0_g1_i1	30.24	14.56	8.39	7.39	0.00388	0.000172	2	20	No annotation
TRINITY_DN30_c1_g1_i3	3799.1	4530.96	4.81	4.98	0.00388	8.81e-21	20	1	XP_022173616.1 uncharacterized protein LOC111036037 [Myzus persicae]
TRINITY_DN3425_c1_g1_i1	27.86	12.19	-7.75	7.24	0.00391	0.00732	1	2	No annotation
TRINITY_DN102498_c0_g1_i1	91.45	142.19	5.87	4.69	0.00392	7.37e-11	2	20	XP_026814384.1 nucleolar protein dao-5 isoform X1 [Rhopalosiphum maidis]
TRINITY_DN8376_c0_g2_i1	25.6	44.86	8.21	9.02	0.00392	1.49e-09	20	20	XP_026813353.1 uncharacterized protein LOC113553948 [Rhopalosiphum maidis]
TRINITY_DN83938_c0_g1_i1	25.39	27.44	8.64	22.07	0.00392	3.55e-09	1	1	No annotation
TRINITY_DN17452_c0_g1_i1	17.53	16.3	7.67	6.73	0.00397	0.00141	20	15	No annotation
TRINITY_DN15285_c0_g1_i10	52.86	100.34	8.83	9.97	0.004	7.11e-11	15	20	XP_026817073.1 LYR motif-containing protein 4 [Rhopalosiphum maidis]
TRINITY_DN8754_c0_g1_i3	30.45	25.94	4.73	3.55	0.00401	0.00364	20	20	No annotation
TRINITY_DN11637_c0_g1_i1	675.68	437.87	1.39	1.11	0.00403	0.00267	5	5	XP_026813891.1 uncharacterized protein LOC113554306 isoform X3 [Rhopalosiphum maidis]
TRINITY_DN4702_c0_g1_i2	512.62	383.97	4.17	4.2	0.00403	3.42e-11	2	20	QMV80821.1 peptidylprolyl cis-trans isomerase 14, partial [Clitoria ternatea]
TRINITY_DN73946_c0_g1_i1	24.96	36.93	5.7	7.77	0.00403	9.04e-07	20	20	No annotation
TRINITY_DN4188_c1_g1_i1	178.21	175.27	3.59	4.21	0.00404	2.28e-17	2	20	XP_027842990.1 cytochrome b-c1 complex subunit 8 [Aphis gossypii]
TRINITY_DN87439_c0_g1_i1	36.48	107.51	9.15	21.19	0.00404	9.65e-10	20	20	No annotation
TRINITY_DN102803_c0_g1_i2	682.52	430.99	2.75	2.84	0.00404	3.91e-08	20	20	No annotation
TRINITY_DN47380_c0_g1_i1	25.07	27.4	8.12	5.3	0.00404	0.00839	2	15	No annotation
TRINITY_DN68002_c0_g1_i1	34.07	297.1	5.75	11.68	0.00405	1.92e-11	20	20	AZS52837.1 carboxylesterase [Rhopalosiphum padi]
TRINITY_DN3582_c0_g1_i3	61.64	21.74	6.56	7.97	0.0041	0.00121	2	20	No annotation
TRINITY_DN1082_c0_g1_i6	195.86	182.17	2.31	2.46	0.00411	0.00189	1	15	No annotation
TRINITY_DN212463_c0_g1_i1	33.88	39.71	9.06	7.81	0.00414	9.53e-06	1	15	KAF0708128.1 Uncharacterized protein FWK35_00038185, partial [Aphis craccivora]
TRINITY_DN4362_c0_g1_i7	36.81	29.2	8.31	4.52	0.00415	3.78e-05	15	20	XP_026812517.1 GTP-binding protein 10 homolog [Rhopalosiphum maidis]
TRINITY_DN29735_c0_g1_i1	34.27	46.12	8.11	6.52	0.00416	1.51e-06	1	20	No annotation
TRINITY_DN46945_c0_g1_i2	214.57	294.23	3.63	4.29	0.0042	4.5e-13	20	20	KAF0759424.1 putative Bax inhibitor 1 [Aphis craccivora]
TRINITY_DN382_c2_g1_i2	3625.13	5208.55	1.19	2.58	0.00423	2.99e-08	20	20	ABQ00068.1 cytochrome c oxidase subunit 1, partial [Rhopalosiphum padi]
TRINITY_DN1671_c0_g1_i28	43.82	8.97	4.17	6.69	0.00423	0.00243	0	20	CAH1738111.1 unnamed protein product [Aphis gossypii]
TRINITY_DN25944_c0_g1_i1	24.35	80.7	7.12	7.38	0.00427	4.26e-08	2	3	No annotation
TRINITY_DN56441_c0_g1_i2	16.1	38.5	4.63	8.73	0.0043	3.86e-05	20	15	No annotation
TRINITY_DN31661_c0_g1_i4	19.57	40	7.82	8.66	0.0044	2.73e-05	20	15	XP_026822849.1 uncharacterized protein LOC113560921 isoform X2 [Rhopalosiphum maidis]
TRINITY_DN38608_c3_g1_i1	27.1	44.12	8.23	7.96	0.0044	1.47e-05	20	20	No annotation
TRINITY_DN944_c0_g1_i15	51.37	83.84	2.37	2.88	0.0044	2.47e-05	20	20	XP_026805542.1 uncharacterized protein LOC113548713 isoform X3 [Rhopalosiphum maidis]
TRINITY_DN45228_c0_g1_i1	12.47	23.15	7.18	8	0.00441	1.99e-05	20	15	No annotation
TRINITY_DN15_c0_g1_i7	27.26	113.93	5.09	-5.63	0.00441	8.23e-06	20	3	CAH1725342.1 unnamed protein product [Aphis gossypii]
TRINITY_DN21190_c0_g1_i1	50.31	54.19	8.76	8.88	0.00442	3.18e-08	20	20	No annotation
TRINITY_DN68961_c0_g1_i1	52.71	63.13	8.83	5.24	0.00444	1.72e-05	15	15	CAH1722196.1 unnamed protein product [Aphis gossypii]
TRINITY_DN15206_c0_g1_i1	17.23	20.71	6.67	8.24	0.00449	6.97e-05	20	3	No annotation
TRINITY_DN7246_c2_g1_i21	21.15	38.71	7.94	8.8	0.00449	5.74e-09	20	20	XP_028044417.1 uncharacterized protein LOC114253657 isoform X2 [Rhopalosiphum maidis]
TRINITY_DN128317_c0_g1_i1	603.5	628.04	-1.77	1.79	0.00451	0.00207	10	20	No annotation
TRINITY_DN24504_c0_g1_i2	27.14	20.3	8.13	3.54	0.00451	0.0438	10	15	XP_015377520.1 PREDICTED: RNA-directed DNA polymerase from mobile element jockey-like [Diuraphis noxia]
TRINITY_DN60192_c0_g1_i1	21.37	11.67	-6.97	-4.41	0.00453	0.0225	20	20	XP_025203211.1 uncharacterized protein LOC112600241 [Melanaphis sacchari]
TRINITY_DN1886_c0_g1_i1	23.48	84.61	5.18	5.79	0.00462	8.67e-06	20	20	XP_026822351.1 acetyl-coenzyme A transporter 1-like [Rhopalosiphum maidis]
TRINITY_DN882_c0_g1_i13	163.89	245.98	2.29	2.78	0.00462	9.28e-09	20	20	XP_026810969.1 5'-3' exoribonuclease 2 homolog [Rhopalosiphum maidis]
TRINITY_DN283_c0_g1_i5	11.63	28.42	7.08	7.4	0.00462	0.00218	20	20	No annotation
TRINITY_DN2345_c0_g1_i3	426.53	887.81	1.49	1.62	0.00464	0.00941	20	15	XP_022171896.1 uncharacterized protein LOC111034821 [Myzus persicae]
TRINITY_DN144495_c0_g1_i1	72.9	159.64	7.7	6.18	0.00467	3.28e-20	20	20	No annotation
TRINITY_DN11637_c0_g1_i21	828.21	533.77	1.18	1	0.00469	0.00484	5	5	XP_026813888.1 uncharacterized protein LOC113554306 isoform X1 [Rhopalosiphum maidis] XP_026813889.1 uncharacterized protein LOC113554306 isoform X1 [Rhopalosiphum maidis]
TRINITY_DN8009_c0_g2_i7	291.9	301.91	3.37	2.1	0.00469	0.00407	5	20	XP_026807728.1 uncharacterized protein LOC113550216 [Rhopalosiphum maidis]
TRINITY_DN384_c0_g1_i2	320.87	539.14	4.16	3.4	0.00472	6.85e-11	20	20	KAE9522574.1 hypothetical protein AGLY_016996 [Aphis glycines]
TRINITY_DN19259_c0_g1_i1	26.56	47.04	7.3	21.6	0.00474	1.14e-08	20	1	XP_026809306.1 eukaryotic translation initiation factor 4B [Rhopalosiphum maidis]
TRINITY_DN78083_c1_g1_i1	170.29	174.6	6.99	8.54	0.00475	9.46e-16	2	20	KAE9545697.1 hypothetical protein AGLY_001240 [Aphis glycines]
TRINITY_DN138042_c1_g1_i1	1158.33	693.92	3.68	2.75	0.00475	4.54e-12	20	20	No annotation
TRINITY_DN37850_c0_g2_i2	15.79	20.31	6.54	7.81	0.00476	0.000114	20	15	XP_015369285.1 PREDICTED: probable 28S ribosomal protein S6, mitochondrial [Diuraphis noxia]
TRINITY_DN11635_c0_g1_i13	97.47	252.83	1.79	2.44	0.00476	2.7e-14	20	20	No annotation
TRINITY_DN90806_c1_g1_i1	50.07	7.61	2.53	6.46	0.0048	0.00838	5	20	XP_026820846.1 cathepsin B-like [Rhopalosiphum maidis]
TRINITY_DN119524_c0_g1_i1	61.21	66.96	9.91	8.56	0.00484	3.11e-08	1	20	No annotation
TRINITY_DN4641_c0_g1_i9	433.21	1347.7	-1.07	0.81	0.0049	0.0421	20	5	XP_026807766.1 catalase isoform X1 [Rhopalosiphum maidis]
TRINITY_DN90669_c0_g1_i4	20466.9	19984.6	-0.69	-0.53	0.0049	0.00205	20	15	XP_026820527.1 translationally-controlled tumor protein homolog [Rhopalosiphum maidis]
TRINITY_DN3744_c2_g1_i2	865.49	161.32	2.81	1.56	0.00494	0.000962	1	15	AAF78832.1 NADH dehydrogenase subunit 1, partial [Uroleucon rapunculoidis]
TRINITY_DN53260_c0_g1_i1	12.04	16.61	7.12	7.58	0.00498	2.29e-05	20	20	No annotation
TRINITY_DN10267_c0_g1_i4	63.55	82.86	7.66	9.42	0.00498	4.98e-10	20	20	XP_025204130.1 uncharacterized protein LOC112600974 [Melanaphis sacchari]
TRINITY_DN313_c0_g2_i1	97.35	194.39	2.95	5.86	0.00498	1.91e-21	20	20	No annotation
TRINITY_DN478_c0_g1_i1	181.08	1122.56	2.74	3.34	0.00501	3.19e-10	20	15	XP_026821988.1 maltase A3-like [Rhopalosiphum maidis]
TRINITY_DN39221_c1_g1_i1	40.59	63.31	6.99	5.24	0.00502	1.76e-06	15	20	No annotation
TRINITY_DN2885_c0_g1_i1	303.65	1779.95	1.9	2.87	0.00504	0.000489	20	2	XP_026822952.1 leucine-rich repeat-containing protein 70-like [Rhopalosiphum maidis]
TRINITY_DN85_c0_g1_i6	141.93	109.36	4.15	4.79	0.00506	1.88e-13	1	20	No annotation
TRINITY_DN1277_c0_g1_i5	363.34	1272.77	2.17	3.36	0.00507	0.000398	20	20	XP_026805345.1 uncharacterized protein LOC113548589 [Rhopalosiphum maidis]
TRINITY_DN107899_c1_g1_i1	15.01	34.5	7.44	21.38	0.00512	3.26e-08	20	1	No annotation
TRINITY_DN132365_c0_g1_i1	31.63	54.09	8	9.22	0.00512	8.58e-08	1	15	No annotation
TRINITY_DN13582_c4_g4_i1	37.22	144.04	8.05	10.06	0.00512	1.15e-10	20	20	No annotation
TRINITY_DN141552_c0_g1_i1	47.6	64.64	9.55	8.53	0.00514	6.38e-07	20	20	XP_026817722.1 GPI mannosyltransferase 1 [Rhopalosiphum maidis]
TRINITY_DN7517_c0_g1_i2	65.34	9.85	7.66	4.32	0.00514	0.0185	2	20	No annotation
TRINITY_DN237713_c0_g1_i1	32.98	32.9	8.15	8.5	0.00517	5.14e-05	20	15	XP_026817601.1 protein phosphatase 1D-like [Rhopalosiphum maidis]
TRINITY_DN59911_c0_g1_i1	12.57	11.99	7.19	6.13	0.00517	0.00503	20	20	No annotation
TRINITY_DN2114_c0_g1_i4	274.95	333.01	2.85	3.08	0.00519	5.04e-11	20	15	No annotation
TRINITY_DN7828_c0_g1_i11	7611.57	6488.62	-0.63	-0.75	0.00522	0.00845	20	15	XP_026809913.1 40S ribosomal protein S2 [Rhopalosiphum maidis]
TRINITY_DN94867_c0_g1_i1	16.46	16.41	7.58	7.5	0.00522	0.0246	20	15	XP_026813798.1 spectrin beta chain, non-erythrocytic 5 isoform X1 [Rhopalosiphum maidis] XP_026813799.1 spectrin beta chain, non-erythrocytic 5 isoform X1 [Rhopalosiphum maidis]
TRINITY_DN1582_c0_g1_i2	140.98	307.08	3.66	4.62	0.00523	2.18e-17	2	20	XP_026818077.1 cytochrome c oxidase subunit 5B, mitochondrial-like [Rhopalosiphum maidis]
TRINITY_DN60776_c1_g1_i1	24.52	14.15	7.73	5.79	0.00524	0.0267	15	2	No annotation
TRINITY_DN22024_c0_g1_i15	231.45	100.58	1.98	1.26	0.00526	0.028	5	20	KAF0756130.1 Uncharacterized protein FWK35_00015329, partial [Aphis craccivora]
TRINITY_DN6529_c0_g1_i1	25.81	44.64	4.48	7.98	0.00529	7.05e-07	20	20	XP_026823362.1 farnesol dehydrogenase-like isoform X2 [Rhopalosiphum maidis]
TRINITY_DN3715_c0_g1_i2	1337.92	2068.23	0.94	1.1	0.00531	0.000929	20	20	XP_026809944.1 nucleolar protein 58 [Rhopalosiphum maidis]
TRINITY_DN33840_c0_g2_i3	71.39	54.75	7.83	9.24	0.00534	2.02e-06	20	20	No annotation
TRINITY_DN5672_c0_g1_i17	175.34	272.51	1.73	1.78	0.00535	0.0316	20	5	XP_026809820.1 LOW QUALITY PROTEIN: gelsolin-like [Rhopalosiphum maidis]
TRINITY_DN4440_c3_g1_i1	3613.57	4705.21	-0.8	-1.09	0.00537	9.41e-05	20	15	No annotation
TRINITY_DN48552_c0_g1_i1	48.28	61.47	8.7	9.4	0.00538	1.05e-07	15	20	XP_026812467.1 uncharacterized protein LOC113553349 isoform X3 [Rhopalosiphum maidis]
TRINITY_DN127300_c2_g1_i1	36.39	10.66	8.66	6.94	0.0054	0.0254	2	20	No annotation
TRINITY_DN19296_c0_g1_i3	1197.71	1243.1	1.34	1.64	0.00542	0.00591	5	20	XP_026806858.1 uncharacterized protein LOC113549659 [Rhopalosiphum maidis]
TRINITY_DN618_c0_g1_i1	76.99	70.68	7.94	9.61	0.00549	2.58e-08	15	15	No annotation
TRINITY_DN6155_c2_g1_i2	13.92	4.97	7.4	5.84	0.00551	0.0479	5	20	No annotation
TRINITY_DN72764_c0_g2_i1	21.03	46.47	6.96	9	0.00553	1.61e-06	20	15	No annotation
TRINITY_DN53812_c0_g1_i1	16.8	200.36	-6.49	1.39	0.00553	0.0204	20	1	No annotation
TRINITY_DN42842_c0_g1_i2	44.94	78.85	8.86	7.3	0.00554	3.9e-10	20	15	BAH71073.1 ACYPI002031 [Acyrthosiphon pisum]
TRINITY_DN9319_c0_g1_i1	1823.74	5917.11	0.58	1.61	0.00556	2.13e-10	20	3	XP_026809437.1 peroxidase [Rhopalosiphum maidis]
TRINITY_DN118563_c0_g1_i3	49.76	91.22	8.65	9.69	0.00558	5.75e-08	1	15	KAF0757797.1 Uncharacterized protein FWK35_00015051 [Aphis craccivora]
TRINITY_DN170247_c0_g1_i1	533.4	134.21	9.06	6.83	0.0056	1.64e-18	1	20	XP_026823146.1 endocuticle structural glycoprotein ABD-4-like [Rhopalosiphum maidis]
TRINITY_DN33007_c1_g1_i1	45.33	54.39	8.61	9.23	0.00562	1.14e-06	15	20	XP_026823072.1 kinesin-like protein KIF20A [Rhopalosiphum maidis]
TRINITY_DN75133_c0_g1_i1	37.45	21.11	8.34	5.21	0.00567	0.000546	15	20	No annotation
TRINITY_DN2103_c1_g1_i1	22.87	66.52	7.63	-2.26	0.00567	0.0121	15	3	No annotation
TRINITY_DN24661_c0_g1_i2	54.87	107.21	9.75	10.21	0.00568	1.35e-09	1	15	XP_026810595.1 glycerol-3-phosphate phosphatase [Rhopalosiphum maidis]
TRINITY_DN27763_c0_g1_i1	46.11	93.25	2.27	2.01	0.00568	0.0471	20	3	No annotation
TRINITY_DN2962_c1_g1_i10	23.37	68.42	4.59	5.41	0.00569	8.16e-05	20	20	No annotation
TRINITY_DN30579_c2_g1_i1	72.62	338.49	9.29	6.39	0.00573	4.36e-31	15	20	No annotation
TRINITY_DN74379_c0_g1_i1	57.64	47.58	8.51	9.02	0.00574	1.02e-08	1	20	No annotation
TRINITY_DN33750_c0_g1_i1	59.77	63.39	8.33	9.46	0.00575	7.07e-09	2	20	No annotation
TRINITY_DN19337_c0_g2_i1	25.46	33.61	7.16	8.92	0.00575	0.00117	2	1	No annotation
TRINITY_DN403_c0_g1_i15	364.6	341.13	-0.94	-0.89	0.00579	0.00336	20	20	XP_026820311.1 collagen alpha chain CG42342 isoform X4 [Rhopalosiphum maidis]
TRINITY_DN2883_c2_g1_i1	270.06	311.38	3.07	3.2	0.0058	8.84e-09	2	20	XP_026805771.1 succinate dehydrogenase [ubiquinone] cytochrome b small subunit, mitochondrial [Rhopalosiphum maidis]
TRINITY_DN9797_c0_g1_i1	51.4	79.1	9.66	9.31	0.0058	9.3e-10	1	20	KAE9526481.1 hypothetical protein AGLY_013129 [Aphis glycines]
TRINITY_DN124276_c0_g1_i11	57.15	35.53	7.5	5.73	0.00581	0.000335	20	15	KAF0758489.1 DET1- and DDB1-associated protein 1, partial [Aphis craccivora]
TRINITY_DN6108_c0_g1_i10	178.23	644.6	1.55	2.74	0.00582	1.66e-06	20	20	XP_026806092.1 branched-chain-amino-acid aminotransferase, cytosolic [Rhopalosiphum maidis]
TRINITY_DN16322_c0_g3_i1	41.76	63.01	7.45	9.51	0.00583	4.27e-05	2	1	KAE9533701.1 hypothetical protein AGLY_009050 [Aphis glycines]
TRINITY_DN23398_c0_g1_i1	81.94	56.66	9.47	9.72	0.00584	1.48e-06	15	15	No annotation
TRINITY_DN4072_c0_g1_i3	6210.81	16140.4	-0.67	-1.13	0.00586	0.0389	20	0	XP_025203722.1 uncharacterized protein LOC112600649 [Melanaphis sacchari]
TRINITY_DN1485_c1_g1_i1	11.42	17.17	-6.92	7.27	0.00586	0.0301	20	5	No annotation
TRINITY_DN8486_c0_g1_i4	49.64	23.03	8.74	8.05	0.00587	0.000164	15	20	No annotation
TRINITY_DN3987_c6_g1_i1	49.45	171.95	3.82	4.9	0.00587	2.73e-13	20	20	BAH70542.1 ACYPI000079 [Acyrthosiphon pisum]
TRINITY_DN6217_c0_g1_i9	185.34	723.17	-1.38	-1.18	0.00587	0.00103	20	5	No annotation
TRINITY_DN152869_c0_g1_i1	56.53	64.28	8.34	6.63	0.00591	5.31e-06	20	20	MBO8666294.1 hypothetical protein [Staphylococcus aureus]
TRINITY_DN141173_c0_g1_i1	17.34	20.78	5.75	7.91	0.00592	0.000101	20	20	XP_026814420.1 nucleosome-remodeling factor subunit NURF301-like isoform X1 [Rhopalosiphum maidis]
TRINITY_DN26691_c0_g1_i1	10.92	18.86	6.99	7.7	0.00596	0.00138	20	15	XP_022168742.1 uncharacterized protein LOC111032646, partial [Myzus persicae]
TRINITY_DN81055_c0_g1_i4	263.4	261.79	3.85	5.51	0.006	5e-18	20	20	No annotation
TRINITY_DN107853_c0_g1_i2	122.34	151.84	3.59	4.75	0.006	4.84e-15	20	20	No annotation
TRINITY_DN44174_c2_g1_i1	33.21	21.99	6.11	6.95	0.00601	0.0249	1	15	No annotation
TRINITY_DN5170_c0_g1_i1	287.7	175.97	3.95	8.55	0.00601	5.92e-12	15	15	No annotation
TRINITY_DN41322_c0_g1_i1	12.64	28.24	7.19	8.86	0.00602	0.00676	20	3	No annotation
TRINITY_DN70991_c0_g1_i1	43.73	74.26	7.22	8.71	0.00604	2.63e-08	20	20	XP_026820735.1 protein argonaute-2-like [Rhopalosiphum maidis]
TRINITY_DN38326_c0_g1_i1	141.98	67.38	2.66	-2	0.00605	0.0498	5	5	No annotation
TRINITY_DN109677_c4_g1_i1	51.93	71.25	9.67	5.23	0.00605	3.78e-05	1	10	KAE9526215.1 hypothetical protein AGLY_013846 [Aphis glycines]
TRINITY_DN33466_c0_g1_i1	11.69	28.88	7.08	6.53	0.00612	2.27e-05	20	20	XP_026811199.1 uncharacterized protein LOC113552535 [Rhopalosiphum maidis]
TRINITY_DN42353_c0_g1_i1	23.43	17.4	-7.5	8.26	0.00613	0.0173	1	5	No annotation
TRINITY_DN2352_c0_g1_i1	55.37	42.26	8.9	8.93	0.00617	1.53e-08	15	20	No annotation
TRINITY_DN7319_c0_g2_i1	25.73	11.21	-8.24	-5.96	0.00617	0.00811	10	15	No annotation
TRINITY_DN17800_c0_g3_i1	22.02	14.72	7.83	6.43	0.00617	0.000452	10	20	No annotation
TRINITY_DN999_c0_g2_i1	384.12	336.95	3.91	3.81	0.00618	9.84e-14	20	20	No annotation
TRINITY_DN30221_c0_g1_i1	20.2	30.88	-7.29	-6.16	0.00619	0.0277	1	5	No annotation
TRINITY_DN30590_c0_g1_i2	11.38	50.28	7.04	8.98	0.00619	3.1e-07	20	20	XP_026810887.1 fatty acid synthase-like [Rhopalosiphum maidis]
TRINITY_DN20455_c0_g1_i1	97.59	463.83	2.33	3.58	0.0062	6.62e-07	20	15	XP_026819488.1 uncharacterized protein LOC113558184 [Rhopalosiphum maidis]
TRINITY_DN2297_c0_g1_i2	380.04	286.09	-1.06	-1.25	0.0062	0.024	20	20	No annotation
TRINITY_DN25493_c0_g2_i1	327.58	652.6	1.5	2.88	0.0062	1.58e-09	20	20	No annotation
TRINITY_DN6236_c0_g1_i1	40.59	51.19	6.6	8.62	0.0062	4.36e-06	2	15	No annotation
TRINITY_DN7828_c0_g1_i15	7706.48	6584.14	-0.64	-0.7	0.00621	0.0156	20	15	XP_026809913.1 40S ribosomal protein S2 [Rhopalosiphum maidis]
TRINITY_DN18314_c0_g2_i1	57.65	50.64	4.46	2.65	0.00621	0.00669	20	20	KAF0766965.1 U3 small nucleolar RNA-associated protein 6 [Aphis craccivora]
TRINITY_DN7379_c0_g1_i3	117.57	242.74	1.88	3	0.00622	7.8e-07	20	20	XP_025197416.1 protein mago nashi homolog [Melanaphis sacchari]
TRINITY_DN16590_c0_g1_i1	35.07	20.09	9.11	7.79	0.00624	0.00966	20	20	No annotation
TRINITY_DN51129_c0_g2_i2	11.72	76.13	-6.95	-1.29	0.00624	0.039	20	15	KAE9525654.1 hypothetical protein AGLY_014181, partial [Aphis glycines]
TRINITY_DN688_c4_g1_i1	40.92	80.36	3.06	4.5	0.00625	0.000317	20	20	No annotation
TRINITY_DN840_c1_g1_i4	792.49	421.96	2.31	1.93	0.00625	0.000372	5	2	XP_026815535.1 4-coumarate--CoA ligase 3-like [Rhopalosiphum maidis]
TRINITY_DN7863_c0_g2_i1	311.49	156.83	2.21	2.41	0.00625	0.000374	5	5	XP_026810523.1 atrial natriuretic peptide-converting enzyme [Rhopalosiphum maidis]
TRINITY_DN19897_c0_g1_i1	23.29	13.83	8.52	4.86	0.00625	0.00622	1	20	XP_003241030.1 histone H2B-like [Acyrthosiphon pisum]
TRINITY_DN3290_c0_g1_i1	86.01	147.22	2.61	2.7	0.00626	4.51e-14	20	20	KAF0773105.1 ribonucleoside-diphosphate reductase large subunit-like [Aphis craccivora]
TRINITY_DN1747_c0_g1_i58	206.44	429.47	-3.53	-2.08	0.00626	0.000236	0	20	No annotation
TRINITY_DN314_c0_g1_i5	62.2	51.44	6.64	4.71	0.00628	5.55e-08	15	20	No annotation
TRINITY_DN141481_c0_g1_i1	16.21	68.71	6.58	6.13	0.00628	3.42e-06	20	20	XP_027850132.1 ER membrane protein complex subunit 7 homolog [Aphis gossypii]
TRINITY_DN1176_c3_g2_i1	40.95	9.03	8.47	6.7	0.00635	0.0387	15	20	No annotation
TRINITY_DN63585_c1_g2_i1	45.38	25.72	8.61	7.18	0.00635	3.89e-05	15	15	BAH71748.1 ACYPI005345 [Acyrthosiphon pisum]
TRINITY_DN29172_c0_g1_i1	174.49	154.31	5.95	8.38	0.00637	7.45e-16	15	20	No annotation
TRINITY_DN18542_c0_g1_i1	20.47	26.34	-7.31	5.61	0.00639	0.0379	1	0	XP_026810516.1 dynein heavy chain 7, axonemal-like [Rhopalosiphum maidis]
TRINITY_DN6013_c0_g1_i3	39.71	38.28	7.83	8.42	0.00639	2.9e-07	20	20	No annotation
TRINITY_DN2424_c3_g1_i2	421.5	778.27	1.62	1.39	0.00644	0.0026	3	3	No annotation
TRINITY_DN1522_c2_g1_i4	28.5	93.39	7.94	9.82	0.00647	3.01e-10	15	20	No annotation
TRINITY_DN3378_c0_g1_i3	318.15	1519.62	-7.28	-1.57	0.00647	0.00336	2	20	No annotation
TRINITY_DN8354_c1_g2_i1	21.59	8.57	-8.27	-6.56	0.00648	0.0133	15	15	No annotation
TRINITY_DN135880_c0_g1_i2	31.32	72.79	-3.09	-1.54	0.00649	0.00197	2	15	XP_050064837.1 uncharacterized protein LOC126553761 [Aphis gossypii]
TRINITY_DN7783_c0_g1_i10	331.18	226.62	3.53	3.55	0.00652	3.17e-10	20	20	KAF0772138.1 proteasome subunit alpha type-6-like [Aphis craccivora]
TRINITY_DN18027_c0_g1_i42	93.76	81.93	4.06	3.71	0.00653	4.8e-10	20	20	XP_026812626.1 ubiquitin carboxyl-terminal hydrolase MINDY-3 homolog isoform X2 [Rhopalosiphum maidis]
TRINITY_DN3330_c0_g1_i10	56.08	69.95	2.12	1.88	0.00653	0.0081	20	20	XP_026817697.1 protein PAT1 homolog 1 isoform X1 [Rhopalosiphum maidis]
TRINITY_DN127741_c0_g2_i1	68.31	105.8	5.71	6.3	0.00654	2.96e-12	1	15	KAF0766010.1 hypothetical protein FWK35_00004044 [Aphis craccivora]
TRINITY_DN60535_c3_g1_i2	28.4	54.16	8.8	9.29	0.00655	1.18e-08	20	20	XP_026818192.1 protein transport protein Sec61 subunit beta [Rhopalosiphum maidis]
TRINITY_DN4202_c0_g1_i4	163.3	303.38	-1.5	-0.9	0.00655	0.0275	20	20	No annotation
TRINITY_DN5208_c0_g1_i5	22.22	15.76	7.58	7.44	0.00656	0.0247	15	15	No annotation
TRINITY_DN628_c0_g1_i2	13.96	44.21	7.34	6.12	0.00656	1.24e-05	20	20	AHL30242.1 OBP3 [Rhopalosiphum padi]
TRINITY_DN20676_c0_g1_i1	580.09	1031.06	1.35	2.18	0.00657	2.94e-10	20	20	XP_026815358.1 protein HGV2-like [Rhopalosiphum maidis]
TRINITY_DN3957_c0_g2_i2	50.94	46.43	7.79	6.43	0.0066	5.36e-07	15	20	No annotation
TRINITY_DN6461_c1_g1_i1	23.2	32.04	-7.49	-2.32	0.00664	0.0471	1	15	No annotation
TRINITY_DN65058_c3_g1_i1	38.51	25.27	8.18	6.33	0.00664	3.75e-05	15	20	No annotation
TRINITY_DN7462_c0_g1_i9	29.78	34.1	8.01	3.81	0.00676	0.000189	15	20	XP_026815283.1 eukaryotic translation initiation factor 5 [Rhopalosiphum maidis]
TRINITY_DN7863_c0_g2_i3	267.78	132.62	2.41	2.53	0.00678	0.003	5	5	XP_026810523.1 atrial natriuretic peptide-converting enzyme [Rhopalosiphum maidis]
TRINITY_DN34766_c0_g1_i1	25.05	32.72	8.62	21.7	0.0068	1.13e-08	20	10	No annotation
TRINITY_DN180620_c0_g1_i1	77.08	59.93	7.92	6.12	0.00684	3.18e-06	15	20	No annotation
TRINITY_DN90_c0_g1_i43	827.2	434.26	-1.14	0.65	0.00689	0.0293	3	20	XP_026820176.1 ankyrin-2-like isoform X2 [Rhopalosiphum maidis]
TRINITY_DN2741_c3_g1_i1	13.88	5.87	7.39	-6.01	0.00689	0.0408	5	15	No annotation
TRINITY_DN1385_c0_g1_i30	2545.15	1796.14	-0.97	-0.77	0.00689	0.00166	3	5	No annotation
TRINITY_DN13552_c0_g1_i1	53.47	24.89	8.85	8.17	0.0069	1.25e-06	1	20	No annotation
TRINITY_DN2877_c0_g2_i6	52.62	243.14	9.69	6.36	0.00701	8.88e-20	20	20	No annotation
TRINITY_DN14546_c0_g3_i1	168.38	140.94	2.8	3.34	0.00702	3.41e-10	20	20	KAF0762612.1 hypothetical protein FWK35_00009348, partial [Aphis craccivora]
TRINITY_DN22024_c0_g1_i1	161.04	77.27	2.06	1.51	0.00702	0.00533	5	20	KAF0756130.1 Uncharacterized protein FWK35_00015329, partial [Aphis craccivora]
TRINITY_DN1177_c1_g1_i1	913.12	747.97	-1.33	-0.76	0.00703	0.021	15	20	XP_008188313.1 uncharacterized protein LOC100166780 isoform X3 [Acyrthosiphon pisum]
TRINITY_DN7137_c0_g1_i1	985.36	1354.79	1.49	1.26	0.00703	0.000372	5	2	KAF0763658.1 crustacean hyperglycemic hormones A isoform X2 [Aphis craccivora]
TRINITY_DN24668_c2_g1_i1	39.5	27.69	8.41	8.25	0.00706	1.13e-05	15	20	No annotation
TRINITY_DN18271_c0_g1_i2	176.29	180.69	1.44	2.05	0.00707	0.000355	20	15	XP_026817881.1 succinate--hydroxymethylglutarate CoA-transferase [Rhopalosiphum maidis]
TRINITY_DN2134_c0_g1_i1	94.3	52.74	3.29	3.55	0.00708	0.000741	1	20	No annotation
TRINITY_DN30_c1_g1_i7	951.79	3947.88	-1.37	5.23	0.00711	2.6e-10	20	10	XP_022173616.1 uncharacterized protein LOC111036037 [Myzus persicae]
TRINITY_DN441_c1_g1_i29	84.18	142.3	-2.08	-1	0.00711	0.0324	20	20	XP_027843889.2 uncharacterized protein LOC114124737 [Aphis gossypii]
TRINITY_DN3053_c0_g1_i10	199.25	174.13	1.37	10.01	0.00713	2.58e-13	20	20	KAE9521831.1 hypothetical protein AGLY_017766 [Aphis glycines]
TRINITY_DN99153_c0_g1_i1	26.88	25.29	8.11	-20.95	0.00716	0.000347	10	5	No annotation
TRINITY_DN2263_c0_g1_i2	147.49	197.41	2.84	3.49	0.00716	2.62e-23	20	20	No annotation
TRINITY_DN3342_c0_g1_i1	488.34	479.6	-1.84	-0.93	0.00716	0.0166	10	5	No annotation
TRINITY_DN117594_c1_g1_i1	13.46	60.9	7.28	9.39	0.00719	1.81e-07	20	15	XP_015375900.1 PREDICTED: ubiquitin carboxyl-terminal hydrolase 14 [Diuraphis noxia]
TRINITY_DN37682_c0_g1_i3	285.9	448.05	1.97	0.82	0.0072	0.0225	2	20	XP_026822514.1 arrestin homolog [Rhopalosiphum maidis]
TRINITY_DN7877_c0_g1_i1	24.26	36.74	8.08	8.73	0.00722	2.73e-08	1	20	No annotation
TRINITY_DN6504_c1_g1_i1	55.02	76.68	4.49	7.88	0.00725	8.87e-06	2	20	No annotation
TRINITY_DN81761_c0_g1_i2	164.7	158.59	6.31	5.17	0.00726	1.65e-17	20	20	No annotation
TRINITY_DN12634_c0_g1_i2	10038	9520.15	-0.93	-1	0.00732	5.68e-05	20	15	KDR17545.1 40S ribosomal protein S28 [Zootermopsis nevadensis]
TRINITY_DN5868_c0_g1_i5	53.28	102.54	3.41	3.45	0.00732	2.78e-06	20	15	XP_026815293.1 probable cytochrome P450 6a13 [Rhopalosiphum maidis]
TRINITY_DN83060_c0_g2_i1	62.78	74.76	9.08	9.69	0.00739	7.89e-09	15	15	No annotation
TRINITY_DN46041_c0_g1_i4	210.19	220.32	-1.37	-1.03	0.00746	0.000958	20	20	No annotation
TRINITY_DN127594_c0_g1_i1	24.55	53.94	8.15	8.32	0.00749	1.57e-07	20	20	No annotation
TRINITY_DN1247_c0_g1_i1	219.83	192.49	4.8	3.16	0.00765	9.4e-06	20	20	XP_022173584.1 uncharacterized protein LOC111036019 isoform X2 [Myzus persicae]
TRINITY_DN1756_c0_g1_i25	251.74	661.05	2.12	2.13	0.00765	1.65e-12	0	3	KAF0747760.1 Uncharacterized protein FWK35_00026078, partial [Aphis craccivora]
TRINITY_DN2894_c0_g1_i17	595.16	134.92	2.22	3.23	0.00766	0.00176	2	2	XP_026816617.1 uncharacterized protein LOC113556083 isoform X1 [Rhopalosiphum maidis]
TRINITY_DN28966_c0_g1_i1	61.2	51.43	6.59	8.18	0.00766	3.07e-07	2	20	XP_022171156.1 EH domain-containing protein 1 [Myzus persicae]
TRINITY_DN10945_c0_g1_i6	91.2	46.43	-2.59	-1.81	0.0077	0.0301	2	20	CAH1736942.1 unnamed protein product [Aphis gossypii]
TRINITY_DN68198_c0_g1_i1	60.12	38.53	8.62	8.83	0.0077	0.000154	15	15	No annotation
TRINITY_DN97070_c0_g2_i3	26.69	38.06	7.31	6.83	0.00773	8.04e-06	20	15	No annotation
TRINITY_DN88628_c0_g1_i1	29.47	14.51	8.35	6.41	0.00775	0.000408	2	20	XP_026814773.1 maltase 2-like [Rhopalosiphum maidis]
TRINITY_DN29478_c1_g1_i1	13.18	50.24	7.25	8.63	0.00776	1.82e-07	20	20	No annotation
TRINITY_DN382_c2_g1_i1	1561.98	2789.47	1.19	2.93	0.00776	5.07e-09	20	20	AHZ60398.1 cytochrome oxidase subunit I, partial [Aphis pulegii]
TRINITY_DN124276_c0_g1_i2	18.29	25.21	5.83	4.51	0.00776	0.00531	20	20	KAF0758489.1 DET1- and DDB1-associated protein 1, partial [Aphis craccivora]
TRINITY_DN55575_c0_g1_i1	12.66	29.79	7.2	8.88	0.00776	2.3e-07	20	20	No annotation
TRINITY_DN19894_c1_g1_i1	39.7	29.48	5.99	6.12	0.00779	0.000704	15	0	No annotation
TRINITY_DN13384_c0_g1_i1	313.56	371.9	-1.66	-1.47	0.00779	0.0104	5	5	No annotation
TRINITY_DN627_c1_g1_i7	34.29	34.45	8.21	6	0.00781	0.000215	15	3	No annotation
TRINITY_DN1094_c0_g1_i9	795.74	1140.1	2.75	3.3	0.00782	7.78e-12	3	15	XP_026809668.1 uncharacterized protein LOC113551565 [Rhopalosiphum maidis]
TRINITY_DN12895_c0_g1_i1	59.97	65.77	8.12	8.63	0.00782	2.08e-10	20	20	XP_026813066.1 unconventional myosin-Va isoform X3 [Rhopalosiphum maidis]
TRINITY_DN95096_c0_g1_i1	62.71	32.69	9.94	7.52	0.00784	3.21e-05	1	15	XP_026812779.1 very long-chain-fatty-acid--CoA ligase bubblegum [Rhopalosiphum maidis]
TRINITY_DN3066_c1_g1_i42	25.36	58.46	5.73	6.49	0.00788	1.37e-05	20	15	XP_026806385.1 alpha-tubulin N-acetyltransferase-like isoform X2 [Rhopalosiphum maidis]
TRINITY_DN17544_c0_g1_i5	24.27	58.65	5.22	9.17	0.00795	1.07e-09	20	20	XP_026817922.1 S-adenosylmethionine decarboxylase proenzyme 2 isoform X2 [Rhopalosiphum maidis]
TRINITY_DN3565_c0_g1_i2	48.82	98.49	-2.43	-1.05	0.00797	0.0405	20	20	No annotation
TRINITY_DN6239_c1_g1_i1	368.12	187.41	2.87	-2.26	0.00802	0.00238	15	20	No annotation
TRINITY_DN4738_c0_g1_i13	13.13	8.94	7.25	5.64	0.00803	0.0368	20	15	XP_001944207.1 senecionine N-oxygenase [Acyrthosiphon pisum]
TRINITY_DN1968_c0_g1_i16	194.71	441.86	1.22	2.93	0.00805	6.47e-16	20	20	No annotation
TRINITY_DN30247_c0_g1_i1	21.02	45.87	7.91	-8.22	0.00806	0.000573	0	5	No annotation
TRINITY_DN1714_c0_g1_i1	34.7	78.09	4.42	9.82	0.00808	1.21e-11	20	20	No annotation
TRINITY_DN3552_c0_g1_i9	103.97	137.8	6.74	4.02	0.00812	1.69e-09	15	20	XP_026817164.1 uncharacterized protein LOC113556428 isoform X1 [Rhopalosiphum maidis]
TRINITY_DN8167_c1_g1_i1	113.27	91.8	5.85	3.35	0.00812	0.000155	15	20	No annotation
TRINITY_DN28482_c0_g1_i1	20.12	11.49	-7.29	7.05	0.00813	0.00268	1	20	No annotation
TRINITY_DN8280_c0_g1_i1	21.84	26.57	-6.51	3.87	0.00813	0.0344	1	20	No annotation
TRINITY_DN19876_c0_g1_i1	46.9	31.58	9.52	22.29	0.00816	3.65e-06	20	3	No annotation
TRINITY_DN8708_c0_g1_i6	96.44	204.98	-2.37	-1.3	0.00816	0.00307	20	15	XP_025192724.1 uncharacterized protein LOC112592791 [Melanaphis sacchari]
TRINITY_DN50478_c0_g1_i2	14.69	23.14	7.41	8.58	0.00816	2.39e-05	20	20	XP_026815548.1 MATH and LRR domain-containing protein PFE0570w-like isoform X2 [Rhopalosiphum maidis]
TRINITY_DN35952_c0_g1_i2	99.31	182.15	2.31	2.83	0.00818	0.00133	2	20	No annotation
TRINITY_DN44616_c0_g1_i1	18.54	15.89	-7.17	7.45	0.0082	0.0376	1	0	No annotation
TRINITY_DN85206_c2_g1_i4	52.82	12.52	9.7	7.11	0.0082	0.0457	1	15	XP_026809935.1 uncharacterized protein LOC113551697 [Rhopalosiphum maidis]
TRINITY_DN34207_c1_g1_i2	29.69	73.93	8.36	6.24	0.00822	5.31e-05	20	20	No annotation
TRINITY_DN59634_c0_g1_i1	66.86	63.2	10.03	8.63	0.00822	5.38e-07	1	20	No annotation
TRINITY_DN29976_c0_g1_i3	10.55	11.63	6.93	7.07	0.00826	0.000443	20	20	No annotation
TRINITY_DN3164_c1_g1_i5	616.22	785.35	-1.29	-1.52	0.00831	0.00533	20	20	XP_027844718.2 uncharacterized protein LOC114125315 [Aphis gossypii]
TRINITY_DN6169_c0_g1_i4	134.86	135.72	1.98	2.12	0.00833	0.00336	2	20	XP_026811771.1 short-chain dehydrogenase/reductase family 16C member 6-like [Rhopalosiphum maidis]
TRINITY_DN26570_c0_g1_i3	23.87	10.28	8.56	-6.65	0.00833	0.0429	1	2	XP_025204869.1 uncharacterized protein LOC112601440 [Melanaphis sacchari]
TRINITY_DN26052_c0_g1_i1	59.47	40.39	9	6.96	0.00835	2.4e-06	15	20	XP_026806877.1 protein PF14_0175, partial [Rhopalosiphum maidis]
TRINITY_DN113012_c0_g1_i1	31.13	16.1	8.43	7.47	0.00837	0.00033	2	15	No annotation
TRINITY_DN778_c0_g2_i1	1482.27	426.7	2.14	0.73	0.0084	0.0421	5	20	No annotation
TRINITY_DN1670_c0_g2_i3	79.31	96.63	2.62	2.95	0.0084	0.000491	20	15	No annotation
TRINITY_DN66133_c0_g1_i1	55.86	50.75	8.3	9.13	0.00841	5.09e-06	2	20	No annotation
TRINITY_DN7863_c0_g2_i6	348.26	127.3	2.02	2.06	0.00841	0.0424	5	5	XP_026810523.1 atrial natriuretic peptide-converting enzyme [Rhopalosiphum maidis]
TRINITY_DN3554_c0_g1_i4	124.5	671.26	-3.62	-1.98	0.00841	2.31e-05	5	5	No annotation
TRINITY_DN469_c0_g2_i3	1027.25	232.32	2.7	-1.43	0.00843	6.05e-06	10	20	XP_026813553.1 omega-amidase NIT2-like [Rhopalosiphum maidis]
TRINITY_DN10055_c0_g1_i8	20.69	35.62	6.93	8.68	0.00843	2.39e-08	20	20	XP_016661494.1 uncharacterized protein LOC107884273 [Acyrthosiphon pisum]
TRINITY_DN123795_c0_g1_i2	121.37	79.8	5.56	9.36	0.00844	3.98e-11	15	20	No annotation
TRINITY_DN31693_c0_g1_i1	50.28	76.31	9.63	7.27	0.00847	4.33e-10	1	20	No annotation
TRINITY_DN57350_c0_g1_i14	199.71	110.79	2.2	2.25	0.00848	0.0347	5	5	KAF0773462.1 delta-like protein 1, partial [Aphis craccivora]
TRINITY_DN12722_c0_g1_i3	72.41	127.53	2.73	4.61	0.0085	7.72e-11	20	15	No annotation
TRINITY_DN48886_c0_g1_i1	57.88	263.81	8.96	11.57	0.00851	4.9e-19	15	20	EPZ61743.1 hypothetical protein H477_5980 [[Clostridium] sordellii ATCC 9714] [Paeniclostridium sordellii ATCC 9714]
TRINITY_DN50219_c0_g1_i1	10.97	29.17	6.99	8.4	0.00854	4.64e-07	20	20	KAF0773207.1 protein lap4 isoform X1 [Aphis craccivora]
TRINITY_DN8104_c0_g1_i4	417.67	463.44	-1.06	0.88	0.0086	0.000111	5	15	XP_026804686.1 dual specificity protein kinase TTK-like [Rhopalosiphum maidis]
TRINITY_DN55262_c1_g1_i1	10.49	38.86	6.93	8.59	0.00861	6.64e-07	20	20	No annotation
TRINITY_DN39749_c0_g1_i1	34.48	35.32	8.58	21.72	0.00861	6.17e-09	1	1	XP_026823251.1 probable serine/threonine-protein kinase DDB_G0283065 [Rhopalosiphum maidis]
TRINITY_DN83468_c0_g1_i1	24.82	25.42	8.11	5.23	0.00863	0.000477	2	20	XP_026816696.1 LOW QUALITY PROTEIN: probable ribonuclease ZC3H12C [Rhopalosiphum maidis]
TRINITY_DN22024_c0_g1_i2	180.37	87.11	1.95	1.44	0.00866	0.00425	5	20	XP_026813248.1 long-chain-fatty-acid--CoA ligase 5 [Rhopalosiphum maidis]
TRINITY_DN2753_c1_g1_i12	46.78	56.4	3.22	3.63	0.00866	6.31e-06	20	20	XP_026810781.1 nuclear pore glycoprotein p62 [Rhopalosiphum maidis]
TRINITY_DN124138_c0_g1_i2	3621.98	1859.02	2.9	2.09	0.00869	0.0387	20	3	XP_026808336.1 GRB10-interacting GYF protein 2 isoform X3 [Rhopalosiphum maidis]
TRINITY_DN127395_c0_g1_i2	46.1	167.44	8.22	9.56	0.0088	7.55e-12	20	20	CAH1723827.1 unnamed protein product [Aphis gossypii]
TRINITY_DN5514_c1_g1_i3	11.14	32.25	-6.88	7.45	0.0088	0.00724	20	0	No annotation
TRINITY_DN2778_c0_g2_i1	11.28	27.44	7.03	22.07	0.00885	3.55e-09	20	1	No annotation
TRINITY_DN136203_c0_g1_i1	1469.83	801.4	4.17	2.55	0.00885	0.00313	1	3	No annotation
TRINITY_DN88708_c0_g1_i1	11.27	20.27	7.03	7.8	0.00886	0.000486	20	15	XP_001943735.2 uncharacterized protein LOC100160448 [Acyrthosiphon pisum]
TRINITY_DN145405_c0_g1_i1	38.93	27.17	7.85	8.81	0.00886	8.39e-06	20	20	No annotation
TRINITY_DN2540_c0_g1_i8	54.7	135.68	4.08	5.18	0.00886	0.00112	1	15	XP_026808606.1 slit homolog 2 protein isoform X1 [Rhopalosiphum maidis]
TRINITY_DN572_c0_g2_i1	161.48	837.41	5.08	2.96	0.00889	0.0151	20	20	XP_026822777.1 apolipoprotein D-like [Rhopalosiphum maidis]
TRINITY_DN9253_c0_g1_i1	55.23	224.96	4.97	4.57	0.00889	0.00478	20	15	No annotation
TRINITY_DN11188_c0_g1_i8	17.48	15.05	7.66	7.37	0.00892	0.0024	20	15	XP_026816564.1 uncharacterized protein LOC113556042 [Rhopalosiphum maidis]
TRINITY_DN90731_c0_g1_i1	50.31	141.38	8.76	7.47	0.00893	4.08e-10	20	20	XP_011705226.1 PREDICTED: myosin heavy chain, muscle-like, partial [Wasmannia auropunctata]
TRINITY_DN57483_c0_g1_i1	125.61	89	7.76	21.09	0.00893	9.19e-11	20	20	XP_026808633.1 ubiquinone biosynthesis protein COQ9, mitochondrial isoform X2 [Rhopalosiphum maidis]
TRINITY_DN8104_c0_g1_i16	72.74	96.41	1.97	3.08	0.00897	8.28e-06	20	20	XP_026804686.1 dual specificity protein kinase TTK-like [Rhopalosiphum maidis]
TRINITY_DN159_c0_g1_i22	209.11	220.57	2.14	2.24	0.00897	1.57e-06	20	20	XP_026806853.1 E3 ubiquitin-protein ligase Mdm2-like [Rhopalosiphum maidis]
TRINITY_DN3527_c0_g1_i2	15.31	22.98	6.49	6.34	0.009	0.000887	20	20	No annotation
TRINITY_DN24262_c1_g1_i1	38.16	39.58	8.36	8.84	0.00904	8.76e-09	15	20	No annotation
TRINITY_DN13584_c0_g1_i2	18.24	24.65	-6.5	6.37	0.00905	0.0231	5	0	No annotation
TRINITY_DN685_c1_g1_i11	454.39	609.99	2.53	4.72	0.00906	4.14e-31	20	20	KAF0688153.1 Uncharacterized protein FWK35_00034169 [Aphis craccivora]
TRINITY_DN2096_c0_g1_i8	210.7	257.12	-1.44	-1.01	0.00907	0.00279	20	20	No annotation
TRINITY_DN960_c0_g1_i7	82.57	143.97	4.28	4.77	0.0091	8.39e-20	20	20	XP_026817610.1 minor histocompatibility antigen H13 [Rhopalosiphum maidis]
TRINITY_DN85_c0_g1_i7	69.99	51.31	3.81	3.84	0.00915	0.000751	1	20	No annotation
TRINITY_DN9311_c0_g1_i10	12.03	10.71	7.12	5.03	0.00916	0.034	20	20	No annotation
TRINITY_DN6881_c0_g1_i17	49.03	74.3	-4.81	4.51	0.00919	3.17e-08	20	20	No annotation
TRINITY_DN38484_c0_g1_i1	32.6	18.05	8.5	7.7	0.00919	8.23e-06	20	20	No annotation
TRINITY_DN45981_c0_g1_i1	15.11	15.51	7.45	7.42	0.00919	0.00229	20	15	No annotation
TRINITY_DN1524_c0_g1_i1	448.12	599.8	2.8	3.65	0.00922	3.11e-26	20	20	XP_026814385.1 nucleolar protein dao-5 isoform X2 [Rhopalosiphum maidis]
TRINITY_DN7806_c0_g1_i1	473.45	335.73	3.52	3.63	0.00927	4.27e-09	2	20	No annotation
TRINITY_DN249_c0_g1_i4	557.18	1238	-1.58	-0.58	0.00927	0.0168	20	20	XP_022163296.1 cytochrome b5-like [Myzus persicae]
TRINITY_DN1742_c1_g1_i12	492.14	1042.76	1.72	2.97	0.00933	0.00451	2	3	No annotation
TRINITY_DN38692_c0_g1_i1	47.4	39.95	8.68	8.23	0.00934	4.53e-06	15	20	CAG2256445.1 AP2M1 [Mytilus edulis]
TRINITY_DN1574_c0_g1_i13	2486.63	1211.85	2.02	1.07	0.00937	0.00234	20	20	XP_026815581.1 reticulocyte-binding protein 2 homolog a-like [Rhopalosiphum maidis]
TRINITY_DN115718_c0_g1_i1	15.65	51.12	6.53	7.32	0.00941	1.02e-05	20	15	No annotation
TRINITY_DN113700_c0_g1_i10	35.15	8.55	-6.65	6.56	0.00941	0.0467	3	15	No annotation
TRINITY_DN24273_c0_g1_i16	107.17	302.16	-3.23	-1.31	0.00942	1.33e-05	20	15	No annotation
TRINITY_DN32961_c0_g1_i3	11.76	26.62	-6.96	8.18	0.00953	0.000397	20	0	No annotation
TRINITY_DN5679_c1_g2_i1	55.62	70.01	8.32	8.78	0.00954	3.97e-12	2	20	No annotation
TRINITY_DN81510_c0_g1_i1	13.71	25	7.31	8.11	0.0096	6.82e-06	20	20	XP_027838015.1 uncharacterized protein LOC114120342 [Aphis gossypii]
TRINITY_DN649_c0_g1_i19	346.7	191.78	2	2.13	0.00961	0.0158	5	5	XP_026821851.1 very long-chain specific acyl-CoA dehydrogenase, mitochondrial [Rhopalosiphum maidis]
TRINITY_DN2952_c6_g1_i2	258.36	381.54	2.3	2.67	0.00966	7.03e-07	1	20	No annotation
TRINITY_DN47779_c0_g1_i1	24.51	27.16	8.6	8.29	0.00966	8.26e-06	1	20	No annotation
TRINITY_DN17051_c1_g1_i4	293.72	504.69	1.75	2.65	0.00968	1.57e-05	15	20	XP_026822869.1 protein pinocchio [Rhopalosiphum maidis]
TRINITY_DN603_c0_g1_i7	1450.46	889.63	2.55	1.72	0.00974	0.000372	20	20	XP_026815581.1 reticulocyte-binding protein 2 homolog a-like [Rhopalosiphum maidis]
TRINITY_DN25722_c0_g1_i1	22.17	29.47	7.94	8.41	0.00974	3.42e-06	20	20	XP_026808414.1 uncharacterized protein LOC113550651 [Rhopalosiphum maidis]
TRINITY_DN369_c0_g1_i8	619.75	583.75	1.23	1.45	0.00976	0.0213	1	2	XP_026821537.1 trehalase isoform X1 [Rhopalosiphum maidis]
[truncated: 1,192 more rows]
